# Supplementary material for: Transmembrane Protease Serine 2 Proteolytic Cleavage of the SARS-CoV-2 Spike Protein: A Mechanistic Quantum Mechanics/Molecular Mechanics Study to Inspire the Design of New Drugs To Fight the COVID-19 Pandemic
Source: J Chem Inf Model. 2022 May 12;62(10):2510–21. doi: 10.1021/acs.jcim.1c01561 (PMC9113003; doi:10.1021/acs.jcim.1c01561)
Supplement: Supplementary file 2 — ci1c01561_si_002.zip [file ci1c01561_si_002.zip]

Archive with 16 entries (13 files):
- Data_files/
- Data_files/7meq.inpcrd
- Data_files/7meq.prmtop
- Data_files/Coordinates/
- Data_files/Coordinates/AE.pdb
- Data_files/Coordinates/R.pdb
- Data_files/Coordinates/TI.pdb
- Data_files/Coordinates/TS1.pdb
- Data_files/Coordinates/TS2.pdb
- Data_files/Gaussian_input_files/
- Data_files/Gaussian_input_files/AE_opt.com
- Data_files/Gaussian_input_files/R_opt.com
- Data_files/Gaussian_input_files/TI_opt.com
- Data_files/Gaussian_input_files/TS1_opt.com
- Data_files/Gaussian_input_files/TS2_opt.com
- Data_files/minimized_structure.rst
