# Supplementary material for: Transmembrane Protease Serine 2 Proteolytic Cleavage of the SARS-CoV-2 Spike Protein: A Mechanistic Quantum Mechanics/Molecular Mechanics Study to Inspire the Design of New Drugs To Fight the COVID-19 Pandemic
Source: J Chem Inf Model. 2022 May 12;62(10):2510–21. doi: 10.1021/acs.jcim.1c01561 (PMC9113003; doi:10.1021/acs.jcim.1c01561)
Supplement: Supplementary file 2 — ci1c01561_si_002.zip [file ci1c01561_si_002.zip › Data_files/7meq.inpcrd]

default_name
 51690
  47.3594065  42.8436920  56.0671138  47.2380537  42.8014942  57.0683824
  46.4642053  42.6908874  55.6255998  47.9015384  43.6650510  55.8395342
  48.1861434  41.7139506  55.6635679  47.6822017  40.9848533  55.0284956
  49.5095100  42.1914915  54.9629021  50.0234918  42.8720434  55.6411895
  50.4424008  41.0164311  54.6095513  49.9283838  40.3350571  53.9306957
  51.3424309  41.3983980  54.1279216  50.7166837  40.4826344  55.5197156
  49.2580511  43.1203671  53.7349113  50.2501477  43.4582310  53.4345760
  48.6940040  43.9626620  54.1350640  48.4981304  42.5261330  52.4753354
  47.5059557  42.1890742  52.7745106  48.4042791  43.2970579  51.7107206
  49.0614328  41.6842389  52.0746489  48.5142080  40.8933569  56.9184583
  49.0407176  41.4537880  57.8806260  48.2721819  39.5715123  56.8836440
  47.8143482  39.1699850  56.0780081  48.6101019  38.6807733  58.0159108
  48.8309355  39.2312144  58.9305037  47.4772200  37.6504386  58.3149094
  47.3504681  37.0153248  57.4378020  47.8087131  36.7780662  59.5336307
  47.9355079  37.4115528  60.4113298  46.9950054  36.0737514  59.7089970
  48.7311396  36.2275968  59.3472605  46.1235716  38.3509188  58.4904464
  45.8717390  38.8896539  57.5770271  45.3531754  37.6078562  58.6980728
  46.1826552  39.0535593  59.3215629  49.9176120  37.9715301  57.6658474
  50.0414502  37.4854793  56.5417283  50.8633097  37.9248931  58.6215580
  50.6760052  38.4050274  59.4906731  52.1395951  37.2236472  58.4765556
  52.5729002  37.1378268  59.4731616  51.9169677  36.2287784  58.0906695
  53.1434240  37.8965013  57.5570944  54.0587585  37.2363960  57.0528695
  52.9817636  39.2033896  57.3569672  52.2111170  39.6707778  57.8125239
  53.8686749  39.9961683  56.5070570  54.4153226  39.3118785  55.8582668
  53.2517810  40.6579521  55.8992881  54.8657270  40.8336273  57.2962328
  55.1022431  40.5803104  58.4734378  55.4514180  41.8450119  56.6484879
  55.1693475  42.0027275  55.6916081  56.4553642  42.7348086  57.2312896
  56.4013025  42.7242811  58.3198389  57.8381572  42.2365558  56.8053675
  57.8203869  41.1482773  56.8710278  57.9805068  42.5348525  55.7666492
  58.9752158  42.7728035  57.6432972  59.0650461  43.8288768  57.3892326
  58.6630727  42.6744445  58.6830751  60.3185369  42.0913230  57.4514702
  60.4511496  41.2455595  56.5339808  61.2434139  42.4079402  58.2331295
  56.2523691  44.1513451  56.7290205  55.8438623  44.3203299  55.5841623
  56.5940169  45.1594231  57.5583000  56.9311584  44.9071940  58.4760473
  56.5120334  46.5795088  57.2158670  55.4683231  46.8896979  57.1643156
  57.2194947  47.4211438  58.2791426  58.1232366  46.9028287  58.5982336
  57.4878034  48.3846136  57.8470750  56.3723917  47.6243762  59.3961373
  56.8307821  48.1530793  60.0529411  57.1734446  46.8455342  55.8784554
  58.3142566  46.4312529  55.6451963  56.4568619  47.5371127  55.0049753
  55.5107293  47.7908590  55.2507803  56.9577310  47.9328699  53.7097884
  57.4254433  47.0960776  53.1914903  55.8115323  48.4506229  52.8592161
  55.3384312  49.2945830  53.3604384  56.1936948  48.7715775  51.8907787
  55.0784259  47.6573425  52.7148301  58.0191312  49.0254600  53.8794898
  57.9136412  49.8934884  54.7683675  59.0386425  48.9795739  53.0204478
  59.0862030  48.2212921  52.3547401  60.1043789  49.9875132  53.0043820
  60.2901282  50.3530001  54.0145105  61.4107393  49.3641403  52.4562429
  61.1315703  49.0844501  51.4403984  62.1683093  50.1472073  52.4220701
  61.9715960  48.1472569  53.1824912  61.2793711  47.3150724  53.0549034
  63.3338496  47.7608257  52.6312572  64.0274505  48.5921916  52.7581844
  63.7099551  46.8893896  53.1683306  63.2430215  47.5229470  51.5714186
  62.0561143  48.3744778  54.6646587  61.0610077  48.5800959  55.0587984
  62.4605192  47.4842251  55.1462516  62.7085142  49.2239896  54.8664337
  59.6872390  51.1632431  52.1123178  58.8341000  50.9750003  51.2407993
  60.2495409  52.3854404  52.2943488  61.2487397  52.8147353  53.3061081
  62.0825218  52.1126925  53.3075613  60.7810300  52.8247692  54.2902082
  61.6473429  54.1724132  52.8552696  62.6011869  54.0895536  52.3335965
  61.7702240  54.8002192  53.7379099  60.5953524  54.7072978  51.9723198
  61.0765130  55.2690174  51.1720894  59.8850934  55.3510385  52.4910443
  59.8693447  53.4889060  51.3901589  58.7874234  53.6149051  51.4297114
  60.2969645  53.1954731  49.9456820  61.4236207  52.7590952  49.7118313
  59.3659858  53.3614950  49.0028790  58.4410419  53.6560430  49.2816122
  59.6210176  53.1380230  47.5875373  58.8719992  53.7068495  47.0362045
  60.6116679  53.5412403  47.3757620  59.5703526  51.6911235  47.1375409
  59.7466152  51.4246454  45.9459198  59.3038311  50.7409694  48.0623411
  59.2239872  50.9909742  49.0377700  59.2076906  49.3290481  47.6983011
  60.0377145  49.0892767  47.0329470  59.3018397  48.4361329  48.9385589
  58.4722873  48.6580045  49.6104226  59.2549855  47.3895580  48.6377155
  60.2449170  48.6244857  49.4523861  57.9041486  49.0569475  46.9143951
  57.9240714  48.3119002  45.9356012  56.7777669  49.6668708  47.3212659
  56.7767446  50.2139414  48.1699983  55.4952788  49.4694580  46.6127819
  55.6632347  48.9615478  45.6636222  54.5522493  48.5994998  47.4792771
  54.3160801  49.2741897  48.3022367  53.6282495  48.2079248  47.0541449
  55.2775307  47.4308985  48.0779780  55.7430821  47.3213880  49.3602761
  55.4907241  48.1270194  50.0493505  56.4652629  46.1557224  49.5008878
  56.8976309  45.8337766  50.3552197  56.5193367  45.5147038  48.2902821
  57.1398614  44.3206090  47.9274935  57.6670126  43.7535643  48.6941232
  57.0450713  43.9299665  46.6067228  57.5505075  43.0204480  46.2828181
  56.3149264  44.6727334  45.6688237  56.2044916  44.3260916  44.6408467
  55.7113858  45.8712668  46.0206196  55.1380777  46.4031324  45.2619880
  55.8100900  46.3110903  47.3597453  54.9367594  50.8643100  46.2642049
  53.9917473  51.3341376  46.9030094  55.5762303  51.5886810  45.3015665
  56.7337826  51.2061649  44.4599310  56.5131226  50.2656803  43.9547658
  57.6111195  51.0806915  45.0939762  56.8791972  52.3568837  43.5005923
  56.2769332  52.1855601  42.6084223  57.9230744  52.4831560  43.2145650
  56.3889704  53.5447067  44.2726670  56.0625714  54.3857714  43.6603085
  57.1799965  53.8725367  44.9478403  55.2059854  52.9984088  45.0799558
  55.2155371  53.4651723  46.0653372  53.8470291  53.2619747  44.4008861
  53.3965758  54.4051792  44.3832974  53.1878413  52.2179214  43.8826486
  53.6489894  51.3199157  43.9214311  51.8593440  52.2895351  43.2717447
  51.7283097  53.2473952  42.7686861  51.7030477  51.1673982  42.2387635
  50.6430251  50.9520913  42.1020189  52.1468328  51.4290168  41.2784441
  52.3469774  49.8883629  42.6731866  51.8237729  48.9319513  43.4979835
  50.8116108  49.0964588  43.8681850  52.7378916  47.9245308  43.6863794
  52.5739750  47.0786529  44.2128685  53.8738403  48.2119270  42.9732420
  55.0345691  47.4645605  42.7824515  55.1190524  46.4970887  43.2776604
  56.0084126  48.0016111  41.9733319  56.9356643  47.4506321  41.8173172
  55.8415458  49.2349605  41.3449349  56.6221294  49.6485288  40.7070718
  54.6792626  49.9722919  41.5116240  54.5901916  50.9247890  40.9890891
  53.6611159  49.4478133  42.3264156  50.7680197  52.1361937  44.3249188
  49.5985869  52.3602358  44.0168648  51.1357965  51.7065788  45.5519601
  52.0925764  51.4348690  45.7274448  50.1562216  51.5243585  46.6223987
  49.3061921  50.9603019  46.2380889  50.7536723  50.7611811  47.8162600
  51.0408766  49.7770499  47.4466298  51.6453780  51.3082844  48.1222074
  49.8099412  50.6008025  49.0235824  50.4502183  50.3717494  49.8749542
  49.3036578  51.5509096  49.1955468  48.7605481  49.5074349  48.8964982
  47.5461921  49.7280651  48.8003009  49.1899098  48.3075225  48.9252832
  48.5388705  47.5396091  48.8447058  50.1785521  48.1307512  49.0283146
  49.5479694  52.8444372  47.0907688  50.2773208  53.7988224  47.3894666
  48.2029773  52.8805577  47.1675322  47.6789719  52.1530285  46.7021360
  47.4685327  54.0153369  47.7252589  48.0996397  54.6459390  48.3506531
  46.7126389  54.9229745  46.7035286  46.0537528  55.5888862  47.2609089
  47.6706458  55.7495009  45.8584661  48.3294539  55.0843944  45.2999258
  47.1025988  56.3660814  45.1617272  48.2670918  56.3912385  46.5068518
  45.7234379  54.1509844  45.8420260  44.9769851  53.6779110  46.4793947
  45.2300943  54.8360491  45.1524505  46.2544576  53.3857879  45.2760601
  46.5473880  53.5690111  48.8662111  46.0919324  52.4223129  48.9009421
  46.2576766  54.4963016  49.7793051  46.7197740  55.3906488  49.6956984
  45.2950486  54.3138213  50.8596297  45.0476214  53.2565732  50.9579675
  45.8722291  54.8035629  52.1813854  46.7171900  54.1707035  52.4533764
  46.2144634  55.8314725  52.0580304  44.8935719  54.7515505  53.2059321
  45.2755692  55.0636019  54.0295655  44.0939708  55.1928820  50.4505890
  44.2531424  56.3883246  50.1894562  42.9060742  54.5820961  50.3695005
  42.8598674  53.5804114  50.4911420  41.6843669  55.2925147  50.0068631
  41.9380550  56.2804895  49.6229593  40.9063994  54.5346371  48.9306043
  40.6524381  53.6066815  49.4423894  39.9921980  55.0719471  48.6797100
  41.6892462  54.2102106  47.6286445  42.6641138  53.8055864  47.9020353
  40.9445757  53.1997662  46.7696649  39.9703395  53.6039725  46.4950796
  41.5201662  52.9948863  45.8672028  40.8086488  52.2751065  47.3309681
  42.0103812  55.4682095  46.8569419  42.6202937  56.1276483  47.4736050
  42.5582440  55.2097263  45.9510364  41.0844390  55.9771386  46.5880011
  40.8521874  55.5469790  51.2670310  40.4522941  54.6027776  51.9626991
  40.6260808  56.8376244  51.5642657  41.0276621  57.5311163  50.9496402
  39.9050427  57.2916106  52.7330302  39.8005376  56.4804477  53.4537516
  40.6855656  58.4452426  53.3984693  40.9936901  59.1829485  52.6570292
  40.0367925  58.9197995  54.1352795  41.9321702  58.0234242  54.1304278
  42.3619259  58.6921652  55.2639333  41.9318169  59.4803689  55.7270123
  43.4784428  58.0839877  55.6365082  43.9915611  58.4688560  56.5173777
  43.7763033  57.0670415  54.8227040  42.8140907  57.0326239  53.8497768
  42.8700401  56.2902575  53.0531747  38.4785136  57.7457341  52.4898994
  38.1785734  58.3280081  51.4495943  37.6168527  57.5352244  53.5094950
  37.9643563  56.9008785  54.2139129  36.2445449  58.0355826  53.6413514
  36.1293607  58.9163169  53.0095591  35.1218408  57.0173537  53.2851501
  35.3116506  56.0877566  53.8211122  33.7331133  57.5605716  53.6763026
  33.5418923  58.4901652  53.1404330  32.9695721  56.8281369  53.4158540
  33.7051937  57.7479902  54.7496235  35.1392426  56.6899636  51.7972892
  36.1036323  56.2560331  51.5312272  34.3460786  55.9769641  51.5721502
  34.9802327  57.6025446  51.2224451  36.1279211  58.5599183  55.0932757
  36.4972666  57.8499019  56.0307663  35.6214839  59.7877275  55.2735173
  35.4366815  60.3488040  54.4538521  35.4605801  60.4165104  56.6052290
  35.3246445  61.4902144  56.4751398  34.2412897  59.8526087  57.3768804
  34.3445608  58.7674380  57.3865556  34.3064892  60.2321037  58.3970831
  32.8830249  60.2312595  56.7776417  32.8661988  61.3017594  56.5726616
  32.7341840  59.6821235  55.8479046  31.7494588  59.9019828  57.7201659
  31.6281287  60.4686526  58.8207631  30.8923229  58.9771626  57.3109329
  30.1145875  58.7170594  57.9008135  31.0208280  58.5365594  56.4111433
  36.7535923  60.3411391  57.4314249  36.7348525  59.9576341  58.6121648
  37.8902367  60.6587661  56.7624986  37.7819659  60.7582346  55.7629810
  39.2357172  60.7333049  57.3245657  39.9556524  60.9791476  56.5441968
  39.2905105  61.8414276  58.4193025  38.6852320  62.6784415  58.0711651
  38.8552629  61.4340275  59.3313116  40.6766033  62.3464513  58.7308853
  41.3129066  63.0327064  57.9238976  41.1750634  62.0111149  59.9119869
  42.0998426  62.3227265  60.1729477  40.6277007  61.4459503  60.5453178
  39.8022787  59.3814284  57.8515647  40.7369779  59.3984901  58.6418864
  39.2891874  58.2154368  57.3845509  38.4611254  58.2321840  56.8062067
  39.8126498  56.9082509  57.8178844  40.8519561  56.9713658  58.1409016
  38.9804636  56.2162876  58.9444268  39.5258912  55.3319658  59.2749622
  38.7413648  57.1493433  60.1434563  38.1959371  58.0336651  59.8129209
  38.1588729  56.6256900  60.9019261  39.6994392  57.4511819  60.5660800
  37.6601658  55.6526048  58.4127075  37.8656102  54.9145876  57.6375144
  37.1117063  55.1798164  59.2274671  37.0616973  56.4612031  57.9943904
  40.0101956  55.9709140  56.6117827  39.2236517  56.0279145  55.6629025
  41.0428594  55.0973223  56.6678535  41.6498324  55.1110629  57.4744698
  41.3194405  54.1256998  55.6067721  41.4735743  54.6416974  54.6588802
  42.6116068  53.3111922  55.9484572  43.4997338  53.9421530  55.9326840
  42.4962378  52.8720758  56.9393440  42.8749723  52.1757070  55.0038377
  43.5937559  52.3598463  53.8358990  43.6550237  51.1701669  53.2655288
  44.2267232  51.0854996  52.3407325  42.9764841  50.2581500  53.9600409
  42.8407197  49.2838571  53.7325891  42.4765764  50.8812978  55.0709979
  41.8846607  50.3180636  55.7922850  40.1385255  53.1700066  55.4892668
  39.6798636  52.6128617  56.5032233  39.7055321  52.9293012  54.2470415
  40.1118385  53.4811334  53.5044661  38.6329085  52.0081988  53.9126435
  38.2822467  51.4483459  54.7795264  37.4171796  52.7551864  53.2749916
  37.7847374  53.3821683  52.4630470  36.3761712  51.7700878  52.7285346
  36.0085782  51.1422838  53.5399109  35.5447255  52.3238378  52.2921081
  36.8350162  51.1427925  51.9640062  36.7739321  53.7152912  54.2768860
  37.5086942  54.4547304  54.5958555  35.9304546  54.2213170  53.8064207
  36.4232704  53.1554383  55.1437690  39.1497185  50.8807283  52.9970526
  38.8624242  49.7120601  53.2396996  39.9136851  51.2345011  51.9627775
  40.1614037  52.2071461  51.8548363  40.3557158  50.2898985  50.9403531
  40.4595690  49.2907545  51.3622770  39.3055455  50.2423005  49.8141982
  38.8185310  51.2132724  49.7295259  39.7942328  49.9987869  48.8709406
  38.0177200  48.9773798  50.0539021  41.7243167  50.6551748  50.3957883
  42.1734653  51.7790296  50.5775183  42.3320710  49.7164402  49.6749019
  41.8715134  48.8209646  49.5981423  43.6094062  49.8976405  48.9957839
  44.1505278  50.7364260  49.4346646  44.2111983  48.9931898  49.0826989
  43.3585407  50.1852452  47.5252455  42.2342325  50.0220875  47.0583390
  44.4017970  50.5996935  46.8082539  45.2744575  50.7108999  47.3043070
  44.3747386  50.8998348  45.3796350  43.7359440  50.1704094  44.8818528
  43.9620415  51.8990964  45.2406340  45.7579743  50.8471964  44.7612587
  46.7676557  50.8777364  45.4852026  45.8055546  50.7731006  43.4083803
  44.9142470  50.7534968  42.9340582  47.0322485  50.6891110  42.5951585
  47.9074423  50.8330812  43.2284344  47.1329926  49.3247067  41.9284460
  46.2768237  49.1695450  41.2714675  48.0523473  49.2644291  41.3463201
  47.1444225  48.3292095  42.9297969  47.2075962  47.4640192  42.5198641
  47.0836872  51.7681828  41.5182773  46.1812257  51.8384598  40.6717536
  48.1138839  52.6363303  41.5817109  48.7785682  52.5256185  42.3342716
  48.3202660  53.7439518  40.6211157  47.3982919  54.2991220  40.4469326
  49.4379103  54.7291947  41.1151043  50.3265468  54.1439075  41.3525218
  49.7923769  55.7958049  40.0445316  48.9044421  56.3823185  39.8070561
  50.5700232  56.4551893  40.4309115  50.1519091  55.3003839  39.1428750
  49.0558537  55.4343618  42.4379880  48.3720297  56.2480887  42.1987970
  48.5478448  54.7072338  43.0709096  50.3179383  56.0132033  43.2065542
  50.8267271  56.7407526  42.5747346  49.9922955  56.4974846  44.1275088
  51.0025421  55.1998977  43.4468472  48.7275465  53.1036565  39.2855277
  49.6804247  52.3372560  39.2636094  48.0178732  53.4372174  38.2010222
  47.1325600  53.8936976  38.3662109  48.3290937  52.9939256  36.8344974
  49.3027339  52.5058515  36.7940210  47.2677224  52.0756524  36.1961398
  47.4550143  51.9936876  35.1258083  47.3439626  50.6516101  36.8508617
  47.1560041  50.7331705  37.9218195  46.5932128  50.0031173  36.3995438
  48.3348713  50.2285447  36.6871065  45.8622332  52.6954800  36.2803933
  45.4818057  52.4834250  37.2794717  45.9833769  53.7717062  36.1588969
  44.8732093  52.1724144  35.2364856  44.7520656  51.0961882  35.3579820
  43.9092422  52.6634605  35.3706135  45.2528922  52.3848702  34.2368735
  48.7341218  54.1894131  35.9456612  49.5237327  54.0054202  35.0226085
  48.2722175  55.4284996  36.2652141  47.5861773  55.5044688  37.0020143
  48.6551201  56.6524099  35.5372462  49.6803841  56.6451318  35.1675357
  47.6821501  56.9839425  34.3276701  48.1714143  57.7571235  33.7348702
  47.3398904  55.7910558  33.4279182  46.8498464  55.0174534  34.0196161
  46.6703662  56.1160788  32.6313314  48.2547837  55.3904461  32.9917655
  46.4941200  57.6358513  34.7902427  45.9217444  57.8261136  34.0435832
  48.7084072  57.7803119  36.5665040  48.2896202  57.5306746  37.7032818
  49.1257304  59.0396853  36.2461715  49.6413704  59.5744393  34.9654320
  48.8069946  59.7465609  34.2858755  50.3257055  58.8505214  34.5238344
  50.3325508  60.8456670  35.3641987  50.2301867  61.5679544  34.5543299
  51.3883340  60.6325379  35.5279936  49.6934913  61.3328709  36.6065370
  48.9164234  62.0597635  36.3685209  50.4248707  61.7890439  37.2739427
  49.0634959  60.0929941  37.2831509  49.6638835  59.7551460  38.1272103
  47.6336622  60.4029936  37.7626067  47.4875826  61.0769928  38.7816081
  46.5848337  59.9465320  37.0413588  46.7135025  59.5018691  36.1439129
  45.2159925  60.2505965  37.4781100  45.2472027  60.6324390  38.4987805
  44.5312070  61.3098313  36.5740566  43.4684930  61.2769600  36.8141117
  44.9406744  62.2758305  36.8687158  44.7180590  61.1168436  35.0818760
  45.7909136  61.0202211  34.9159121  44.2278795  60.1727677  34.8432072
  44.1641895  62.2149583  34.1873802  43.8895217  63.3326723  34.6885378
  44.0136230  61.9533504  32.9719901  44.3140734  59.0279825  37.6608721
  43.2399971  59.1672769  38.2315280  44.7611151  57.8333548  37.2567998
  45.6539531  57.7765447  36.7892071  43.9533559  56.6244864  37.3522524
  42.9612123  56.8740339  37.7284082  43.8048293  55.9653538  35.9797765
  44.7576743  55.8474283  35.4631421  43.3493810  54.9863315  36.1291625
  42.8953901  56.7275687  35.0424385  43.2710234  57.5011947  33.9808776
  44.3411886  57.6390178  33.8260963  42.1534993  57.9594869  33.3060670
  42.1613238  58.5328906  32.4742402  41.0291025  57.5057162  33.9512258
  39.6744691  57.7077022  33.6601500  39.4094296  58.3183228  32.7966510
  38.7521613  57.1131014  34.4965465  37.6881399  57.2261732  34.2897203
  39.1526232  56.3604233  35.6152600  38.4142534  55.9285715  36.2910403
  40.4943980  56.1447999  35.8934254  40.7505912  55.5226655  36.7512522
  41.4605964  56.7297300  35.0559843  44.4544095  55.6226639  38.3852374
  45.6509898  55.3256912  38.4451601  43.5146818  55.1151416  39.1970397
  42.5861830  55.4956818  39.0788098  43.7358496  54.1418576  40.2746965
  44.7245606  53.6859158  40.2167161  43.5481957  54.7973453  41.6750178
  42.6290368  55.3833835  41.6531017  43.4630949  53.7351802  42.8227935
  44.3822889  53.1499641  42.8452778  43.3324387  54.2416399  43.7787817
  42.6154862  53.0734957  42.6446922  44.6829398  55.8268313  41.9666721
  45.5377241  55.2536327  42.3259620  44.9331954  56.2916329  41.0129858
  44.3343263  56.9076090  42.9816398  44.0841059  56.4436295  43.9358943
  45.1881173  57.5717272  43.1136015  43.4802438  57.4820340  42.6222918
  42.8069181  52.9355197  40.0783394  41.6104373  53.1202661  39.8534494
  43.3560093  51.7115927  40.2030888  44.3525442  51.6524928  40.3553660
  42.5950951  50.4675203  40.1037178  41.6645204  50.6161082  39.5556753
  43.4207304  49.3466505  39.3917549  44.3675406  49.2244437  39.9182232
  42.6663397  48.0210552  39.3888071  41.7194943  48.1424399  38.8617705
  43.2660426  47.2619997  38.8871366  42.4729516  47.7098308  40.4159518
  43.7661136  49.7385864  37.9621376  44.3573759  50.6538035  37.9688075
  44.3397966  48.9389485  37.4943940  42.8479115  49.9037981  37.3980774
  42.2364912  50.0607716  41.5256674  43.1156481  50.0570055  42.3759579
  40.9728997  49.7013093  41.7913466  40.2740575  49.8711211  41.0821036
  40.5227761  49.2546260  43.1236336  41.2386633  48.6357899  43.6648983
  40.1264748  50.4775386  44.0327073  40.9805476  51.1548500  44.0505338
  38.8624420  51.2478677  43.5455377  38.0084043  50.5713784  43.5282794
  38.6554644  52.0751879  44.2250614  39.0373776  51.6368376  42.5425616
  40.0040566  50.0596067  45.4034198  39.7621412  50.8132478  45.9470880
  39.4551894  48.1782773  42.9466560  39.2899535  47.7024572  41.8344306
  38.7757351  47.7496553  44.0241545  38.9957844  48.1123139  44.9412211
  37.7407977  46.7189667  43.9146023  37.8877107  46.1463954  42.9987012
  37.8170420  45.7630635  45.1063119  37.6629055  46.3205845  46.0303559
  37.0451963  44.9991097  45.0098864  38.7976553  45.2878711  45.1294785
  36.3563796  47.3613700  43.8346627  36.0972722  48.3874647  44.4832474
  35.4622918  46.7739062  43.0258721  35.7440359  45.9927354  42.4509342
  34.0994316  47.2648899  42.9014535  34.1371334  48.3147112  42.6086264
  33.3451990  46.4800786  41.8186967  33.2920043  45.4288936  42.1021371
  32.3368808  46.8801138  41.7159195  33.8708575  46.5730286  40.8685564
  33.3449247  47.1822181  44.2310128  32.4714291  48.0187473  44.4721235
  33.6611033  46.1793883  45.0921193  34.2837622  45.4355949  44.8115622
  32.9727726  46.0610159  46.3812410  31.9016451  46.1810132  46.2176300
  33.2173480  44.7002553  47.0659742  32.4133291  44.4061764  47.7400736
  33.2868316  43.9818305  46.2497348  34.4865348  44.5896131  47.8408446
  35.6106627  43.9902604  47.3026720  35.7326070  43.5971867  46.3802796
  36.5195365  44.0304007  48.2512637  37.5013328  43.6136406  48.0243958
  36.0470582  44.5976507  49.3569222  34.7449271  44.9191808  49.1254595
  34.1412771  45.3552614  49.9221818  33.2740946  47.2332806  47.3151225
  32.4684122  47.5002620  48.2123755  34.4205477  47.9236833  47.1128868
  35.0578223  47.5954888  46.4008520  34.8147344  49.0937715  47.9174608
  34.7296365  48.8558785  48.9778731  36.2548874  49.4902504  47.6224931
  36.3818432  49.6277068  46.5481738  36.4889932  50.4218933  48.1378579
  37.4833959  48.3058819  48.2005329  33.8897551  50.2909275  47.6787313
  33.7222808  51.1245091  48.5720078  33.3489996  50.3975453  46.4598284
  33.6163480  49.7135820  45.7662630  32.5345790  51.5324281  46.0350966
  32.4226640  52.2903416  46.8109105  33.1079567  52.2058672  44.7648357
  32.3780552  52.9184409  44.3809522  34.3991912  52.9295203  45.0862724
  35.1297592  52.2173508  45.4695296  34.7887620  53.3976878  44.1824451
  34.2091599  53.6951244  45.8381974  33.3020627  51.2110591  43.6121776
  32.3429447  50.7642093  43.3519011  33.7066560  51.7335178  42.7450218
  33.9952586  50.4286404  43.9198811  31.0577535  51.1924513  45.8915856
  30.3271474  51.9385729  45.2603500  30.5990140  50.1342083  46.5499895
  31.2369439  49.5603569  47.0820329  29.1777934  49.7861084  46.5626135
  28.8065151  49.6845062  45.5429540  28.9767889  48.4476666  47.2936763
  29.9333901  48.1547372  47.7251291  28.2527812  48.6078063  48.0923133
  28.4783452  47.3463425  46.3714333  27.5235210  47.6708825  45.9574908
  29.2038670  47.2339029  45.5652854  28.2975944  46.0187402  47.0767610
  27.2435588  45.8207873  47.7240566  29.2134281  45.1739712  46.9839763
  28.4360036  50.8836979  47.3312240  29.0600980  51.5524057  48.1430177
  27.1225912  51.0581700  47.0950008  26.6873526  50.5214259  46.3586462
  26.3047587  52.0492921  47.8129340  26.6640404  53.0517162  47.5810900
  24.8205431  51.9504744  47.4036907  24.5092121  50.9154776  47.5441850
  24.2520183  52.5953001  48.0739745  24.5644163  52.3641235  45.9658192
  25.0788114  53.3100601  45.7955379  24.9902124  51.5974096  45.3188119
  23.0843076  52.5283345  45.6509317  22.5231860  51.9251154  46.3648079
  22.8297319  53.5797166  45.7857392  22.7322377  52.1005132  44.2414940
  22.9994742  51.0490606  44.1376816  21.6546740  52.2147714  44.1200212
  23.4363537  52.8965690  43.1975396  24.4346641  52.7905515  43.3102366
  23.1632033  52.5676493  42.2824633  23.1886239  53.8712509  43.2933058
  26.4749502  51.8639710  49.3323065  26.6126753  50.7186019  49.7789063
  26.6056812  52.9390140  50.1463938  26.7930151  52.7490585  51.6027769
  27.8029098  52.3828614  51.7849676  26.0706612  52.0149327  51.9599228
  26.5576282  54.1274234  52.1942737  27.5122689  54.5752508  52.4727709
  25.9240895  54.0441051  53.0773239  25.8663219  54.9280573  51.1051364
  26.0607018  55.9981489  51.1710029  24.7902856  54.7533019  51.1148539
  26.4743665  54.3676656  49.8192593  25.7606246  54.4297907  48.9974838
  27.7772606  55.0823938  49.4208005  27.7956343  56.3115634  49.3589250
  28.8364252  54.3330186  49.0966583  28.7709495  53.3293078  49.1837078
  30.1353176  54.9166758  48.7402516  30.1348284  55.9828149  48.9682058
  31.2751655  54.2396157  49.5418859  31.2121602  53.2096455  49.1898622
  32.2382289  54.6624468  49.2559266  31.1387410  54.2664555  51.0619037
  30.1548495  53.8842562  51.3343631  32.2132145  53.4101496  51.7133543
  33.1978506  53.7919480  51.4414286  32.0977675  53.4434736  52.7968152
  32.1160491  52.3805631  51.3699294  31.1385039  55.7186411  51.6112330
  30.3018740  56.2699954  51.1821130  31.0396068  55.6977343  52.6964566
  32.0741123  56.2093143  51.3414502  30.4093745  54.8880488  47.2442161
  31.5633396  54.8802069  46.8163189  29.3477162  54.9202949  46.4432118
  28.4206063  54.8423742  46.8368381  29.4857856  54.9137218  44.9923212
  30.3421706  54.2988879  44.7148592  28.2373506  54.3476263  44.3135783
  28.3757245  54.4802293  43.2402945  28.1649702  53.2844178  44.5416893
  26.9575216  55.0117399  44.7166613  26.6453222  55.1487484  45.9051508
  26.1744164  55.4153724  43.7253853  25.2968415  55.8702424  43.9329004
  26.4592716  55.2658013  42.7679423  29.8708891  56.2718419  44.4220108
  30.5480657  56.3289883  43.3928621  29.4658885  57.3573281  45.0957712
  28.8757789  57.2203536  45.9041762  29.7335607  58.7245253  44.6586242
  29.6340516  58.7962717  43.5754842  28.7449961  59.6784497  45.3001578
  28.7289776  59.4543016  46.3663248  29.1038302  60.6971585  45.1486109
  27.3295771  59.5782006  44.7620193  27.0408470  58.9325895  43.7376642
  26.4055515  60.2412439  45.4473128  25.4425781  60.2169387  45.1443730
  26.6699659  60.7664328  46.2690346  31.1825002  59.1267846  44.9196523
  31.6991225  58.7964494  45.9780058  31.8676644  59.8205172  43.9826735
  31.4059981  60.3028654  42.6657937  30.9054563  61.2635086  42.7852031
  30.7093909  59.5812772  42.2376842  32.6619570  60.4083048  41.8846690
  32.5501019  61.1944504  41.1378641  32.8506088  59.4581412  41.3857655
  33.7468386  60.7251284  42.8479446  33.9296852  61.7961800  42.9324943
  34.6611656  60.2252105  42.5291057  33.2867404  60.1639520  44.2074683
  33.7887048  59.2237950  44.4349339  33.5772346  61.1770040  45.3160497
  34.6936575  61.2020854  45.8195453  32.6011962  61.9955018  45.7110235
  31.7091298  62.0048861  45.2370451  32.8604937  63.0301886  46.7444804
  33.7232905  63.6211228  46.4379801  31.6711734  63.9707155  46.9497129
  32.0312657  64.6719160  47.7026840  31.3842346  64.5180689  46.0523956
  30.4168093  63.3584213  47.4978985  29.3357095  62.9509165  46.7834916
  29.4004956  63.0370491  45.6992836  28.3507636  62.4979036  47.6318593
  27.4661733  62.1040881  47.3430351  28.7553716  62.6765456  48.9251572
  28.0842956  62.4259209  50.1264974  27.0704764  62.0279271  50.0822553
  28.7544305  62.7006090  51.3013569  28.2598502  62.5290208  52.2577553
  30.0650321  63.1986494  51.2933503  30.6081076  63.3672895  52.2229839
  30.7121709  63.4925143  50.0960468  31.6986510  63.9537709  50.1472449
  30.0615587  63.2089519  48.8835427  33.3458905  62.4696530  48.0744600
  34.0960666  63.1423054  48.7882698  32.9458801  61.2302874  48.3894116
  32.3968843  60.7057030  47.7234590  33.3151812  60.5833174  49.6422103
  32.9769919  61.1726427  50.4946789  32.6414306  59.2038498  49.6998922
  32.8635795  58.5894727  48.8274979  33.0406164  58.7225419  50.5932580
  31.1608491  59.2149151  49.8476960  30.5639801  59.5002364  51.0556927
  29.2688160  59.3513832  50.8584799  28.6089804  59.5301687  51.7071198
  29.0028516  58.9968143  49.6087448  28.0986235  58.8291050  49.1911131
  30.2031138  58.8922156  48.9536831  30.2280289  58.5935760  47.9059529
  34.8158887  60.3319469  49.7598747  35.3483406  60.2883104  50.8652945
  35.4768324  60.1038563  48.6234958  34.9920658  60.2642138  47.7527744
  36.8282748  59.5695025  48.5720317  37.0928850  59.1017793  49.5209482
  36.8992300  58.5053146  47.4622609  36.7083125  58.9349735  46.4793810
  37.9007167  58.0758741  47.4812964  35.9405066  57.3647983  47.6247937
  34.6915373  57.2548497  47.0851039  34.3305080  58.0972525  46.4958311
  34.1372116  56.0364698  47.4250028  33.2555339  55.6793212  47.0847097
  35.0240883  55.3487110  48.2155409  34.9464304  54.0525963  48.7651016
  34.0412482  53.4684091  48.5981117  36.0329287  53.6028136  49.4858360
  35.9906750  52.6220908  49.9605468  37.1923066  54.3745132  49.6244958
  38.0589132  53.9888132  50.1605411  37.2743580  55.6474866  49.0870254
  38.1844915  56.2195393  49.2642252  36.1817665  56.1484407  48.3401501
  37.9630609  60.5329489  48.3644078  37.8534079  61.4694034  47.5812660
  39.0965457  60.2044307  49.0282195  38.9536846  59.4711348  49.7072929
  40.4170069  60.8423654  48.9597533  40.5537199  61.3291459  47.9936166
  40.6526344  61.8855278  50.0756838  41.7016347  62.1803542  50.0364707
  39.7714991  63.1217269  49.9343778  38.7225340  62.8277226  49.9741592
  39.9846460  63.8152920  50.7479685  39.9763441  63.6067984  48.9805742
  40.4306925  61.2845548  51.3372544  40.5765562  61.9326610  52.0307182
  41.4915050  59.7367110  48.9424564  41.3162966  58.6922310  49.5809936
  42.5751068  59.9633987  48.1743256  42.5810176  60.8263455  47.6487621
  43.6906123  59.0396800  48.0003801  43.4432214  58.1175951  48.5261426
  43.8687628  58.7243180  46.5221219  44.1252702  59.6365114  45.9837084
  44.6682965  57.9936254  46.3999619  42.9401257  58.3162387  46.1229146
  44.9980060  59.5666542  48.5824876  45.3277364  60.7499538  48.4040363
  45.7582964  58.6709399  49.2716874  45.3652890  57.7568638  49.4464332
  47.0739953  58.9884959  49.8535710  47.3495805  60.0065666  49.5778741
  47.0639538  58.8803813  51.3938292  46.6822662  57.9092858  51.7066824
  48.0765149  59.0129819  51.7763565  46.2025371  59.9249135  52.0759046
  44.8489515  59.6966725  52.3033735  44.4063086  58.7512097  51.9898558
  44.0522034  60.6723003  52.9315493  42.9839364  60.5003430  53.0599251
  44.6225212  61.8473274  53.3854676  44.0131908  62.5820985  53.9123091
  45.9634860  62.0899472  53.1714140  46.4133824  63.0198409  53.5193262
  46.7504698  61.1351337  52.5031703  47.8046552  61.3350256  52.3123737
  48.1397224  58.0781987  49.2233339  48.0509336  56.8390717  49.2916561
  49.1339055  58.7145580  48.5878060  49.1009870  59.7243246  48.6107151
  50.2394113  58.0709786  47.8719167  50.1537099  56.9850482  47.9067086
  50.2324405  58.5153836  46.4093202  50.3269659  59.6003639  46.3577583
  51.0686971  58.0528439  45.8846127  49.2969093  58.2099131  45.9412805
  51.5744159  58.4585717  48.5131812  51.7213492  59.5818889  48.9924505
  52.5352110  57.5426285  48.4765900  52.3061659  56.6459548  48.0722231
  53.8935876  57.7489325  48.9809714  54.4586241  56.8703475  48.6702170
  54.2708452  58.6269348  48.4563919  54.0750214  57.9487646  50.4703669
  55.1430595  58.3975893  50.9005449  53.0429882  57.6179716  51.2644936
  52.2108629  57.2765724  50.8050765  53.0277077  57.7475888  52.7339057
  53.9884158  58.0862603  53.1224356  51.9077017  58.7420624  53.1770863
  50.9520019  58.4016759  52.7784087  51.8269880  58.8104955  54.7161906
  52.7820565  59.1512998  55.1160627  51.0415578  59.5077619  55.0090251
  51.5996498  57.8210929  55.1128477  52.1285182  60.1561420  52.5782218
  52.9187006  60.6183045  53.1699681  52.4801258  60.0045437  51.5579855
  50.8098089  61.1382311  52.5623908  50.4574918  61.2910523  53.5826616
  51.0776724  62.0991837  52.1234337  50.0196265  60.6760686  51.9706445
  52.7947005  56.3326254  53.2872883  51.7975750  55.7013780  52.9265828
  53.7344262  55.8111189  54.1120778  54.5478315  56.3613852  54.3479036
  53.6362937  54.4429652  54.6492217  53.2239728  53.7786938  53.8900517
  55.0358986  53.9160891  55.0626291  55.3502259  54.6339345  55.8207493
  54.9250754  52.9321087  55.5181407  56.1041825  53.8486468  53.9413838
  56.1810542  54.8312006  53.4759594  57.4820116  53.4358059  54.5026452
  57.4051399  52.4532522  54.9680695  58.2084095  53.3976220  53.6910818
  57.8052379  54.1649651  55.2456059  55.6809425  52.8985456  52.7992203
  54.7470627  53.2506697  52.3599116  56.4571313  52.8805654  52.0345363
  55.5387039  51.8930827  53.1962463  52.7073350  54.3413255  55.8463204
  52.1324677  53.2828637  56.0951522  52.5390148  55.4565597  56.5644596
  52.9956004  56.2942014  56.2323874  51.8311714  55.5138912  57.8328830
  51.5095320  54.5196771  58.1420293  52.7897184  56.0758681  58.8998139
  53.2104524  57.0122696  58.5326680  52.2240299  56.2649519  59.8121975
  53.9387337  55.0747673  59.2017908  53.4840829  54.1348948  59.5162242
  54.4928289  54.9185876  58.2759568  54.8838951  55.5616685  60.2778577
  55.7203495  54.8691228  60.3745142  55.2604936  56.5512195  60.0178107
  54.1947782  55.6457543  61.5627287  53.2391162  55.3196392  61.5868765
  54.7307513  56.1060112  62.6762787  55.9800159  56.5558155  62.6820218
  56.5208474  56.5452363  61.8296901  56.3832446  56.9070413  63.5391753
  54.0218940  56.1284526  63.7981426  53.0695427  55.7918953  63.7967170
  54.4381074  56.4816909  64.6480609  50.5293899  56.2934457  57.8080952
  50.5226581  57.4560676  57.4146564  49.4559033  55.6873592  58.3484206
  49.5504730  54.7189850  58.6190533  48.1363225  56.3213744  58.4789823
  47.7898964  56.6468638  57.4980549  47.1118086  55.3418606  59.0602690
  47.5224478  54.9519951  59.9913325  46.2037778  55.9056852  59.2721813
  46.7792795  54.1689816  58.1151298  47.7163522  53.7039649  57.8095022
  46.1739051  53.4418998  58.6572220  46.0196888  54.6016597  56.8674373
  45.1721581  55.4759781  56.9114825  46.2998379  53.9926095  55.7232921
  45.8116875  54.2589683  54.8806824  47.0002707  53.2645994  55.7001764
  48.1535153  57.6170967  59.3099132  47.3916617  58.5402161  59.0087977
  49.0318396  57.7019668  60.3347085  49.5888908  56.8939788  60.5752048
  49.1335257  58.8973071  61.1859702  48.1332966  59.2614259  61.4215058
  49.8622886  58.5823200  62.4975958  49.8425062  59.4713965  63.1272185
  49.3360579  57.7705993  63.0006173  51.2077130  58.1992858  62.2627764
  51.6372007  58.0086274  63.0998067  49.8010772  60.0796029  60.4530714
  49.7861429  61.1932863  60.9598192  50.4173698  59.8229822  59.2938600
  50.5153104  58.8527657  59.0319636  51.0711194  60.8364929  58.4628434
  51.1554012  61.7708959  59.0169271  52.4928329  60.3700106  58.0589401
  52.4582894  59.3010651  57.8477739  52.8794627  60.8993198  57.1882650
  53.5091517  60.5610819  59.1714386  53.7079510  59.5756017  60.1343788
  53.1445627  58.6447716  60.0658600  54.6232899  59.7694599  61.1875030
  54.7728017  58.9808926  61.9249214  55.3306152  60.9537739  61.2886570
  56.0364414  61.1055140  62.1059582  55.1389875  61.9460317  60.3489038
  55.6923036  62.8822215  60.4261303  54.2266571  61.7492457  59.2875105
  54.0768562  62.5336854  58.5455227  50.1918322  61.2315418  57.2470850
  50.6566924  61.9507408  56.3555338  48.9097329  60.7853793  57.2486647
  48.6510985  60.1803479  58.0150694  47.8999891  61.0710945  56.2114819
  48.3899443  61.5179031  55.3464201  47.1763537  59.7923227  55.7605255
  46.7597038  59.3210851  56.6511129  46.3660692  60.0924589  55.0966495
  48.0805926  58.8063661  55.0420886  48.3844340  59.2513877  54.0943439
  48.9606510  58.6370799  55.6619203  47.2685618  57.2297325  54.7230927
  48.6415972  56.2724761  54.0766563  49.4300124  56.2139810  54.8269634
  48.2998620  55.2667325  53.8300255  49.0300933  56.7537600  53.1785568
  46.9177537  62.0972104  56.8009739  45.9094202  61.7424113  57.4259852
  47.2609822  63.3754146  56.6374864  48.1324418  63.5744948  56.1670460
  46.5054236  64.4929952  57.1967652  46.0420420  64.1968358  58.1378774
  47.4425124  65.6800232  57.4627900  47.7545765  66.1345271  56.5219355
  46.9423869  66.4282327  58.0778169  48.7105245  65.2901505  58.1982399
  48.6699211  64.8839510  59.5310750  47.7069234  64.8245565  60.0373860
  49.8484184  64.5529773  60.2220500  49.8008297  64.2513776  61.2684796
  51.0630426  64.6093687  59.5760391  51.9782481  64.3597814  60.1127718
  51.1210626  64.9821925  58.2481769  52.0821906  65.0072075  57.7336467
  49.9455251  65.3295307  57.5597404  49.9960418  65.6336039  56.5148306
  45.3278702  64.9082149  56.3504109  45.4139951  64.8668730  55.1219813
  44.2171083  65.2924847  57.0194295  44.2563182  65.2132768  58.0255869
  42.9845738  65.8171724  56.4087844  42.5561426  65.0647784  55.7464281
  41.9400016  66.1750118  57.4920655  41.8311083  65.3258245  58.1660012
  42.3625976  67.0189305  58.0364466  40.5813245  66.5594302  56.9408222
  39.6810025  65.5889379  56.5088291  39.9718440  64.5399682  56.5706659
  38.4275205  65.9365745  56.0042882  37.7438568  65.1639131  55.6527881
  38.0529808  67.2695296  55.9520898  36.8167425  67.6185843  55.4620279
  36.2952217  66.8618433  55.1848058  38.9262811  68.2502378  56.3938534
  38.6369466  69.3002502  56.3550523  40.1792354  67.8902695  56.8898707
  40.8654451  68.6585079  57.2476123  43.3476970  67.0776759  55.6290990
  44.0639205  67.9463386  56.1459007  42.8779837  67.1312406  54.3892832
  42.3104852  66.3596569  54.0695083  43.1308176  68.2312088  53.4668018
  42.2405286  68.3600879  52.8515088  43.2956174  69.1311174  54.0587669
  44.3305470  68.0090685  52.5612313  44.4777434  68.7332486  51.5695109
  45.1922550  67.0048813  52.8907394  45.0039274  66.5300893  53.7617751
  46.4046855  66.6344427  52.1408618  46.6628641  67.5209407  51.5620879
  47.5395490  66.3336441  53.0970904  47.2992129  65.4427282  53.6776318
  48.4553331  66.1620609  52.5319139  47.6808005  67.1791500  53.7709813
  46.2299595  65.4579348  51.1489676  47.1576747  65.1465587  50.3928602
  45.0642820  64.8234784  51.1465049  44.3326820  65.0898870  51.7901056
  44.8043958  63.7289926  50.2207176  45.7101713  63.1303448  50.1244395
  44.0026978  63.1110281  50.6258956  44.3957187  64.2305683  48.8481022
  44.1180967  65.4218590  48.6798513  44.3603245  63.3342257  47.8628453
  44.6699851  62.3922974  48.0537440  43.9429512  63.6636008  46.5023268
  44.0731303  64.7324704  46.3346001  44.7753689  62.8947052  45.4531812
  44.8744406  61.8746316  45.8229699  44.2350437  62.8859538  44.5067537
  46.1483637  63.4902167  45.2439796  47.1929565  63.2207357  46.1323303
  47.0068276  62.5558383  46.9755791  48.4547769  63.7851820  45.9555973
  49.2581727  63.5633733  46.6579227  48.6806487  64.6469296  44.8937244
  49.9231483  65.2010772  44.7137293  50.5570235  64.9244899  45.3790943
  47.6556455  64.9335887  44.0021858  47.8287788  65.6119919  43.1665992
  46.4009425  64.3495652  44.1786448  45.5967899  64.5636045  43.4752880
  42.4754723  63.3441980  46.3724669  42.0759736  62.1749193  46.5032757
  41.6607730  64.3828900  46.1344333  42.0243899  65.3243150  46.0961619
  40.2276504  64.1863641  45.9496195  39.8177763  63.6802825  46.8233252
  39.4866806  65.5385573  45.7673256  39.6854457  66.1315904  46.6603800
  39.9303334  66.0288860  44.9002409  37.9634770  65.4121847  45.5622652
  37.5583082  66.4030470  45.3539982  37.7774995  64.7583495  44.7106303
  37.2547019  64.8442870  46.7709260  37.4209440  65.3205623  47.8877099
  36.4517910  63.8118020  46.5686566  35.9575487  63.4000839  47.3480196
  36.3370802  63.4403486  45.6366749  40.0024238  63.3046079  44.7174356
  40.5871074  63.5583641  43.6576990  39.1048074  62.3179698  44.8559388
  38.7917165  62.0944774  45.7899635  38.6396965  61.4799469  43.7495562
  39.3972218  61.3466988  42.9768115  38.1976191  60.0782024  44.2598010
  37.4934824  60.2214631  45.0798680  37.5239074  59.2316220  43.1382373
  38.2273775  59.0879570  42.3187965  37.2317066  58.2616685  43.5406885
  36.6403463  59.7523893  42.7703537  39.3944686  59.3336358  44.8581628
  39.7991712  59.9063343  45.6922151  39.0736139  58.3533291  45.2122533
  40.1640100  59.2095101  44.0961137  37.5094980  62.2570677  42.9908608
  36.6059556  62.8224418  43.6173312  37.5956711  62.3154688  41.6480400
  38.4421084  61.9957530  41.1976406  36.5874790  62.9768879  40.8327269
  35.8987937  63.5040610  41.4923648  37.1860671  63.9858233  39.8410421
  36.3374184  64.5439906  39.4450451  37.8090570  64.6500434  40.4411789
  38.0056124  63.4265747  38.6900024  38.9062831  62.9732729  39.1052851
  37.4050906  62.6585746  38.2016640  38.3948063  64.4872798  37.6733383
  37.6342243  65.4676871  37.5127593  39.4647440  64.3432810  37.0393520
  35.6406946  62.0106385  40.1352583  34.5047291  62.4017565  39.8685035
  36.0911188  60.7638392  39.8240551  37.0566710  60.5235407  39.9940278
  35.2407637  59.7845268  39.1377560  34.1959159  60.0300601  39.3258822
  35.4781158  59.7730557  37.6121327  36.5557116  59.7756619  37.4466199
  35.0529229  58.8497524  37.2197199  34.8552018  60.9584443  36.9000955
  33.7915972  60.9725116  37.1391695  35.3251534  61.8646474  37.2828007
  35.0335491  60.8939778  35.4020026  36.0817170  60.6914026  35.1796775
  34.4166149  60.0860033  35.0077104  34.6252146  62.2011277  34.7574546
  34.3668913  62.0045519  33.7168624  33.7501738  62.5839317  35.2820140
  35.7170300  63.2082225  34.8149087  36.5278823  62.8541617  34.3284105
  35.4083744  64.0644884  34.3765591  35.9562279  63.3901252  35.7793634
  35.3816614  58.3883662  39.6988616  36.4786065  57.9935697  40.1053407
  34.2619161  57.6388682  39.7332866  33.3925418  58.0500327  39.4263044
  34.2403029  56.2432769  40.2367562  35.2416191  55.8260784  40.3401607
  33.5187897  56.1649625  41.6266017  32.5895142  56.7314325  41.5685091
  33.2088037  54.7117829  42.0095034  34.1374126  54.1449085  42.0682223
  32.7082359  54.6893062  42.9775595  32.5595578  54.2672786  41.2550177
  34.3489462  56.8338353  42.7280891  34.5050598  57.8832294  42.4795843
  33.8196593  56.7608740  43.6776922  35.3130276  56.3334502  42.8116049
  33.5169098  55.4235964  39.1691012  32.4678055  55.8682079  38.7051877
  34.1167417  54.2977031  38.6878039  35.0289722  54.0290607  39.0270321
  33.4935981  53.4763440  37.6251702  32.4188845  53.6487204  37.5602231
  34.1487027  53.7298921  36.2234894  35.1828784  53.3868482  36.2580509
  33.3908380  52.9752718  35.0972778  32.3566271  53.3174936  35.0621481
  33.8710735  53.1729286  34.1392488  33.4110046  51.9043443  35.2991502
  34.2563105  55.2460958  35.8798433  33.2785842  55.5600234  35.5161090
  34.4817443  55.7677087  36.8094618  35.3480866  55.5931922  34.8085361
  35.1225749  55.0723845  33.8777575  35.3535578  56.6685111  34.6304001
  36.3265147  55.2804911  35.1722123  33.6133405  51.9994432  38.0333855
  34.7328915  51.5020452  38.1645486  32.4749545  51.3116603  38.2506896
  31.5862962  51.7767874  38.1272834  32.4717212  49.8998648  38.6339194
  33.3959191  49.6558874  39.1566999  31.2964741  49.6033500  39.5580224
  30.4404364  50.2014898  39.2454376  31.0462272  48.5452484  39.4835472
  31.6249468  49.9156763  40.8949199  30.8746059  49.7236217  41.4620862
  32.3159758  49.0737655  37.3503481  31.6424530  49.5277472  36.4219900
  32.8849444  47.8512054  37.3135054  33.4350965  47.5227975  38.0942224
  32.7550068  46.9813444  36.1409245  33.1892216  47.4720187  35.2704044
  33.4817258  45.6523823  36.3661628  34.4708095  45.8862876  36.7619630
  32.9677052  44.9767574  37.0498908  33.6978879  44.8912498  35.0940424
  32.6901753  44.1090308  34.5335759  31.7582930  43.9388125  34.8832889
  33.2037446  43.6173620  33.4198545  32.5736412  42.9511774  32.8300394
  34.4544034  44.0492634  33.2191163  34.7729474  44.8740712  34.2727399
  35.7485315  45.3588389  34.3099556  31.2599674  46.7310671  35.8634872
  30.5375761  46.5046019  36.8341912  30.7779235  46.7719869  34.5864147
  31.5060814  47.0385611  33.3267885  32.0423243  46.1407283  33.0192666
  32.2164469  47.8510603  33.4817334  30.4152727  47.4097637  32.3750831
  30.7073200  47.1054323  31.3700847  30.2782572  48.4906874  32.4017986
  29.1984777  46.7169076  32.8122401  29.1273856  45.7371862  32.3387435
  28.3084376  47.2997418  32.5749387  29.3263650  46.5538441  34.3249077
  28.7856878  47.3253757  34.8735070  28.8069992  45.1786867  34.7381184
  27.5978656  45.0284829  34.9669302  29.7143420  44.1692259  34.8014186
  30.6518989  44.3494729  34.4738014  29.3627527  42.7999763  35.1798569
  28.2785294  42.6893560  35.1536068  29.9879440  41.7626851  34.2238780
  31.0709581  41.8683345  34.2855516  29.7009910  40.7680696  34.5648943
  29.5692839  41.9177692  32.7829916  30.4071692  42.1049934  31.8971066
  28.2750097  41.8523520  32.5160460  27.9529792  41.9516015  31.5635153
  27.6144942  41.7039807  33.2661062  29.6795830  42.4830777  36.6394181
  29.6712653  41.3063936  37.0189368  29.9350692  43.5200297  37.4850523
  30.0290122  44.4717330  37.1599947  30.1741886  43.2425313  38.9065000
  30.9360862  42.4671247  38.9868670  30.6492892  44.4783361  39.6831407
  31.6489554  44.6983506  39.3099825  29.9853214  45.3122440  39.4557590
  30.7044740  44.2716901  41.1876908  31.5387818  43.3088434  41.7494557
  32.1537379  42.6997503  41.0861944  31.5981072  43.1145281  43.1338401
  32.2859213  42.3821848  43.5559704  30.7785824  43.8552660  43.9677511
  30.8162132  43.6287540  45.3226275  31.4400763  42.9427141  45.5708578
  29.9324650  44.8146425  43.4310958  29.2992595  45.4133895  44.0858178
  29.8936254  45.0135053  42.0459034  29.2212178  45.7589395  41.6214780
  28.8923170  42.6576452  39.5117656  27.7917792  43.1422978  39.2377213
  29.0417858  41.5578559  40.2366198  29.9853827  41.2127195  40.3378904
  27.9662398  40.8341704  40.9032158  27.0101770  41.3195834  40.7035985
  27.9010271  39.3832789  40.3824633  27.8947725  39.4422068  39.2944971
  28.8218546  38.9047496  40.7150884  26.7086446  38.5671071  40.8522128
  25.9153713  39.0812593  41.6779495  26.5599298  37.4128989  40.3878290
  28.3238327  40.8494990  42.3811466  29.2823632  40.1913159  42.7848139
  27.5572401  41.5990448  43.1796796  26.8222538  42.1384070  42.7440186
  27.8015984  41.7879146  44.6124064  28.8602315  41.9835205  44.7812594
  26.9954522  42.9700268  45.1483280  27.1752536  43.0613157  46.2193998
  27.3273291  43.8783135  44.6460970  25.6109803  42.7817785  44.9168496
  25.1235489  43.5343625  45.2607885  27.5749354  40.5366908  45.4634887
  28.1571129  40.4475818  46.5365879  26.7647777  39.5673156  44.9908609
  26.2770039  39.7023163  44.1165351  26.5107089  38.3306238  45.7487029
  26.3678988  38.5762727  46.8012051  25.2480378  37.5995029  45.2356824
  25.3954421  37.4239589  44.1694614  25.2017083  36.6437142  45.7572834
  23.9393280  38.3609255  45.4504948  23.7911791  38.5368703  46.5161820
  23.9849128  39.3171150  44.9283601  22.7768128  37.5383563  44.9051945
  22.9242171  37.3628122  43.8389735  22.7304834  36.5825675  45.4267954
  21.4715997  38.2977409  45.1192192  21.3234156  38.4728636  46.1843382
  21.5171493  39.2531083  44.5965163  20.3513532  37.5040651  44.5928536
  20.3094792  36.6189693  45.0770158  19.4877809  38.0073406  44.7347498
  20.4883262  37.3423147  43.6058722  27.7175161  37.3952496  45.6915570
  28.1652457  36.9036541  46.7305479  28.2400377  37.1528921  44.4752795
  27.8095343  37.6138834  43.6871584  29.3601750  36.2406644  44.2210687
  29.4728718  35.4788457  44.9924601  29.1474633  35.5452330  42.8734056
  30.0028507  34.8925936  42.6982165  27.8642498  34.7245834  42.8220307
  27.0080827  35.3768016  42.9961178  27.7707367  34.2563847  41.8421638
  27.8953073  33.9522764  43.5907727  29.1539938  36.5356095  41.8431548
  29.0212938  36.1130221  40.9915454  30.7395395  36.9217923  44.2096530
  31.7587172  36.2308149  44.2399339  30.7680113  38.2584264  44.1113438
  29.8658892  38.7012561  44.0087115  31.9712520  39.0879956  43.9699837
  31.6584254  40.1289258  43.8859429  32.9569963  38.9624457  45.1552918
  33.3333264  37.9396303  45.1493595  33.7780070  39.6527210  44.9610692
  32.3497065  39.2687207  46.5078408  31.2782578  39.0833951  46.4357767
  32.7890963  38.5792916  47.2281887  32.5865432  40.6966755  46.9649213
  33.6590546  40.8900093  46.9778184  32.1037119  41.3767510  46.2625551
  32.0184851  40.9152047  48.3504786  32.4551655  40.1709458  49.0165738
  32.3083806  41.9122077  48.6815974  30.5288611  40.7952454  48.3769160
  30.2602680  39.8712223  48.0708800  30.1954744  40.9481853  49.3184110
  30.1246013  41.4857804  47.7601425  32.6558278  38.8589532  42.5994625
  33.8327555  39.1644241  42.4366196  31.9143919  38.3587675  41.6039154
  30.9673716  38.0499798  41.7714023  32.4776340  38.1761927  40.2651885
  33.4485844  37.6872330  40.3458277  31.5670993  37.3144946  39.3895767
  31.1012469  36.5444579  40.0045352  30.7955850  37.9621243  38.9737613
  32.3005814  36.6444554  38.2510489  31.7018819  36.1824405  37.2723926
  33.6187265  36.5952230  38.3480219  34.1599785  36.1587480  37.6155673
  34.0779791  36.9943044  39.1535889  32.7256745  39.5524108  39.6261449
  31.9559477  40.4818218  39.8971558  33.8484639  39.7099255  38.8694343
  34.5145447  38.9509262  38.8616028  34.2165789  40.9754694  38.1877370
  35.2222185  40.8868787  37.7749784  33.2283941  41.2959894  37.0267122
  32.2224242  41.4785636  37.4055886  33.5934409  42.1900657  36.5218691
  33.1696164  40.1625865  36.0215914  34.1614024  39.8487146  35.3671978
  32.0283998  39.4932181  35.9044604  31.9586486  38.7329815  35.2435640
  31.2362242  39.7477352  36.4775048  34.3622306  42.1176797  39.1888160
  33.9046488  43.2448898  38.9537132  35.0381427  41.8130552  40.3215383
  35.3703690  40.8686195  40.4565934  35.2267422  42.7782244  41.4089129
  34.3389435  43.4018806  41.5101326  35.4665530  42.0373627  42.7474937
  34.7104427  41.2576852  42.8365061  36.4525370  41.5795864  42.6694584
  35.4186911  42.9308835  43.9760436  34.9683214  44.0820460  43.8519060
  35.8155417  42.4665207  45.0614964  36.3612362  43.7685677  41.1113586
  37.4437538  43.6669636  41.6981682  36.0997383  44.7328829  40.2181173
  35.2264635  44.6730452  39.7146567  37.0642531  45.7559735  39.8150753
  37.6964062  46.0847400  40.6395151  37.9676587  45.2875813  38.6171466
  38.4536527  44.3523309  38.8930568  37.1136222  45.0702352  37.3091178
  36.6275502  46.0062908  37.0320476  37.7663754  44.7464467  36.4982398
  36.3564809  44.3077798  37.4911858  39.1574008  46.2887283  38.4061310
  38.6797931  47.2407405  38.1723244  39.6399350  46.3555483  39.3812335
  40.2031735  45.9694602  37.3426441  39.7213059  45.9030446  36.3669154
  40.9553578  46.7579654  37.3238148  40.6814830  45.0186744  37.5763927
  36.3695877  47.0978180  39.5604157  35.2575754  47.1411802  39.0403365
  37.0105141  48.1932837  39.9966027  37.8585372  48.0602097  40.5290707
  36.5382523  49.5452119  39.7839786  35.9087569  49.5796016  38.8950445
  35.7284337  50.0354471  40.9726687  36.3484225  50.0149745  41.8684537
  35.3920544  51.0557388  40.7879585  34.8635600  49.3874088  41.1155389
  37.7149008  50.4594752  39.5428499  38.8375040  50.1475861  39.9439410
  37.4615998  51.5889140  38.8783180  36.5269967  51.7676784  38.5402806
  38.4948308  52.5857964  38.6145283  39.4629031  52.2131618  38.9476475
  38.5754940  52.8862624  37.0995789  37.5346619  53.0394925  36.8156193
  39.1208133  53.8252264  37.0008244  39.1994614  51.8404264  36.1894746
  38.7006853  50.8842287  36.3489970  39.0462601  52.2554414  34.7326961
  39.5442563  53.2112178  34.5720717  39.4963904  51.4994581  34.0897754
  37.9878208  52.3530946  34.4915173  40.7000970  51.6232858  36.5127949
  40.8046838  51.2877262  37.5443812  41.1108244  50.8689501  35.8417727
  41.2403724  52.5602761  36.3802518  38.1709422  53.8603867  39.3546025
  36.9988506  54.2023539  39.5078788  39.1952640  54.5799923  39.8092877
  40.1380151  54.2178650  39.7996863  38.9657991  55.9023554  40.3916885
  37.9241466  56.1816866  40.2297896  39.2565173  55.9390892  41.9096643
  40.2102161  55.4332053  42.0616123  39.3529210  56.9880542  42.1881438
  38.1895584  55.2810279  42.7746758  37.2356535  55.7954652  42.6631604
  38.0695043  54.2320537  42.5029532  38.7284752  55.3911991  44.5036454
  37.3383962  54.7126180  45.3356364  37.1748823  53.6902134  44.9964875
  37.5207861  54.7137223  46.4103171  36.4551926  55.3127987  45.1168111
  39.8522544  56.9104218  39.6403736  41.0247078  56.6366924  39.3654730
  39.2846253  58.0489734  39.2619287  38.2966488  58.2129165  39.3956334
  40.0723985  59.0826566  38.6169275  41.0537759  58.6835962  38.3627184
  39.3949717  59.5805183  37.3279169  39.0473104  58.7117909  36.7690338
  38.5409261  60.1966161  37.6086849  40.3431561  60.3937510  36.4622195
  40.9998520  60.9639023  37.1189333  40.9379411  59.7023650  35.8664711
  39.6018112  61.3404082  35.5450397  39.0408112  60.7600319  34.8127232
  38.9113374  61.9412297  36.1369522  40.5690777  62.2445928  34.8334255
  41.2195473  62.7089812  35.5749062  41.1693629  61.6414029  34.1519729
  39.8600150  63.2997667  34.0669771  39.3040467  63.8589311  34.6985121
  40.5352404  63.8894009  33.6015073  39.2576301  62.8691162  33.3792979
  40.2312159  60.2331368  39.6245848  39.2474656  60.6491666  40.2433106
  41.4583627  60.7495484  39.7711479  42.2332998  60.3332242  39.2748843
  41.7302690  61.8609097  40.6647369  41.0715157  61.8067539  41.5317941
  43.1923626  61.8162950  41.1526363  43.7666434  61.9047684  40.2306000
  43.3757789  62.6892380  41.7789421  43.6207544  60.5555101  41.8995660
  43.4158435  59.6821606  41.2804584  45.0954620  60.6190115  42.2056281
  45.3011176  61.4919602  42.8252694  45.3955992  59.7166842  42.7393023
  45.6571459  60.6947036  41.2747060  42.8013613  60.3606614  43.1754585
  41.7459837  60.2699722  42.9197271  43.1303785  59.4545155  43.6847123
  42.9429666  61.2182649  43.8335848  41.4515284  63.1792732  39.9977022
  41.6588672  63.3170046  38.7983408  41.0310948  64.1728622  40.8000927
  40.8913616  63.9417154  41.7731754  40.7477243  65.5318346  40.3667234
  40.0340184  65.5343359  39.5432165  40.1373523  66.3023024  41.5494327
  39.5737329  65.5745345  42.1339282  40.9745440  66.6723449  42.1413183
  39.2421799  67.4476668  41.1796490  39.7968308  68.3856753  41.1908081
  38.8134642  67.2914625  40.1897475  38.1205799  67.5399120  42.1803198
  37.0716505  66.8771844  42.0443482  38.3219223  68.3645117  43.2080638
  37.6075280  68.4707101  43.9134435  39.1881825  68.8790341  43.2758725
  42.0396941  66.2204354  39.8870734  42.0043892  66.9617564  38.9117694
  43.1673585  65.9832662  40.5845077  43.0903129  65.3578013  41.3745126
  44.4811301  66.5818883  40.2935202  44.4451730  67.1723158  39.3781807
  44.9376972  67.4992234  41.4563881  44.2243591  68.3142832  41.5778592
  44.9875140  66.9207416  42.3782244  46.3151442  68.0716838  41.1412345
  47.0291489  67.2570283  41.0191371  46.2660292  68.6513920  40.2193402
  46.7641228  68.9745226  42.2850690  46.0515645  69.7900038  42.4076421
  46.8146842  68.3956401  43.2074390  48.1422364  69.5473874  41.9692891
  48.8563542  68.7327488  41.8489200  48.0931213  70.1270956  41.0473948
  48.5752303  70.4175410  43.0734099  48.6211674  69.8804410  43.9268174
  49.4881512  70.7968582  42.8640683  47.9145469  71.1726562  43.1850767
  45.5010279  65.4582573  40.0803543  45.4926553  64.5104513  40.8678679
  46.3708623  65.5179335  39.0391382  46.5090426  66.5509681  37.9865359
  47.1957923  67.3283692  38.3204288  45.5359799  66.9933409  37.7745681
  47.0458707  65.7674305  36.8272885  47.6485160  66.4226224  36.1975527
  46.2143858  65.3693345  36.2457196  47.8789577  64.6468625  37.4184555
  48.9208901  64.9590460  37.4883146  47.8126522  63.7346014  36.8259454
  47.3126340  64.4005660  38.8235069  46.7430991  63.4709907  38.8450639
  48.4067894  64.3496649  39.8817852  48.7936964  65.3714081  40.4614753
  48.8637201  63.1358838  40.1577050  48.4362913  62.3611029  39.6719805
  49.9342564  62.8530774  41.0954052  49.7631193  63.3873700  42.0294702
  49.9865889  61.3508152  41.3931410  50.1285581  60.9098308  40.4068380
  50.8729766  61.1724525  42.0010748  48.7846248  60.7206279  42.0590001
  47.8747335  61.1530701  41.6427904  48.7868388  59.2175306  41.8190219
  49.6960284  58.7838619  42.2352896  47.9182106  58.7703478  42.3015492
  48.7483504  59.0201312  40.7484136  48.7562017  61.0227079  43.5507246
  48.7103214  62.1006320  43.7028449  47.8804704  60.5551759  43.9997787
  49.6581200  60.6283090  44.0197371  51.2717825  63.2725838  40.5112619
  51.4629194  63.2655941  39.2970244  52.2082549  63.5857184  41.3940321
  51.9390268  63.5893377  42.3680855  53.5819157  63.9358471  41.0558503
  53.6820534  64.2270091  40.0107095  54.0578617  65.1045085  41.9401387
  53.9772958  64.7880463  42.9801954  55.4923711  65.5246617  41.6464655
  55.5729371  65.8411238  40.6064088  55.7705561  66.3512184  42.3005780
  56.1615105  64.6821128  41.8226751  53.1794170  66.2112184  41.7484310
  53.4663896  66.9461355  42.2952450  54.3767006  62.6661245  41.3055573
  54.4220919  62.1999562  42.4452975  54.9291709  62.0672642  40.2406795
  54.7031613  62.3956862  39.3131679  55.7455556  60.8674767  40.3685114
  55.3609918  60.2670928  41.1923026  55.7362731  60.0125022  39.0912513
  56.0448293  60.6546876  38.2662429  56.4469356  59.1935145  39.1991258
  54.4151075  59.3891866  38.6845766  53.4261528  59.1232678  39.6303133
  53.6086335  59.3812740  40.6729564  52.2162932  58.5357451  39.2582344
  51.4384872  58.3628551  40.0017537  52.0073667  58.1750645  37.9486970
  51.0903062  57.6567018  37.6678517  52.9557400  58.4684966  36.9903047
  52.7564158  58.2499743  35.9408554  54.1714664  59.0454479  37.3649961
  54.9410585  59.2300948  36.6155347  57.1740368  61.2240763  40.8130134
  57.7270917  62.2547938  40.4032919  57.7333020  60.3941659  41.7027865
  57.1452000  59.6330331  42.0097422  59.0672661  60.5319549  42.3078046
  59.7785477  60.8846578  41.5616704  59.0248069  61.5522566  43.4722653
  60.0030385  61.5444298  43.9527345  58.8489792  62.5292613  43.0217141
  57.9630396  61.3071874  44.5296111  57.7120564  60.1866813  44.9713434
  57.3184482  62.3631799  44.9740240  56.6023830  62.2550197  45.6781461
  57.5417083  63.2781664  44.6096099  59.5355769  59.1366030  42.7612394
  58.9112317  58.1567170  42.3662275  60.5789834  59.0173391  43.6047968
  61.1358816  59.8197182  43.8613161  61.0340133  57.6910917  44.0312282
  61.0312240  57.0177681  43.1735700  62.4559911  57.7399346  44.6134166
  62.4899007  58.5739300  45.3141255  62.6275413  56.8070370  45.1517645
  63.5363036  57.9213663  43.5554806  63.3830387  57.3569457  42.4387120
  64.5368906  58.6196823  43.8418168  60.0517852  56.9720037  44.9757660
  60.1697231  55.7626141  45.1396116  59.0388224  57.6851288  45.5061177
  58.9988157  58.6705307  45.2901835  58.0331706  57.1314680  46.4239494
  58.3452481  56.1540874  46.7909370  57.8783165  58.0877516  47.6334331
  57.5918699  59.0266159  47.1586793  57.0583924  57.7318976  48.2571056
  59.1305868  58.3144389  48.5090934  59.9635023  58.5941943  47.8644868
  58.8846613  59.4234061  49.5349941  58.0517809  59.1444728  50.1801689
  59.7806301  59.5647121  50.1391617  58.6464439  60.3522101  49.0172551
  59.5712670  57.0339084  49.1940786  59.8094237  56.2823326  48.4417561
  60.4545849  57.2315519  49.8019935  58.7672139  56.6672222  49.8324403
  56.6569450  56.8782017  45.7967960  55.8255715  56.1806489  46.3840703
  56.3786608  57.5200083  44.6567016  57.1087180  58.0929157  44.2595523
  55.0713741  57.4832349  43.9760386  54.4563107  56.6484005  44.3121004
  54.2613363  58.8015319  44.1550294  54.7922989  59.6071077  43.6482865
  52.8550218  58.6718819  43.5708724  52.3233145  57.8667069  44.0770815
  52.3155445  59.6085198  43.7115839  52.9226176  58.4483414  42.5068792
  54.1961511  59.2435896  45.6101778  55.2052436  59.4136608  45.9844637
  53.6218820  60.1668233  45.6844449  53.7148083  58.4675930  46.2048008
  55.3429701  57.2062395  42.5086404  55.9648919  58.0235440  41.8332326
  54.9012170  56.0493189  42.0276063  54.3332298  55.4801948  42.6380253
  55.1194838  55.5876428  40.6476784  55.1640813  56.4365520  39.9658066
  56.4627888  54.8203103  40.5712614  56.4602460  54.1294494  41.4143105
  56.4321712  54.2555997  39.6391398  57.7317228  55.6665258  40.6111698
  57.8436645  56.1811095  39.6573765  57.6427508  56.4002532  41.4117558
  58.9420322  54.7965562  40.8586614  58.8922739  54.4199945  41.8799314
  58.9118886  53.9589295  40.1612132  60.2230444  55.5613973  40.6688671
  60.2722078  55.9109141  39.6374865  60.2225380  56.4178892  41.3426789
  61.3948237  54.7104712  40.9563059  61.3955561  53.9173257  40.3316183
  62.2407472  55.2458570  40.8227266  61.3491391  54.3863669  41.9119891
  54.0189601  54.5844183  40.2736755  53.5449318  53.8441597  41.1434681
  53.6847020  54.4162363  38.9837668  54.1212240  55.1711318  37.7801119
  55.1397766  54.8787296  37.5241560  54.0938315  56.2383114  37.9976674
  53.1316796  54.7778655  36.7332281  53.6705013  54.2457606  35.9492176
  52.7006884  55.6907635  36.3225884  52.0709594  53.9161652  37.3504469
  51.8283970  53.0766789  36.6987566  51.1661680  54.4877154  37.5580209
  52.6736525  53.4031171  38.6554963  51.9383993  53.4085481  39.4604393
  53.2375437  51.9906904  38.4906619  54.4428727  51.8032890  38.2665712
  52.3381241  50.9928587  38.6120346  51.4265094  51.2623222  38.9526313
  52.5911815  49.5769241  38.3536103  53.6477902  49.3097695  38.3333031
  51.8664022  48.6643873  39.3913828  52.2022086  48.9603763  40.3854198
  50.3383024  48.7703179  39.3151294  50.0024960  48.4743289  38.3210924
  49.8906223  48.1126391  40.0602973  50.0345034  49.7988413  39.5089332
  52.3226455  47.2288720  39.2806950  53.3962650  47.1735705  39.4631806
  51.7978078  46.6223200  40.0182647  52.1042912  46.8539919  38.2808954
  52.1121361  49.3450232  36.8955988  51.2359448  50.0809732  36.4429563
  52.6907504  48.3696272  36.1503651  53.4633246  47.8272091  36.5106881
  52.2682965  48.1422932  34.7667145  51.9894084  49.0969784  34.3213982
  53.3742148  47.5109017  33.9170183  53.6763708  46.5578020  34.3498011
  53.0153033  47.3509814  32.9000144  54.8889257  48.4969045  33.7658685
  55.5414079  47.6321352  32.9950366  51.0159794  47.2971938  34.7100839
  50.9076943  46.2895346  35.4196740  50.1033135  47.6459243  33.7833817
  50.2211339  48.4861349  33.2345089  48.9228067  46.8279071  33.5476175
  48.4509195  46.5959465  34.5019648  47.8980734  47.5505906  32.6552521
  48.5111438  48.0187066  31.8854878  47.2657839  46.7869045  32.2013550
  47.0171605  48.6128748  33.3216505  47.6491960  49.3439607  33.8244880
  46.1646529  49.3201447  32.2561413  45.5318728  48.5894596  31.7527700
  45.5391989  50.0747919  32.7323471  46.8178452  49.7981567  31.5258905
  46.1030163  47.9804156  34.4217326  46.7233301  47.5140792  35.1864779
  45.4895369  48.7581617  34.8760970  45.4573640  47.2269129  33.9697682
  49.4061984  45.5358636  32.8510767  50.3567908  45.5920547  32.0580379
  48.8220413  44.3680239  33.1918551  47.7002320  44.1350245  34.1228273
  46.8719148  44.7920835  33.8570304  48.0263458  44.3552585  35.1390733
  47.3665577  42.6713141  33.9276114  46.5682307  42.5674365  33.1928559
  47.0477235  42.2339890  34.8739483  48.6391141  42.0378708  33.4471692
  48.4246229  41.1492292  32.8542985  49.3206689  41.7775175  34.2567982
  49.2684968  43.1165006  32.5604052  50.3570550  43.0857371  32.6149544
  48.8288727  42.9982256  31.1027459  47.6946648  43.3405817  30.7744429
  49.7347737  42.5219875  30.2345417  50.6400973  42.2456938  30.5870271
  49.4626491  42.3437344  28.8110517  48.7198382  43.0694259  28.4793819
  50.7529381  42.5518337  27.9954248  51.5087189  41.8907596  28.4193462
  50.5473828  42.2546963  26.9668285  51.2905503  43.9571123  27.9915401
  50.5398144  44.9312427  28.0242139  52.6092743  44.0881536  27.9420513
  53.0226088  45.0092339  27.9371753  53.1945259  43.2657893  27.9094706
  48.9860118  40.9230871  28.5553446  49.4229784  40.0221495  29.2738776
  48.1463101  40.6565400  27.5182305  47.5181498  41.5764566  26.5429802
  48.2150499  42.3768977  26.2973664  46.6136464  42.0027941  26.9764638
  47.2296723  40.6968366  25.3837743  48.0948183  40.6637902  24.7216117
  46.3680037  41.0791774  24.8364447  46.9411791  39.3725448  25.9589959
  47.2831765  38.6758710  25.1929669  45.9072432  39.1464445  26.2198931
  47.8292727  39.2582561  27.2009302  47.3577807  38.7701568  28.0541942
  49.1495793  38.5500839  26.8731626  50.0798180  39.1877701  26.3540621
  49.2435086  37.2735841  27.2411768  48.4606042  36.8445339  27.7132813
  50.4226682  36.4681694  26.9942017  50.1124328  35.4239207  27.0213064
  50.7795514  36.7148427  25.9940113  51.5476683  36.6718502  27.9814190
  52.7101020  36.5138429  27.6013091  51.2277722  36.9987790  29.2651768
  50.2642068  37.1745040  29.5123112  52.2598281  37.1269132  30.3234510
  53.0047064  37.8574191  30.0071041  51.6583604  37.5857698  31.6625482
  50.7668230  36.9820038  31.8327681  52.3974915  37.3680913  32.4332695
  51.2869102  39.0720482  31.7174217  50.3412527  39.1803336  31.1863857
  51.1433049  39.3221745  32.7687748  52.5054251  40.1990515  30.9987326
  53.8198230  39.9910821  32.1245523  54.1330939  38.9469362  32.1287466
  54.6581799  40.6207926  31.8250586  53.4913249  40.2752409  33.1240361
  52.9731985  35.7795472  30.5497445  54.1546516  35.7633279  30.8977881
  52.2408041  34.6562592  30.3495332  51.2605213  34.8011639  30.1565816
  52.7222689  33.2713731  30.5283183  51.8681833  32.5943643  30.4994960
  53.7188138  32.8524479  29.4343179  54.5956273  33.4925850  29.5273969
  54.0019892  31.8181986  29.6284367  53.1567013  32.9674272  28.0304179
  52.0709781  32.8873325  28.0797650  53.4307627  33.9401205  27.6216062
  53.7974661  31.6718385  26.9561813  55.6037382  32.0429438  27.0025843
  55.9631505  31.9747367  28.0293173  56.1389025  31.3233760  26.3826663
  55.7783034  33.0494932  26.6231029  53.2819247  33.0518863  31.9339839
  54.4221358  32.6027702  32.1119232  52.4790882  33.4212060  32.9434544
  51.5888456  33.8662836  32.7734809  52.9079743  33.2410698  34.3231622
  53.9099363  33.6492797  34.4571876  51.9469989  33.9723373  35.2798414
  50.9936561  33.4952016  35.0524650  52.2351343  33.7393567  36.3047609
  51.8088320  35.4887379  35.1218287  51.3353025  35.7079133  34.1653157
  50.9646544  36.0525231  36.2431923  51.4382191  35.8341699  37.2002735
  50.8724980  37.1317551  36.1217531  49.9740916  35.5988380  36.2164892
  53.1756503  36.1823026  35.0492009  53.7328330  35.7994080  34.1942458
  53.0324149  37.2569772  34.9375174  53.7328931  35.9842258  35.9647269
  52.9960542  31.7567436  34.6912856  52.2952899  30.9302665  34.0984156
  53.8734231  31.4202862  35.6745696  54.4512468  32.1396990  36.0850230
  54.0188840  30.0491882  36.1656963  54.1895600  29.3745532  35.3273537
  55.2278932  29.9419745  37.1469908  54.9659300  30.5439548  38.0169075
  55.2906469  28.8932605  37.4372765  56.5935429  30.4047327  36.5935616
  56.5547772  31.4865146  36.4651280  57.3520949  30.1541720  37.3349813
  56.9830914  29.7734685  35.2688830  57.1114737  30.4589331  34.2481086
  57.1850776  28.4535902  35.2512510  57.4457775  27.9970259  34.3892472
  57.0762472  27.9175961  36.1003212  52.7094931  29.6744875  36.8997324
  52.0819625  30.5705675  37.4794150  52.2993442  28.3841611  36.9282765
  52.9500804  27.2048851  36.3134014  53.8722925  26.9830807  36.8499810
  53.1816936  27.4250420  35.2713384  51.9295380  26.1223461  36.4539557
  52.4397049  25.1717448  36.6115526  51.3396155  26.0700511  35.5383998
  51.0744278  26.4790954  37.6168355  51.5258773  26.0977882  38.5329906
  50.0582072  26.0965661  37.5257310  51.0554160  28.0078637  37.6447316
  50.2167841  28.4331098  37.0937358  51.0170955  28.5017617  39.0900891
  49.9500677  28.8495595  39.6032676  52.1907756  28.5223314  39.7426326
  52.9862445  28.1071977  39.2785719  52.3583799  28.9961974  41.1179921
  51.4174901  29.4074660  41.4822590  52.7811765  27.8399911  42.0430537
  53.7263901  27.4360981  41.6801670  52.9183577  28.2363094  43.0485392
  51.7342617  26.7322103  42.0721749  50.7868541  27.2073368  42.3286193
  51.6728551  26.3201943  41.0653512  52.0218723  25.6194158  43.0554274
  53.0521248  24.9374862  42.8765923  51.2194314  25.4226141  43.9952102
  53.3307428  30.1820503  41.1653153  54.2111616  30.2378946  42.0155165
  53.1286744  31.1639961  40.2604856  52.3716335  31.0434411  39.6036168
  53.9660967  32.3563983  40.1412641  54.9658213  32.0831624  39.8041901
  53.3464279  33.3219713  39.1135124  53.2829161  32.7843740  38.1670784
  52.3419587  33.5610207  39.4633839  54.1385369  34.6179605  38.9123431
  53.4502010  35.3864860  38.5593256  54.5251791  34.8996832  39.8921962
  55.2990217  34.5245025  37.9426965  55.4023698  33.6103286  37.1383115
  56.1970014  35.4916208  37.9819962  56.9870930  35.4688701  37.3535802
  56.0894919  36.2496522  38.6412186  54.1336384  33.0435463  41.4913890
  53.1548553  33.1467659  42.2280052  55.3810626  33.4699588  41.8249789
  56.1142695  33.2540191  41.1645761  55.7386018  34.1989435  43.0482589
  55.2590264  33.7329352  43.9087789  57.2664347  34.1788675  43.2642904
  57.5654340  33.1502487  43.0621228  57.6941970  34.8359602  42.5071249
  57.7757952  34.5971688  44.6513664  56.9622317  34.5088620  45.3715172
  58.9467444  33.6941751  45.0863391  59.7610877  33.7829032  44.3672902
  59.2974692  34.0023649  46.0705998  58.6112458  32.6577473  45.1283302
  58.2381253  36.0296547  44.6567753  57.4085556  36.6805036  44.3824421
  58.5926033  36.2938818  45.6533726  59.0489073  36.1530846  43.9387762
  55.2590692  35.6336419  42.9116757  55.6777809  36.3360345  41.9857026
  54.3833095  36.0635819  43.8379572  54.1057332  35.4049047  44.5511611
  53.7591849  37.3933929  43.8374357  54.2831582  38.0378058  43.1313749
  52.2799487  37.3178736  43.4293733  51.7134616  36.7693138  44.1824102
  51.8696490  38.3232124  43.3271870  51.9603590  36.4810789  41.8511315
  50.6395488  36.6299005  41.8794936  53.9107405  38.0468457  45.2126620
  54.3145631  37.3873451  46.1699641  53.5845196  39.3411945  45.2907588
  53.3656721  39.8110747  44.4238797  53.5680725  40.1172237  46.5184042
  53.6922583  39.4505359  47.3714296  54.7060220  41.1555064  46.5349198
  54.7832361  41.6986738  45.5929574  54.5149837  41.8591994  47.3448016
  56.0612031  40.5547772  46.7974722  56.8708521  39.9313203  45.8930442
  56.5014691  39.8521534  44.8707258  58.0412104  39.5175544  46.5107238
  58.8056622  39.0366956  46.0574410  58.0062832  39.8926725  47.8303084
  58.9527411  39.7188340  48.8468155  59.8809960  39.1993348  48.6099985
  58.6469264  40.2209980  50.0926347  59.3406856  40.0661823  50.9195224
  57.4571692  40.9307100  50.3256212  57.2485220  41.3717797  51.3000902
  56.5115851  41.0907932  49.3219214  55.5914320  41.6222071  49.5638768
  56.7813285  40.5686100  48.0439448  52.2257436  40.8164075  46.6827974
  51.5972037  41.2352406  45.6933973  51.7931041  40.9512152  47.9364815
  52.2875062  40.4658258  48.6714738  50.5865246  41.7147314  48.2932868
  50.2251939  42.3056657  47.4519119  49.4281057  40.8382277  48.8464602
  48.6956626  41.4771664  49.3400689  48.7465505  40.0749257  47.6840896
  49.4782918  39.4347605  47.1905390  47.9355776  39.4617198  48.0776776
  48.3454474  40.7898000  46.9650340  49.9236949  39.8766662  49.9922380
  50.5032978  39.0984180  49.4967017  50.5833091  40.4771585  50.6189534
  48.8535905  39.2373367  50.8532214  48.1940544  38.6360393  50.2276660
  49.3224140  38.5993161  51.6029602  48.2733211  40.0151806  51.3493839
  51.0254312  42.7627873  49.2998021  51.9813137  42.5349493  50.0471657
  50.3633633  43.9095546  49.2971987  49.6813063  44.0870426  48.5740512
  50.6495962  44.9750475  50.2562616  51.0508525  44.5400974  51.1721813
  51.6726508  45.9653774  49.6963731  51.8642884  46.7248906  50.4545997
  52.5941358  45.4224229  49.4851104  51.2077058  46.5902110  48.5079190
  51.8738788  47.2024297  48.1863172  49.3446083  45.6663938  50.6549393
  48.3837811  45.6515135  49.8877166  49.3135889  46.2566883  51.8477529
  50.1273765  46.2270198  52.4456747  48.1294102  46.9536845  52.3275675
  48.0240553  47.8650752  51.7388050  47.2718067  46.3050272  52.1488358
  48.1733762  47.3195132  53.8017729  49.0699322  46.8930262  54.5445583
  47.1567201  48.0597458  54.2227420  46.5094733  48.3545722  53.5054198
  46.9404798  48.5343791  55.5908375  47.8419217  48.3693590  56.1802957
  46.6061279  50.0563356  55.6076349  45.8728235  50.2085005  54.8151877
  46.1885079  50.3907715  56.5574950  47.7644478  50.9666643  55.3029406
  48.6527992  51.5051049  56.1953303  48.5377545  51.2183850  57.2402468
  49.5416255  52.3336291  55.5382014  50.3201678  52.8149805  55.9638806
  49.2234324  52.3552668  54.1979301  49.8510453  53.0066026  53.1164336
  50.7529201  53.5881630  53.3085465  49.2724453  52.8633073  51.8619606
  49.7019343  53.3859620  51.0070587  48.1421574  52.0576941  51.6684955
  47.7012692  51.9459508  50.6783762  47.5499260  51.3784815  52.7265390
  46.6744627  50.7645592  52.5144980  48.0983563  51.5146867  54.0177750
  45.8198550  47.7086953  56.2793252  45.2707137  48.1430381  57.3022040
  45.5221995  46.5193741  55.7359365  45.9919444  46.2269375  54.8910290
  44.5348022  45.6208832  56.3244112  43.5990478  46.1681522  56.4370445
  44.3851961  44.7838458  55.6423053  44.9628278  45.0809045  57.6880355
  46.1459733  45.1232388  58.0533304  44.0022404  44.5368105  58.4396515
  43.0481645  44.5927377  58.1133537  44.2555475  43.9049323  59.7288316
  44.5738141  44.6571479  60.4510608  42.9717957  43.2671673  60.2276957
  42.6445873  42.5052652  59.5200342  43.1486106  42.8067390  61.1996506
  42.1987226  44.0303400  60.3223443  45.3886354  42.8370921  59.6338410
  45.5405567  42.1852877  58.5858868  46.2162799  42.7172426  60.6992619
  46.1027437  43.3984348  61.4365894  47.3505335  41.7675364  60.7887706
  47.6596672  41.4425449  59.7950066  48.5701130  42.4379252  61.4961535
  49.3565603  41.6888015  61.5844906  49.1111430  43.6631563  60.7265683
  48.3253975  44.4135064  60.6381732  49.9582495  44.0870289  61.2663577
  49.4329236  43.3553422  59.7318072  48.1785566  42.8501836  62.8034410
  48.9236069  43.2634044  63.2452913  46.9352421  40.4231603  61.4396155
  47.7685716  39.5547639  61.6764924  45.6398887  40.2790618  61.7370848
  45.0720289  41.0932273  61.5481541  44.9961462  39.1056577  62.3254185
  45.3856083  38.2093623  61.8434974  45.2528884  38.9998561  63.8493340
  44.6850172  38.1350088  64.1906995  46.3187446  38.8021894  63.9619775
  44.8709218  40.2217012  64.6851521  45.6222396  40.9704224  64.4353239
  43.8956019  40.5516058  64.3263108  44.8200779  40.0392664  66.1946747
  44.6848794  38.8846569  66.6609804  44.8908138  41.0625763  66.9130997
  43.5082525  39.2247192  62.0305786  43.0074490  40.3394527  61.8707568
  42.8034026  38.0863111  61.9473275  43.2830621  37.2023740  62.0420421
  41.3665810  38.0706655  61.6805525  41.1611438  38.5573101  60.7269951
  40.8521551  36.6260068  61.6150282  41.6051345  36.0281729  61.1011550
  40.7393932  36.2668189  62.6379406  39.5234306  36.5037727  60.8851118
  38.8092662  37.1309107  61.4192992  39.6705321  36.8971190  59.8792874
  38.9877897  35.0907026  60.7998371  37.8749681  34.8459874  61.3160468
  39.6818505  34.2258595  60.2201182  40.6325812  38.8545686  62.7722856
  41.0161724  38.7751407  63.9404628  39.6232905  39.6555774  62.3780633
  39.4855134  39.7500898  61.3822632  38.8219978  40.5031572  63.2780075
  38.0932895  41.0610814  62.6901557  38.0644156  39.6601265  64.3369195
  38.7891346  38.9717121  64.7724021  37.7153777  40.3518839  65.1034579
  36.8824765  38.8721693  63.7885016  36.0920876  39.5725902  63.5192156
  37.2075116  38.3318509  62.8993822  36.3524373  37.8805826  64.8212360
  37.1421596  37.1797573  65.0911482  36.0274022  38.4209009  65.7103554
  35.1727250  37.1146943  64.2319524  34.3823362  37.8151152  63.9626664
  35.4977601  36.5743759  63.3428331  34.6620273  36.1599491  65.2260266
  34.3611496  36.6605205  66.0497273  33.8808909  35.6532064  64.8354836
  35.3943356  35.5106027  65.4760501  39.6433318  41.6568748  63.9390364
  39.1534771  42.3048531  64.8691415  40.8525135  41.9105714  63.4337843
  41.1754967  41.3428119  62.6636850  41.7323331  42.9645394  63.9345776
  41.6059568  43.0357681  65.0149107  42.7632939  42.6924496  63.7065403
  41.4287309  44.3146803  63.3110986  40.6302417  44.4077030  62.3759554
  42.0543362  45.3758452  63.8365757  42.6682660  45.2248916  64.6241018
  41.8737947  46.7436172  63.3506729  40.8656231  46.8787657  62.9588645
  42.0895281  47.7410779  64.5181163  41.3643330  47.5410217  65.3064808
  43.0979428  47.6247531  64.9143529  41.9058839  49.1665884  64.0087052
  42.6303696  49.3678675  63.2203752  40.8967599  49.2841361  63.6125031
  42.1183051  50.1479363  65.1574295  41.3924434  49.9474758  65.9464203
  43.1260532  50.0312072  65.5542923  41.9332497  51.5734433  64.6481109
  42.6591466  51.7747260  63.8596884  40.9255368  51.6909946  64.2518163
  42.1380478  52.5196610  65.7548620  43.0729845  52.4105857  66.1222812
  42.0158158  53.4632239  65.4180084  41.4657089  52.3330944  66.4852415
  42.8598593  47.0476722  62.2109149  43.8714168  46.3755578  62.0823905
  42.5754798  48.0940967  61.4149952  41.6870257  48.5392943  61.5967017
  43.4196314  48.6338566  60.3354525  43.4703691  47.9963858  59.4525269
  42.8368727  50.0132842  59.9191810  42.8647914  50.6522270  60.8021468
  43.5937406  50.6966048  58.7675696  43.5651126  50.0588849  57.8846382
  43.1228465  51.6531801  58.5390646  44.6302032  50.8635445  59.0619802
  41.4727943  49.8334308  59.5775044  41.0943248  50.6768965  59.3168601
  44.8741878  48.7937777  60.8675482  45.1014812  49.2604586  61.9856343
  45.8333218  48.3726630  60.0676424  45.6023613  47.9165122  59.1967620
  47.2267652  48.5220227  60.4129022  47.3795200  48.2508374  61.4574808
  48.0952374  47.6144991  59.5409694  47.8788422  46.5708271  59.7673294
  47.8876016  47.8082745  58.4885952  49.4607084  47.8822524  59.8099434
  50.0110362  47.3157380  59.2650638  47.6153365  49.9910922  60.2133251
  47.2877098  50.5983936  59.1948395  48.3339638  50.5448904  61.1872740
  48.5321199  50.0043645  62.0168563  48.8231010  51.9204569  61.1237875
  48.0155075  52.5987402  60.8506384  49.3628941  52.3297589  62.4991217
  48.7005378  51.9046193  63.2537557  50.3580583  51.8974627  62.6053919
  49.4429530  53.8354641  62.6862381  48.6098553  54.2561112  62.1221954
  49.2966368  54.0297505  63.7481536  50.7372072  54.4781519  62.2288767
  51.8148976  53.8684110  62.4090171  50.6717240  55.6033062  61.6944221
  49.9300319  52.0118665  60.0360608  50.0620126  53.0359900  59.3750963
  50.6772831  50.9155863  59.8266009  50.5142355  50.1086459  60.4110910
  51.7890231  50.8686611  58.8718417  51.9797139  51.8223268  58.3795716
  53.1242614  50.3701307  59.5368350  53.9041393  50.3730129  58.7751762
  53.5497143  51.2489862  60.6992260  52.7705810  51.2457032  61.4614186
  54.4764769  50.8644661  61.1260109  53.7082606  52.2683954  60.3461268
  53.0449964  48.9025284  59.9579961  52.8502704  48.2827291  59.0822984
  53.9896472  48.6028405  60.4122856  52.2380232  48.7738400  60.6798476
  51.4598819  50.0360348  57.6454044  50.7312103  49.0364843  57.7446144
  52.0736861  50.3793210  56.5036107  52.6329396  51.2177261  56.4298111
  51.8899213  49.5662660  55.3120109  50.8421919  49.2747709  55.2301774
  52.2870488  50.3411818  54.0378346  51.5978060  51.1851964  54.0631285
  53.3093280  50.7038787  54.1449381  52.1439253  49.6056602  52.7016289
  52.6428805  48.6400197  52.7848879  50.6903452  49.3917961  52.3337471
  50.1906101  50.3570153  52.2493860  50.6298663  48.8676113  51.3800392
  50.2032042  48.7971305  53.1063405  52.8851604  50.3306957  51.6050219
  53.9434174  50.3911775  51.8602826  52.7676342  49.7885170  50.6668003
  52.4800878  51.3368029  51.4961209  52.7136512  48.2780165  55.4512239
  53.9088560  48.3458015  55.7419947  52.0753349  47.1095529  55.1926389
  51.0950425  47.1462175  54.9521470  52.7201566  45.8034278  55.2719995
  53.7527688  45.9196738  55.6030342  51.9868483  44.9075982  56.2667705
  50.9200464  44.9433741  56.0469986  52.3446556  43.8833660  56.1619650
  52.2003275  45.3486104  57.6921013  53.3221452  45.5955292  58.1242102
  51.1291061  45.4489464  58.4562103  51.2240048  45.7410122  59.4180428
  50.2188642  45.2333901  58.0747379  52.7408464  45.1478718  53.9190696
  51.9238266  45.4668921  53.0558271  53.6830236  44.2502947  53.7180337
  54.3788861  44.0583976  54.4242170  53.7771164  43.5459306  52.4452522
  52.8070225  43.5466821  51.9481180  54.7902291  44.2352651  51.5383291
  55.7684377  44.2347864  52.0187278  54.8513038  43.7021237  50.5900543
  54.4760007  45.2634132  51.3567196  54.1659434  42.0886032  52.6782638
  54.8516762  41.7858065  53.6581489  53.7069475  41.1759616  51.7920871
  53.0906171  41.4407199  51.0371607  54.0411851  39.7626575  51.9507083
  55.0143478  39.7156947  52.4388372  53.0162623  39.0669864  52.8393729
  52.0379967  39.0976796  52.3592600  53.3131088  38.0295356  52.9932817
  52.9640059  39.5762089  53.8023489  54.1473609  39.0272893  50.6340434
  53.4036967  39.2922590  49.6878343  55.0332152  38.0177124  50.6073312
  55.6366725  37.8312165  51.3958923  55.1520875  37.1640603  49.4258134
  55.0702984  37.7564196  48.5140360  56.5312273  36.4785982  49.4451882
  57.2785949  37.2708966  49.4827629  56.5799905  35.8906689  50.3614001
  56.8077825  35.5746430  48.2457337  55.9064905  35.0006180  48.0303641
  57.0519503  36.2024424  47.3892105  57.9750024  34.6109337  48.5241634
  58.3702181  34.2974973  47.5576278  58.7365394  35.1765893  49.0612231
  57.5914993  33.3918495  49.3296578  57.6311161  33.6515942  50.3874291
  56.5727325  33.1101001  49.0629887  58.5081599  32.2473946  49.0650193
  59.4519865  32.5083055  49.3119219  58.2226326  31.4520270  49.6192309
  58.4707619  32.0055520  48.0850399  54.0174091  36.1294386  49.4917896
  53.7304448  35.5634772  50.5518676  53.3753032  35.8800176  48.3455125
  53.6142875  36.4676538  47.5597357  52.3028871  34.8890326  48.1737993
  52.3689795  34.0714353  48.8915085  50.8632877  35.5136401  48.2567688
  50.1538913  34.7705760  47.8921984  50.4803585  35.9283127  49.6849767
  51.1883788  36.6721954  50.0502078  49.4771970  36.3530171  49.6834558
  50.5032523  35.0540066  50.3360601  50.6931343  36.6857980  47.2947481
  50.8580034  36.3441567  46.2724099  49.6840163  37.0872805  47.3852667
  51.4157709  37.4644848  47.5383279  52.5351602  34.1669160  46.8354355
  53.0883581  34.7586182  45.9028961  52.0793306  32.9220146  46.7201365
  51.6278648  32.4503271  47.4903426  52.1976476  32.2152952  45.4492628
  52.8676003  32.7592946  44.7826497  52.7702935  30.7985076  45.6773563
  52.4528017  30.5741777  46.6955769  52.2623530  30.1284403  44.9835262
  54.2880319  30.6020853  45.5596048  54.5696200  30.7807947  44.5216183
  55.0545976  31.5205969  46.4464048  54.7737113  31.3431140  47.4843334
  56.1219714  31.3386327  46.3232982  54.8291767  32.5535350  46.1819745
  54.6702006  29.1609436  45.8646421  54.1734863  28.4952837  45.1584609
  55.7502190  29.0442534  45.7747832  54.3610340  28.9096579  46.8791102
  50.8117787  32.0872237  44.8527573  49.8422855  31.9199098  45.6018360
  50.7065698  32.0899838  43.5178129  51.5107034  32.2452324  42.9266538
  49.4124889  31.8470737  42.8793903  48.6838152  32.5685356  43.2498538
  49.5107740  31.9893149  41.3353305  50.3447369  31.3530022  41.0392968
  48.5823711  31.5788201  40.9396033  49.7265814  33.4249214  40.7689853
  50.7664589  33.7113935  40.9254452  49.4022190  33.4768673  39.2708585
  48.3622635  33.1912005  39.1132386  49.5609893  34.4895674  38.8992948
  50.0525491  32.7866239  38.7333720  48.8588133  34.4254322  41.4605882
  49.0936351  34.4376234  42.5247818  49.0370263  35.4148474  41.0387970
  47.8116252  34.1554491  41.3229609  48.9862712  30.4102645  43.2194061
  49.8439187  29.5404252  43.3407167  47.6886124  30.1645175  43.3913076
  47.0313281  30.9306346  43.4146941  47.1878349  28.8119795  43.6456950
  48.0237131  28.1150553  43.7117656  46.3643215  28.7645840  44.9724852
  45.6395563  29.5783472  44.9627933  45.6212415  27.4127033  45.1194945
  46.3453401  26.5985358  45.1298127  45.0566256  27.4080527  46.0516471
  44.9380632  27.2796095  44.2808536  47.3175249  28.9702723  46.1821321
  47.7648571  27.9944978  46.3747591  48.0868605  29.6609798  45.8373787
  46.6895012  29.5090388  47.4758951  45.9195342  28.8187491  47.8218429
  47.4600631  29.6065876  48.2408838  46.2422471  30.4840081  47.2844280
  46.3973543  28.4320567  42.3929604  45.5581802  29.2317645  41.9777699
  46.7114356  27.2574260  41.7341320  47.4747997  26.6757636  42.0497331
  45.9982214  26.8677470  40.5030477  46.1648036  27.6206519  39.7325423
  46.4972782  25.5063624  39.9780102  46.3075073  24.7747552  40.7631338
  45.8948449  25.2641564  39.1021699  47.9750377  25.4763613  39.6026027
  48.0614007  26.0150555  38.6595062  48.4954753  26.0285157  40.3853000
  48.5981944  24.0969640  39.4567060  47.9416317  23.1932730  38.8865789
  49.7524130  23.9196155  39.9128452  44.4906518  26.8482063  40.7460771
  44.0606207  26.3493967  41.7882518  43.6825574  27.4047936  39.7902320
  44.1341991  27.8805917  39.0228671  42.2341079  27.5120706  39.9129988
  41.9679278  28.0109281  40.8443802  41.6310935  28.3133331  38.7330148
  42.0095058  27.8769470  37.8081329  40.0980662  28.2936753  38.7173361
  39.7189094  28.7304621  39.6416841  39.7355413  28.8718735  37.8680638
  39.7478122  27.2645487  38.6317695  42.0910598  29.6696251  38.8400057
  41.7291915  30.1882110  38.1174139  41.5760855  26.1514899  40.1465212
  40.7025186  26.0848012  41.0115729  42.0171346  25.0706925  39.4391079
  42.7161025  25.2150312  38.7241783  41.4927160  23.7167060  39.6354609
  40.4275320  23.6948252  39.4057340  42.2174555  22.7200102  38.7078575
  42.1593964  23.1245028  37.6968481  43.2595441  22.6875561  39.0264231
  41.6339843  21.3049192  38.7252579  41.3971348  21.0192542  39.7497913
  40.7225425  21.3040781  38.1282468  42.5866801  20.2882408  38.1503379
  43.6637601  20.0250161  38.7020591  42.2040714  19.6798448  37.0357173
  42.8049387  18.9896898  36.6085142  41.3130852  19.9098410  36.6190996
  41.6583243  23.2983149  41.1192334  40.7307481  22.7499667  41.7148168
  42.8206055  23.5959412  41.7165708  43.5716045  23.9874032  41.1670765
  43.0684485  23.3171732  43.1305161  42.7796896  22.2904154  43.3562431
  44.5560219  23.4958090  43.4751081  45.1220954  22.8327569  42.8207864
  44.8176107  24.5319436  43.2568550  44.8878514  23.1857099  44.9151042
  44.3618417  23.8944785  45.5553587  44.5530307  22.1739189  45.1413873
  46.3764061  23.2907543  45.1637256  46.8256952  23.9101713  44.3875827
  46.5453311  23.7505526  46.1369989  47.0213779  21.9751390  45.1476980
  46.4710080  21.1897407  44.8292510  48.2669781  21.7523223  45.5583726
  49.0154316  22.7514071  45.9988768  48.6384249  23.6882566  46.0236346
  49.9595127  22.5723994  46.3085221  48.7839487  20.5338442  45.4959655
  48.2293033  19.7708845  45.1347608  49.7304286  20.3732630  45.8104802
  42.1926913  24.2292414  44.0104035  41.5676028  23.7443766  44.9529684
  42.1324189  25.5235719  43.7024998  42.7340676  25.8961812  42.9818680
  41.3141879  26.4597131  44.4771246  41.5559936  26.3624548  45.5355706
  41.5695225  27.9037157  44.0492897  42.5954750  28.0019131  43.6941211
  40.8807455  28.1727072  43.2487281  41.1792994  29.1163565  45.3318517
  39.8128274  26.1339117  44.4571696  39.1056529  26.4752389  45.4114657
  39.3402620  25.4988998  43.3637476  39.9941710  25.3475409  42.6095410
  37.9435858  25.1238459  43.1551543  37.2981411  25.8109303  43.7021882
  37.5676685  25.1785146  41.6597996  38.4661687  25.0025443  41.0686035
  36.8447944  24.3860174  41.4661319  36.9641908  26.4953642  41.2385565
  36.2869111  27.1796390  42.0133637  37.1984328  26.8900647  40.0054003
  36.8154478  27.7647104  39.6770477  37.7599262  26.3164015  39.3927400
  37.5668189  23.7667523  43.7445815  36.3849256  23.4102791  43.6999487
  38.5568410  23.0034681  44.2895571  39.5124702  23.3099592  44.1776545
  38.3143376  21.7021892  44.9078292  37.7672166  21.0666843  44.2121762
  39.6233410  21.0104433  45.2732436  39.3875335  20.0029372  45.6156648
  40.2363158  20.9539117  44.3738193  40.3327548  21.6968521  46.2846827
  41.1461161  21.2260635  46.4807753  37.3631948  21.7838284  46.1086320
  37.2458101  22.8387488  46.7366556  36.6589472  20.6738554  46.3924831
  36.7945459  19.8978077  45.7611069  35.6439334  20.5468599  47.4432924
  34.8254768  21.1907601  47.1220102  35.1240491  19.0955023  47.5321033
  34.7728873  18.7738731  46.5514749  35.9303315  18.4402134  47.8618169
  33.9736834  19.0271907  48.5310274  34.3241786  19.3484156  49.5122821
  33.1674361  19.6833017  48.2018821  33.4607583  17.5946236  48.6186193
  33.1088520  17.2733952  47.6374571  34.2656296  16.9393312  48.9484253
  32.3406226  17.4901187  49.5800442  32.0376963  18.3262518  50.0609371
  31.7144118  16.3467053  49.8423315  32.0547563  15.2050525  49.2503141
  32.8101532  15.1936253  48.5795063  31.5563072  14.3560212  49.4729892
  30.7199288  16.3663639  50.7254505  30.4636246  17.2345749  51.1728862
  30.2254593  15.5140377  50.9438469  36.1007934  21.0489138  48.8109981
  35.3082464  21.6798564  49.5117168  37.3828602  20.8186924  49.1614949
  37.9360650  20.2445223  48.5412820  37.9662660  21.2166334  50.4449768
  37.1893325  21.2350144  51.2091270  39.0763235  20.2159476  50.8877908
  39.5283546  20.6700342  51.7690895  38.6016944  19.2752720  51.1676668
  40.1498066  19.9513051  49.8491473  40.0096480  18.9281517  48.9148161
  39.1117225  18.3115767  48.9438195  40.9924882  18.6856078  47.9536420
  40.8545503  17.8978588  47.2135835  42.1470018  19.4529915  47.9422228
  43.1279074  19.2200712  47.0059614  42.9118369  18.5016078  46.4063159
  42.3170755  20.4591076  48.8782331  43.2221834  21.0669420  48.8719897
  41.3266012  20.6933788  49.8307307  41.4652490  21.4714322  50.5812530
  38.4605739  22.6808889  50.4745952  38.7773706  23.1825907  51.5540716
  38.4976797  23.3745373  49.3156448  38.3668339  22.8957544  48.4361135
  38.9387784  24.7678488  49.2875336  39.2039500  25.1118430  50.2868839
  40.1449892  25.0432878  48.3268922  39.8124297  24.8858162  47.3011945
  40.6672779  26.4737014  48.4794122  41.0005392  26.6323994  49.5050519
  41.5038096  26.6298243  47.7987512  39.8705578  27.1793222  48.2434710
  41.2795016  24.0404443  48.5372578  40.9137696  23.0314836  48.3460419
  42.0964236  24.2662754  47.8519894  41.6386045  24.1069692  49.5644240
  37.7042299  25.6885729  49.0613832  36.9564647  25.9114058  50.0189232
  37.4646522  26.2001608  47.8257173  38.1304889  26.1064091  47.0718996
  36.3100203  27.0854836  47.6282387  35.7990378  27.2061529  48.5834208
  36.7046454  28.4881002  47.0967921  37.4302786  28.3198278  46.3010215
  35.8153082  28.9634916  46.6822859  37.3145655  29.3918498  48.1554328
  36.6506078  29.6434000  49.3548479  35.6716766  29.1927874  49.5165599
  37.2161339  30.4540163  50.3380410  36.7205816  30.5719557  51.3014969
  38.4382315  31.0664141  50.1084710  38.9624450  31.9254640  51.0470270
  38.4005200  32.0266553  51.8188448  39.1015480  30.8544885  48.9116018
  40.0594702  31.3394756  48.7225765  38.5400610  30.0171060  47.9457654
  39.0627412  29.8423104  47.0048138  35.1930691  26.4412108  46.8010461
  34.2746202  27.1469548  46.4052798  35.2204801  25.0980540  46.6272807
  36.0585098  24.6292837  46.9403537  34.1949467  24.3043054  45.9350132
  34.6519740  23.4553228  45.4262141  33.1767582  23.7720980  46.9651285
  33.7373893  23.4786395  47.8530169  32.5521550  24.6346504  47.1989364
  32.2971261  22.6169816  46.5173914  32.5978707  22.0076092  45.4604283
  31.3305313  22.2975462  47.2400002  33.4643543  25.0302225  44.7733846
  32.3414372  25.5211537  44.9474360  34.1365110  25.1281639  43.6151330
  35.1108390  24.8721900  43.6805338  33.6459432  25.6888678  42.3468237
  34.4670847  25.7552159  41.6333354  32.5401124  24.7961160  41.7446878
  31.7848163  24.6046929  42.5065874  32.0858205  25.3304814  40.9099583
  33.0633158  23.4766817  41.2436944  32.5956280  22.4130949  41.6464103
  34.0424011  23.5058053  40.3437467  34.4192305  22.6412635  39.9838508
  34.4040273  24.3934880  40.0243475  33.1830197  27.1753551  42.3683418
  32.4853329  27.5884086  41.4373397  33.6301344  27.9892652  43.3505805
  34.2006766  27.6123924  44.0945634  33.2617262  29.4175881  43.4064024
  32.2943691  29.5577088  42.9239219  33.1647341  29.9253134  44.8653043
  34.1177089  29.6156152  45.2948449  33.1341494  31.0125985  44.7970354
  32.0252496  29.4395493  45.7547841  31.9566019  28.3539687  45.6929838
  32.2871613  29.8485884  47.1934572  32.3558442  30.9349911  47.2558258
  31.4705674  29.4993523  47.8249472  33.2232609  29.4056969  47.5334112
  30.6717513  29.9943419  45.2998935  30.4703004  29.6699357  44.2788180
  29.8868213  29.6242464  45.9596020  30.6941238  31.0832136  45.3369195
  34.2366250  30.3441244  42.6391003  34.0032679  31.5606350  42.5741672
  35.3456980  29.7918751  42.1217030  35.5247368  28.8173413  42.3185859
  36.3847790  30.5646093  41.4303980  36.3107179  31.6408354  41.5849598
  37.8180348  30.0883181  41.7861358  37.9515222  29.0758360  41.4054453
  38.8857243  31.0137366  41.1695707  38.7529035  32.0266230  41.5496349
  39.8785373  30.6523909  41.4373106  38.7813390  31.0172740  40.0851053
  37.9913065  29.8847678  43.3193723  37.3082270  29.0763580  43.5809388
  39.0197379  29.5471233  43.4503074  37.7070232  31.1924939  44.3082245
  36.6787050  31.5301554  44.1790177  37.8658035  30.9045306  45.3467869
  38.3894713  32.0013215  44.0478525  36.1383289  30.6099552  39.9422760
  36.3009963  29.6011026  39.2500789  35.7607837  31.7786163  39.4486680
  35.6899823  32.5763514  40.0640140  35.4403342  31.9628676  38.0369355
  35.0629580  31.0616997  37.5532232  34.3792013  33.0688314  37.9121716
  34.0420060  33.0839463  36.8764039  33.1727723  32.8637043  38.8397345
  33.5093362  32.8490072  39.8766968  32.4635684  33.6803486  38.6999636
  32.6883233  31.9163881  38.6018794  35.0262723  34.3103624  38.1665726
  34.3877702  35.0237859  38.0960889  36.7124804  32.3748564  37.2442186
  37.7170417  32.6774533  37.9004433  36.6703006  32.4815397  35.8694079
  35.5876375  32.1277784  34.9277584  34.9799563  33.0047917  34.7066811
  34.9571600  31.3484815  35.3551275  36.3663743  31.6451160  33.7300364
  35.7601970  31.5928803  32.8259599  36.8469576  30.6818910  33.9006891
  37.4030548  32.7633261  33.6424645  36.9383819  33.6760705  33.2693284
  38.2644252  32.5151082  33.0225863  37.8479344  32.9613026  35.1076763
  38.6970328  32.3387539  35.3891315  38.1847660  34.4371299  35.3731576
  39.2619327  34.9029822  34.9809362  37.2705111  35.1751230  36.0374022
  36.3627475  34.7864573  36.2493909  37.5252760  36.5698603  36.3883263
  38.2164809  36.9801568  35.6516211  36.2286850  37.3663067  36.3352590
  35.5297038  36.9727337  37.0728880  36.4359626  38.4142271  36.5538314
  35.7909320  37.2835111  35.3400213  38.2101299  36.7021740  37.7823360
  38.4121478  37.8176760  38.2800608  38.5866037  35.5591052  38.3903289
  38.4499357  34.7028655  37.8724694  39.2084409  35.4775137  39.7228691
  39.4222258  36.4799610  40.0930589  38.2606017  34.7761582  40.7170553
  38.0171617  33.8056833  40.2848466  38.8258157  34.6316353  41.6373195
  36.9770836  35.5299721  41.0240277  37.1810645  36.4274794  41.6082420
  36.4556619  35.8044889  40.1065617  35.9234693  34.4071764  41.9991931
  34.2587678  35.2131114  41.7792048  34.0042930  35.2400944  40.7193857
  33.5040130  34.6414935  42.3185629  34.2924414  36.2298868  42.1697324
  40.5006933  34.6445728  39.6758998  40.6124605  33.7299006  38.8593957
  41.4528646  34.9618568  40.5604938  41.2212333  35.7208039  41.1855996
  42.7429438  34.2740324  40.7454242  42.7660608  33.3322647  40.1971066
  43.9644413  35.1709711  40.3013265  43.9015708  36.1298538  40.8167848
  45.3098809  34.4844845  40.6498369  45.3741978  33.5264275  40.1348544
  46.1358282  35.1221672  40.3342980  45.3673261  34.3223081  41.7256268
  43.9524588  35.5346863  38.8132342  44.0567412  34.6145636  38.2391353
  42.9924978  35.9981808  38.5857353  45.1176479  36.5263691  38.4326497
  46.0782755  36.0632788  38.6595223  45.0678437  36.7548148  37.3678596
  45.0140322  37.4468960  39.0061223  42.8770180  34.0427543  42.2525700
  42.6421186  34.9806417  43.0184725  43.3650253  32.8561378  42.6685268
  43.5074280  32.1213129  41.9911681  43.6574403  32.5716774  44.0703501
  43.1360032  33.2889803  44.7050138  43.2017602  31.1633126  44.4484695
  43.6067546  30.4461082  43.7346409  43.5605731  30.9213335  45.4485957
  41.4029619  30.9275784  44.4239711  45.1582944  32.7369316  44.2926942
  45.9593486  32.4227117  43.4095164  45.5430756  33.2418182  45.4689433
  44.8281038  33.5779591  46.0986191  46.9427379  33.3916940  45.8658661
  47.5182145  32.5611886  45.4567482  47.5432581  34.6972019  45.3583372
  46.9833090  35.5383659  45.7669118  48.5835425  34.7659734  45.6748700
  47.4931380  34.7216951  44.2701111  47.0397684  33.3051560  47.3647597
  46.0965008  33.6792740  48.0697732  48.1589304  32.7873387  47.8352175
  48.8709743  32.4893583  47.1839501  48.4158204  32.6246699  49.2618956
  49.0902212  33.4102602  49.6023034  47.4765851  32.6890600  49.8111452
  49.0504842  31.2827751  49.5309016  49.9046611  30.8451904  48.7507629
  48.6405598  30.6144845  50.6463287  47.9526203  31.0581324  51.2384611
  49.1671922  29.2935680  51.0518158  49.5688397  28.7834205  50.1758970
  50.3114081  29.4266797  52.1241022  49.9871843  29.8272472  53.0851317
  50.7158722  28.4249814  52.2671382  51.4585846  30.2941919  51.6585460
  52.5263835  29.7412452  50.9546521  52.5677462  28.6613298  50.8092121
  53.5405185  30.5576108  50.4358232  54.3719166  30.1099744  49.8916148
  53.4877975  31.9317575  50.6138355  54.2805069  32.5632045  50.2125857
  52.4266835  32.5029412  51.3014897  52.3742675  33.5842894  51.4297027
  51.4224396  31.6862978  51.8306671  50.5960829  32.1291649  52.3867430
  48.0183666  28.4755543  51.6130443  47.2646071  28.9813329  52.4466897
  47.8863034  27.2098552  51.1822239  48.4553208  26.8638434  50.4227603
  46.7892039  26.3684040  51.6668098  45.8655683  26.9469471  51.6736127
  46.5915909  25.1470902  50.7781126  47.5704854  24.6894842  50.6351565
  45.9443544  24.4578523  51.3208398  45.9629730  25.4674151  49.3944904
  46.6911146  26.0130498  48.7940616  45.5720257  24.1944898  48.6786633
  44.8438841  23.6488552  49.2790920  45.1339049  24.4410331  47.7120400
  46.4566389  23.5752573  48.5290052  44.7253597  26.3127022  49.5187652
  44.9759258  27.2555443  50.0045896  44.3197463  26.5117497  48.5273340
  43.9820463  25.7837224  50.1153954  46.9036038  26.0107832  53.1608623
  45.8852638  25.7449756  53.7879699  48.1092018  26.1243616  53.7525401
  48.9116458  26.3119340  53.1692749  48.3261731  25.9298843  55.1960324
  47.6805778  25.1274182  55.5540282  49.7918118  25.5548398  55.4983151
  49.8393700  25.3194262  56.5610063  50.0089899  24.6586887  54.9177422
  50.8296172  26.6454010  55.1673438  50.3390265  27.6182060  55.1471141
  51.5841190  26.6365449  55.9535236  51.5147392  26.4220618  53.8378125
  50.8981924  26.0464526  52.8496406  52.8088728  26.6684318  53.7743369
  53.3035445  26.5317960  52.9048580  53.2991306  26.9918269  54.5959743
  47.9193713  27.2216793  55.9691430  47.8971879  27.2077011  57.1979772
  47.6420135  28.3136663  55.2388567  47.6747046  28.2383573  54.2318206
  47.2965995  29.6013973  55.8239859  46.7907752  30.2057890  55.0706364
  46.6252043  29.4367373  56.6669186  48.5219576  30.3427438  56.3086837
  49.6065193  30.1867161  55.7351908  48.3481584  31.1516377  57.3964533
  47.3766225  31.2653361  57.6493477  49.3569789  31.9545701  58.1151846
  48.9085105  32.3432700  59.0289228  50.6131395  31.1337465  58.4911143
  51.1316266  30.8693020  57.5692546  51.2573669  31.7675027  59.1005740
  50.3184926  29.8708651  59.2559220  49.5096822  29.8569126  60.1920123
  50.9751762  28.7786794  58.8648836  50.8186562  27.9017189  59.3408539
  51.6261228  28.8329279  58.0949657  49.7784167  33.2683966  57.4272056
  50.1299121  34.2087787  58.1338381  49.8159737  33.3164757  56.0882497
  49.6304657  32.4566230  55.5927195  50.1788866  34.5116006  55.3028552
  50.2230264  35.3831366  55.9556574  51.5340063  34.3877162  54.5446808
  51.4700289  33.5592995  53.8395222  51.8473592  35.6801038  53.7853013
  51.9120033  36.5089248  54.4898337  52.7976351  35.5739494  53.2623549
  51.0554526  35.8788913  53.0627763  52.6721163  34.0600326  55.5061683
  52.4649211  33.1137404  56.0063906  53.6060095  33.9796414  54.9504824
  52.7599808  34.8521521  56.2500429  49.0139843  34.7523306  54.3509200
  48.6411561  33.8329006  53.6223347  48.4062427  35.9637713  54.3904119
  48.7724421  36.6815700  54.9993232  47.2179240  36.2795949  53.5706192
  47.3813830  36.0022726  52.5292262  46.0032431  35.4604606  54.1217076
  46.4525970  34.5465865  54.5097452  45.6422824  36.0674629  54.9517711
  44.8299227  35.1025454  53.2022392  44.8518464  35.4957058  52.0055733
  43.8906806  34.4199280  53.6795531  46.8768026  37.7696234  53.6234691
  47.4315198  38.5353273  54.4400127  45.9197998  38.1679978  52.7790330
  45.5757073  37.5059230  52.0986924  45.3548642  39.5033588  52.7844159
  46.1286765  40.2271962  53.0390684  44.7856047  39.8594820  51.4104404
  44.2775030  40.8212498  51.4794158  45.6075029  39.9335996  50.6979834
  43.8685808  38.8713161  50.9716143  43.5244702  39.1146668  50.1093793
  44.2433971  39.4685595  53.8591545  43.8414955  38.3875036  54.2918705
  43.7803526  40.6220415  54.3202262  44.2047591  41.4905868  54.0281473
  42.7288792  40.6710098  55.3404511  42.0365431  39.8426849  55.1896880
  43.3230990  40.5631067  56.7479644  44.1672265  39.8732032  56.7347340
  43.6624319  41.5455373  57.0759876  42.1385284  40.0137946  58.0067069
  41.8696314  41.9396275  55.1667263  42.1480863  42.7123480  54.2550372
  40.8159942  42.1284334  55.9970913  40.6468406  41.4098513  56.6864219
  39.8962918  43.2977095  55.9567549  39.2696118  43.2741097  55.0653126
  38.9805105  43.2758223  57.2065972  38.3853466  42.3630948  57.2053659
  39.5929122  43.3080425  58.1075694  38.0537827  44.4872564  57.1796153
  38.6489466  45.3999838  57.1808466  37.4399698  44.4550326  56.2787355
  37.1362884  44.5021747  58.3939128  37.2030055  43.6110740  59.2372838
  36.2762860  45.5193458  58.4801901  35.6444636  45.5779838  59.2651054
  36.2612288  46.2268321  57.7584828  40.7097507  44.6199479  55.9309856
  41.5449561  44.8250557  56.8214505  40.4876151  45.4586279  54.9091037
  39.7698274  45.2164241  54.2410212  41.2254885  46.7001754  54.7108647
  40.5124765  47.4767213  54.4357622  41.7033626  46.9638755  55.6548300
  42.2906481  46.5996063  53.6271807  42.7852300  47.6267078  53.1576776
  42.6895434  45.3615410  53.2220601  42.3728803  44.5360520  53.7109091
  43.6389314  45.1908264  52.0992026  44.3501720  46.0170085  52.1058302
  44.4147851  43.8783679  52.1989722  43.7074173  43.0596203  52.3274139
  44.9575440  43.7453289  51.2632386  45.3862561  43.8854872  53.3445669
  46.0611632  44.9384376  53.5515493  45.4720590  42.8539208  54.0520919
  46.1242744  42.9920283  54.7428506  42.9409719  45.2470135  50.7394962
  43.5877308  45.4934748  49.7075884  41.6208826  45.0057987  50.7531248
  41.2122039  44.7648565  51.6444006  40.7769492  44.9349481  49.5616120
  41.1193547  44.1255303  48.9164367  39.3272991  44.6719657  49.9438408
  39.0377725  45.3297122  50.7629403  38.6809924  44.8552041  49.0852132
  39.1954695  43.3123072  50.3563919  38.2835010  43.1386716  50.5989473
  40.9132227  46.1425305  48.6595968  41.0438935  47.2683564  49.1503218
  40.9560934  45.8696679  47.3570035  40.8288705  44.9047935  47.0872394
  41.1713457  46.8548302  46.3108159  40.6387413  46.5326415  45.4161422
  40.7693586  47.8109273  46.6471591  42.6447602  47.0280982  45.9742003
  42.9900866  47.5382226  44.9050611  43.5123160  46.5843004  46.8793321
  43.1401326  46.1341987  47.7031512  44.9613764  46.7080724  46.7530995
  45.1559797  47.7467932  46.4859768  45.3717921  46.5045240  47.7419459
  45.6399480  45.8022785  45.7408358  45.0103627  44.9182836  45.1722196
  46.9713398  45.9543616  45.5826880  47.8507809  46.9732753  46.2169319
  47.8114839  46.8471943  47.2992836  47.4859545  47.9661876  45.9539265
  49.2203281  46.6961457  45.6514174  49.7850508  46.0552822  46.3289395
  49.7608902  47.6305205  45.5015228  48.9551161  46.0031989  44.3245277
  49.7666711  45.3574541  43.9889728  48.7568054  46.7599710  43.5657378
  47.6902532  45.1659034  44.5741514  47.0230141  45.1416469  43.7125675
  48.1173632  43.7404739  44.9275870  48.4737194  43.4308714  46.0714561
  48.1628753  42.9009581  43.8815034  47.7466769  43.2695995  43.0378048
  48.7507136  41.5677369  43.8364104  49.2644630  41.3926679  44.7811762
  47.7209144  40.4359881  43.6175768  47.1148838  40.4236018  44.5230090
  47.0954412  40.7055098  42.7665737  48.3369307  39.0173372  43.3828479
  49.1936898  39.1234486  42.7169754  48.7793016  38.3766383  44.6695654
  47.9232871  38.2701261  45.3359717  49.2003392  37.3936557  44.4606907
  49.5353155  39.0013033  45.1462315  47.3617345  38.0907095  42.6966880
  47.0832616  38.5075827  41.7289274  47.8273091  37.1154181  42.5513610
  46.4699168  37.9795302  43.3139888  49.6777473  41.7210614  42.6227291
  49.2100265  41.8879678  41.4933428  50.9803773  41.7903594  42.8659445
  51.3115439  41.7389124  43.8191433  51.9525633  42.0824808  41.8059046
  51.5068265  42.0825416  40.8109550  52.6457020  43.4681215  42.0443005
  53.3883873  43.6233774  41.2615948  51.6277740  44.6159956  42.0181311
  50.8851239  44.4615618  42.8014050  52.1424204  45.5623341  42.1868981
  51.1318499  44.6402219  41.0476408  53.4464519  43.4849540  43.3641536
  54.2179013  42.7158350  43.3310030  53.9124216  44.4613874  43.4941537
  52.7746257  43.2891895  44.1993193  52.9770471  40.9586088  41.6086419
  53.2120305  40.2076739  42.5379780  53.6024359  40.8715901  40.4217103
  53.2659631  41.4371996  39.6559114  54.6959061  39.9212300  40.1592059
  55.1563731  39.6488740  41.1089960  54.2051034  38.6244159  39.4542053
  53.2454420  38.3545541  39.8952447  54.0449731  38.7792616  37.9466237
  55.0038547  39.0487021  37.5044824  53.7003892  37.8383117  37.5184367
  53.3156337  39.5616853  37.7361809  55.1704466  37.5976933  39.6990323
  54.8887097  36.7855603  39.2724068  55.7804891  40.6272297  39.3486948
  55.4974666  41.5773741  38.6022352  56.9993968  40.1163756  39.4491792
  57.1529316  39.3295026  40.0642295  58.1308593  40.6415199  38.7091211
  57.8795678  41.6186524  38.2964935  59.3489338  40.7949737  39.6224575
  59.1837178  41.5954698  40.3434835  59.5440916  39.8637125  40.1534566
  60.4639052  41.1164296  38.8067878  61.2444728  41.2184774  39.3569891
  58.4651263  39.6821577  37.5880146  58.7017975  38.4932259  37.8451388
  58.5128892  40.1937776  36.3468326  58.2500461  41.1596597  36.2116504
  58.8791832  39.4009559  35.1693388  59.6290022  38.6634233  35.4561124
  57.6712907  38.6655308  34.5729231  57.1016768  38.2245481  35.3904922
  57.0512700  39.3942577  34.0497583  58.0940743  37.5773028  33.6081382
  58.6581047  38.0506497  32.8039252  58.7428800  36.8900852  34.1504185
  56.9310319  36.8151971  33.0246688  56.3390829  36.3731696  33.8257743
  56.3042117  37.4877759  32.4388530  57.4706612  35.7112032  32.1229751
  57.7265354  36.1444628  31.1565009  58.3670342  35.2934211  32.5821654
  56.4681169  34.6386082  31.9330205  55.6378379  35.0250810  31.5079963
  56.8508358  33.9224324  31.3334710  56.2316041  34.2365717  32.8284859
  59.5020701  40.3243261  34.1450785  58.9623699  41.4207631  33.9208650
  60.6288392  39.8812590  33.5126199  60.9913113  38.9761159  33.7754963
  61.3876123  40.6801659  32.5350693  62.3138971  40.1666016  32.2792288
  60.5602340  40.8851695  31.2390845  60.1324039  39.9201465  30.9670275
  59.7582812  41.5850985  31.4745351  61.3346579  41.4192408  30.0577003
  62.5041500  41.0761636  29.8322783  60.6894112  42.2747997  29.2734086
  61.1557224  42.6661665  28.4671443  59.7354751  42.5306589  29.4867229
  61.8149625  42.0426729  33.1718334  61.8496192  43.0642054  32.4854463
  62.1114761  42.0359130  34.4954417  61.9289913  41.1542077  34.9534866
  62.5197809  43.1912380  35.3310597  62.5655170  42.8784640  36.3737997
  63.8919080  43.7346162  34.9228044  63.8367676  44.0768426  33.8890705
  64.1286268  44.5773258  35.5719528  64.9916255  42.7200982  35.0343062
  65.3050855  42.2130314  36.1215910  65.5955132  42.4008013  33.8996675
  66.3450229  41.7242323  33.9029197  65.3032786  42.8361894  33.0361988
  61.4652477  44.3178100  35.3942898  61.8029625  45.5128436  35.4570616
  60.1798974  43.9285469  35.3700648  59.9793723  42.9419882  35.2893153
  59.0576235  44.8591152  35.4518080  59.3105120  45.8514937  35.8235852
  58.3465461  44.9888199  34.0569436  58.1132087  43.9852324  33.7019327
  57.0627517  45.8118822  34.1352797  57.2953445  46.8158705  34.4897568
  56.6087735  45.8724017  33.1466411  56.3665415  45.3353920  34.8255162
  59.2894633  45.5071713  32.9265875  60.2048725  44.9255987  33.0320260
  58.7926130  45.2353703  31.9955171  59.6308207  46.9929066  32.9046816
  60.1283727  47.2659340  33.8356940  60.2930923  47.2020686  32.0648028
  58.7153334  47.5752843  32.7980830  58.0755256  44.3091474  36.4913055
  57.8416290  43.0979625  36.4982684  57.4751915  45.1972287  37.3342910
  57.8012122  46.1526317  37.3608357  56.4040127  44.8025968  38.2531183
  56.5095997  43.7449668  38.4938175  56.4488748  45.6056350  39.5522807
  56.6101024  46.6444413  39.2624631  55.5511333  45.5352417  40.1672547
  57.6000294  45.2224748  40.4295590  58.8131910  45.8406555  40.5071839
  58.9580921  46.7255802  39.8866641  59.6280650  45.1728429  41.4000292
  60.5610063  45.4530857  41.6653921  58.9529786  44.0845569  41.8917944
  59.3372171  43.1293370  42.8417106  60.3261315  43.2110920  43.2939842
  58.4313601  42.1389618  43.1462743  58.7128610  41.3496031  43.8432299
  57.1477597  42.1200920  42.5790283  56.4190168  41.3636744  42.8702707
  56.7681834  43.0590500  41.6347525  55.7428106  43.0257509  41.2659764
  57.6795324  44.0672755  41.2741066  55.0485489  44.9901928  37.5271192
  54.7540966  46.0835840  37.0334356  54.2454035  43.9128730  37.4601228
  54.5692441  43.0831501  37.9365628  52.9435812  43.8613836  36.7757745
  52.7815301  44.7714742  36.1976823  52.9226182  42.6578965  35.8151537
  52.9362068  41.7234948  36.3760156  52.0240254  42.6985602  35.1995350
  54.0841097  42.6083941  34.8733618  55.2862257  42.0054391  35.0817372
  55.4292165  41.5150139  36.0446301  56.0941254  42.1569665  33.9748214
  57.0296284  41.7898766  33.8760582  55.4125231  42.8695069  33.0195736
  55.7943330  43.2501859  31.7236551  56.8014812  43.0124513  31.3822745
  54.8529704  43.9106291  30.9548917  55.0946100  44.1836231  29.9272757
  53.5868584  44.2402459  31.4679827  52.8682267  44.8034300  30.8718971
  53.2127660  43.8578421  32.7518402  52.1774604  44.0232181  33.0500652
  54.1417311  43.1842466  33.5579977  51.8031351  43.6836466  37.7704942
  51.9374685  42.9048276  38.7200059  50.6695636  44.3632594  37.5296809
  50.6307131  44.9973925  36.7448689  49.4866480  44.2552134  38.3980459
  49.8097332  44.1191712  39.4301391  48.6059999  45.5234537  38.3194624
  49.3301538  46.2961376  38.5751527  48.2511809  45.6815775  37.3013822
  47.4148075  45.5931963  39.2954039  46.7534217  44.7525708  39.0866082
  47.8795441  45.5335323  40.7942468  48.5416745  46.3737570  41.0035762
  47.0080906  45.5852525  41.4473814  48.4115951  44.5991237  40.9728171
  46.5338993  46.8247064  39.0060034  46.1477471  46.7651258  37.9880630
  45.7012064  46.8500811  39.7089328  47.1284185  47.7315379  39.1161145
  48.6996154  43.0222492  37.9762520  47.9681832  43.0718395  37.0030040
  48.8649847  41.9187757  38.6948932  49.5459880  41.9199210  39.4412364
  48.2047202  40.6514975  38.3571315  47.9759023  40.5609578  37.2950496
  49.1204179  39.4521936  38.8001629  49.2819948  39.5410041  39.8741888
  48.5079042  38.0648296  38.4835966  48.3462921  37.9751969  37.4090025
  49.1905808  37.2813767  38.8145654  47.5558718  37.9598798  39.0041019
  50.5172845  39.5814656  38.1588560  50.9771428  40.4749582  38.5816931
  51.0864349  38.7026737  38.4623240  50.5115302  39.6899977  36.5397796
  49.9423797  40.5687895  36.2363117  51.5356142  39.7775041  36.1773164
  50.0516718  38.7965051  36.1169425  46.7995530  40.5834772  38.9173745
  45.9055296  40.0522069  38.2630970  46.6205394  41.1039958  40.1199898
  47.3880928  41.5361606  40.6139912  45.3227220  41.0705815  40.7625460
  44.5839412  41.0005773  39.9645382  45.2962759  40.1609238  41.3622403
  44.9842434  42.2493166  41.6439635  45.8564936  43.0487222  41.9978906
  43.6874049  42.3566934  41.9824572  43.0146167  41.7957375  41.4806191
  43.1916439  43.3279900  42.9537496  44.0454156  43.8343074  43.4037647
  42.2576232  44.3960147  42.3234216  42.1714575  45.2130494  43.0402638
  42.7853660  44.7467892  41.4365756  40.8704284  43.9187914  41.9312105
  40.7702070  43.0569258  41.0285537  39.8959070  44.3853926  42.5413132
  39.0869155  44.0010636  42.1953679  42.5317546  42.5174277  44.0881062
  41.6814838  41.6624589  43.8079262  42.9407125  42.7642964  45.3422606
  43.7365973  43.3757768  45.4536523  42.4336159  42.0547566  46.5304208
  42.5802567  40.9800351  46.4237435  43.1426232  42.5194817  47.7974967
  42.8370509  43.5468260  47.9966357  42.8116548  41.6465752  49.0069677
  43.1180068  40.6196522  48.8089307  43.3421431  42.0212368  49.8821704
  41.7382182  41.6752163  49.1938886  44.5576004  42.5009917  47.5782649
  45.0079666  42.7929832  48.3738931  40.8914052  42.1257508  46.5619001
  40.3176277  43.2022079  46.6062785  40.2393162  40.9620257  46.4609757
  40.7632239  40.1033575  46.3668080  38.7931519  40.9005146  46.3526465
  38.3726026  41.9060925  46.3211419  38.4110708  40.1720924  45.0684783
  38.7743115  40.7542216  44.2213827  38.8927090  39.1937801  45.0708328
  37.0069761  40.0066047  44.9601498  36.8008217  39.5461513  44.1432336
  38.0812148  40.2919249  47.5763794  37.2798610  40.9927241  48.1994547
  38.3050314  38.9865462  47.8707846  38.9102041  38.4502527  47.2664682
  37.6114155  38.2841439  48.9704146  37.5884689  38.9188658  49.8555968
  36.1515106  37.9425289  48.5660127  35.6723497  37.4888353  49.4333281
  35.5893304  38.8245929  48.2608989  36.0371614  36.9503023  47.4427943
  36.0985556  37.2156976  46.1082438  36.2955310  38.2497615  45.8230743
  35.8888188  36.0677759  45.3833685  35.8611879  36.0065592  44.3755168
  35.7178347  35.0209962  46.2484689  35.5105236  33.6632810  45.9959089
  35.4853330  33.3229596  44.9605496  35.3499798  32.8338228  47.0826945
  35.1246624  31.7794790  46.9238072  35.4694065  33.3118161  48.3934716
  35.4099380  32.6326901  49.2441851  35.6662815  34.6584996  48.6485594
  35.7972245  34.9701795  49.6853725  35.7798103  35.5457697  47.5602359
  38.3264630  37.0220255  49.4850690  39.3681826  36.6249597  48.9514662
  37.7115580  36.4060396  50.5023169  36.8706503  36.8617334  50.8260380
  38.1315578  35.1754528  51.1656005  37.9909722  34.3388240  50.4805852
  39.1865612  35.2567962  51.4260771  37.3272357  34.9201291  52.4312631
  36.7501371  35.8667170  52.9822655  37.2666888  33.6376502  52.9072419
  37.7247535  32.9040938  52.3862478  36.5826399  33.2797540  54.1660324
  35.7141842  33.9261727  54.2929563  36.1150789  31.8274075  54.1773624
  37.0045784  31.2069991  54.2860368  35.4776081  31.7044031  55.0529592
  35.4036216  31.4343234  53.0162089  35.1433425  30.5140418  53.0966853
  37.6115531  33.4768635  55.2654956  38.6588113  32.8165593  55.2496609
  37.3366667  34.4220588  56.1676061  36.4536477  34.9077317  56.0985972
  38.2455139  34.7888491  57.2472313  37.7882983  35.5669614  57.8585749
  38.4476452  33.9139701  57.8651696  39.5523358  35.3076788  56.6849545
  39.5972065  35.7392459  55.5263327  40.6289365  35.2198395  57.4739533
  40.5066820  34.8204366  58.3937317  41.9654087  35.6894610  57.0919026
  42.0238770  35.8013131  56.0095918  42.2567551  37.0438929  57.7399701
  42.1028925  36.9725191  58.8171391  43.2894559  37.3289400  57.5381726
  41.1854801  38.3964028  57.1887462  42.9970152  34.6579279  57.5366872
  42.9405935  34.2254765  58.6920241  43.9578351  34.2959597  56.6458262
  43.8220932  34.6240886  55.7008317  45.0989844  33.3770126  56.9174237
  45.5547161  33.2208410  55.9395934  46.1139770  34.0637726  57.8232055
  45.6757885  34.2184442  58.8091591  47.0016931  33.4378915  57.9152707
  46.3916887  35.0260747  57.3940051  44.7287670  31.9850410  57.4865127
  45.5737617  31.3331550  58.1151156  43.4768376  31.5383792  57.2564104
  42.8657412  32.1417071  56.7240557  42.9597468  30.2406500  57.6964855
  43.3518390  30.0060190  58.6856801  41.4259815  30.2614340  57.7684076
  41.1017693  31.2502068  57.4437635  41.0608591  29.5117171  57.0665820
  40.8694499  29.9749163  59.1483320  39.9004429  29.4878370  59.0383812
  41.5549451  29.3047361  59.6672113  40.7061153  31.2460971  59.9485128
  41.5137458  31.9220330  59.6685152  39.7495405  31.6916013  59.6746795
  40.7426594  31.0094422  61.4377988  39.8652141  30.4255357  61.7156804
  41.6439702  30.4446039  61.6747638  40.7466683  32.2921837  62.1968153
  39.9110945  32.8153449  61.9773618  40.7709601  32.0968286  63.1871532
  41.5603916  32.8328137  61.9397344  43.3663230  29.1907684  56.6913041
  43.4332562  29.4905958  55.4966563  43.6333312  27.9616201  57.1719172
  43.6085749  27.8372575  58.1734506  43.9940128  26.8132198  56.3385083
  44.8837447  27.0303869  55.7474984  44.2796053  25.5990278  57.2222094
  43.3948702  25.3635027  57.8130722  44.5347466  24.7441943  56.5953477
  45.1128445  25.8215734  57.8887077  42.8500037  26.5118853  55.3494447
  41.6687451  26.6060612  55.7209994  43.2034986  26.2386079  54.0722169
  44.1775361  26.3791133  53.8455936  42.2717334  25.9038713  52.9793130
  42.8215495  25.7945384  52.0440416  41.5395692  24.5710846  53.2828032
  41.0011003  24.6417585  54.2275473  40.8274911  24.4360885  52.4680617
  42.4822990  23.3913135  53.3280989  42.8786649  22.7481131  52.1610529
  42.4780520  23.0953420  51.2083423  43.7713480  21.6770640  52.1929370
  44.0529736  21.1705778  51.2698765  44.2867328  21.2477357  53.4016263
  45.1674285  20.1945241  53.4242842  45.3498811  19.8392629  52.5507893
  43.9261774  21.8902873  54.5744334  44.3423925  21.5659807  55.5282112
  43.0278599  22.9542768  54.5319939  42.7397317  23.4611326  55.4531623
  41.2788901  27.0519096  52.6222664  40.3251507  26.8335624  51.8797217
  41.5231925  28.2755408  53.1421971  42.2708151  28.3615283  53.8162235
  40.7159244  29.4691866  52.8396649  40.0367861  29.2488806  52.0160810
  39.8765349  29.9058617  54.0724784  40.5929115  30.1736070  54.8497609
  39.3241747  30.7944765  53.7660783  38.8959875  28.8571558  54.6191617
  39.4661266  27.9542965  54.8394805  38.4707972  29.2517350  55.5423109
  37.7803197  28.5258946  53.6505227  37.1714061  29.4166245  53.4976681
  38.2184695  28.2180675  52.7013709  36.9188005  27.4472247  54.1416774
  36.2059143  27.7000562  54.8108018  37.0067043  26.1769570  53.7584035
  37.9303312  25.8019600  52.8834152  38.5714126  26.4854195  52.5060534
  37.9884991  24.8346650  52.5986366  36.1793082  25.2699463  54.2577884
  35.4794283  25.5457269  54.9316215  36.2523043  24.3074871  53.9615758
  41.6804826  30.5927400  52.3546275  41.9229260  31.5566873  53.0849526
  42.2981734  30.4696664  51.1569819  42.1583627  29.4100968  50.1292498
  41.1240851  29.3831490  49.7870324  42.4181058  28.4492235  50.5741452
  43.1204193  29.8190603  49.0380597  42.5536196  30.2260782  48.2009572
  43.6756652  28.9410726  48.7076892  44.0384219  30.8412942  49.6228769
  44.3600849  31.5729273  48.8823453  44.9125309  30.3636656  50.0644404
  43.2164711  31.5301561  50.7097325  43.8375607  31.7861330  51.5680143
  42.5374267  32.8031868  50.1717822  41.2994785  32.9473531  50.1559943
  43.3782052  33.7170742  49.7038556  44.3720837  33.5396320  49.7353808
  42.9199974  34.9791169  49.1399736  42.0955721  35.3555006  49.7446008
  43.7424261  35.6943477  49.1629726  42.4499792  34.8169604  47.7142457
  43.0311983  34.0395184  46.9622688  41.3857370  35.5502543  47.3439611
  40.9245952  36.0791847  48.0696813  40.8055370  35.5656833  45.9954560
  41.3985904  34.9583651  45.3116247  39.3386353  35.0683112  45.9540980
  38.7035538  35.7986740  46.4554747  38.8696087  34.8916968  44.5105099
  39.5032438  34.1605083  44.0086574  37.8375551  34.5417706  44.5034433
  38.9329152  35.8459007  43.9883910  39.1773138  33.7630834  46.7296815
  39.4619411  33.9209543  47.7700877  38.1376363  33.4384729  46.6829413
  39.8172530  32.9969953  46.2902492  40.9529409  37.0120549  45.4670460
  40.6609476  37.9844120  46.1848535  41.4880871  37.1392334  44.2520994
  41.6913091  36.3047491  43.7204390  41.7921618  38.4456989  43.6436295
  41.4447078  39.2538627  44.2874121  43.3232378  38.5818422  43.4609845
  43.6488422  37.8074144  42.7662267  43.5345273  39.5627507  43.0353741
  44.0671649  38.4293912  44.7723354  44.3725341  37.1651567  45.2854968
  44.1214853  36.2821609  44.6972801  44.9918732  37.0223288  46.5343240
  45.2420934  36.0339044  46.9193591  45.3293067  38.1551525  47.2608185
  45.9055227  38.0548805  48.4912227  46.0380579  37.1459062  48.7703574
  45.0404871  39.4171293  46.7622176  45.2667859  40.3053644  47.3514257
  44.4602895  39.5461142  45.5045974  44.3056518  40.5356359  45.0751012
  41.1293574  38.5694490  42.2931077  41.0262640  37.5661892  41.5899138
  40.7543736  39.7949672  41.8948238  40.8294900  40.5931517  42.5092855
  40.2225529  40.0044716  40.5458729  39.3959419  39.3210645  40.3521438
  39.8784969  41.0323235  40.4281322  41.3329639  39.7357760  39.5407241
  42.4834764  40.1424906  39.7680260  41.0277971  38.9969659  38.4674427
  40.0897742  38.6335058  38.3808647  42.0082544  38.6564452  37.4229088
  42.9742768  38.4483268  37.8824211  41.5559249  37.4000968  36.6253051
  41.2580972  36.6418495  37.3500711  40.6960774  37.6773233  36.0152405
  42.6199722  36.8146047  35.7223542  43.6550405  37.4236526  35.4176985
  42.3797623  35.6103741  35.2656126  43.0496507  35.1616153  34.6573544
  41.5262403  35.1365830  35.5234873  42.1317812  39.8786918  36.5215846
  41.3295903  40.0466284  35.6085145  43.0863845  40.7792503  36.8384569
  43.6213762  40.5909532  37.6743385  43.2702211  42.0822976  36.1684637
  42.3375204  42.6468435  36.1661614  44.3668065  42.9312331  36.8873585
  45.2605946  42.3173783  36.9968449  44.7107841  44.1940212  36.0967540
  43.8176979  44.8091025  35.9872096  45.4769245  44.7584136  36.6283170
  45.0834011  43.9154413  35.1111051  43.8925985  43.3322576  38.2846488
  43.6931016  42.4362260  38.8718228  44.6659285  43.9232275  38.7755554
  42.9808994  43.9234679  38.2037530  43.4888810  41.9285986  34.6333104
  42.9755204  42.7470089  33.8488440  44.1537765  40.8500742  34.2167195
  44.5463592  40.2251194  34.9065197  44.3983852  40.5632948  32.8021036
  44.9734370  41.3786407  32.3629676  45.1786135  39.2645014  32.6231383
  45.7125686  39.0591183  33.5506768  44.4650522  38.4634714  32.4306801
  46.1519096  39.3449086  31.4962490  45.7482352  40.0128378  30.7361624
  47.0898890  39.7516032  31.8757635  46.4613158  37.7265463  30.7599201
  48.0871877  37.4917264  31.2418509  48.1492266  37.5036012  32.3295177
  48.4421300  36.5314535  30.8687061  48.7061485  38.2907731  30.8341367
  43.1032861  40.4922506  31.9925259  43.0895371  40.9052837  30.8361905
  42.0291566  39.9767518  32.6130103  42.1833874  39.5953880  33.5353288
  40.7011097  39.8243147  32.0112201  40.7474608  39.4598124  30.9852982
  39.8377344  38.8310982  32.8557702  39.8257782  39.1843285  33.8870715
  38.4021743  38.7284993  32.3345967  38.4141305  38.3752689  31.3032955
  37.8399551  38.0275924  32.9522965  37.9291168  39.7097164  32.3767836
  40.4755774  37.4371492  32.8901610  41.4683614  37.5025235  33.3359771
  39.8543329  36.7672667  33.4842280  40.5588143  37.0504091  31.8747706
  40.0211136  41.1998800  31.8194947  39.2606007  41.3774182  30.8723547
  40.3608948  42.1718488  32.6729743  41.0374878  41.9051305  33.3742112
  39.7973407  43.5114045  32.7320368  38.8284878  43.5423571  32.2333676
  39.6038616  43.9054776  34.2064761  40.6288157  44.0406110  34.5511352
  39.0498426  44.8346642  34.3412700  38.9680995  42.8835014  35.1278187
  37.7749955  42.2558728  34.7828094  37.3199624  42.4713371  33.8164419
  37.1608590  41.3580662  35.6604344  36.2448342  40.8473068  35.3632454
  37.7109271  41.1181472  36.8973944  37.2376063  40.4058336  37.5736087
  38.8570382  41.7754176  37.2833798  39.2781605  41.6049962  38.2746712
  39.4816020  42.6630167  36.4022788  40.3826865  43.1926119  36.7100981
  40.5746280  44.6402225  32.0063610  40.0358050  45.7353802  31.9036119
  41.8032857  44.3808554  31.5083421  42.1666659  43.4570461  31.6978581
  42.6958140  45.3660471  30.8812563  42.8754265  46.1764668  31.5876954
  44.0570717  44.7103557  30.5207812  43.8541650  43.8781335  29.8473273
  45.0198861  45.6668861  29.8621773  45.2234593  46.4995127  30.5350050
  45.9516427  45.1474958  29.6355450  44.5821031  46.0457114  28.9382079
  44.7058267  44.2409304  31.7193911  45.5464889  43.8371879  31.4912262
  42.0435492  46.1185010  29.6939842  42.2555673  47.3222562  29.5583391
  41.2612260  45.4424198  28.8463394  41.1783980  44.4365544  28.8847859
  40.6906678  46.1388072  27.7034475  41.3825396  46.9210367  27.3912225
  40.4321139  45.2198886  26.5235728  40.8355065  44.2182376  26.6718859
  39.3498611  45.1619228  26.4104629  41.0408404  45.8307378  25.2712835
  40.3877962  46.7218344  24.6613170  42.1984435  45.4763962  24.9397071
  39.4883559  46.9862805  28.1285828  39.3602733  48.1075349  27.6335631
  38.7210087  46.5373593  29.1616990  38.8532648  45.5992564  29.5111504
  37.6733197  47.3575962  29.7609720  36.9815493  47.6765901  28.9815244
  36.8812893  46.5864835  30.8376358  36.2620281  45.8440047  30.3346519
  37.5180730  46.0921396  31.5714891  35.9426800  47.4781505  31.6119041
  34.7384747  47.9609916  31.1832351  34.4025743  47.6385453  30.1975646
  34.1915669  48.7853827  32.1361759  33.3064727  49.2660515  32.0569370
  35.0366816  48.8437268  33.2154827  34.9070531  49.5266148  34.4317842
  34.0118336  50.1243792  34.6025995  35.9293210  49.3964903  35.3416380
  35.8679502  49.9194808  36.2958181  37.0552319  48.6041634  35.0719851
  37.8553462  48.5038913  35.8045775  37.1857508  47.9263099  33.8694625
  38.0703992  47.3078995  33.7203726  36.1604369  48.0404580  32.9125187
  38.3342119  48.6271594  30.3787201  37.8415764  49.7221538  30.1589596
  39.4747231  48.4795918  31.0917917  39.7993782  47.5451826  31.2955210
  40.2144845  49.6233285  31.6755204  39.5785259  50.2406581  32.3105673
  41.4569507  49.1410826  32.4933998  42.0033399  48.4135731  31.8930759
  42.3960561  50.3216852  32.8548271  41.8511133  51.0500203  33.4556267
  43.2477281  49.9484950  33.4229732  42.7502336  50.7982200  31.9410854
  41.0221186  48.3680690  33.7653985  40.6201640  49.1047092  34.4614788
  40.2296035  47.6829243  33.4647235  42.2073356  47.5372687  34.4857211
  42.9999288  48.2216082  34.7875562  41.8120339  47.0288410  35.3654386
  42.6100348  46.8002276  33.7901746  40.6108519  50.6285089  30.5715605
  40.3655904  51.8311542  30.7245243  41.2402039  50.1394941  29.4837878
  41.4536065  49.1530298  29.4476690  41.6605748  50.9885125  28.3508579
  42.4372853  51.6783806  28.6808741  42.2190551  50.1348524  27.1949309
  41.4568383  49.3668983  27.0614611  42.2934215  50.7334575  26.2873276
  43.5536755  49.4766780  27.4767527  44.5165414  50.1062230  28.2661590
  44.2764316  51.0696313  28.7156495  45.7660202  49.5271920  28.4845049
  46.5135195  50.0436200  29.0866152  46.0718690  48.3123572  27.8931513
  47.2833733  47.7046605  28.1148450  47.8541129  48.2081314  28.7008887
  45.1324355  47.6718654  27.1040532  45.3614976  46.7035640  26.6588062
  43.8924063  48.2671937  26.8791422  43.1669173  47.7846284  26.2249179
  40.5262178  51.8289764  27.8122655  40.7291848  53.0052363  27.5374583
  39.3379550  51.2243509  27.6501344  39.2891174  50.2360767  27.8510869
  38.1386356  51.8873908  27.1082819  38.4307428  52.3733674  26.1776837
  37.0543877  50.8435877  26.7972589  37.4525494  50.0988345  26.1078715
  36.7448659  50.3542293  27.7215092  35.8530254  51.5334700  26.1603837
  35.4534172  52.2773976  26.8492953  36.1611360  52.0228249  25.2362259
  34.7767033  50.4974709  25.8516579  35.1749003  49.7535399  25.1628388
  34.4671815  50.0081126  26.7759082  33.5921730  51.1312265  25.2315896
  33.6044456  52.1304625  25.0786355  32.5119011  50.4478142  24.8652709
  32.4213446  49.1312536  25.0334124  33.1891156  48.6244874  25.4515616
  31.5858063  48.6449039  24.7434405  31.5034079  51.1187308  24.3160474
  31.5755418  52.1175951  24.1898420  30.6708634  50.6258792  24.0282577
  37.6033209  52.9888606  28.0432775  37.1692040  54.0481130  27.5689151
  37.6576142  52.7572413  29.3710748  37.9805433  51.8675296  29.7231826
  37.2026897  53.7686525  30.3398767  36.2219275  54.1370762  30.0400326
  37.0957417  53.1855572  31.7673231  38.1125007  52.9496574  32.0808664
  36.6977246  53.9819859  32.3960176  36.2164703  51.9380891  31.9054495
  36.7762633  51.0985354  31.4945548  36.0420538  51.7717929  32.9681171
  34.8790841  52.0177717  31.2024702  33.9653419  52.7427274  31.6145329
  34.7421282  51.2622711  30.1218048  33.8715962  51.2721643  29.6088006
  35.5087259  50.6803644  29.8163418  38.1493584  54.9605166  30.3413777
  37.6964790  56.1075681  30.4274824  39.4618226  54.6910891  30.2134888
  39.7712699  53.7298956  30.1841381  40.4740242  55.7468931  30.1825232
  40.3043807  56.4422003  31.0049725  41.8785817  55.1578027  30.3231104
  41.9892416  54.3982754  29.5497090  42.5875617  55.9658536  30.1431713
  42.1530293  54.5369119  31.6865964  41.7123786  55.1680103  32.4585748
  41.6979749  53.5474112  31.7226508  43.9397438  54.3849612  31.9876422
  44.3793907  53.1892018  30.7462300  44.1330642  53.5810922  29.7598289
  45.4491352  52.9864815  30.7990711  43.8260799  52.2656148  30.9182627
  40.3502670  56.5560046  28.8981600  40.4628089  57.7842478  28.9215457
  40.0616359  55.8728187  27.7873750  40.0307023  54.8642813  27.8282343
  39.8520364  56.5255261  26.4847120  40.6785665  57.2076284  26.2878935
  39.8091606  55.4707169  25.3684194  40.7453573  54.9126057  25.3594358
  38.9807262  54.7855743  25.5468767  39.6164774  56.1622564  24.0226065
  38.6802807  56.7203676  24.0315902  40.4448767  56.8465769  23.8435810
  39.5741447  55.1148801  22.9148847  40.5095967  54.5571697  22.9053673
  38.7449657  54.4301383  23.0928082  39.3865990  55.7507163  21.5912695
  39.3102777  56.7568379  21.5464667  39.3162438  55.0573914  20.4587627
  39.4095012  53.7310002  20.4361666  39.5375471  53.2232462  21.3001082
  39.3510114  53.2377525  19.5572448  39.1466466  55.7310266  19.3239652
  39.0767054  56.7382009  19.3441176  39.0897746  55.2320955  18.4478862
  38.5640266  57.3683776  26.4994822  38.5824726  58.5037546  26.0242339
  37.4641948  56.8291782  27.0836944  37.5530515  55.8885671  27.4412211
  36.1481338  57.4831020  27.1605974  35.8601435  57.7299906  26.1384249
  35.1115212  56.5366247  27.7423523  35.3813222  56.2880798  28.7680471
  34.1330962  57.0168381  27.7311439  35.0754038  55.6248252  27.1455456
  36.1713336  58.7686748  27.9530457  35.3682038  59.6541758  27.7018716
  37.0939607  58.8787405  28.9087292  37.6855756  58.0868625  29.1149791
  37.2269667  60.0718457  29.7296088  36.2438320  60.4563555  29.9996986
  37.9856799  59.7293042  31.0106122  37.4831192  58.8684738  31.4512319
  39.0150101  59.4632003  30.7687361  37.9797161  60.8683847  31.9904091
  36.9789982  61.0114614  32.7182344  38.9629559  61.6403713  32.0040518
  37.9070847  61.2134078  28.9598340  38.9777701  61.0266446  28.3788726
  37.3837467  62.3237178  28.8993179  32.8117754  33.1508095  56.7629320
  32.3720318  32.9954329  55.7777951  31.2989592  33.1803227  55.8248690
  32.5498989  31.9685638  55.4574076  32.9845184  33.9407547  54.7470571
  33.8557686  34.7249064  55.1283944  32.5499777  33.8727793  53.4662059
  31.4849101  32.9758438  53.0101449  30.6406883  32.9173244  53.6961376
  31.9005720  31.9732983  52.8914999  31.0515659  33.5359738  51.6634511
  30.3227616  34.3321194  51.8185236  30.5955750  32.7885095  51.0132669
  32.3414348  34.1247019  51.1154854  32.1594706  34.8604949  50.3350006
  32.9424355  33.3363382  50.6649359  33.0833641  34.6790144  52.3477011
  34.1500169  34.4816302  52.2346296  32.8768871  36.1929767  52.5529291
  31.8010762  36.7203720  52.2577509  33.9020480  36.8602374  53.0832933
  34.7972116  36.3901444  53.1976429  33.8125442  38.2155509  53.6075978
  32.7897177  38.3944110  53.9453760  34.7466189  38.3090724  54.8346431
  34.5518437  37.4801203  55.5180566  35.7910765  38.2187614  54.5275595
  34.5678514  39.5214004  55.5484631  35.1134696  39.4850606  56.3468611
  34.1731508  39.2371155  52.5208638  35.1148720  39.0159155  51.7548529
  33.4430630  40.3619204  52.5067309  32.5336270  40.3363342  52.9449747
  33.8579075  41.5959563  51.8448477  34.3037656  41.3577724  50.8754128
  32.6311947  42.5171194  51.6193368  32.0049883  42.5743564  52.5115204
  32.9924967  43.5322103  51.4728712  31.8123932  42.1237373  50.3772689
  32.4999938  41.9219858  49.5513375  31.2891508  41.1974381  50.5971193
  30.7832809  43.1718695  49.9171139  29.9964281  43.2477027  50.6726707
  31.2507897  44.1556472  49.8762495  30.1665603  42.7921866  48.5476857
  30.9428263  42.6571056  47.7905112  29.6518125  41.8322959  48.6255486
  29.1912767  43.7845228  48.0417346  28.7789034  43.4483898  47.1861893
  28.4500476  43.9188241  48.7063575  29.5827996  44.6873416  47.8006558
  34.9349098  42.2617184  52.7120564  34.5938238  42.9484523  53.6754311
  36.2065708  42.0228005  52.3736105  36.3730358  41.4447531  51.5612118
  37.4041273  42.4715483  53.0932914  37.2419077  42.2251583  54.1443741
  38.6220918  41.6287149  52.5936009  38.6891885  41.6891515  51.5112297
  39.5385105  42.0846122  52.9595794  38.6729686  40.1270664  52.9556524
  38.6476448  39.9609750  54.0334313  37.7634037  39.6761540  52.5538804
  39.8890641  39.4218722  52.2921421  39.6521190  39.2387550  51.2430739
  40.7828338  40.0489706  52.2974459  40.1539794  38.0753128  52.8336425
  39.5750012  37.7886534  53.6115426  41.1572465  37.2437787  52.4752015
  41.9987088  37.4906258  51.4623586  41.8443468  38.2019063  50.7561048
  42.8324679  36.9064937  51.3706558  41.3359486  36.1201072  53.1694443
  40.7088666  35.8809901  53.9396139  42.2023778  35.5562049  53.0904467
  37.6426909  44.0192348  53.0514737  38.7909493  44.4629483  53.0511642
  36.5958941  44.8454264  53.0806935  35.6801087  44.4479174  53.2672567
  36.6952568  46.2991400  53.2468042  37.7043685  46.6458508  53.0118082
  35.7438882  46.9776727  52.2395504  35.7910572  48.0608145  52.3519641
  36.0694717  46.7635332  51.2198972  34.3985730  46.5571469  52.3804157
  34.2989313  45.7339310  51.8881585  36.4132482  46.6418900  54.7200250
  35.6510524  45.9252304  55.3781750  37.0301925  47.7084180  55.2541174
  37.6225918  48.2988068  54.6818148  36.8668289  48.0832263  56.6683328
  36.7331427  47.1747268  57.2536324  38.1622126  48.7488153  57.1914259
  39.0312178  48.2679328  56.7440235  38.2131057  49.7949623  56.8942990
  38.3349799  48.6503537  58.6993618  37.8735578  49.6793704  59.5480645
  37.4717485  50.5922747  59.1285696  37.9330872  49.5245984  60.9262611
  37.5880187  50.3193300  61.5734910  38.4143521  48.3433431  61.4774244
  38.4488888  48.2259867  62.5513819  38.8372027  47.3067124  60.6562038
  39.1927129  46.3836253  61.0932972  38.7959868  47.4476394  59.2757861
  39.1175725  46.6272973  58.6477046  35.5834550  48.9264831  56.8511724
  35.6465582  50.0974767  57.2208995  34.4359820  48.3076230  56.5540059
  34.4714807  47.3329063  56.2690494  33.0964384  48.8839631  56.6372593
  33.1419857  49.9206515  56.9718451  32.3799524  48.7977392  55.2489196
  32.2730300  47.7392673  55.0042035  30.9520831  49.3887277  55.2284571
  30.5394605  49.3765078  54.2193078  30.2627771  48.8176721  55.8474214
  30.9370127  50.4208848  55.5786308  33.2135988  49.4184404  54.0986793
  34.1809202  48.9210579  54.0263058  32.7252750  49.2044571  53.1485456
  33.4478247  50.9316155  54.2056102  34.1090582  51.2738782  53.4090460
  32.5158249  51.4916549  54.1165140  33.9138682  51.2030701  55.1531676
  32.3013966  48.0655348  57.6769749  32.5781358  46.8780995  57.8643401
  31.3332125  48.7115576  58.3473914  31.1630005  49.6805452  58.1227897
  30.4665393  48.1301873  59.3952583  31.0412910  47.4307517  60.0073149
  29.9114432  49.2643738  60.2999833  29.4383507  50.0310530  59.6846570
  29.1087616  48.8862494  60.9372102  30.9533895  49.9460168  61.2167791
  31.7886375  50.3164865  60.6220472  30.4990138  50.8223375  61.6805827
  31.4971207  49.0579074  62.3430592  30.8931998  48.0058967  62.6353914
  32.5152474  49.4474435  62.9500952  29.3130748  47.3359967  58.7837030
  29.0697254  47.2460490  57.5755989  28.5291254  46.7202911  59.5030416
  28.6447593  46.7368896  60.5062627  27.4252391  45.9576949  58.9557901
  27.4326491  46.0357949  57.8686166  27.5268061  44.9117103  59.2451012
  26.4846902  46.3511076  59.3413990  21.6558355  56.7970360  42.1504802
  33.3118697  27.9864842  56.7137551  34.5299176  54.1964009  22.2383054
  28.7006206  47.6442706  38.3453281  29.3385283  48.0312243  37.7460038
  28.5732544  48.3093258  39.0223868  36.3435134  38.4204778  42.7556424
  36.9814212  38.8074315  42.1563181  36.2161472  39.0855330  43.4327011
  46.4418655  35.9082230  49.9323809  47.0797732  36.2951767  49.3330567
  46.3144993  36.5732782  50.6094396  61.1771251  43.6638761  38.8554050
  61.8150328  44.0508298  38.2560807  61.0497588  44.3289313  39.5324636
  44.6520310  47.4071069  42.8272867  45.2899387  47.7940606  42.2279625
  44.5246648  48.0721620  43.5043454  30.3830032  48.6526063  42.8836479
  31.0209109  49.0395600  42.2843237  30.2556369  49.3176615  43.5607066
  60.5057716  53.2605405  44.1596732  61.1436793  53.6474943  43.5603490
  60.3784053  53.9255957  44.8367319  52.8944755  62.9724901  55.3124637
  53.5323833  63.3594438  54.7131395  52.7671093  63.6375453  55.9895224
  38.5916493  39.9371138  28.7194292  39.2295570  40.3240675  28.1201050
  38.4642831  40.6021689  29.3964879  50.6178783  51.6655473  34.3171746
  51.2557860  52.0525010  33.7178503  50.4905121  52.3306025  34.9942332
  50.5144050  66.2856799  42.3371547  51.1523127  66.6726336  41.7378305
  50.3870388  66.9507350  43.0142134  44.1963790  30.9873265  40.4689685
  44.8342867  31.3742803  39.8696443  44.0690128  31.6523817  41.1460272
  36.6716783  39.1134873  39.8637713  37.3095860  39.5004411  39.2644470
  36.5443121  39.7785425  40.5408299  34.2142091  61.3835175  53.0431010
  34.8521169  61.7704712  52.4437768  34.0868429  62.0485727  53.7201597
  50.3585585  38.9524323  61.2419416  50.9964663  39.3393860  60.6426174
  50.2311923  39.6174875  61.9190003  53.4553382  61.6231271  48.6701853
  54.0932459  62.0100809  48.0708611  53.3279719  62.2881823  49.3472440
  50.4571032  27.6104135  45.3787886  51.0950109  27.9973673  44.7794643
  50.3297369  28.2754687  46.0558473  47.8730294  29.7861228  38.1568852
  48.5109371  30.1730765  37.5575609  47.7456632  30.4511779  38.8339438
  40.8445189  31.7380051  37.0474757  41.4824266  32.1249588  36.4481514
  40.7171526  32.4030602  37.7245344  51.7173308  41.8299040  57.9943653
  52.3552385  42.2168578  57.3950410  51.5899646  42.4949592  58.6714240
  50.4960743  56.1836567  50.6023837  51.1339820  56.5706104  50.0030595
  50.3687081  56.8487119  51.2794424  40.0587489  26.2419744  57.8696665
  40.6966566  26.6289281  57.2703422  39.9313827  26.9070296  58.5467251
  51.1244851  46.9314618  29.7559313  51.7623928  47.3184156  29.1566070
  50.9971188  47.5965170  30.4329899  43.1915032  33.1813612  61.1831430
  43.8294109  33.5683149  60.5838188  43.0641370  33.8464163  61.8602017
  50.5866428  24.2761015  50.8177240  51.2245505  24.6630552  50.2183998
  50.4592766  24.9411567  51.4947827  42.1041482  61.3945972  55.9104377
  42.7420559  61.7815509  55.3111135  41.9767820  62.0596524  56.5874964
  32.5001069  41.0167227  30.5526952  33.1380146  41.4036764  29.9533710
  32.3727407  41.6817779  31.2297539  54.8950790  35.9159223  26.1014000
  55.5329867  36.3028761  25.5020757  54.7677128  36.5809775  26.7784587
  54.9878861  34.6211468  52.7700612  55.6257938  35.0081006  52.1707370
  54.8605198  35.2862020  53.4471199  61.1103292  44.0090176  60.4266035
  61.7482369  44.3959714  59.8272793  60.9829630  44.6740728  61.1036622
  42.9599169  64.8057305  43.1914415  43.5978247  65.1926842  42.5921173
  42.8325507  65.4707857  43.8685002  49.5898857  31.1337759  36.5302519
  50.2277934  31.5207296  35.9309277  49.4625195  31.7988310  37.2073106
  37.7643000  61.3898492  51.9060929  38.4022078  61.7768029  51.3067687
  37.6369338  62.0549044  52.5831516  41.3797350  32.6843135  55.5118784
  42.0176428  33.0712672  54.9125541  41.2523688  33.3493687  56.1889370
  46.0355012  38.8995747  35.7905815  46.6734090  39.2865285  35.1912573
  45.9081350  39.5646299  36.4676402  41.8153784  59.2188625  30.8116045
  42.4532861  59.6058163  30.2122803  41.6880122  59.8839177  31.4886632
  46.0239915  21.9111921  40.3498227  46.6618992  22.2981458  39.7504984
  45.8966253  22.5762473  41.0268814  46.2626822  59.3680196  32.6874444
  46.9005899  59.7549733  32.0881201  46.1353160  60.0330747  33.3645031
  52.1808074  55.5779089  46.5402318  52.8187152  55.9648627  45.9409076
  52.0534412  56.2429641  47.2172905  48.6133802  45.3504830  56.7640498
  49.2512879  45.7374368  56.1647256  48.4860139  46.0155382  57.4411085
  45.7233147  41.9694475  29.4467876  46.3612224  42.3564012  28.8474633
  45.5959484  42.6345026  30.1238463  50.8600555  28.3913469  47.9565943
  51.4979632  28.7783006  47.3572701  50.7326893  29.0564020  48.6336530
  46.8202263  43.8844793  48.3121518  47.4581340  44.2714330  47.7128276
  46.6928601  44.5495345  48.9892105  56.3352188  40.2167750  24.7121258
  56.9731266  40.6037287  24.1128016  56.2078526  40.8818302  25.3891845
  55.5278958  50.5369934  56.2341138  56.1658035  50.9239472  55.6347895
  55.4005296  51.2020486  56.9111725  55.4253699  36.3597025  54.8085052
  56.0632776  36.7466562  54.2091810  55.2980037  37.0247577  55.4855639
  60.3675304  50.2242037  33.3703282  61.0054381  50.6111574  32.7710040
  60.2401641  50.8892588  34.0473869  62.8693169  53.2446872  42.8008918
  63.5072246  53.6316410  42.2015675  62.7419507  53.9097424  43.4779504
  45.1246616  48.6130669  52.0099313  45.7625693  49.0000206  51.4106070
  44.9972954  49.2781221  52.6869900  58.5947514  36.0163306  36.5711132
  59.2326591  36.4032844  35.9717890  58.4673851  36.6813858  37.2481719
  61.8774211  39.9854803  36.6845137  62.5153288  40.3724340  36.0851894
  61.7500548  40.6505355  37.3615724  61.4101002  55.5980426  21.9656843
  62.0480079  55.9849964  21.3663600  61.2827340  56.2630978  22.6427430
  58.0362751  57.2041718  60.9092527  58.6741828  57.5911255  60.3099284
  57.9089088  57.8692270  61.5863113  25.8962082  60.9445452  48.1041618
  26.5341159  61.3314990  47.5048376  25.7688419  61.6096004  48.7812205
  36.1363764  64.4427428  50.2139380  36.7742841  64.8296965  49.6146137
  36.0090102  65.1077980  50.8909967  52.3283686  50.7266276  27.7807102
  52.9662763  51.1135814  27.1813860  52.2010023  51.3916828  28.4577689
  45.9677459  47.0783256  49.7750794  46.6056536  47.4652793  49.1757551
  45.8403796  47.7433808  50.4521380  55.7437824  62.0754896  47.2862677
  56.3816902  62.4624433  46.6869435  55.6164162  62.7405448  47.9633264
  45.2995337  44.0628752  62.9922930  45.9374414  44.4498289  62.3929687
  45.1721675  44.7279304  63.6693516  57.5243715  38.4573991  41.8925066
  58.1622793  38.8443528  41.2931823  57.3970053  39.1224543  42.5695652
  54.2117184  45.4745585  60.7941365  54.8496262  45.8615122  60.1948123
  54.0843522  46.1396137  61.4711952  46.8340077  32.2275968  52.1745487
  47.4719154  32.6145505  51.5752244  46.7066415  32.8926520  52.8516074
  54.5073274  52.8608348  49.2167314  55.1452351  53.2477885  48.6174072
  54.3799612  53.5258900  49.8937901  56.3535984  50.9145560  49.8821337
  56.9915062  51.3015097  49.2828094  56.2262322  51.5796112  50.5591923
  50.5084736  50.0727850  32.1759574  51.1463814  50.4597388  31.5766331
  50.3811074  50.7378402  32.8530160  48.7753259  25.5504306  46.3672756
  49.4132336  25.9373843  45.7679513  48.6479597  26.2154857  47.0443342
  38.2153267  43.7769260  29.5685198  38.8532344  44.1638798  28.9691956
  38.0879605  44.4419812  30.2455785  57.2231212  52.3667457  38.5956062
  57.8610289  52.7536994  37.9962819  57.0957550  53.0318009  39.2726649
  42.5728096  64.9532450  36.6631098  43.2107173  65.3401987  36.0637855
  42.4454434  65.6183002  37.3401684  56.9030805  33.5533325  34.7116303
  57.5409882  33.9402862  34.1123060  56.7757143  34.2183877  35.3886889
  49.6816236  26.2440820  49.1721834  50.3195313  26.6310358  48.5728592
  49.5542573  26.9091372  49.8492421  57.2150955  50.3061480  59.9551284
  57.8530033  50.6931018  59.3558041  57.0877293  50.9712032  60.6321870
  54.7643377  50.5056524  29.7358228  55.4022455  50.8926061  29.1364986
  54.6369715  51.1707076  30.4128815  56.4895568  54.5153536  48.6343532
  57.1274645  54.9023073  48.0350290  56.3621905  55.1804088  49.3114119
  44.1944463  35.5688967  61.8728147  44.8323540  35.9558505  61.2734904
  44.0670801  36.2339519  62.5498734  54.1056265  26.0403414  51.2520583
  54.7435342  26.4272951  50.6527341  53.9782603  26.7053966  51.9291170
  31.7126941  60.5202126  53.5388998  32.3506019  60.9071663  52.9395755
  31.5853279  61.1852678  54.2159585  42.2335543  64.8775796  52.6442962
  42.8714620  65.2645333  52.0449719  42.1061881  65.5426348  53.3213548
  52.3342012  45.7776585  45.9216494  52.9721090  46.1646122  45.3223252
  52.2068350  46.4427137  46.5987081  56.8783437  56.0354526  51.0675406
  57.5162514  56.4224063  50.4682164  56.7509775  56.7005078  51.7445993
  36.2826283  43.0266529  31.1467236  36.9205360  43.4136066  30.5473993
  36.1552621  43.6917080  31.8237822  42.9068199  55.6409704  58.8878496
  43.5447277  56.0279241  58.2885253  42.7794537  56.3060255  59.5649083
  39.9349490  68.1617967  37.1805165  40.5728568  68.5487504  36.5811923
  39.8075828  68.8268518  37.8575752  49.5961822  33.8744791  32.4925460
  50.2340899  34.2614328  31.8932217  49.4688160  34.5395342  33.1696047
  38.5645329  40.0448721  59.6454162  39.2024406  40.4318259  59.0460920
  38.4371666  40.7099273  60.3224749  56.8395569  37.5355249  52.9036643
  57.4774646  37.9224786  52.3043401  56.7121907  38.2005800  53.5807230
  43.7554795  27.5067558  60.0996478  44.3933872  27.8937095  59.5003236
  43.6281133  28.1718110  60.7767065  41.1991359  42.1589887  28.7680783
  41.8370436  42.5459424  28.1687541  41.0717696  42.8240439  29.4451370
  52.0167631  53.8018077  49.8080854  52.6546708  54.1887614  49.2087611
  51.8893969  54.4668628  50.4851441  54.8702032  27.2912108  39.1458050
  55.5081109  27.6781645  38.5464808  54.7428369  27.9562659  39.8228637
  44.9373413  31.6069198  53.9290690  45.5752490  31.9938735  53.3297447
  44.8099751  32.2719749  54.6061277  49.2654790  63.8458663  54.4248996
  49.9033867  64.2328201  53.8255753  49.1381128  64.5109215  55.1019582
  58.0534211  44.3191464  53.4657658  58.6913288  44.7061002  52.8664416
  57.9260549  44.9842016  54.1428245  49.0876010  61.7616387  48.9601675
  49.7255087  62.1485925  48.3608432  48.9602348  62.4266939  49.6372262
  47.1964754  45.0336720  25.6702871  47.8343831  45.4206257  25.0709629
  47.0691092  45.6987271  26.3473458  62.6081183  47.7278676  40.0531529
  63.2460260  48.1148214  39.4538286  62.4807521  48.3929228  40.7302116
  44.1567570  24.9295230  37.2213594  44.7946647  25.3164768  36.6220351
  44.0293907  25.5945782  37.8984181  45.5368165  28.2957189  37.4097744
  46.1747242  28.6826726  36.8104501  45.4094502  28.9607741  38.0868331
  26.0577293  49.3139703  44.6741657  26.6956370  49.7009241  44.0748415
  25.9303631  49.9790255  45.3512244  57.8482380  32.7885458  39.9567613
  58.4861457  33.1754995  39.3574371  57.7208718  33.4536010  40.6338200
  50.8746271  36.2015874  19.5858114  51.5125348  36.5885411  18.9864872
  50.7472608  36.8666425  20.2628701  59.6832480  38.1194018  56.4830555
  60.3211557  38.5063555  55.8837312  59.5558818  38.7844570  57.1601141
  59.0937838  46.1049359  51.5568597  59.7316915  46.4918896  50.9575355
  58.9664176  46.7699911  52.2339184  52.0193201  62.7472493  44.6531532
  52.6572278  63.1342031  44.0538289  51.8919538  63.4123045  45.3302119
  42.8793488  67.3010882  45.2581291  43.5172565  67.6880420  44.6588048
  42.7519825  67.9661434  45.9351877  33.5790311  35.1997225  34.7045799
  34.2169388  35.5866763  34.1052557  33.4516649  35.8647777  35.3816386
  51.2288500  56.4679313  65.6656062  51.8667577  56.8548850  65.0662820
  51.1014838  57.1329865  66.3426649  43.4016982  41.4721671  23.7053537
  44.0396060  41.8591209  23.1060294  43.2743320  42.1372223  24.3824123
  58.6223997  53.9477067  36.9221036  59.2603074  54.3346604  36.3227793
  58.4950334  54.6127619  37.5991622  52.4040208  49.4359866  30.4211269
  53.0419285  49.8229403  29.8218027  52.2766545  50.1010417  31.0981856
  35.1215540  40.6443390  31.1368182  35.7594617  41.0312928  30.5374940
  34.9941877  41.3093942  31.8138769  46.1145958  31.7425879  38.7348597
  46.7525036  32.1295416  38.1355355  45.9872296  32.4076431  39.4119184
  60.8384557  46.2927787  27.4194933  61.4763635  46.6797324  26.8201690
  60.7110895  46.9578339  28.0965519  56.3020901  37.4647148  24.3067760
  56.9399979  37.8516686  23.7074517  56.1747239  38.1297700  24.9838347
  48.2931174  38.0623116  34.3843138  48.9310251  38.4492653  33.7849896
  48.1657511  38.7273668  35.0613725  27.7881073  47.9544853  43.0529742
  28.4260150  48.3414391  42.4536500  27.6607410  48.6195405  43.7300329
  83.2508780  79.5621450  78.9789890  83.1702830  78.6476060  78.7081600
  82.8373200  80.0588520  78.2729600  81.3826820  81.3400470  80.8599160
  80.6068920  80.8600910  81.1497730  82.0339750  80.6606120  80.6855320
  75.3992650  81.6520280  81.7374920  74.5677530  81.3968990  82.1371430
  76.0073630  81.7231050  82.4732840  73.8084600  76.6122170  75.5217310
  72.9201300  76.9538140  75.4197190  74.0925790  76.4122490  74.6298140
  71.7717610  79.2127820  81.4057010  72.3433720  78.4450020  81.4060650
  71.7719150  79.5116580  80.4963620  80.8235810  84.0157660  80.8669320
  80.7544090  83.0747600  80.7058450  81.5855670  84.1059070  81.4391890
  73.0142480  74.6212180  83.1925940  72.8345320  73.7237930  83.4728700
  72.6122560  75.1684050  83.8672890  81.8540980  76.8228040  81.0938250
  82.2305800  75.9499920  80.9811920  81.7560490  77.1586740  80.2028690
  75.9845990  75.1953670  76.5555690  76.0912740  76.0957400  76.8624450
  75.0738350  75.1471640  76.2650340  73.6329150  77.1172680  81.8008280
  74.3139260  77.3811050  82.4195680  73.3177200  76.2773550  82.1346290
  77.8253720  78.1640040  80.8880870  78.3331940  78.6621010  81.5285890
  78.3566960  77.3875240  80.7120230  82.4960910  82.9157910  76.6534190
  81.8778180  83.3807360  76.0896910  83.0084160  83.6085390  77.0703700
  77.3592670  82.4433780  83.3317790  77.0262050  83.0702700  83.9738860
  77.5359350  82.9695660  82.5519460  75.7905150  74.5148560  83.1614740
  76.1321960  75.3590610  82.8668610  74.8520960  74.6632300  83.2780080
  79.4733040  72.0030830  79.4859330  79.7808020  71.4477720  78.7694830
  78.5433740  72.1375290  79.3032320  81.8613800  80.0679660  76.2219450
  80.9343080  80.0017040  76.4507920  82.0138620  81.0059790  76.1074690
  81.8482880  76.3396660  73.2186610  80.9086550  76.5010620  73.3039070
  82.1666140  77.0582340  72.6722600  77.4670440  80.5944400  79.0039180
  77.0627440  79.8821650  78.5085080  77.5533560  80.2497640  79.8927220
  76.1799060  77.3687610  82.7838220  76.7313650  77.4782950  82.0091470
  76.6942570  77.7425210  83.4993450  74.1675070  79.4889380  76.5045830
  74.0472670  80.2151470  75.8927100  73.8575960  78.7192290  76.0273740
  71.8060440  82.6604520  82.3114470  71.8840860  82.7953290  81.3670190
  72.4202120  81.9520410  82.5042590  76.6338730  72.8324450  79.8869500
  76.1906880  73.6133990  79.5554020  77.1923720  73.1554340  80.5940440
  79.7497550  72.4535150  74.7675330  79.1251730  72.4495020  75.4928640
  79.6627670  71.5866110  74.3711300  78.6714630  73.3771780  81.7459100
  78.9686960  74.2834610  81.6651120  79.2200190  72.8890560  81.1318670
  76.4252950  77.9558020  77.6150750  76.1993870  77.7395190  78.5197370
  75.6445480  78.3886480  77.2696720  83.6550710  77.9621390  76.2141400
  83.0559600  78.6857190  76.0305020  84.2030320  77.8998170  75.4317850
  82.2615580  76.5984930  78.2444680  82.6545150  76.9157130  77.4313370
  82.6232430  75.7196810  78.3589200  71.2979750  73.1885730  80.4674880
  71.0092800  73.7588590  81.1799860  72.0425510  72.7090180  80.8306110
  71.4849980  77.1305850  71.6777600  71.4024650  78.0736610  71.8192590
  71.1333040  76.9880760  70.7989950  82.8470720  79.1890680  82.3395460
  82.1151840  79.6977490  82.6885560  82.4495060  78.3720660  82.0384240
  79.2848110  75.8644880  80.7447950  79.2884170  75.4234830  79.8952490
  80.1799230  76.1862210  80.8519770  75.1350490  75.7471370  79.7042160
  74.7950540  76.2246600  80.4609210  74.3727810  75.2936490  79.3443260
  79.3468260  76.8656960  73.7354710  79.4681080  76.8243440  74.6840530
  78.9616770  77.7281110  73.5801440  83.3096630  74.6424360  81.7518400
  83.3269370  75.0933010  82.5960250  83.0612210  73.7430000  81.9651840
  78.3589760  79.1758100  73.1338010  77.7906660  78.7276350  72.5073920
  79.0678760  79.5350880  72.6003160  79.5856080  79.9246660  82.4913360
  79.9526210  79.4505230  83.2374700  79.3961140  80.7988230  82.8321700
  72.4496570  74.6690350  78.6206830  72.1643490  74.3046020  79.4585450
  72.3875430  73.9370810  78.0069970  75.9037240  83.1716290  75.4064420
  75.1299500  82.6313910  75.2463140  76.6331870  82.6522900  75.0682180
  82.1235160  73.5619610  75.3420200  81.3099770  73.0632780  75.2665510
  81.9297110  74.4017860  74.9256550  75.9474640  82.8396670  79.0443230
  76.4653310  82.0364930  78.9900120  75.4958660  82.7775810  79.8860060
  83.7171550  83.4278790  79.6816040  84.0695370  82.8306920  79.0217410
  82.8333880  83.1023020  79.8524290  71.9427230  79.8049300  72.5803530
  72.8122080  80.0874100  72.8639450  71.4517550  80.6185170  72.4652340
  79.1062040  81.1922510  76.7011810  79.5624820  82.0027760  76.9272000
  78.7550250  80.8745650  77.5330300  75.0073820  71.5360160  77.1734330
  74.8788450  71.5278060  78.1219250  74.1835840  71.8743250  76.8225340
  73.9273740  81.6222770  74.7085590  73.3201690  82.3621670  74.7180890
  74.4023090  81.7122130  73.8823790  78.8352590  77.0216480  76.6087920
  78.1268740  77.4902820  77.0501530  79.1197070  76.3638490  77.2433110
  82.8668020  73.7467140  78.0483710  82.7435800  73.7653270  77.0993220
  83.8152580  73.7946080  78.1682110  77.0387610  75.3301560  73.9838630
  77.8878140  75.7671710  73.9178820  76.6718880  75.6421820  74.8110690
  75.9379030  81.5833920  72.4574160  76.7042300  81.4715280  73.0199590
  76.0153720  80.8871890  71.8050930  74.6325790  79.0158990  73.1407050
  74.7129380  78.0686500  73.2524450  75.5245540  79.3465870  73.2467710
  79.0620210  83.5588100  71.9309510  78.9570850  82.9440450  72.6570890
  78.8944430  83.0353990  71.1472520  82.3022940  82.6208130  72.5351500
  81.7533040  83.0677430  73.1794240  82.9242200  82.1157380  73.0589170
  77.9698060  81.5799050  74.4316800  78.3914480  81.4138920  75.2748190
  78.0948900  80.7699280  73.9371940  80.4825700  80.6036660  71.6793900
  81.0031360  79.8885680  71.3135050  81.1294100  81.2422530  71.9794410
  76.8656960  77.6532280  71.3774960  76.6646020  76.7899640  71.7388300
  76.6949010  77.5665640  70.4396560  75.6639760  74.7532900  71.3652840
  75.9665660  74.7600330  70.4571990  76.4034350  74.4030760  71.8620500
  78.8824690  73.6967520  72.3509040  78.5346690  73.0191510  71.7711490
  79.0837460  73.2357030  73.1652430  72.2230330  80.2255170  78.7473410
  71.5679170  79.9566810  78.1033110  73.0608280  80.1159650  78.2975390
  73.2606260  80.6107740  83.2876750  73.6279300  80.5235140  84.1672770
  72.6917080  79.8474290  83.1883610  71.4368410  77.4354100  74.6898740
  70.5332490  77.6984300  74.5150400  71.9209030  77.7065270  73.9098700
  73.9795620  76.4919640  72.5993120  74.6887320  76.0702860  72.1140400
  73.2635560  76.5594870  71.9676470  73.6269780  72.5458970  71.6395770
  74.3497910  73.0867910  71.9576990  73.8994300  72.2722390  70.7637310
  73.3161970  71.7965160  81.5418390  73.9638160  71.2462540  81.1013550
  73.7363810  72.0508310  82.3634200  81.7076210  72.2804750  82.7117620
  80.9248000  72.7550250  82.9914380  81.4139140  71.3759580  82.6030800
  73.0516620  72.5852230  75.2331340  73.8095980  72.6981110  74.6595370
  72.5893790  73.4221430  75.1874770  79.5930430  74.6991500  78.2233650
  78.7804940  74.3248390  77.8829530  80.0972070  73.9436580  78.5254840
  75.4241770  73.1116280  73.7733310  75.9534530  72.3246080  73.6441260
  76.0570090  73.7907470  74.0068840  77.6179610  72.8491420  76.8278700
  76.9882350  72.1478730  76.9948830  77.0784750  73.6095550  76.6111860
  83.2508780  79.5621450  60.2046400  83.1702830  78.6476060  59.9338110
  82.8373200  80.0588520  59.4986110  81.3826820  81.3400470  62.0855670
  80.6068920  80.8600910  62.3754240  82.0339750  80.6606120  61.9111830
  75.3992650  81.6520280  62.9631430  74.5677530  81.3968990  63.3627940
  76.0073630  81.7231050  63.6989350  73.8084600  76.6122170  56.7473820
  72.9201300  76.9538140  56.6453700  74.0925790  76.4122490  55.8554650
  71.7717610  79.2127820  62.6313520  72.3433720  78.4450020  62.6317160
  71.7719150  79.5116580  61.7220130  80.8235810  84.0157660  62.0925830
  80.7544090  83.0747600  61.9314960  81.5855670  84.1059070  62.6648400
  73.0142480  74.6212180  64.4182450  72.8345320  73.7237930  64.6985210
  72.6122560  75.1684050  65.0929400  81.8540980  76.8228040  62.3194760
  82.2305800  75.9499920  62.2068430  81.7560490  77.1586740  61.4285200
  75.9845990  75.1953670  57.7812200  76.0912740  76.0957400  58.0880960
  75.0738350  75.1471640  57.4906850  73.6329150  77.1172680  63.0264790
  74.3139260  77.3811050  63.6452190  73.3177200  76.2773550  63.3602800
  77.8253720  78.1640040  62.1137380  78.3331940  78.6621010  62.7542400
  78.3566960  77.3875240  61.9376740  76.1089820  72.8038600  66.3800800
  76.1108260  73.3210990  65.5746700  75.2794130  72.3268780  66.3570730
  82.4960910  82.9157910  57.8790700  81.8778180  83.3807360  57.3153420
  83.0084160  83.6085390  58.2960210  77.3592670  82.4433780  64.5574300
  77.0262050  83.0702700  65.1995370  77.5359350  82.9695660  63.7775970
  75.7905150  74.5148560  64.3871250  76.1321960  75.3590610  64.0925120
  74.8520960  74.6632300  64.5036590  79.4733040  72.0030830  60.7115840
  79.7808020  71.4477720  59.9951340  78.5433740  72.1375290  60.5288830
  81.8613800  80.0679660  57.4475960  80.9343080  80.0017040  57.6764430
  82.0138620  81.0059790  57.3331200  81.8482880  76.3396660  54.4443120
  80.9086550  76.5010620  54.5295580  82.1666140  77.0582340  53.8979110
  77.4670440  80.5944400  60.2295690  77.0627440  79.8821650  59.7341590
  77.5533560  80.2497640  61.1183730  76.1799060  77.3687610  64.0094730
  76.7313650  77.4782950  63.2347980  76.6942570  77.7425210  64.7249960
  75.8541790  80.8906970  67.6200070  75.7149560  81.7629770  67.9887470
  74.9723150  80.5479780  67.4748010  74.1675070  79.4889380  57.7302340
  74.0472670  80.2151470  57.1183610  73.8575960  78.7192290  57.2530250
  71.8060440  82.6604520  63.5370980  71.8840860  82.7953290  62.5926700
  72.4202120  81.9520410  63.7299100  71.8619960  83.7018690  66.0765440
  72.0251000  83.2324050  65.2584810  72.3272410  83.1942250  66.7414280
  76.6338730  72.8324450  61.1126010  76.1906880  73.6133990  60.7810530
  77.1923720  73.1554340  61.8196950  80.9208540  75.6992970  66.7161330
  80.4587910  75.9075990  67.5281270  80.5186650  74.8852320  66.4132000
  83.0162760  78.4203670  69.9456780  83.3416170  77.5867420  69.6059010
  83.8043090  78.9432190  70.0935110  79.7497550  72.4535150  55.9931840
  79.1251730  72.4495020  56.7185150  79.6627670  71.5866110  55.5967810
  78.6714630  73.3771780  62.9715610  78.9686960  74.2834610  62.8907630
  79.2200190  72.8890560  62.3575180  76.4252950  77.9558020  58.8407260
  76.1993870  77.7395190  59.7453880  75.6445480  78.3886480  58.4953230
  83.6550710  77.9621390  57.4397910  83.0559600  78.6857190  57.2561530
  84.2030320  77.8998170  56.6574360  78.8652160  78.8543600  69.5067530
  78.7695760  77.9138330  69.3567930  79.7084140  79.0758670  69.1115600
  82.2615580  76.5984930  59.4701190  82.6545150  76.9157130  58.6569880
  82.6232430  75.7196810  59.5845710  73.9962700  75.2657270  67.6601310
  73.6026090  76.1132480  67.8674090  73.3081100  74.6283640  67.8509950
  80.5707750  75.3492240  70.7298050  79.8806070  75.1564440  71.3644140
  81.3140050  75.6326880  71.2622350  71.2979750  73.1885730  61.6931390
  71.0092800  73.7588590  62.4056370  72.0425510  72.7090180  62.0562620
  71.4849980  77.1305850  52.9034110  71.4024650  78.0736610  53.0449100
  71.1333040  76.9880760  52.0246460  82.8470720  79.1890680  63.5651970
  82.1151840  79.6977490  63.9142070  82.4495060  78.3720660  63.2640750
  79.2848110  75.8644880  61.9704460  79.2884170  75.4234830  61.1209000
  80.1799230  76.1862210  62.0776280  75.1350490  75.7471370  60.9298670
  74.7950540  76.2246600  61.6865720  74.3727810  75.2936490  60.5699770
  79.3468260  76.8656960  54.9611220  79.4681080  76.8243440  55.9097040
  78.9616770  77.7281110  54.8057950  83.3096630  74.6424360  62.9774910
  83.3269370  75.0933010  63.8216760  83.0612210  73.7430000  63.1908350
  78.3589760  79.1758100  54.3594520  77.7906660  78.7276350  53.7330430
  79.0678760  79.5350880  53.8259670  73.4358940  83.0770120  68.2361250
  73.0513730  82.4363790  68.8344210  73.7471130  83.7806240  68.8055980
  79.5856080  79.9246660  63.7169870  79.9526210  79.4505230  64.4631210
  79.3961140  80.7988230  64.0578210  72.4496570  74.6690350  59.8463340
  72.1643490  74.3046020  60.6841960  72.3875430  73.9370810  59.2326480
  77.3755450  78.9655300  66.0354080  77.0712520  79.8447280  66.2604440
  78.3301910  79.0255090  66.0711520  75.9037240  83.1716290  56.6320930
  75.1299500  82.6313910  56.4719650  76.6331870  82.6522900  56.2938690
  82.1235160  73.5619610  56.5676710  81.3099770  73.0632780  56.4922020
  81.9297110  74.4017860  56.1513060  82.0444020  82.2390710  68.3116320
  81.9781330  81.3186380  68.0573910  81.4149160  82.3366150  69.0260960
  75.9474640  82.8396670  60.2699740  76.4653310  82.0364930  60.2156630
  75.4958660  82.7775810  61.1116570  73.4319180  79.8058040  67.1825440
  73.0734120  80.4711890  67.7698780  73.1373740  78.9741590  67.5538060
  76.6332300  80.2642280  70.0664990  76.3332440  80.4099460  69.1692810
  77.4043540  79.7047570  69.9738380  83.7171550  83.4278790  60.9072550
  84.0695370  82.8306920  60.2473920  82.8333880  83.1023020  61.0780800
  71.9427230  79.8049300  53.8060040  72.8122080  80.0874100  54.0895960
  71.4517550  80.6185170  53.6908850  79.1062040  81.1922510  57.9268320
  79.5624820  82.0027760  58.1528510  78.7550250  80.8745650  58.7586810
  75.0073820  71.5360160  58.3990840  74.8788450  71.5278060  59.3475760
  74.1835840  71.8743250  58.0481850  72.0067750  73.2951280  67.8597540
  71.2926270  73.4948200  68.4650150  72.4262790  72.5190850  68.2312340
  73.9273740  81.6222770  55.9342100  73.3201690  82.3621670  55.9437400
  74.4023090  81.7122130  55.1080300  83.5006530  75.7873590  65.6098990
  83.8687350  74.9668800  65.9378560  82.6404730  75.8475480  66.0254640
  78.8352590  77.0216480  57.8344430  78.1268740  77.4902820  58.2758040
  79.1197070  76.3638490  58.4689620  80.4608520  78.4413180  65.8336960
  80.9593770  78.9159000  66.4988810  80.6031470  77.5176700  66.0406990
  82.8668020  73.7467140  59.2740220  82.7435800  73.7653270  58.3249730
  83.8152580  73.7946080  59.3938620  77.0387610  75.3301560  55.2095140
  77.8878140  75.7671710  55.1435330  76.6718880  75.6421820  56.0367200
  75.9379030  81.5833920  53.6830670  76.7042300  81.4715280  54.2456100
  76.0153720  80.8871890  53.0307440  74.6325790  79.0158990  54.3663560
  74.7129380  78.0686500  54.4780960  75.5245540  79.3465870  54.4724220
  72.1596590  80.8373910  69.6019730  72.6635610  80.2581190  70.1735960
  71.4204010  81.1214140  70.1396100  79.0620210  83.5588100  53.1566020
  78.9570850  82.9440450  53.8827400  78.8944430  83.0353990  52.3729030
  79.2134530  82.2444900  69.1355250  78.4480200  82.8129900  69.0509920
  79.3950490  81.9521110  68.2423480  82.3022940  82.6208130  53.7608010
  81.7533040  83.0677430  54.4050750  82.9242200  82.1157380  54.2845680
  74.1919670  78.9803500  70.4969800  74.2325010  78.6817370  71.4055030
  75.0465170  79.3811110  70.3377320  77.9698060  81.5799050  55.6573310
  78.3914480  81.4138920  56.5004700  78.0948900  80.7699280  55.1628450
  76.1325480  77.5595600  68.4644290  75.6021940  77.0686550  67.8367630
  76.8013550  77.9879800  67.9302220  80.4825700  80.6036660  52.9050410
  81.0031360  79.8885680  52.5391560  81.1294100  81.2422530  53.2050920
  76.6197780  74.5257970  68.5441580  76.5254650  73.9078720  67.8192450
  76.0395170  75.2524260  68.3171490  79.3859220  73.0831210  65.5768970
  78.9376520  73.1055470  64.7314520  78.7524420  72.6850230  66.1739270
  79.7918770  81.9785540  66.1981410  80.2106880  82.8218270  66.0257650
  78.8727400  82.1157580  65.9688190  82.1282670  79.7101720  67.5819250
  82.2478880  79.1142860  68.3214090  82.9876670  79.7471410  67.1620550
  76.8656960  77.6532280  52.6031470  76.6646020  76.7899640  52.9644810
  76.6949010  77.5665640  51.6653070  78.8951440  76.2523070  68.8395070
  79.4851130  75.9438920  69.5272890  78.0771680  75.7802820  68.9954970
  75.6639760  74.7532900  52.5909350  75.9665660  74.7600330  51.6828500
  76.4034350  74.4030760  53.0877010  78.8824690  73.6967520  53.5765550
  78.5346690  73.0191510  52.9968000  79.0837460  73.2357030  54.3908940
  72.2230330  80.2255170  59.9729920  71.5679170  79.9566810  59.3289620
  73.0608280  80.1159650  59.5231900  73.2606260  80.6107740  64.5133260
  73.6279300  80.5235140  65.3929280  72.6917080  79.8474290  64.4140120
  72.8122260  77.5216830  68.4191680  71.9178310  77.4883590  68.7585390
  73.3519810  77.7203620  69.1842930  71.4368410  77.4354100  55.9155250
  70.5332490  77.6984300  55.7406910  71.9209030  77.7065270  55.1355210
  73.9795620  76.4919640  53.8249630  74.6887320  76.0702860  53.3396910
  73.2635560  76.5594870  53.1932980  73.6269780  72.5458970  52.8652280
  74.3497910  73.0867910  53.1833500  73.8994300  72.2722390  51.9893820
  73.3161970  71.7965160  62.7674900  73.9638160  71.2462540  62.3270060
  73.7363810  72.0508310  63.5890710  73.0693970  71.9520830  65.5100220
  72.7208790  72.4084650  66.2758400  72.7381670  71.0577960  65.5922650
  80.5818790  73.1432710  69.0319640  80.5207680  73.7354540  69.7815050
  81.5219170  73.0358670  68.8869900  83.2193350  72.8002770  68.6711930
  83.8333760  73.1182060  68.0093010  83.7642910  72.3151360  69.2907790
  73.7414610  71.4797030  68.7850990  74.2897600  71.2985080  68.0217100
  73.8069920  70.6891140  69.3207300  83.9601390  71.3634910  64.9981220
  83.0861230  71.6970020  64.7954150  83.8512140  70.8908090  65.8233090
  81.7076210  72.2804750  63.9374130  80.9248000  72.7550250  64.2170890
  81.4139140  71.3759580  63.8287310  73.0516620  72.5852230  56.4587850
  73.8095980  72.6981110  55.8851880  72.5893790  73.4221430  56.4131280
  79.5930430  74.6991500  59.4490160  78.7804940  74.3248390  59.1086040
  80.0972070  73.9436580  59.7511350  75.4241770  73.1116280  54.9989820
  75.9534530  72.3246080  54.8697770  76.0570090  73.7907470  55.2325350
  77.6179610  72.8491420  58.0535210  76.9882350  72.1478730  58.2205340
  77.0784750  73.6095550  57.8368370  77.7435170  72.1275400  70.4887700
  77.4619440  72.6309000  69.7248520  78.1254870  71.3297150  70.1229830
  83.2508780  79.5621450  41.4302910  83.1702830  78.6476060  41.1594620
  82.8373200  80.0588520  40.7242620  81.3826820  81.3400470  43.3112180
  80.6068920  80.8600910  43.6010750  82.0339750  80.6606120  43.1368340
  75.3992650  81.6520280  44.1887940  74.5677530  81.3968990  44.5884450
  76.0073630  81.7231050  44.9245860  73.8084600  76.6122170  37.9730330
  72.9201300  76.9538140  37.8710210  74.0925790  76.4122490  37.0811160
  71.7717610  79.2127820  43.8570030  72.3433720  78.4450020  43.8573670
  71.7719150  79.5116580  42.9476640  80.8235810  84.0157660  43.3182340
  80.7544090  83.0747600  43.1571470  81.5855670  84.1059070  43.8904910
  73.0142480  74.6212180  45.6438960  72.8345320  73.7237930  45.9241720
  72.6122560  75.1684050  46.3185910  81.8540980  76.8228040  43.5451270
  82.2305800  75.9499920  43.4324940  81.7560490  77.1586740  42.6541710
  75.9845990  75.1953670  39.0068710  76.0912740  76.0957400  39.3137470
  75.0738350  75.1471640  38.7163360  73.6329150  77.1172680  44.2521300
  74.3139260  77.3811050  44.8708700  73.3177200  76.2773550  44.5859310
  77.8253720  78.1640040  43.3393890  78.3331940  78.6621010  43.9798910
  78.3566960  77.3875240  43.1633250  76.1089820  72.8038600  47.6057310
  76.1108260  73.3210990  46.8003210  75.2794130  72.3268780  47.5827240
  82.4960910  82.9157910  39.1047210  81.8778180  83.3807360  38.5409930
  83.0084160  83.6085390  39.5216720  77.3592670  82.4433780  45.7830810
  77.0262050  83.0702700  46.4251880  77.5359350  82.9695660  45.0032480
  75.7905150  74.5148560  45.6127760  76.1321960  75.3590610  45.3181630
  74.8520960  74.6632300  45.7293100  79.4733040  72.0030830  41.9372350
  79.7808020  71.4477720  41.2207850  78.5433740  72.1375290  41.7545340
  81.8613800  80.0679660  38.6732470  80.9343080  80.0017040  38.9020940
  82.0138620  81.0059790  38.5587710  81.8482880  76.3396660  35.6699630
  80.9086550  76.5010620  35.7552090  82.1666140  77.0582340  35.1235620
  77.4670440  80.5944400  41.4552200  77.0627440  79.8821650  40.9598100
  77.5533560  80.2497640  42.3440240  76.1799060  77.3687610  45.2351240
  76.7313650  77.4782950  44.4604490  76.6942570  77.7425210  45.9506470
  75.8541790  80.8906970  48.8456580  75.7149560  81.7629770  49.2143980
  74.9723150  80.5479780  48.7004520  74.1675070  79.4889380  38.9558850
  74.0472670  80.2151470  38.3440120  73.8575960  78.7192290  38.4786760
  71.8060440  82.6604520  44.7627490  71.8840860  82.7953290  43.8183210
  72.4202120  81.9520410  44.9555610  71.8619960  83.7018690  47.3021950
  72.0251000  83.2324050  46.4841320  72.3272410  83.1942250  47.9670790
  76.6338730  72.8324450  42.3382520  76.1906880  73.6133990  42.0067040
  77.1923720  73.1554340  43.0453460  80.9208540  75.6992970  47.9417840
  80.4587910  75.9075990  48.7537780  80.5186650  74.8852320  47.6388510
  83.0162760  78.4203670  51.1713290  83.3416170  77.5867420  50.8315520
  83.8043090  78.9432190  51.3191620  79.7497550  72.4535150  37.2188350
  79.1251730  72.4495020  37.9441660  79.6627670  71.5866110  36.8224320
  78.6714630  73.3771780  44.1972120  78.9686960  74.2834610  44.1164140
  79.2200190  72.8890560  43.5831690  76.4252950  77.9558020  40.0663770
  76.1993870  77.7395190  40.9710390  75.6445480  78.3886480  39.7209740
  83.6550710  77.9621390  38.6654420  83.0559600  78.6857190  38.4818040
  84.2030320  77.8998170  37.8830870  78.8652160  78.8543600  50.7324040
  78.7695760  77.9138330  50.5824440  79.7084140  79.0758670  50.3372110
  82.2615580  76.5984930  40.6957700  82.6545150  76.9157130  39.8826390
  82.6232430  75.7196810  40.8102220  73.9962700  75.2657270  48.8857820
  73.6026090  76.1132480  49.0930600  73.3081100  74.6283640  49.0766460
  80.5707750  75.3492240  51.9554560  79.8806070  75.1564440  52.5900650
  81.3140050  75.6326880  52.4878860  71.2979750  73.1885730  42.9187900
  71.0092800  73.7588590  43.6312880  72.0425510  72.7090180  43.2819130
  71.4849980  77.1305850  34.1290620  71.4024650  78.0736610  34.2705610
  71.1333040  76.9880760  33.2502970  82.8470720  79.1890680  44.7908480
  82.1151840  79.6977490  45.1398580  82.4495060  78.3720660  44.4897260
  79.2848110  75.8644880  43.1960970  79.2884170  75.4234830  42.3465510
  80.1799230  76.1862210  43.3032790  75.1350490  75.7471370  42.1555180
  74.7950540  76.2246600  42.9122230  74.3727810  75.2936490  41.7956280
  79.3468260  76.8656960  36.1867730  79.4681080  76.8243440  37.1353550
  78.9616770  77.7281110  36.0314460  83.3096630  74.6424360  44.2031420
  83.3269370  75.0933010  45.0473270  83.0612210  73.7430000  44.4164860
  78.3589760  79.1758100  35.5851030  77.7906660  78.7276350  34.9586940
  79.0678760  79.5350880  35.0516180  73.4358940  83.0770120  49.4617760
  73.0513730  82.4363790  50.0600720  73.7471130  83.7806240  50.0312490
  79.5856080  79.9246660  44.9426380  79.9526210  79.4505230  45.6887720
  79.3961140  80.7988230  45.2834720  72.4496570  74.6690350  41.0719850
  72.1643490  74.3046020  41.9098470  72.3875430  73.9370810  40.4582990
  77.3755450  78.9655300  47.2610590  77.0712520  79.8447280  47.4860950
  78.3301910  79.0255090  47.2968030  75.9037240  83.1716290  37.8577440
  75.1299500  82.6313910  37.6976160  76.6331870  82.6522900  37.5195200
  82.1235160  73.5619610  37.7933220  81.3099770  73.0632780  37.7178530
  81.9297110  74.4017860  37.3769570  82.0444020  82.2390710  49.5372830
  81.9781330  81.3186380  49.2830420  81.4149160  82.3366150  50.2517470
  75.9474640  82.8396670  41.4956250  76.4653310  82.0364930  41.4413140
  75.4958660  82.7775810  42.3373080  73.4319180  79.8058040  48.4081950
  73.0734120  80.4711890  48.9955290  73.1373740  78.9741590  48.7794570
  76.6332300  80.2642280  51.2921500  76.3332440  80.4099460  50.3949320
  77.4043540  79.7047570  51.1994890  83.7171550  83.4278790  42.1329060
  84.0695370  82.8306920  41.4730430  82.8333880  83.1023020  42.3037310
  71.9427230  79.8049300  35.0316550  72.8122080  80.0874100  35.3152470
  71.4517550  80.6185170  34.9165360  79.1062040  81.1922510  39.1524830
  79.5624820  82.0027760  39.3785020  78.7550250  80.8745650  39.9843320
  75.0073820  71.5360160  39.6247350  74.8788450  71.5278060  40.5732270
  74.1835840  71.8743250  39.2738360  72.0067750  73.2951280  49.0854050
  71.2926270  73.4948200  49.6906660  72.4262790  72.5190850  49.4568850
  73.9273740  81.6222770  37.1598610  73.3201690  82.3621670  37.1693910
  74.4023090  81.7122130  36.3336810  83.5006530  75.7873590  46.8355500
  83.8687350  74.9668800  47.1635070  82.6404730  75.8475480  47.2511150
  78.8352590  77.0216480  39.0600940  78.1268740  77.4902820  39.5014550
  79.1197070  76.3638490  39.6946130  80.4608520  78.4413180  47.0593470
  80.9593770  78.9159000  47.7245320  80.6031470  77.5176700  47.2663500
  82.8668020  73.7467140  40.4996730  82.7435800  73.7653270  39.5506240
  83.8152580  73.7946080  40.6195130  77.0387610  75.3301560  36.4351650
  77.8878140  75.7671710  36.3691840  76.6718880  75.6421820  37.2623710
  75.9379030  81.5833920  34.9087180  76.7042300  81.4715280  35.4712610
  76.0153720  80.8871890  34.2563950  74.6325790  79.0158990  35.5920070
  74.7129380  78.0686500  35.7037470  75.5245540  79.3465870  35.6980730
  72.1596590  80.8373910  50.8276240  72.6635610  80.2581190  51.3992470
  71.4204010  81.1214140  51.3652610  79.0620210  83.5588100  34.3822530
  78.9570850  82.9440450  35.1083910  78.8944430  83.0353990  33.5985540
  79.2134530  82.2444900  50.3611760  78.4480200  82.8129900  50.2766430
  79.3950490  81.9521110  49.4679990  82.3022940  82.6208130  34.9864520
  81.7533040  83.0677430  35.6307260  82.9242200  82.1157380  35.5102190
  74.1919670  78.9803500  51.7226310  74.2325010  78.6817370  52.6311540
  75.0465170  79.3811110  51.5633830  77.9698060  81.5799050  36.8829820
  78.3914480  81.4138920  37.7261210  78.0948900  80.7699280  36.3884960
  76.1325480  77.5595600  49.6900800  75.6021940  77.0686550  49.0624140
  76.8013550  77.9879800  49.1558730  80.4825700  80.6036660  34.1306920
  81.0031360  79.8885680  33.7648070  81.1294100  81.2422530  34.4307430
  76.6197780  74.5257970  49.7698090  76.5254650  73.9078720  49.0448960
  76.0395170  75.2524260  49.5428000  79.3859220  73.0831210  46.8025480
  78.9376520  73.1055470  45.9571030  78.7524420  72.6850230  47.3995780
  79.7918770  81.9785540  47.4237920  80.2106880  82.8218270  47.2514160
  78.8727400  82.1157580  47.1944700  82.1282670  79.7101720  48.8075760
  82.2478880  79.1142860  49.5470600  82.9876670  79.7471410  48.3877060
  76.8656960  77.6532280  33.8287980  76.6646020  76.7899640  34.1901320
  76.6949010  77.5665640  32.8909580  78.8951440  76.2523070  50.0651580
  79.4851130  75.9438920  50.7529400  78.0771680  75.7802820  50.2211480
  75.6639760  74.7532900  33.8165860  75.9665660  74.7600330  32.9085010
  76.4034350  74.4030760  34.3133520  78.8824690  73.6967520  34.8022060
  78.5346690  73.0191510  34.2224510  79.0837460  73.2357030  35.6165450
  72.2230330  80.2255170  41.1986430  71.5679170  79.9566810  40.5546130
  73.0608280  80.1159650  40.7488410  73.2606260  80.6107740  45.7389770
  73.6279300  80.5235140  46.6185790  72.6917080  79.8474290  45.6396630
  72.8122260  77.5216830  49.6448190  71.9178310  77.4883590  49.9841900
  73.3519810  77.7203620  50.4099440  71.4368410  77.4354100  37.1411760
  70.5332490  77.6984300  36.9663420  71.9209030  77.7065270  36.3611720
  73.9795620  76.4919640  35.0506140  74.6887320  76.0702860  34.5653420
  73.2635560  76.5594870  34.4189490  73.6269780  72.5458970  34.0908790
  74.3497910  73.0867910  34.4090010  73.8994300  72.2722390  33.2150330
  73.3161970  71.7965160  43.9931410  73.9638160  71.2462540  43.5526570
  73.7363810  72.0508310  44.8147220  73.0693970  71.9520830  46.7356730
  72.7208790  72.4084650  47.5014910  72.7381670  71.0577960  46.8179160
  80.5818790  73.1432710  50.2576150  80.5207680  73.7354540  51.0071560
  81.5219170  73.0358670  50.1126410  83.2193350  72.8002770  49.8968440
  83.8333760  73.1182060  49.2349520  83.7642910  72.3151360  50.5164300
  73.7414610  71.4797030  50.0107500  74.2897600  71.2985080  49.2473610
  73.8069920  70.6891140  50.5463810  83.9601390  71.3634910  46.2237730
  83.0861230  71.6970020  46.0210660  83.8512140  70.8908090  47.0489600
  81.7076210  72.2804750  45.1630640  80.9248000  72.7550250  45.4427400
  81.4139140  71.3759580  45.0543820  73.0516620  72.5852230  37.6844360
  73.8095980  72.6981110  37.1108390  72.5893790  73.4221430  37.6387790
  79.5930430  74.6991500  40.6746670  78.7804940  74.3248390  40.3342550
  80.0972070  73.9436580  40.9767860  75.4241770  73.1116280  36.2246330
  75.9534530  72.3246080  36.0954280  76.0570090  73.7907470  36.4581860
  77.6179610  72.8491420  39.2791720  76.9882350  72.1478730  39.4461850
  77.0784750  73.6095550  39.0624880  77.7435170  72.1275400  51.7144210
  77.4619440  72.6309000  50.9505030  78.1254870  71.3297150  51.3486340
  83.2508780  79.5621450  22.6559420  83.1702830  78.6476060  22.3851130
  82.8373200  80.0588520  21.9499130  81.3826820  81.3400470  24.5368690
  80.6068920  80.8600910  24.8267260  82.0339750  80.6606120  24.3624850
  75.3992650  81.6520280  25.4144450  74.5677530  81.3968990  25.8140960
  76.0073630  81.7231050  26.1502370  73.8084600  76.6122170  19.1986840
  72.9201300  76.9538140  19.0966720  74.0925790  76.4122490  18.3067670
  71.7717610  79.2127820  25.0826540  72.3433720  78.4450020  25.0830180
  71.7719150  79.5116580  24.1733150  80.8235810  84.0157660  24.5438850
  80.7544090  83.0747600  24.3827980  81.5855670  84.1059070  25.1161420
  73.0142480  74.6212180  26.8695470  72.8345320  73.7237930  27.1498230
  72.6122560  75.1684050  27.5442420  81.8540980  76.8228040  24.7707780
  82.2305800  75.9499920  24.6581450  81.7560490  77.1586740  23.8798220
  75.9845990  75.1953670  20.2325220  76.0912740  76.0957400  20.5393980
  75.0738350  75.1471640  19.9419870  73.6329150  77.1172680  25.4777810
  74.3139260  77.3811050  26.0965210  73.3177200  76.2773550  25.8115820
  77.8253720  78.1640040  24.5650400  78.3331940  78.6621010  25.2055420
  78.3566960  77.3875240  24.3889760  76.1089820  72.8038600  28.8313820
  76.1108260  73.3210990  28.0259720  75.2794130  72.3268780  28.8083750
  82.4960910  82.9157910  20.3303720  81.8778180  83.3807360  19.7666440
  83.0084160  83.6085390  20.7473230  77.3592670  82.4433780  27.0087320
  77.0262050  83.0702700  27.6508390  77.5359350  82.9695660  26.2288990
  75.7905150  74.5148560  26.8384270  76.1321960  75.3590610  26.5438140
  74.8520960  74.6632300  26.9549610  79.4733040  72.0030830  23.1628860
  79.7808020  71.4477720  22.4464360  78.5433740  72.1375290  22.9801850
  81.8613800  80.0679660  19.8988980  80.9343080  80.0017040  20.1277450
  82.0138620  81.0059790  19.7844220  81.8482880  76.3396660  16.8956140
  80.9086550  76.5010620  16.9808600  82.1666140  77.0582340  16.3492130
  77.4670440  80.5944400  22.6808710  77.0627440  79.8821650  22.1854610
  77.5533560  80.2497640  23.5696750  76.1799060  77.3687610  26.4607750
  76.7313650  77.4782950  25.6861000  76.6942570  77.7425210  27.1762980
  75.8541790  80.8906970  30.0713090  75.7149560  81.7629770  30.4400490
  74.9723150  80.5479780  29.9261030  74.1675070  79.4889380  20.1815360
  74.0472670  80.2151470  19.5696630  73.8575960  78.7192290  19.7043270
  71.8060440  82.6604520  25.9884000  71.8840860  82.7953290  25.0439720
  72.4202120  81.9520410  26.1812120  71.8619960  83.7018690  28.5278460
  72.0251000  83.2324050  27.7097830  72.3272410  83.1942250  29.1927300
  76.6338730  72.8324450  23.5639030  76.1906880  73.6133990  23.2323550
  77.1923720  73.1554340  24.2709970  80.9208540  75.6992970  29.1674350
  80.4587910  75.9075990  29.9794290  80.5186650  74.8852320  28.8645020
  83.0162760  78.4203670  32.3969800  83.3416170  77.5867420  32.0572030
  83.8043090  78.9432190  32.5448130  79.7497550  72.4535150  18.4444860
  79.1251730  72.4495020  19.1698170  79.6627670  71.5866110  18.0480830
  78.6714630  73.3771780  25.4228630  78.9686960  74.2834610  25.3420650
  79.2200190  72.8890560  24.8088200  76.4252950  77.9558020  21.2920280
  76.1993870  77.7395190  22.1966900  75.6445480  78.3886480  20.9466250
  83.6550710  77.9621390  19.8910930  83.0559600  78.6857190  19.7074550
  84.2030320  77.8998170  19.1087380  78.8652160  78.8543600  31.9580550
  78.7695760  77.9138330  31.8080950  79.7084140  79.0758670  31.5628620
  82.2615580  76.5984930  21.9214210  82.6545150  76.9157130  21.1082900
  82.6232430  75.7196810  22.0358730  73.9962700  75.2657270  30.1114330
  73.6026090  76.1132480  30.3187110  73.3081100  74.6283640  30.3022970
  80.5707750  75.3492240  33.1811070  79.8806070  75.1564440  33.8157160
  81.3140050  75.6326880  33.7135370  71.2979750  73.1885730  24.1444410
  71.0092800  73.7588590  24.8569390  72.0425510  72.7090180  24.5075640
  71.4849980  77.1305850  15.3547130  71.4024650  78.0736610  15.4962120
  71.1333040  76.9880760  14.4759480  82.8470720  79.1890680  26.0164990
  82.1151840  79.6977490  26.3655090  82.4495060  78.3720660  25.7153770
  79.2848110  75.8644880  24.4217480  79.2884170  75.4234830  23.5722020
  80.1799230  76.1862210  24.5289300  75.1350490  75.7471370  23.3811690
  74.7950540  76.2246600  24.1378740  74.3727810  75.2936490  23.0212790
  79.3468260  76.8656960  17.4124240  79.4681080  76.8243440  18.3610060
  78.9616770  77.7281110  17.2570970  83.3096630  74.6424360  25.4287930
  83.3269370  75.0933010  26.2729780  83.0612210  73.7430000  25.6421370
  78.3589760  79.1758100  16.8107540  77.7906660  78.7276350  16.1843450
  79.0678760  79.5350880  16.2772690  73.4358940  83.0770120  30.6874270
  73.0513730  82.4363790  31.2857230  73.7471130  83.7806240  31.2569000
  79.5856080  79.9246660  26.1682890  79.9526210  79.4505230  26.9144230
  79.3961140  80.7988230  26.5091230  72.4496570  74.6690350  22.2976360
  72.1643490  74.3046020  23.1354980  72.3875430  73.9370810  21.6839500
  77.3755450  78.9655300  28.4867100  77.0712520  79.8447280  28.7117460
  78.3301910  79.0255090  28.5224540  75.9037240  83.1716290  19.0833950
  75.1299500  82.6313910  18.9232670  76.6331870  82.6522900  18.7451710
  82.1235160  73.5619610  19.0189730  81.3099770  73.0632780  18.9435040
  81.9297110  74.4017860  18.6026080  82.0444020  82.2390710  30.7629340
  81.9781330  81.3186380  30.5086930  81.4149160  82.3366150  31.4773980
  75.9474640  82.8396670  22.7212760  76.4653310  82.0364930  22.6669650
  75.4958660  82.7775810  23.5629590  73.4319180  79.8058040  29.6338460
  73.0734120  80.4711890  30.2211800  73.1373740  78.9741590  30.0051080
  76.6332300  80.2642280  32.5178010  76.3332440  80.4099460  31.6205830
  77.4043540  79.7047570  32.4251400  83.7171550  83.4278790  23.3585570
  84.0695370  82.8306920  22.6986940  82.8333880  83.1023020  23.5293820
  71.9427230  79.8049300  16.2573060  72.8122080  80.0874100  16.5408980
  71.4517550  80.6185170  16.1421870  79.1062040  81.1922510  20.3781340
  79.5624820  82.0027760  20.6041530  78.7550250  80.8745650  21.2099830
  75.0073820  71.5360160  20.8503860  74.8788450  71.5278060  21.7988780
  74.1835840  71.8743250  20.4994870  72.0067750  73.2951280  30.3110560
  71.2926270  73.4948200  30.9163170  72.4262790  72.5190850  30.6825360
  73.9273740  81.6222770  18.3855120  73.3201690  82.3621670  18.3950420
  74.4023090  81.7122130  17.5593320  83.5006530  75.7873590  28.0612010
  83.8687350  74.9668800  28.3891580  82.6404730  75.8475480  28.4767660
  78.8352590  77.0216480  20.2857450  78.1268740  77.4902820  20.7271060
  79.1197070  76.3638490  20.9202640  80.4608520  78.4413180  28.2849980
  80.9593770  78.9159000  28.9501830  80.6031470  77.5176700  28.4920010
  82.8668020  73.7467140  21.7253240  82.7435800  73.7653270  20.7762750
  83.8152580  73.7946080  21.8451640  77.0387610  75.3301560  17.6608160
  77.8878140  75.7671710  17.5948350  76.6718880  75.6421820  18.4880220
  75.9379030  81.5833920  16.1343690  76.7042300  81.4715280  16.6969120
  76.0153720  80.8871890  15.4820460  74.6325790  79.0158990  16.8176580
  74.7129380  78.0686500  16.9293980  75.5245540  79.3465870  16.9237240
  72.1596590  80.8373910  32.0532750  72.6635610  80.2581190  32.6248980
  71.4204010  81.1214140  32.5909120  79.0620210  83.5588100  15.6079040
  78.9570850  82.9440450  16.3340420  78.8944430  83.0353990  14.8242050
  79.2134530  82.2444900  31.5868270  78.4480200  82.8129900  31.5022940
  79.3950490  81.9521110  30.6936500  82.3022940  82.6208130  16.2121030
  81.7533040  83.0677430  16.8563770  82.9242200  82.1157380  16.7358700
  74.1919670  78.9803500  32.9482820  74.2325010  78.6817370  33.8568050
  75.0465170  79.3811110  32.7890340  77.9698060  81.5799050  18.1086330
  78.3914480  81.4138920  18.9517720  78.0948900  80.7699280  17.6141470
  76.1325480  77.5595600  30.9157310  75.6021940  77.0686550  30.2880650
  76.8013550  77.9879800  30.3815240  80.4825700  80.6036660  15.3563430
  81.0031360  79.8885680  14.9904580  81.1294100  81.2422530  15.6563940
  76.6197780  74.5257970  30.9954600  76.5254650  73.9078720  30.2705470
  76.0395170  75.2524260  30.7684510  79.3859220  73.0831210  28.0281990
  78.9376520  73.1055470  27.1827540  78.7524420  72.6850230  28.6252290
  79.7918770  81.9785540  28.6494430  80.2106880  82.8218270  28.4770670
  78.8727400  82.1157580  28.4201210  82.1282670  79.7101720  30.0332270
  82.2478880  79.1142860  30.7727110  82.9876670  79.7471410  29.6133570
  76.8656960  77.6532280  15.0544490  76.6646020  76.7899640  15.4157830
  76.6949010  77.5665640  14.1166090  78.8951440  76.2523070  31.2908090
  79.4851130  75.9438920  31.9785910  78.0771680  75.7802820  31.4467990
  75.6639760  74.7532900  15.0422370  75.9665660  74.7600330  14.1341520
  76.4034350  74.4030760  15.5390030  78.8824690  73.6967520  16.0278570
  78.5346690  73.0191510  15.4481020  79.0837460  73.2357030  16.8421960
  72.2230330  80.2255170  22.4242940  71.5679170  79.9566810  21.7802640
  73.0608280  80.1159650  21.9744920  73.2606260  80.6107740  26.9646280
  73.6279300  80.5235140  27.8442300  72.6917080  79.8474290  26.8653140
  72.8122260  77.5216830  30.8704700  71.9178310  77.4883590  31.2098410
  73.3519810  77.7203620  31.6355950  71.4368410  77.4354100  18.3668270
  70.5332490  77.6984300  18.1919930  71.9209030  77.7065270  17.5868230
  73.9795620  76.4919640  16.2762650  74.6887320  76.0702860  15.7909930
  73.2635560  76.5594870  15.6446000  73.6269780  72.5458970  15.3165300
  74.3497910  73.0867910  15.6346520  73.8994300  72.2722390  14.4406840
  73.3161970  71.7965160  25.2187920  73.9638160  71.2462540  24.7783080
  73.7363810  72.0508310  26.0403730  73.0693970  71.9520830  27.9613240
  72.7208790  72.4084650  28.7271420  72.7381670  71.0577960  28.0435670
  80.5818790  73.1432710  31.4832660  80.5207680  73.7354540  32.2328070
  81.5219170  73.0358670  31.3382920  83.2193350  72.8002770  31.1224950
  83.8333760  73.1182060  30.4606030  83.7642910  72.3151360  31.7420810
  73.7414610  71.4797030  31.2364010  74.2897600  71.2985080  30.4730120
  73.8069920  70.6891140  31.7720320  83.9601390  71.3634910  27.4494240
  83.0861230  71.6970020  27.2467170  83.8512140  70.8908090  28.2746110
  81.7076210  72.2804750  26.3887150  80.9248000  72.7550250  26.6683910
  81.4139140  71.3759580  26.2800330  73.0516620  72.5852230  18.9100870
  73.8095980  72.6981110  18.3364900  72.5893790  73.4221430  18.8644300
  79.5930430  74.6991500  21.9003180  78.7804940  74.3248390  21.5599060
  80.0972070  73.9436580  22.2024370  75.4241770  73.1116280  17.4502840
  75.9534530  72.3246080  17.3210790  76.0570090  73.7907470  17.6838370
  77.6179610  72.8491420  20.5048230  76.9882350  72.1478730  20.6718360
  77.0784750  73.6095550  20.2881390  77.7435170  72.1275400  32.9400720
  77.4619440  72.6309000  32.1761540  78.1254870  71.3297150  32.5742850
  83.2508780  79.5621450   3.8815930  83.1702830  78.6476060   3.6107640
  82.8373200  80.0588520   3.1755640  81.3826820  81.3400470   5.7625200
  80.6068920  80.8600910   6.0523770  82.0339750  80.6606120   5.5881360
  75.3992650  81.6520280   6.6400960  74.5677530  81.3968990   7.0397470
  76.0073630  81.7231050   7.3758880  71.7717610  79.2127820   6.3083050
  72.3433720  78.4450020   6.3086690  71.7719150  79.5116580   5.3989660
  80.8235810  84.0157660   5.7695360  80.7544090  83.0747600   5.6084490
  81.5855670  84.1059070   6.3417930  73.0142480  74.6212180   8.0951980
  72.8345320  73.7237930   8.3754740  72.6122560  75.1684050   8.7698930
  81.8540980  76.8228040   5.9964290  82.2305800  75.9499920   5.8837960
  81.7560490  77.1586740   5.1054730  73.6329150  77.1172680   6.7034320
  74.3139260  77.3811050   7.3221720  73.3177200  76.2773550   7.0372330
  77.8253720  78.1640040   5.7906910  78.3331940  78.6621010   6.4311930
  78.3566960  77.3875240   5.6146270  76.1089820  72.8038600  10.0570330
  76.1108260  73.3210990   9.2516230  75.2794130  72.3268780  10.0340260
  77.3592670  82.4433780   8.2343830  77.0262050  83.0702700   8.8764900
  77.5359350  82.9695660   7.4545500  75.7905150  74.5148560   8.0640780
  76.1321960  75.3590610   7.7694650  74.8520960  74.6632300   8.1806120
  79.4733040  72.0030830   4.3885370  79.7808020  71.4477720   3.6720870
  78.5433740  72.1375290   4.2058360  77.4670440  80.5944400   3.9065220
  77.0627440  79.8821650   3.4111120  77.5533560  80.2497640   4.7953260
  76.1799060  77.3687610   7.6864260  76.7313650  77.4782950   6.9117510
  76.6942570  77.7425210   8.4019490  75.8541790  80.8906970  11.2969600
  75.7149560  81.7629770  11.6657000  74.9723150  80.5479780  11.1517540
  71.8060440  82.6604520   7.2140510  71.8840860  82.7953290   6.2696230
  72.4202120  81.9520410   7.4068630  71.8619960  83.7018690   9.7534970
  72.0251000  83.2324050   8.9354340  72.3272410  83.1942250  10.4183810
  76.6338730  72.8324450   4.7895540  76.1906880  73.6133990   4.4580060
  77.1923720  73.1554340   5.4966480  80.9208540  75.6992970  10.3930860
  80.4587910  75.9075990  11.2050800  80.5186650  74.8852320  10.0901530
  83.0162760  78.4203670  13.6226310  83.3416170  77.5867420  13.2828540
  83.8043090  78.9432190  13.7704640  78.6714630  73.3771780   6.6485140
  78.9686960  74.2834610   6.5677160  79.2200190  72.8890560   6.0344710
  76.4252950  77.9558020   2.5176790  76.1993870  77.7395190   3.4223410
  75.6445480  78.3886480   2.1722760  78.8652160  78.8543600  13.1837060
  78.7695760  77.9138330  13.0337460  79.7084140  79.0758670  12.7885130
  82.2615580  76.5984930   3.1470720  82.6545150  76.9157130   2.3339410
  82.6232430  75.7196810   3.2615240  73.9962700  75.2657270  11.3370840
  73.6026090  76.1132480  11.5443620  73.3081100  74.6283640  11.5279480
  80.5707750  75.3492240  14.4067580  79.8806070  75.1564440  15.0413670
  81.3140050  75.6326880  14.9391880  71.2979750  73.1885730   5.3700920
  71.0092800  73.7588590   6.0825900  72.0425510  72.7090180   5.7332150
  82.8470720  79.1890680   7.2421500  82.1151840  79.6977490   7.5911600
  82.4495060  78.3720660   6.9410280  79.2848110  75.8644880   5.6473990
  79.2884170  75.4234830   4.7978530  80.1799230  76.1862210   5.7545810
  75.1350490  75.7471370   4.6068200  74.7950540  76.2246600   5.3635250
  74.3727810  75.2936490   4.2469300  83.3096630  74.6424360   6.6544440
  83.3269370  75.0933010   7.4986290  83.0612210  73.7430000   6.8677880
  73.4358940  83.0770120  11.9130780  73.0513730  82.4363790  12.5113740
  73.7471130  83.7806240  12.4825510  79.5856080  79.9246660   7.3939400
  79.9526210  79.4505230   8.1400740  79.3961140  80.7988230   7.7347740
  72.4496570  74.6690350   3.5232870  72.1643490  74.3046020   4.3611490
  72.3875430  73.9370810   2.9096010  77.3755450  78.9655300   9.7123610
  77.0712520  79.8447280   9.9373970  78.3301910  79.0255090   9.7481050
  82.0444020  82.2390710  11.9885850  81.9781330  81.3186380  11.7343440
  81.4149160  82.3366150  12.7030490  75.9474640  82.8396670   3.9469270
  76.4653310  82.0364930   3.8926160  75.4958660  82.7775810   4.7886100
  73.4319180  79.8058040  10.8594970  73.0734120  80.4711890  11.4468310
  73.1373740  78.9741590  11.2307590  76.6332300  80.2642280  13.7434520
  76.3332440  80.4099460  12.8462340  77.4043540  79.7047570  13.6507910
  83.7171550  83.4278790   4.5842080  84.0695370  82.8306920   3.9243450
  82.8333880  83.1023020   4.7550330  75.0073820  71.5360160   2.0760370
  74.8788450  71.5278060   3.0245290  74.1835840  71.8743250   1.7251380
  72.0067750  73.2951280  11.5367070  71.2926270  73.4948200  12.1419680
  72.4262790  72.5190850  11.9081870  83.5006530  75.7873590   9.2868520
  83.8687350  74.9668800   9.6148090  82.6404730  75.8475480   9.7024170
  80.4608520  78.4413180   9.5106490  80.9593770  78.9159000  10.1758340
  80.6031470  77.5176700   9.7176520  82.8668020  73.7467140   2.9509750
  82.7435800  73.7653270   2.0019260  83.8152580  73.7946080   3.0708150
  72.1596590  80.8373910  13.2789260  72.6635610  80.2581190  13.8505490
  71.4204010  81.1214140  13.8165630  79.2134530  82.2444900  12.8124780
  78.4480200  82.8129900  12.7279450  79.3950490  81.9521110  11.9193010
  74.1919670  78.9803500  14.1739330  74.2325010  78.6817370  15.0824560
  75.0465170  79.3811110  14.0146850  76.1325480  77.5595600  12.1413820
  75.6021940  77.0686550  11.5137160  76.8013550  77.9879800  11.6071750
  76.6197780  74.5257970  12.2211110  76.5254650  73.9078720  11.4961980
  76.0395170  75.2524260  11.9941020  79.3859220  73.0831210   9.2538500
  78.9376520  73.1055470   8.4084050  78.7524420  72.6850230   9.8508800
  79.7918770  81.9785540   9.8750940  80.2106880  82.8218270   9.7027180
  78.8727400  82.1157580   9.6457720  82.1282670  79.7101720  11.2588780
  82.2478880  79.1142860  11.9983620  82.9876670  79.7471410  10.8390080
  78.8951440  76.2523070  12.5164600  79.4851130  75.9438920  13.2042420
  78.0771680  75.7802820  12.6724500  72.2230330  80.2255170   3.6499450
  71.5679170  79.9566810   3.0059150  73.0608280  80.1159650   3.2001430
  73.2606260  80.6107740   8.1902790  73.6279300  80.5235140   9.0698810
  72.6917080  79.8474290   8.0909650  72.8122260  77.5216830  12.0961210
  71.9178310  77.4883590  12.4354920  73.3519810  77.7203620  12.8612460
  73.3161970  71.7965160   6.4444430  73.9638160  71.2462540   6.0039590
  73.7363810  72.0508310   7.2660240  73.0693970  71.9520830   9.1869750
  72.7208790  72.4084650   9.9527930  72.7381670  71.0577960   9.2692180
  80.5818790  73.1432710  12.7089170  80.5207680  73.7354540  13.4584580
  81.5219170  73.0358670  12.5639430  83.2193350  72.8002770  12.3481460
  83.8333760  73.1182060  11.6862540  83.7642910  72.3151360  12.9677320
  73.7414610  71.4797030  12.4620520  74.2897600  71.2985080  11.6986630
  73.8069920  70.6891140  12.9976830  83.9601390  71.3634910   8.6750750
  83.0861230  71.6970020   8.4723680  83.8512140  70.8908090   9.5002620
  81.7076210  72.2804750   7.6143660  80.9248000  72.7550250   7.8940420
  81.4139140  71.3759580   7.5056840  79.5930430  74.6991500   3.1259690
  78.7804940  74.3248390   2.7855570  80.0972070  73.9436580   3.4280880
  77.7435170  72.1275400  14.1657230  77.4619440  72.6309000  13.4018050
  78.1254870  71.3297150  13.7999360  83.2508780  60.7877960  78.9789890
  83.1702830  59.8732570  78.7081600  82.8373200  61.2845030  78.2729600
  81.3826820  62.5656980  80.8599160  80.6068920  62.0857420  81.1497730
  82.0339750  61.8862630  80.6855320  75.3992650  62.8776790  81.7374920
  74.5677530  62.6225500  82.1371430  76.0073630  62.9487560  82.4732840
  75.3793910  66.9116880  81.9332940  75.6821950  66.0214620  81.7543160
  76.1237500  67.4687100  81.7055190  73.8084600  57.8378680  75.5217310
  72.9201300  58.1794650  75.4197190  74.0925790  57.6379000  74.6298140
  71.7717610  60.4384330  81.4057010  72.3433720  59.6706530  81.4060650
  71.7719150  60.7373090  80.4963620  81.6297560  69.2575180  79.2602280
  81.0109000  69.7132680  78.6896720  82.4849340  69.4126640  78.8591980
  80.8235810  65.2414170  80.8669320  80.7544090  64.3004110  80.7058450
  81.5855670  65.3315580  81.4391890  73.0142480  55.8468690  83.1925940
  72.8345320  54.9494440  83.4728700  72.6122560  56.3940560  83.8672890
  81.8540980  58.0484550  81.0938250  82.2305800  57.1756430  80.9811920
  81.7560490  58.3843250  80.2028690  75.9845990  56.4210180  76.5555690
  76.0912740  57.3213910  76.8624450  75.0738350  56.3728150  76.2650340
  73.6329150  58.3429190  81.8008280  74.3139260  58.6067560  82.4195680
  73.3177200  57.5030060  82.1346290  77.8253720  59.3896550  80.8880870
  78.3331940  59.8877520  81.5285890  78.3566960  58.6131750  80.7120230
  82.4960910  64.1414420  76.6534190  81.8778180  64.6063870  76.0896910
  83.0084160  64.8341900  77.0703700  77.3592670  63.6690290  83.3317790
  77.0262050  64.2959210  83.9738860  77.5359350  64.1952170  82.5519460
  75.7905150  55.7405070  83.1614740  76.1321960  56.5847120  82.8668610
  74.8520960  55.8888810  83.2780080  71.8644110  64.8270950  74.0273820
  71.4872090  65.3158050  73.2958720  72.1217180  65.4996230  74.6580350
  79.4733040  53.2287340  79.4859330  79.7808020  52.6734230  78.7694830
  78.5433740  53.3631800  79.3032320  81.8613800  61.2936170  76.2219450
  80.9343080  61.2273550  76.4507920  82.0138620  62.2316300  76.1074690
  81.8482880  57.5653170  73.2186610  80.9086550  57.7267130  73.3039070
  82.1666140  58.2838850  72.6722600  77.4670440  61.8200910  79.0039180
  77.0627440  61.1078160  78.5085080  77.5533560  61.4754150  79.8927220
  77.9352140  65.5068470  81.1678390  77.6380430  64.9013940  80.4886170
  78.8851960  65.5445780  81.0567750  76.1799060  58.5944120  82.7838220
  76.7313650  58.7039460  82.0091470  76.6942570  58.9681720  83.4993450
  82.1771170  67.0339350  77.7008690  82.6167080  67.7763680  77.2864080
  82.1158060  67.2765920  78.6247650  74.1675070  60.7145890  76.5045830
  74.0472670  61.4407980  75.8927100  73.8575960  59.9448800  76.0273740
  71.8060440  63.8861030  82.3114470  71.8840860  64.0209800  81.3670190
  72.4202120  63.1776920  82.5042590  73.0508070  65.5861220  78.7220650
  72.6436150  65.7275810  77.8674250  73.9421080  65.3021380  78.5191860
  77.3229730  69.8007000  76.8343320  77.1472210  68.8842540  76.6211120
  76.4685470  70.1594290  77.0741120  76.6338730  54.0580960  79.8869500
  76.1906880  54.8390500  79.5554020  77.1923720  54.3810850  80.5940440
  79.7497550  53.6791660  74.7675330  79.1251730  53.6751530  75.4928640
  79.6627670  52.8122620  74.3711300  78.6714630  54.6028290  81.7459100
  78.9686960  55.5091120  81.6651120  79.2200190  54.1147070  81.1318670
  76.4252950  59.1814530  77.6150750  76.1993870  58.9651700  78.5197370
  75.6445480  59.6142990  77.2696720  83.6550710  59.1877900  76.2141400
  83.0559600  59.9113700  76.0305020  84.2030320  59.1254680  75.4317850
  82.2615580  57.8241440  78.2444680  82.6545150  58.1413640  77.4313370
  82.6232430  56.9453320  78.3589200  71.2979750  54.4142240  80.4674880
  71.0092800  54.9845100  81.1799860  72.0425510  53.9346690  80.8306110
  71.4849980  58.3562360  71.6777600  71.4024650  59.2993120  71.8192590
  71.1333040  58.2137270  70.7989950  82.8470720  60.4147190  82.3395460
  82.1151840  60.9234000  82.6885560  82.4495060  59.5977170  82.0384240
  79.2848110  57.0901390  80.7447950  79.2884170  56.6491340  79.8952490
  80.1799230  57.4118720  80.8519770  75.1350490  56.9727880  79.7042160
  74.7950540  57.4503110  80.4609210  74.3727810  56.5193000  79.3443260
  79.3468260  58.0913470  73.7354710  79.4681080  58.0499950  74.6840530
  78.9616770  58.9537620  73.5801440  83.3096630  55.8680870  81.7518400
  83.3269370  56.3189520  82.5960250  83.0612210  54.9686510  81.9651840
  78.3589760  60.4014610  73.1338010  77.7906660  59.9532860  72.5073920
  79.0678760  60.7607390  72.6003160  79.5856080  61.1503170  82.4913360
  79.9526210  60.6761740  83.2374700  79.3961140  62.0244740  82.8321700
  72.4496570  55.8946860  78.6206830  72.1643490  55.5302530  79.4585450
  72.3875430  55.1627320  78.0069970  75.9037240  64.3972800  75.4064420
  75.1299500  63.8570420  75.2463140  76.6331870  63.8779410  75.0682180
  82.1235160  54.7876120  75.3420200  81.3099770  54.2889290  75.2665510
  81.9297110  55.6274370  74.9256550  75.9474640  64.0653180  79.0443230
  76.4653310  63.2621440  78.9900120  75.4958660  64.0032320  79.8860060
  80.8344140  65.3319460  74.3170530  81.1759840  66.0761690  73.8213850
  80.0056850  65.6450580  74.6795360  83.7171550  64.6535300  79.6816040
  84.0695370  64.0563430  79.0217410  82.8333880  64.3279530  79.8524290
  79.8034830  65.4132990  77.0886450  80.4905960  65.9602200  77.4694040
  79.0167250  65.9573720  77.1236060  71.9427230  61.0305810  72.5803530
  72.8122080  61.3130610  72.8639450  71.4517550  61.8441680  72.4652340
  79.1062040  62.4179020  76.7011810  79.5624820  63.2284270  76.9272000
  78.7550250  62.1002160  77.5330300  75.0073820  52.7616670  77.1734330
  74.8788450  52.7534570  78.1219250  74.1835840  53.0999760  76.8225340
  82.6826730  65.9317710  82.6481560  83.3248960  65.2310870  82.7613730
  83.2076080  66.7116150  82.4678450  72.3098480  70.2433190  73.1465160
  72.6696120  70.8422530  72.4922430  72.1690820  70.7893080  73.9200190
  78.3267100  67.6264390  73.9638830  78.3177200  68.3594080  73.3483340
  77.4065460  67.3795970  74.0565790  73.9273740  62.8479280  74.7085590
  73.3201690  63.5878180  74.7180890  74.4023090  62.9378640  73.8823790
  81.3126700  67.6892630  72.6264020  81.4138680  67.4856620  71.6966000
  80.4128440  67.4350910  72.8311800  78.8352590  58.2472990  76.6087920
  78.1268740  58.7159330  77.0501530  79.1197070  57.5895000  77.2433110
  82.8668020  54.9723650  78.0483710  82.7435800  54.9909780  77.0993220
  83.8152580  55.0202590  78.1682110  79.9544810  70.2078950  77.3211690
  80.2086310  70.1700340  76.3991060  79.0057290  70.0812280  77.3139940
  77.0387610  56.5558070  73.9838630  77.8878140  56.9928220  73.9178820
  76.6718880  56.8678330  74.8110690  75.9379030  62.8090430  72.4574160
  76.7042300  62.6971790  73.0199590  76.0153720  62.1128400  71.8050930
  74.6325790  60.2415500  73.1407050  74.7129380  59.2943010  73.2524450
  75.5245540  60.5722380  73.2467710  75.4340500  70.3910890  80.2441590
  76.1702980  69.8426350  80.5150160  75.8181420  71.2566900  80.1047580
  72.3185980  66.4584460  76.1183100  71.3925760  66.7005600  76.1088510
  72.7842410  67.2858720  75.9967850  78.5442810  69.5641200  72.0667160
  79.3371420  69.8530030  71.6148950  78.0247160  69.1333370  71.3879640
  79.0620210  64.7844610  71.9309510  78.9570850  64.1696960  72.6570890
  78.8944430  64.2610500  71.1472520  82.3022940  63.8464640  72.5351500
  81.7533040  64.2933940  73.1794240  82.9242200  63.3413890  73.0589170
  77.9698060  62.8055560  74.4316800  78.3914480  62.6395430  75.2748190
  78.0948900  61.9955790  73.9371940  80.4825700  61.8293170  71.6793900
  81.0031360  61.1142190  71.3135050  81.1294100  62.4679040  71.9794410
  76.8656960  58.8788790  71.3774960  76.6646020  58.0156150  71.7388300
  76.6949010  58.7922150  70.4396560  75.6639760  55.9789410  71.3652840
  75.9665660  55.9856840  70.4571990  76.4034350  55.6287270  71.8620500
  78.8824690  54.9224030  72.3509040  78.5346690  54.2448020  71.7711490
  79.0837460  54.4613540  73.1652430  81.0473730  69.9104780  73.9695640
  81.9424520  70.2489750  73.9914400  81.0791360  69.1884190  73.3419920
  74.6869890  65.2831830  72.1982640  75.1244760  65.8261500  72.8540220
  75.1717620  64.4578780  72.2078980  71.9015690  68.0720860  79.6502900
  72.2318700  67.2041920  79.4181540  72.3306690  68.2779380  80.4807860
  76.4977610  66.4029870  77.3104870  76.1973150  66.2794840  78.2108780
  76.3915100  65.5438460  76.9020600  72.3905900  68.9391450  82.3884530
  71.9536890  69.1192250  83.2208680  72.9583580  69.6966070  82.2466250
  72.2230330  61.4511680  78.7473410  71.5679170  61.1823320  78.1033110
  73.0608280  61.3416160  78.2975390  73.2606260  61.8364250  83.2876750
  73.6279300  61.7491650  84.1672770  72.6917080  61.0730800  83.1883610
  71.4368410  58.6610610  74.6898740  70.5332490  58.9240810  74.5150400
  71.9209030  58.9321780  73.9098700  73.9795620  57.7176150  72.5993120
  74.6887320  57.2959370  72.1140400  73.2635560  57.7851380  71.9676470
  73.6269780  53.7715480  71.6395770  74.3497910  54.3124420  71.9576990
  73.8994300  53.4978900  70.7637310  73.3161970  53.0221670  81.5418390
  73.9638160  52.4719050  81.1013550  73.7363810  53.2764820  82.3634200
  78.3764370  67.9056530  84.0506620  78.1355730  68.1731090  83.1637140
  79.3167010  68.0762260  84.1057480  77.7503700  68.8762570  81.3052130
  78.2668720  68.2649930  80.7800390  78.4001080  69.3791350  81.7963140
  80.4899200  69.7671060  82.1321110  80.7777010  69.5125360  81.2554120
  81.0022420  69.2148420  82.7226680  81.7076210  53.5061260  82.7117620
  80.9248000  53.9806760  82.9914380  81.4139140  52.6016090  82.6030800
  72.4288600  69.9791960  77.7299480  72.2610640  69.3462640  78.4281370
  71.5623110  70.1851360  77.3793670  73.0516620  53.8108740  75.2331340
  73.8095980  53.9237620  74.6595370  72.5893790  54.6477940  75.1874770
  79.5930430  55.9248010  78.2233650  78.7804940  55.5504900  77.8829530
  80.0972070  55.1693090  78.5254840  74.0351300  68.6725190  75.1749620
  73.5098920  69.0533220  74.4711580  73.9595880  69.2975960  75.8959330
  75.4241770  54.3372790  73.7733310  75.9534530  53.5502590  73.6441260
  76.0570090  55.0163980  74.0068840  77.6179610  54.0747930  76.8278700
  76.9882350  53.3735240  76.9948830  77.0784750  54.8352060  76.6111860
  76.6344270  70.6207570  74.0498870  77.3663090  70.3366850  73.5022760
  76.8937940  70.3820850  74.9398250  75.7959060  66.7372300  74.0545200
  75.1667940  67.2057400  74.6031030  75.9106890  65.8921520  74.4891390
  83.2508780  60.7877960  60.2046400  83.1702830  59.8732570  59.9338110
  82.8373200  61.2845030  59.4986110  81.3826820  62.5656980  62.0855670
  80.6068920  62.0857420  62.3754240  82.0339750  61.8862630  61.9111830
  75.3992650  62.8776790  62.9631430  74.5677530  62.6225500  63.3627940
  76.0073630  62.9487560  63.6989350  75.3793910  66.9116880  63.1589450
  75.6821950  66.0214620  62.9799670  76.1237500  67.4687100  62.9311700
  73.8084600  57.8378680  56.7473820  72.9201300  58.1794650  56.6453700
  74.0925790  57.6379000  55.8554650  71.7717610  60.4384330  62.6313520
  72.3433720  59.6706530  62.6317160  71.7719150  60.7373090  61.7220130
  81.6297560  69.2575180  60.4858790  81.0109000  69.7132680  59.9153230
  82.4849340  69.4126640  60.0848490  80.8235810  65.2414170  62.0925830
  80.7544090  64.3004110  61.9314960  81.5855670  65.3315580  62.6648400
  73.0142480  55.8468690  64.4182450  72.8345320  54.9494440  64.6985210
  72.6122560  56.3940560  65.0929400  81.8540980  58.0484550  62.3194760
  82.2305800  57.1756430  62.2068430  81.7560490  58.3843250  61.4285200
  75.9845990  56.4210180  57.7812200  76.0912740  57.3213910  58.0880960
  75.0738350  56.3728150  57.4906850  73.6329150  58.3429190  63.0264790
  74.3139260  58.6067560  63.6452190  73.3177200  57.5030060  63.3602800
  77.8253720  59.3896550  62.1137380  78.3331940  59.8877520  62.7542400
  78.3566960  58.6131750  61.9376740  76.1089820  54.0295110  66.3800800
  76.1108260  54.5467500  65.5746700  75.2794130  53.5525290  66.3570730
  82.4960910  64.1414420  57.8790700  81.8778180  64.6063870  57.3153420
  83.0084160  64.8341900  58.2960210  77.3592670  63.6690290  64.5574300
  77.0262050  64.2959210  65.1995370  77.5359350  64.1952170  63.7775970
  75.7905150  55.7405070  64.3871250  76.1321960  56.5847120  64.0925120
  74.8520960  55.8888810  64.5036590  76.5711770  65.6371090  66.3723480
  77.1885770  66.3122170  66.0907930  75.7104890  66.0459070  66.2810980
  71.8644110  64.8270950  55.2530330  71.4872090  65.3158050  54.5215230
  72.1217180  65.4996230  55.8836860  79.4733040  53.2287340  60.7115840
  79.7808020  52.6734230  59.9951340  78.5433740  53.3631800  60.5288830
  81.8613800  61.2936170  57.4475960  80.9343080  61.2273550  57.6764430
  82.0138620  62.2316300  57.3331200  81.8482880  57.5653170  54.4443120
  80.9086550  57.7267130  54.5295580  82.1666140  58.2838850  53.8979110
  77.4670440  61.8200910  60.2295690  77.0627440  61.1078160  59.7341590
  77.5533560  61.4754150  61.1183730  77.9352140  65.5068470  62.3934900
  77.6380430  64.9013940  61.7142680  78.8851960  65.5445780  62.2824260
  76.1799060  58.5944120  64.0094730  76.7313650  58.7039460  63.2347980
  76.6942570  58.9681720  64.7249960  77.0270570  65.2450160  69.0442700
  76.1299100  65.4690130  69.2916100  77.0523440  65.3685100  68.0954100
  75.8541790  62.1163480  67.6200070  75.7149560  62.9886280  67.9887470
  74.9723150  61.7736290  67.4748010  82.1771170  67.0339350  58.9265200
  82.6167080  67.7763680  58.5120590  82.1158060  67.2765920  59.8504160
  77.6522140  68.0585180  69.8285220  77.6237570  68.4628130  68.9613650
  77.4887110  67.1295540  69.6656820  74.1675070  60.7145890  57.7302340
  74.0472670  61.4407980  57.1183610  73.8575960  59.9448800  57.2530250
  71.8060440  63.8861030  63.5370980  71.8840860  64.0209800  62.5926700
  72.4202120  63.1776920  63.7299100  73.0508070  65.5861220  59.9477160
  72.6436150  65.7275810  59.0930760  73.9421080  65.3021380  59.7448370
  82.8686950  69.7353130  66.8544210  83.3831620  69.6461140  67.6566640
  82.0256030  70.0812830  67.1472120  77.3229730  69.8007000  58.0599830
  77.1472210  68.8842540  57.8467630  76.4685470  70.1594290  58.2997630
  71.8619960  64.9275200  66.0765440  72.0251000  64.4580560  65.2584810
  72.3272410  64.4198760  66.7414280  76.6338730  54.0580960  61.1126010
  76.1906880  54.8390500  60.7810530  77.1923720  54.3810850  61.8196950
  80.9208540  56.9249480  66.7161330  80.4587910  57.1332500  67.5281270
  80.5186650  56.1108830  66.4132000  83.0162760  59.6460180  69.9456780
  83.3416170  58.8123930  69.6059010  83.8043090  60.1688700  70.0935110
  79.7497550  53.6791660  55.9931840  79.1251730  53.6751530  56.7185150
  79.6627670  52.8122620  55.5967810  78.6714630  54.6028290  62.9715610
  78.9686960  55.5091120  62.8907630  79.2200190  54.1147070  62.3575180
  76.4252950  59.1814530  58.8407260  76.1993870  58.9651700  59.7453880
  75.6445480  59.6142990  58.4953230  83.6550710  59.1877900  57.4397910
  83.0559600  59.9113700  57.2561530  84.2030320  59.1254680  56.6574360
  78.8652160  60.0800110  69.5067530  78.7695760  59.1394840  69.3567930
  79.7084140  60.3015180  69.1115600  82.2615580  57.8241440  59.4701190
  82.6545150  58.1413640  58.6569880  82.6232430  56.9453320  59.5845710
  73.9962700  56.4913780  67.6601310  73.6026090  57.3388990  67.8674090
  73.3081100  55.8540150  67.8509950  80.5707750  56.5748750  70.7298050
  79.8806070  56.3820950  71.3644140  81.3140050  56.8583390  71.2622350
  71.2979750  54.4142240  61.6931390  71.0092800  54.9845100  62.4056370
  72.0425510  53.9346690  62.0562620  71.4849980  58.3562360  52.9034110
  71.4024650  59.2993120  53.0449100  71.1333040  58.2137270  52.0246460
  82.8470720  60.4147190  63.5651970  82.1151840  60.9234000  63.9142070
  82.4495060  59.5977170  63.2640750  79.2848110  57.0901390  61.9704460
  79.2884170  56.6491340  61.1209000  80.1799230  57.4118720  62.0776280
  75.1350490  56.9727880  60.9298670  74.7950540  57.4503110  61.6865720
  74.3727810  56.5193000  60.5699770  79.3468260  58.0913470  54.9611220
  79.4681080  58.0499950  55.9097040  78.9616770  58.9537620  54.8057950
  83.3096630  55.8680870  62.9774910  83.3269370  56.3189520  63.8216760
  83.0612210  54.9686510  63.1908350  78.3589760  60.4014610  54.3594520
  77.7906660  59.9532860  53.7330430  79.0678760  60.7607390  53.8259670
  73.4358940  64.3026630  68.2361250  73.0513730  63.6620300  68.8344210
  73.7471130  65.0062750  68.8055980  79.5856080  61.1503170  63.7169870
  79.9526210  60.6761740  64.4631210  79.3961140  62.0244740  64.0578210
  72.4496570  55.8946860  59.8463340  72.1643490  55.5302530  60.6841960
  72.3875430  55.1627320  59.2326480  77.3755450  60.1911810  66.0354080
  77.0712520  61.0703790  66.2604440  78.3301910  60.2511600  66.0711520
  75.9037240  64.3972800  56.6320930  75.1299500  63.8570420  56.4719650
  76.6331870  63.8779410  56.2938690  82.1235160  54.7876120  56.5676710
  81.3099770  54.2889290  56.4922020  81.9297110  55.6274370  56.1513060
  82.0444020  63.4647220  68.3116320  81.9781330  62.5442890  68.0573910
  81.4149160  63.5622660  69.0260960  75.9474640  64.0653180  60.2699740
  76.4653310  63.2621440  60.2156630  75.4958660  64.0032320  61.1116570
  80.8344140  65.3319460  55.5427040  81.1759840  66.0761690  55.0470360
  80.0056850  65.6450580  55.9051870  73.4319180  61.0314550  67.1825440
  73.0734120  61.6968400  67.7698780  73.1373740  60.1998100  67.5538060
  76.6332300  61.4898790  70.0664990  76.3332440  61.6355970  69.1692810
  77.4043540  60.9304080  69.9738380  81.9760750  66.2867790  68.0620120
  81.9905290  65.3548750  67.8439030  81.2685850  66.3727550  68.7009890
  83.7171550  64.6535300  60.9072550  84.0695370  64.0563430  60.2473920
  82.8333880  64.3279530  61.0780800  79.8034830  65.4132990  58.3142960
  80.4905960  65.9602200  58.6950550  79.0167250  65.9573720  58.3492570
  71.9427230  61.0305810  53.8060040  72.8122080  61.3130610  54.0895960
  71.4517550  61.8441680  53.6908850  79.1062040  62.4179020  57.9268320
  79.5624820  63.2284270  58.1528510  78.7550250  62.1002160  58.7586810
  81.4094650  67.9285360  65.1560620  82.0536870  68.1344740  65.8334040
  81.7724090  67.1673760  64.7031470  75.0073820  52.7616670  58.3990840
  74.8788450  52.7534570  59.3475760  74.1835840  53.0999760  58.0481850
  82.6826730  65.9317710  63.8738070  83.3248960  65.2310870  63.9870240
  83.2076080  66.7116150  63.6934960  72.3098480  70.2433190  54.3721670
  72.6696120  70.8422530  53.7178940  72.1690820  70.7893080  55.1456700
  72.0067750  54.5207790  67.8597540  71.2926270  54.7204710  68.4650150
  72.4262790  53.7447360  68.2312340  72.2940340  68.5088050  68.8464070
  72.4031460  67.5682790  68.7059460  71.6420900  68.7742800  68.1977800
  80.2852930  66.7803940  70.2462190  79.9649800  66.0613180  70.7907880
  79.6111290  67.4559010  70.3198250  78.3267100  67.6264390  55.1895340
  78.3177200  68.3594080  54.5739850  77.4065460  67.3795970  55.2822300
  73.9273740  62.8479280  55.9342100  73.3201690  63.5878180  55.9437400
  74.4023090  62.9378640  55.1080300  83.5006530  57.0130100  65.6098990
  83.8687350  56.1925310  65.9378560  82.6404730  57.0731990  66.0254640
  81.3126700  67.6892630  53.8520530  81.4138680  67.4856620  52.9222510
  80.4128440  67.4350910  54.0568310  78.8352590  58.2472990  57.8344430
  78.1268740  58.7159330  58.2758040  79.1197070  57.5895000  58.4689620
  80.4608520  59.6669690  65.8336960  80.9593770  60.1415510  66.4988810
  80.6031470  58.7433210  66.0406990  82.8668020  54.9723650  59.2740220
  82.7435800  54.9909780  58.3249730  83.8152580  55.0202590  59.3938620
  79.9544810  70.2078950  58.5468200  80.2086310  70.1700340  57.6247570
  79.0057290  70.0812280  58.5396450  77.0387610  56.5558070  55.2095140
  77.8878140  56.9928220  55.1435330  76.6718880  56.8678330  56.0367200
  75.9379030  62.8090430  53.6830670  76.7042300  62.6971790  54.2456100
  76.0153720  62.1128400  53.0307440  74.6325790  60.2415500  54.3663560
  74.7129380  59.2943010  54.4780960  75.5245540  60.5722380  54.4724220
  75.4340500  70.3910890  61.4698100  76.1702980  69.8426350  61.7406670
  75.8181420  71.2566900  61.3304090  72.3185980  66.4584460  57.3439610
  71.3925760  66.7005600  57.3345020  72.7842410  67.2858720  57.2224360
  74.4398780  69.5756960  70.6583680  75.2411510  69.8969010  71.0719080
  73.9250600  69.2152540  71.3803590  78.5442810  69.5641200  53.2923670
  79.3371420  69.8530030  52.8405460  78.0247160  69.1333370  52.6136150
  83.2763410  65.6836830  70.6059090  82.6701570  65.7068430  69.8654840
  82.9717520  64.9519870  71.1426340  72.1596590  62.0630420  69.6019730
  72.6635610  61.4837700  70.1735960  71.4204010  62.3470650  70.1396100
  79.0620210  64.7844610  53.1566020  78.9570850  64.1696960  53.8827400
  78.8944430  64.2610500  52.3729030  79.2134530  63.4701410  69.1355250
  78.4480200  64.0386410  69.0509920  79.3950490  63.1777620  68.2423480
  82.3022940  63.8464640  53.7608010  81.7533040  64.2933940  54.4050750
  82.9242200  63.3413890  54.2845680  74.1919670  60.2060010  70.4969800
  74.2325010  59.9073880  71.4055030  75.0465170  60.6067620  70.3377320
  77.9698060  62.8055560  55.6573310  78.3914480  62.6395430  56.5004700
  78.0948900  61.9955790  55.1628450  76.1325480  58.7852110  68.4644290
  75.6021940  58.2943060  67.8367630  76.8013550  59.2136310  67.9302220
  80.4825700  61.8293170  52.9050410  81.0031360  61.1142190  52.5391560
  81.1294100  62.4679040  53.2050920  76.6197780  55.7514480  68.5441580
  76.5254650  55.1335230  67.8192450  76.0395170  56.4780770  68.3171490
  79.3859220  54.3087720  65.5768970  78.9376520  54.3311980  64.7314520
  78.7524420  53.9106740  66.1739270  79.7918770  63.2042050  66.1981410
  80.2106880  64.0474780  66.0257650  78.8727400  63.3414090  65.9688190
  82.1282670  60.9358230  67.5819250  82.2478880  60.3399370  68.3214090
  82.9876670  60.9727920  67.1620550  76.8656960  58.8788790  52.6031470
  76.6646020  58.0156150  52.9644810  76.6949010  58.7922150  51.6653070
  77.6426190  69.5095060  67.3139140  77.1047280  70.2341120  66.9947840
  77.8960150  69.0325400  66.5236480  78.8951440  57.4779580  68.8395070
  79.4851130  57.1695430  69.5272890  78.0771680  57.0059330  68.9954970
  75.6639760  55.9789410  52.5909350  75.9665660  55.9856840  51.6828500
  76.4034350  55.6287270  53.0877010  80.4988400  70.7446270  67.5725790
  80.4247100  71.6481410  67.8798160  79.5967240  70.4258170  67.5447860
  78.8824690  54.9224030  53.5765550  78.5346690  54.2448020  52.9968000
  79.0837460  54.4613540  54.3908940  81.0473730  69.9104780  55.1952150
  81.9424520  70.2489750  55.2170910  81.0791360  69.1884190  54.5676430
  74.6869890  65.2831830  53.4239150  75.1244760  65.8261500  54.0796730
  75.1717620  64.4578780  53.4335490  71.9015690  68.0720860  60.8759410
  72.2318700  67.2041920  60.6438050  72.3306690  68.2779380  61.7064370
  76.4977610  66.4029870  58.5361380  76.1973150  66.2794840  59.4365290
  76.3915100  65.5438460  58.1277110  72.3905900  68.9391450  63.6141040
  71.9536890  69.1192250  64.4465190  72.9583580  69.6966070  63.4722760
  72.2230330  61.4511680  59.9729920  71.5679170  61.1823320  59.3289620
  73.0608280  61.3416160  59.5231900  73.2606260  61.8364250  64.5133260
  73.6279300  61.7491650  65.3929280  72.6917080  61.0730800  64.4140120
  72.8122260  58.7473340  68.4191680  71.9178310  58.7140100  68.7585390
  73.3519810  58.9460130  69.1842930  71.4368410  58.6610610  55.9155250
  70.5332490  58.9240810  55.7406910  71.9209030  58.9321780  55.1355210
  73.9795620  57.7176150  53.8249630  74.6887320  57.2959370  53.3396910
  73.2635560  57.7851380  53.1932980  73.6269780  53.7715480  52.8652280
  74.3497910  54.3124420  53.1833500  73.8994300  53.4978900  51.9893820
  73.3161970  53.0221670  62.7674900  73.9638160  52.4719050  62.3270060
  73.7363810  53.2764820  63.5890710  73.0693970  53.1777340  65.5100220
  72.7208790  53.6341160  66.2758400  72.7381670  52.2834470  65.5922650
  74.6758340  66.3496940  69.6753410  74.6327970  65.9789850  70.5567870
  74.8069350  67.2874510  69.8155230  78.3764370  67.9056530  65.2763130
  78.1355730  68.1731090  64.3893650  79.3167010  68.0762260  65.3313990
  80.5818790  54.3689220  69.0319640  80.5207680  54.9611050  69.7815050
  81.5219170  54.2615180  68.8869900  83.2193350  54.0259280  68.6711930
  83.8333760  54.3438570  68.0093010  83.7642910  53.5407870  69.2907790
  73.7414610  52.7053540  68.7850990  74.2897600  52.5241590  68.0217100
  73.8069920  51.9147650  69.3207300  74.5146370  69.2959190  66.7951190
  73.9206690  69.1643890  67.5341230  74.5070210  68.4597330  66.3293290
  83.9601390  52.5891420  64.9981220  83.0861230  52.9226530  64.7954150
  83.8512140  52.1164600  65.8233090  74.1458600  66.6617570  65.7459230
  73.4192660  66.0422860  65.6785180  74.2067750  67.0558180  64.8757310
  77.7503700  68.8762570  62.5308640  78.2668720  68.2649930  62.0056900
  78.4001080  69.3791350  63.0219650  80.4899200  69.7671060  63.3577620
  80.7777010  69.5125360  62.4810630  81.0022420  69.2148420  63.9483190
  81.7076210  53.5061260  63.9374130  80.9248000  53.9806760  64.2170890
  81.4139140  52.6016090  63.8287310  72.4288600  69.9791960  58.9555990
  72.2610640  69.3462640  59.6537880  71.5623110  70.1851360  58.6050180
  73.0516620  53.8108740  56.4587850  73.8095980  53.9237620  55.8851880
  72.5893790  54.6477940  56.4131280  79.5930430  55.9248010  59.4490160
  78.7804940  55.5504900  59.1086040  80.0972070  55.1693090  59.7511350
  74.0351300  68.6725190  56.4006130  73.5098920  69.0533220  55.6968090
  73.9595880  69.2975960  57.1215840  75.4241770  54.3372790  54.9989820
  75.9534530  53.5502590  54.8697770  76.0570090  55.0163980  55.2325350
  77.6179610  54.0747930  58.0535210  76.9882350  53.3735240  58.2205340
  77.0784750  54.8352060  57.8368370  80.5571560  70.6887160  70.7245820
  81.4838870  70.4531430  70.7681780  80.5421990  71.5159160  70.2431850
  77.7435170  53.3531910  70.4887700  77.4619440  53.8565510  69.7248520
  78.1254870  52.5553660  70.1229830  76.6344270  70.6207570  55.2755380
  77.3663090  70.3366850  54.7279270  76.8937940  70.3820850  56.1654760
  75.7959060  66.7372300  55.2801710  75.1667940  67.2057400  55.8287540
  75.9106890  65.8921520  55.7147900  83.2508780  60.7877960  41.4302910
  83.1702830  59.8732570  41.1594620  82.8373200  61.2845030  40.7242620
  81.3826820  62.5656980  43.3112180  80.6068920  62.0857420  43.6010750
  82.0339750  61.8862630  43.1368340  75.3992650  62.8776790  44.1887940
  74.5677530  62.6225500  44.5884450  76.0073630  62.9487560  44.9245860
  75.3793910  66.9116880  44.3845960  75.6821950  66.0214620  44.2056180
  76.1237500  67.4687100  44.1568210  73.8084600  57.8378680  37.9730330
  72.9201300  58.1794650  37.8710210  74.0925790  57.6379000  37.0811160
  71.7717610  60.4384330  43.8570030  72.3433720  59.6706530  43.8573670
  71.7719150  60.7373090  42.9476640  81.6297560  69.2575180  41.7115300
  81.0109000  69.7132680  41.1409740  82.4849340  69.4126640  41.3105000
  80.8235810  65.2414170  43.3182340  80.7544090  64.3004110  43.1571470
  81.5855670  65.3315580  43.8904910  73.0142480  55.8468690  45.6438960
  72.8345320  54.9494440  45.9241720  72.6122560  56.3940560  46.3185910
  81.8540980  58.0484550  43.5451270  82.2305800  57.1756430  43.4324940
  81.7560490  58.3843250  42.6541710  75.9845990  56.4210180  39.0068710
  76.0912740  57.3213910  39.3137470  75.0738350  56.3728150  38.7163360
  73.6329150  58.3429190  44.2521300  74.3139260  58.6067560  44.8708700
  73.3177200  57.5030060  44.5859310  77.8253720  59.3896550  43.3393890
  78.3331940  59.8877520  43.9798910  78.3566960  58.6131750  43.1633250
  76.1089820  54.0295110  47.6057310  76.1108260  54.5467500  46.8003210
  75.2794130  53.5525290  47.5827240  82.4960910  64.1414420  39.1047210
  81.8778180  64.6063870  38.5409930  83.0084160  64.8341900  39.5216720
  77.3592670  63.6690290  45.7830810  77.0262050  64.2959210  46.4251880
  77.5359350  64.1952170  45.0032480  75.7905150  55.7405070  45.6127760
  76.1321960  56.5847120  45.3181630  74.8520960  55.8888810  45.7293100
  76.5711770  65.6371090  47.5979990  77.1885770  66.3122170  47.3164440
  75.7104890  66.0459070  47.5067490  71.8644110  64.8270950  36.4786840
  71.4872090  65.3158050  35.7471740  72.1217180  65.4996230  37.1093370
  79.4733040  53.2287340  41.9372350  79.7808020  52.6734230  41.2207850
  78.5433740  53.3631800  41.7545340  81.8613800  61.2936170  38.6732470
  80.9343080  61.2273550  38.9020940  82.0138620  62.2316300  38.5587710
  81.8482880  57.5653170  35.6699630  80.9086550  57.7267130  35.7552090
  82.1666140  58.2838850  35.1235620  77.4670440  61.8200910  41.4552200
  77.0627440  61.1078160  40.9598100  77.5533560  61.4754150  42.3440240
  77.9352140  65.5068470  43.6191410  77.6380430  64.9013940  42.9399190
  78.8851960  65.5445780  43.5080770  76.1799060  58.5944120  45.2351240
  76.7313650  58.7039460  44.4604490  76.6942570  58.9681720  45.9506470
  77.0270570  65.2450160  50.2699210  76.1299100  65.4690130  50.5172610
  77.0523440  65.3685100  49.3210610  75.8541790  62.1163480  48.8456580
  75.7149560  62.9886280  49.2143980  74.9723150  61.7736290  48.7004520
  82.1771170  67.0339350  40.1521710  82.6167080  67.7763680  39.7377100
  82.1158060  67.2765920  41.0760670  77.6522140  68.0585180  51.0541730
  77.6237570  68.4628130  50.1870160  77.4887110  67.1295540  50.8913330
  74.1675070  60.7145890  38.9558850  74.0472670  61.4407980  38.3440120
  73.8575960  59.9448800  38.4786760  71.8060440  63.8861030  44.7627490
  71.8840860  64.0209800  43.8183210  72.4202120  63.1776920  44.9555610
  73.0508070  65.5861220  41.1733670  72.6436150  65.7275810  40.3187270
  73.9421080  65.3021380  40.9704880  82.8686950  69.7353130  48.0800720
  83.3831620  69.6461140  48.8823150  82.0256030  70.0812830  48.3728630
  77.3229730  69.8007000  39.2856340  77.1472210  68.8842540  39.0724140
  76.4685470  70.1594290  39.5254140  71.8619960  64.9275200  47.3021950
  72.0251000  64.4580560  46.4841320  72.3272410  64.4198760  47.9670790
  76.6338730  54.0580960  42.3382520  76.1906880  54.8390500  42.0067040
  77.1923720  54.3810850  43.0453460  80.9208540  56.9249480  47.9417840
  80.4587910  57.1332500  48.7537780  80.5186650  56.1108830  47.6388510
  83.0162760  59.6460180  51.1713290  83.3416170  58.8123930  50.8315520
  83.8043090  60.1688700  51.3191620  79.7497550  53.6791660  37.2188350
  79.1251730  53.6751530  37.9441660  79.6627670  52.8122620  36.8224320
  78.6714630  54.6028290  44.1972120  78.9686960  55.5091120  44.1164140
  79.2200190  54.1147070  43.5831690  76.4252950  59.1814530  40.0663770
  76.1993870  58.9651700  40.9710390  75.6445480  59.6142990  39.7209740
  83.6550710  59.1877900  38.6654420  83.0559600  59.9113700  38.4818040
  84.2030320  59.1254680  37.8830870  78.8652160  60.0800110  50.7324040
  78.7695760  59.1394840  50.5824440  79.7084140  60.3015180  50.3372110
  82.2615580  57.8241440  40.6957700  82.6545150  58.1413640  39.8826390
  82.6232430  56.9453320  40.8102220  73.9962700  56.4913780  48.8857820
  73.6026090  57.3388990  49.0930600  73.3081100  55.8540150  49.0766460
  80.5707750  56.5748750  51.9554560  79.8806070  56.3820950  52.5900650
  81.3140050  56.8583390  52.4878860  71.2979750  54.4142240  42.9187900
  71.0092800  54.9845100  43.6312880  72.0425510  53.9346690  43.2819130
  71.4849980  58.3562360  34.1290620  71.4024650  59.2993120  34.2705610
  71.1333040  58.2137270  33.2502970  82.8470720  60.4147190  44.7908480
  82.1151840  60.9234000  45.1398580  82.4495060  59.5977170  44.4897260
  79.2848110  57.0901390  43.1960970  79.2884170  56.6491340  42.3465510
  80.1799230  57.4118720  43.3032790  75.1350490  56.9727880  42.1555180
  74.7950540  57.4503110  42.9122230  74.3727810  56.5193000  41.7956280
  79.3468260  58.0913470  36.1867730  79.4681080  58.0499950  37.1353550
  78.9616770  58.9537620  36.0314460  83.3096630  55.8680870  44.2031420
  83.3269370  56.3189520  45.0473270  83.0612210  54.9686510  44.4164860
  78.3589760  60.4014610  35.5851030  77.7906660  59.9532860  34.9586940
  79.0678760  60.7607390  35.0516180  73.4358940  64.3026630  49.4617760
  73.0513730  63.6620300  50.0600720  73.7471130  65.0062750  50.0312490
  79.5856080  61.1503170  44.9426380  79.9526210  60.6761740  45.6887720
  79.3961140  62.0244740  45.2834720  72.4496570  55.8946860  41.0719850
  72.1643490  55.5302530  41.9098470  72.3875430  55.1627320  40.4582990
  77.3755450  60.1911810  47.2610590  77.0712520  61.0703790  47.4860950
  78.3301910  60.2511600  47.2968030  75.9037240  64.3972800  37.8577440
  75.1299500  63.8570420  37.6976160  76.6331870  63.8779410  37.5195200
  82.1235160  54.7876120  37.7933220  81.3099770  54.2889290  37.7178530
  81.9297110  55.6274370  37.3769570  82.0444020  63.4647220  49.5372830
  81.9781330  62.5442890  49.2830420  81.4149160  63.5622660  50.2517470
  75.9474640  64.0653180  41.4956250  76.4653310  63.2621440  41.4413140
  75.4958660  64.0032320  42.3373080  80.8344140  65.3319460  36.7683550
  81.1759840  66.0761690  36.2726870  80.0056850  65.6450580  37.1308380
  73.4319180  61.0314550  48.4081950  73.0734120  61.6968400  48.9955290
  73.1373740  60.1998100  48.7794570  76.6332300  61.4898790  51.2921500
  76.3332440  61.6355970  50.3949320  77.4043540  60.9304080  51.1994890
  81.9760750  66.2867790  49.2876630  81.9905290  65.3548750  49.0695540
  81.2685850  66.3727550  49.9266400  83.7171550  64.6535300  42.1329060
  84.0695370  64.0563430  41.4730430  82.8333880  64.3279530  42.3037310
  79.8034830  65.4132990  39.5399470  80.4905960  65.9602200  39.9207060
  79.0167250  65.9573720  39.5749080  71.9427230  61.0305810  35.0316550
  72.8122080  61.3130610  35.3152470  71.4517550  61.8441680  34.9165360
  79.1062040  62.4179020  39.1524830  79.5624820  63.2284270  39.3785020
  78.7550250  62.1002160  39.9843320  81.4094650  67.9285360  46.3817130
  82.0536870  68.1344740  47.0590550  81.7724090  67.1673760  45.9287980
  75.0073820  52.7616670  39.6247350  74.8788450  52.7534570  40.5732270
  74.1835840  53.0999760  39.2738360  82.6826730  65.9317710  45.0994580
  83.3248960  65.2310870  45.2126750  83.2076080  66.7116150  44.9191470
  72.3098480  70.2433190  35.5978180  72.6696120  70.8422530  34.9435450
  72.1690820  70.7893080  36.3713210  72.0067750  54.5207790  49.0854050
  71.2926270  54.7204710  49.6906660  72.4262790  53.7447360  49.4568850
  72.2940340  68.5088050  50.0720580  72.4031460  67.5682790  49.9315970
  71.6420900  68.7742800  49.4234310  80.2852930  66.7803940  51.4718700
  79.9649800  66.0613180  52.0164390  79.6111290  67.4559010  51.5454760
  78.3267100  67.6264390  36.4151850  78.3177200  68.3594080  35.7996360
  77.4065460  67.3795970  36.5078810  73.9273740  62.8479280  37.1598610
  73.3201690  63.5878180  37.1693910  74.4023090  62.9378640  36.3336810
  83.5006530  57.0130100  46.8355500  83.8687350  56.1925310  47.1635070
  82.6404730  57.0731990  47.2511150  81.3126700  67.6892630  35.0777040
  81.4138680  67.4856620  34.1479020  80.4128440  67.4350910  35.2824820
  78.8352590  58.2472990  39.0600940  78.1268740  58.7159330  39.5014550
  79.1197070  57.5895000  39.6946130  80.4608520  59.6669690  47.0593470
  80.9593770  60.1415510  47.7245320  80.6031470  58.7433210  47.2663500
  82.8668020  54.9723650  40.4996730  82.7435800  54.9909780  39.5506240
  83.8152580  55.0202590  40.6195130  79.9544810  70.2078950  39.7724710
  80.2086310  70.1700340  38.8504080  79.0057290  70.0812280  39.7652960
  77.0387610  56.5558070  36.4351650  77.8878140  56.9928220  36.3691840
  76.6718880  56.8678330  37.2623710  75.9379030  62.8090430  34.9087180
  76.7042300  62.6971790  35.4712610  76.0153720  62.1128400  34.2563950
  74.6325790  60.2415500  35.5920070  74.7129380  59.2943010  35.7037470
  75.5245540  60.5722380  35.6980730  75.4340500  70.3910890  42.6954610
  76.1702980  69.8426350  42.9663180  75.8181420  71.2566900  42.5560600
  72.3185980  66.4584460  38.5696120  71.3925760  66.7005600  38.5601530
  72.7842410  67.2858720  38.4480870  74.4398780  69.5756960  51.8840190
  75.2411510  69.8969010  52.2975590  73.9250600  69.2152540  52.6060100
  78.5442810  69.5641200  34.5180180  79.3371420  69.8530030  34.0661970
  78.0247160  69.1333370  33.8392660  83.2763410  65.6836830  51.8315600
  82.6701570  65.7068430  51.0911350  82.9717520  64.9519870  52.3682850
  72.1596590  62.0630420  50.8276240  72.6635610  61.4837700  51.3992470
  71.4204010  62.3470650  51.3652610  79.0620210  64.7844610  34.3822530
  78.9570850  64.1696960  35.1083910  78.8944430  64.2610500  33.5985540
  79.2134530  63.4701410  50.3611760  78.4480200  64.0386410  50.2766430
  79.3950490  63.1777620  49.4679990  82.3022940  63.8464640  34.9864520
  81.7533040  64.2933940  35.6307260  82.9242200  63.3413890  35.5102190
  74.1919670  60.2060010  51.7226310  74.2325010  59.9073880  52.6311540
  75.0465170  60.6067620  51.5633830  77.9698060  62.8055560  36.8829820
  78.3914480  62.6395430  37.7261210  78.0948900  61.9955790  36.3884960
  76.1325480  58.7852110  49.6900800  75.6021940  58.2943060  49.0624140
  76.8013550  59.2136310  49.1558730  80.4825700  61.8293170  34.1306920
  81.0031360  61.1142190  33.7648070  81.1294100  62.4679040  34.4307430
  76.6197780  55.7514480  49.7698090  76.5254650  55.1335230  49.0448960
  76.0395170  56.4780770  49.5428000  79.3859220  54.3087720  46.8025480
  78.9376520  54.3311980  45.9571030  78.7524420  53.9106740  47.3995780
  79.7918770  63.2042050  47.4237920  80.2106880  64.0474780  47.2514160
  78.8727400  63.3414090  47.1944700  82.1282670  60.9358230  48.8075760
  82.2478880  60.3399370  49.5470600  82.9876670  60.9727920  48.3877060
  76.8656960  58.8788790  33.8287980  76.6646020  58.0156150  34.1901320
  76.6949010  58.7922150  32.8909580  77.6426190  69.5095060  48.5395650
  77.1047280  70.2341120  48.2204350  77.8960150  69.0325400  47.7492990
  78.8951440  57.4779580  50.0651580  79.4851130  57.1695430  50.7529400
  78.0771680  57.0059330  50.2211480  75.6639760  55.9789410  33.8165860
  75.9665660  55.9856840  32.9085010  76.4034350  55.6287270  34.3133520
  80.4988400  70.7446270  48.7982300  80.4247100  71.6481410  49.1054670
  79.5967240  70.4258170  48.7704370  78.8824690  54.9224030  34.8022060
  78.5346690  54.2448020  34.2224510  79.0837460  54.4613540  35.6165450
  81.0473730  69.9104780  36.4208660  81.9424520  70.2489750  36.4427420
  81.0791360  69.1884190  35.7932940  74.6869890  65.2831830  34.6495660
  75.1244760  65.8261500  35.3053240  75.1717620  64.4578780  34.6592000
  71.9015690  68.0720860  42.1015920  72.2318700  67.2041920  41.8694560
  72.3306690  68.2779380  42.9320880  76.4977610  66.4029870  39.7617890
  76.1973150  66.2794840  40.6621800  76.3915100  65.5438460  39.3533620
  72.3905900  68.9391450  44.8397550  71.9536890  69.1192250  45.6721700
  72.9583580  69.6966070  44.6979270  72.2230330  61.4511680  41.1986430
  71.5679170  61.1823320  40.5546130  73.0608280  61.3416160  40.7488410
  73.2606260  61.8364250  45.7389770  73.6279300  61.7491650  46.6185790
  72.6917080  61.0730800  45.6396630  72.8122260  58.7473340  49.6448190
  71.9178310  58.7140100  49.9841900  73.3519810  58.9460130  50.4099440
  71.4368410  58.6610610  37.1411760  70.5332490  58.9240810  36.9663420
  71.9209030  58.9321780  36.3611720  73.9795620  57.7176150  35.0506140
  74.6887320  57.2959370  34.5653420  73.2635560  57.7851380  34.4189490
  73.6269780  53.7715480  34.0908790  74.3497910  54.3124420  34.4090010
  73.8994300  53.4978900  33.2150330  73.3161970  53.0221670  43.9931410
  73.9638160  52.4719050  43.5526570  73.7363810  53.2764820  44.8147220
  73.0693970  53.1777340  46.7356730  72.7208790  53.6341160  47.5014910
  72.7381670  52.2834470  46.8179160  74.6758340  66.3496940  50.9009920
  74.6327970  65.9789850  51.7824380  74.8069350  67.2874510  51.0411740
  78.3764370  67.9056530  46.5019640  78.1355730  68.1731090  45.6150160
  79.3167010  68.0762260  46.5570500  80.5818790  54.3689220  50.2576150
  80.5207680  54.9611050  51.0071560  81.5219170  54.2615180  50.1126410
  83.2193350  54.0259280  49.8968440  83.8333760  54.3438570  49.2349520
  83.7642910  53.5407870  50.5164300  73.7414610  52.7053540  50.0107500
  74.2897600  52.5241590  49.2473610  73.8069920  51.9147650  50.5463810
  74.5146370  69.2959190  48.0207700  73.9206690  69.1643890  48.7597740
  74.5070210  68.4597330  47.5549800  83.9601390  52.5891420  46.2237730
  83.0861230  52.9226530  46.0210660  83.8512140  52.1164600  47.0489600
  74.1458600  66.6617570  46.9715740  73.4192660  66.0422860  46.9041690
  74.2067750  67.0558180  46.1013820  77.7503700  68.8762570  43.7565150
  78.2668720  68.2649930  43.2313410  78.4001080  69.3791350  44.2476160
  80.4899200  69.7671060  44.5834130  80.7777010  69.5125360  43.7067140
  81.0022420  69.2148420  45.1739700  81.7076210  53.5061260  45.1630640
  80.9248000  53.9806760  45.4427400  81.4139140  52.6016090  45.0543820
  72.4288600  69.9791960  40.1812500  72.2610640  69.3462640  40.8794390
  71.5623110  70.1851360  39.8306690  73.0516620  53.8108740  37.6844360
  73.8095980  53.9237620  37.1108390  72.5893790  54.6477940  37.6387790
  79.5930430  55.9248010  40.6746670  78.7804940  55.5504900  40.3342550
  80.0972070  55.1693090  40.9767860  74.0351300  68.6725190  37.6262640
  73.5098920  69.0533220  36.9224600  73.9595880  69.2975960  38.3472350
  75.4241770  54.3372790  36.2246330  75.9534530  53.5502590  36.0954280
  76.0570090  55.0163980  36.4581860  77.6179610  54.0747930  39.2791720
  76.9882350  53.3735240  39.4461850  77.0784750  54.8352060  39.0624880
  80.5571560  70.6887160  51.9502330  81.4838870  70.4531430  51.9938290
  80.5421990  71.5159160  51.4688360  77.7435170  53.3531910  51.7144210
  77.4619440  53.8565510  50.9505030  78.1254870  52.5553660  51.3486340
  76.6344270  70.6207570  36.5011890  77.3663090  70.3366850  35.9535780
  76.8937940  70.3820850  37.3911270  75.7959060  66.7372300  36.5058220
  75.1667940  67.2057400  37.0544050  75.9106890  65.8921520  36.9404410
  83.2508780  60.7877960  22.6559420  83.1702830  59.8732570  22.3851130
  82.8373200  61.2845030  21.9499130  81.3826820  62.5656980  24.5368690
  80.6068920  62.0857420  24.8267260  82.0339750  61.8862630  24.3624850
  75.3992650  62.8776790  25.4144450  74.5677530  62.6225500  25.8140960
  76.0073630  62.9487560  26.1502370  75.3793910  66.9116880  25.6102470
  75.6821950  66.0214620  25.4312690  76.1237500  67.4687100  25.3824720
  73.8084600  57.8378680  19.1986840  72.9201300  58.1794650  19.0966720
  74.0925790  57.6379000  18.3067670  71.7717610  60.4384330  25.0826540
  72.3433720  59.6706530  25.0830180  71.7719150  60.7373090  24.1733150
  81.6297560  69.2575180  22.9371810  81.0109000  69.7132680  22.3666250
  82.4849340  69.4126640  22.5361510  80.8235810  65.2414170  24.5438850
  80.7544090  64.3004110  24.3827980  81.5855670  65.3315580  25.1161420
  73.0142480  55.8468690  26.8695470  72.8345320  54.9494440  27.1498230
  72.6122560  56.3940560  27.5442420  81.8540980  58.0484550  24.7707780
  82.2305800  57.1756430  24.6581450  81.7560490  58.3843250  23.8798220
  75.9845990  56.4210180  20.2325220  76.0912740  57.3213910  20.5393980
  75.0738350  56.3728150  19.9419870  73.6329150  58.3429190  25.4777810
  74.3139260  58.6067560  26.0965210  73.3177200  57.5030060  25.8115820
  77.8253720  59.3896550  24.5650400  78.3331940  59.8877520  25.2055420
  78.3566960  58.6131750  24.3889760  76.1089820  54.0295110  28.8313820
  76.1108260  54.5467500  28.0259720  75.2794130  53.5525290  28.8083750
  82.4960910  64.1414420  20.3303720  81.8778180  64.6063870  19.7666440
  83.0084160  64.8341900  20.7473230  77.3592670  63.6690290  27.0087320
  77.0262050  64.2959210  27.6508390  77.5359350  64.1952170  26.2288990
  75.7905150  55.7405070  26.8384270  76.1321960  56.5847120  26.5438140
  74.8520960  55.8888810  26.9549610  76.5711770  65.6371090  28.8236500
  77.1885770  66.3122170  28.5420950  75.7104890  66.0459070  28.7324000
  71.8644110  64.8270950  17.7043350  71.4872090  65.3158050  16.9728250
  72.1217180  65.4996230  18.3349880  79.4733040  53.2287340  23.1628860
  79.7808020  52.6734230  22.4464360  78.5433740  53.3631800  22.9801850
  81.8613800  61.2936170  19.8988980  80.9343080  61.2273550  20.1277450
  82.0138620  62.2316300  19.7844220  81.8482880  57.5653170  16.8956140
  80.9086550  57.7267130  16.9808600  82.1666140  58.2838850  16.3492130
  77.4670440  61.8200910  22.6808710  77.0627440  61.1078160  22.1854610
  77.5533560  61.4754150  23.5696750  77.9352140  65.5068470  24.8447920
  77.6380430  64.9013940  24.1655700  78.8851960  65.5445780  24.7337280
  76.1799060  58.5944120  26.4607750  76.7313650  58.7039460  25.6861000
  76.6942570  58.9681720  27.1762980  77.0270570  65.2450160  31.4955720
  76.1299100  65.4690130  31.7429120  77.0523440  65.3685100  30.5467120
  75.8541790  62.1163480  30.0713090  75.7149560  62.9886280  30.4400490
  74.9723150  61.7736290  29.9261030  82.1771170  67.0339350  21.3778220
  82.6167080  67.7763680  20.9633610  82.1158060  67.2765920  22.3017180
  77.6522140  68.0585180  32.2798240  77.6237570  68.4628130  31.4126670
  77.4887110  67.1295540  32.1169840  74.1675070  60.7145890  20.1815360
  74.0472670  61.4407980  19.5696630  73.8575960  59.9448800  19.7043270
  71.8060440  63.8861030  25.9884000  71.8840860  64.0209800  25.0439720
  72.4202120  63.1776920  26.1812120  73.0508070  65.5861220  22.3990180
  72.6436150  65.7275810  21.5443780  73.9421080  65.3021380  22.1961390
  82.8686950  69.7353130  29.3057230  83.3831620  69.6461140  30.1079660
  82.0256030  70.0812830  29.5985140  77.3229730  69.8007000  20.5112850
  77.1472210  68.8842540  20.2980650  76.4685470  70.1594290  20.7510650
  71.8619960  64.9275200  28.5278460  72.0251000  64.4580560  27.7097830
  72.3272410  64.4198760  29.1927300  76.6338730  54.0580960  23.5639030
  76.1906880  54.8390500  23.2323550  77.1923720  54.3810850  24.2709970
  80.9208540  56.9249480  29.1674350  80.4587910  57.1332500  29.9794290
  80.5186650  56.1108830  28.8645020  83.0162760  59.6460180  32.3969800
  83.3416170  58.8123930  32.0572030  83.8043090  60.1688700  32.5448130
  79.7497550  53.6791660  18.4444860  79.1251730  53.6751530  19.1698170
  79.6627670  52.8122620  18.0480830  78.6714630  54.6028290  25.4228630
  78.9686960  55.5091120  25.3420650  79.2200190  54.1147070  24.8088200
  76.4252950  59.1814530  21.2920280  76.1993870  58.9651700  22.1966900
  75.6445480  59.6142990  20.9466250  83.6550710  59.1877900  19.8910930
  83.0559600  59.9113700  19.7074550  84.2030320  59.1254680  19.1087380
  78.8652160  60.0800110  31.9580550  78.7695760  59.1394840  31.8080950
  79.7084140  60.3015180  31.5628620  82.2615580  57.8241440  21.9214210
  82.6545150  58.1413640  21.1082900  82.6232430  56.9453320  22.0358730
  73.9962700  56.4913780  30.1114330  73.6026090  57.3388990  30.3187110
  73.3081100  55.8540150  30.3022970  80.5707750  56.5748750  33.1811070
  79.8806070  56.3820950  33.8157160  81.3140050  56.8583390  33.7135370
  71.2979750  54.4142240  24.1444410  71.0092800  54.9845100  24.8569390
  72.0425510  53.9346690  24.5075640  71.4849980  58.3562360  15.3547130
  71.4024650  59.2993120  15.4962120  71.1333040  58.2137270  14.4759480
  82.8470720  60.4147190  26.0164990  82.1151840  60.9234000  26.3655090
  82.4495060  59.5977170  25.7153770  79.2848110  57.0901390  24.4217480
  79.2884170  56.6491340  23.5722020  80.1799230  57.4118720  24.5289300
  75.1350490  56.9727880  23.3811690  74.7950540  57.4503110  24.1378740
  74.3727810  56.5193000  23.0212790  79.3468260  58.0913470  17.4124240
  79.4681080  58.0499950  18.3610060  78.9616770  58.9537620  17.2570970
  83.3096630  55.8680870  25.4287930  83.3269370  56.3189520  26.2729780
  83.0612210  54.9686510  25.6421370  78.3589760  60.4014610  16.8107540
  77.7906660  59.9532860  16.1843450  79.0678760  60.7607390  16.2772690
  73.4358940  64.3026630  30.6874270  73.0513730  63.6620300  31.2857230
  73.7471130  65.0062750  31.2569000  79.5856080  61.1503170  26.1682890
  79.9526210  60.6761740  26.9144230  79.3961140  62.0244740  26.5091230
  72.4496570  55.8946860  22.2976360  72.1643490  55.5302530  23.1354980
  72.3875430  55.1627320  21.6839500  77.3755450  60.1911810  28.4867100
  77.0712520  61.0703790  28.7117460  78.3301910  60.2511600  28.5224540
  75.9037240  64.3972800  19.0833950  75.1299500  63.8570420  18.9232670
  76.6331870  63.8779410  18.7451710  82.1235160  54.7876120  19.0189730
  81.3099770  54.2889290  18.9435040  81.9297110  55.6274370  18.6026080
  82.0444020  63.4647220  30.7629340  81.9781330  62.5442890  30.5086930
  81.4149160  63.5622660  31.4773980  75.9474640  64.0653180  22.7212760
  76.4653310  63.2621440  22.6669650  75.4958660  64.0032320  23.5629590
  80.8344140  65.3319460  17.9940060  81.1759840  66.0761690  17.4983380
  80.0056850  65.6450580  18.3564890  73.4319180  61.0314550  29.6338460
  73.0734120  61.6968400  30.2211800  73.1373740  60.1998100  30.0051080
  76.6332300  61.4898790  32.5178010  76.3332440  61.6355970  31.6205830
  77.4043540  60.9304080  32.4251400  81.9760750  66.2867790  30.5133140
  81.9905290  65.3548750  30.2952050  81.2685850  66.3727550  31.1522910
  83.7171550  64.6535300  23.3585570  84.0695370  64.0563430  22.6986940
  82.8333880  64.3279530  23.5293820  79.8034830  65.4132990  20.7655980
  80.4905960  65.9602200  21.1463570  79.0167250  65.9573720  20.8005590
  71.9427230  61.0305810  16.2573060  72.8122080  61.3130610  16.5408980
  71.4517550  61.8441680  16.1421870  79.1062040  62.4179020  20.3781340
  79.5624820  63.2284270  20.6041530  78.7550250  62.1002160  21.2099830
  81.4094650  67.9285360  27.6073640  82.0536870  68.1344740  28.2847060
  81.7724090  67.1673760  27.1544490  75.0073820  52.7616670  20.8503860
  74.8788450  52.7534570  21.7988780  74.1835840  53.0999760  20.4994870
  82.6826730  65.9317710  26.3251090  83.3248960  65.2310870  26.4383260
  83.2076080  66.7116150  26.1447980  72.3098480  70.2433190  16.8234690
  72.6696120  70.8422530  16.1691960  72.1690820  70.7893080  17.5969720
  72.0067750  54.5207790  30.3110560  71.2926270  54.7204710  30.9163170
  72.4262790  53.7447360  30.6825360  72.2940340  68.5088050  31.2977090
  72.4031460  67.5682790  31.1572480  71.6420900  68.7742800  30.6490820
  80.2852930  66.7803940  32.6975210  79.9649800  66.0613180  33.2420900
  79.6111290  67.4559010  32.7711270  78.3267100  67.6264390  17.6408360
  78.3177200  68.3594080  17.0252870  77.4065460  67.3795970  17.7335320
  73.9273740  62.8479280  18.3855120  73.3201690  63.5878180  18.3950420
  74.4023090  62.9378640  17.5593320  83.5006530  57.0130100  28.0612010
  83.8687350  56.1925310  28.3891580  82.6404730  57.0731990  28.4767660
  81.3126700  67.6892630  16.3033550  81.4138680  67.4856620  15.3735530
  80.4128440  67.4350910  16.5081330  78.8352590  58.2472990  20.2857450
  78.1268740  58.7159330  20.7271060  79.1197070  57.5895000  20.9202640
  80.4608520  59.6669690  28.2849980  80.9593770  60.1415510  28.9501830
  80.6031470  58.7433210  28.4920010  82.8668020  54.9723650  21.7253240
  82.7435800  54.9909780  20.7762750  83.8152580  55.0202590  21.8451640
  79.9544810  70.2078950  20.9981220  80.2086310  70.1700340  20.0760590
  79.0057290  70.0812280  20.9909470  77.0387610  56.5558070  17.6608160
  77.8878140  56.9928220  17.5948350  76.6718880  56.8678330  18.4880220
  75.9379030  62.8090430  16.1343690  76.7042300  62.6971790  16.6969120
  76.0153720  62.1128400  15.4820460  74.6325790  60.2415500  16.8176580
  74.7129380  59.2943010  16.9293980  75.5245540  60.5722380  16.9237240
  75.4340500  70.3910890  23.9211120  76.1702980  69.8426350  24.1919690
  75.8181420  71.2566900  23.7817110  72.3185980  66.4584460  19.7952630
  71.3925760  66.7005600  19.7858040  72.7842410  67.2858720  19.6737380
  74.4398780  69.5756960  33.1096700  75.2411510  69.8969010  33.5232100
  73.9250600  69.2152540  33.8316610  78.5442810  69.5641200  15.7436690
  79.3371420  69.8530030  15.2918480  78.0247160  69.1333370  15.0649170
  83.2763410  65.6836830  33.0572110  82.6701570  65.7068430  32.3167860
  82.9717520  64.9519870  33.5939360  72.1596590  62.0630420  32.0532750
  72.6635610  61.4837700  32.6248980  71.4204010  62.3470650  32.5909120
  79.0620210  64.7844610  15.6079040  78.9570850  64.1696960  16.3340420
  78.8944430  64.2610500  14.8242050  79.2134530  63.4701410  31.5868270
  78.4480200  64.0386410  31.5022940  79.3950490  63.1777620  30.6936500
  82.3022940  63.8464640  16.2121030  81.7533040  64.2933940  16.8563770
  82.9242200  63.3413890  16.7358700  74.1919670  60.2060010  32.9482820
  74.2325010  59.9073880  33.8568050  75.0465170  60.6067620  32.7890340
  77.9698060  62.8055560  18.1086330  78.3914480  62.6395430  18.9517720
  78.0948900  61.9955790  17.6141470  76.1325480  58.7852110  30.9157310
  75.6021940  58.2943060  30.2880650  76.8013550  59.2136310  30.3815240
  80.4825700  61.8293170  15.3563430  81.0031360  61.1142190  14.9904580
  81.1294100  62.4679040  15.6563940  76.6197780  55.7514480  30.9954600
  76.5254650  55.1335230  30.2705470  76.0395170  56.4780770  30.7684510
  79.3859220  54.3087720  28.0281990  78.9376520  54.3311980  27.1827540
  78.7524420  53.9106740  28.6252290  79.7918770  63.2042050  28.6494430
  80.2106880  64.0474780  28.4770670  78.8727400  63.3414090  28.4201210
  82.1282670  60.9358230  30.0332270  82.2478880  60.3399370  30.7727110
  82.9876670  60.9727920  29.6133570  76.8656960  58.8788790  15.0544490
  76.6646020  58.0156150  15.4157830  76.6949010  58.7922150  14.1166090
  77.6426190  69.5095060  29.7652160  77.1047280  70.2341120  29.4460860
  77.8960150  69.0325400  28.9749500  78.8951440  57.4779580  31.2908090
  79.4851130  57.1695430  31.9785910  78.0771680  57.0059330  31.4467990
  75.6639760  55.9789410  15.0422370  75.9665660  55.9856840  14.1341520
  76.4034350  55.6287270  15.5390030  80.4988400  70.7446270  30.0238810
  80.4247100  71.6481410  30.3311180  79.5967240  70.4258170  29.9960880
  78.8824690  54.9224030  16.0278570  78.5346690  54.2448020  15.4481020
  79.0837460  54.4613540  16.8421960  81.0473730  69.9104780  17.6465170
  81.9424520  70.2489750  17.6683930  81.0791360  69.1884190  17.0189450
  74.6869890  65.2831830  15.8752170  75.1244760  65.8261500  16.5309750
  75.1717620  64.4578780  15.8848510  71.9015690  68.0720860  23.3272430
  72.2318700  67.2041920  23.0951070  72.3306690  68.2779380  24.1577390
  76.4977610  66.4029870  20.9874400  76.1973150  66.2794840  21.8878310
  76.3915100  65.5438460  20.5790130  72.3905900  68.9391450  26.0654060
  71.9536890  69.1192250  26.8978210  72.9583580  69.6966070  25.9235780
  72.2230330  61.4511680  22.4242940  71.5679170  61.1823320  21.7802640
  73.0608280  61.3416160  21.9744920  73.2606260  61.8364250  26.9646280
  73.6279300  61.7491650  27.8442300  72.6917080  61.0730800  26.8653140
  72.8122260  58.7473340  30.8704700  71.9178310  58.7140100  31.2098410
  73.3519810  58.9460130  31.6355950  71.4368410  58.6610610  18.3668270
  70.5332490  58.9240810  18.1919930  71.9209030  58.9321780  17.5868230
  73.9795620  57.7176150  16.2762650  74.6887320  57.2959370  15.7909930
  73.2635560  57.7851380  15.6446000  73.6269780  53.7715480  15.3165300
  74.3497910  54.3124420  15.6346520  73.8994300  53.4978900  14.4406840
  73.3161970  53.0221670  25.2187920  73.9638160  52.4719050  24.7783080
  73.7363810  53.2764820  26.0403730  73.0693970  53.1777340  27.9613240
  72.7208790  53.6341160  28.7271420  72.7381670  52.2834470  28.0435670
  74.6758340  66.3496940  32.1266430  74.6327970  65.9789850  33.0080890
  74.8069350  67.2874510  32.2668250  78.3764370  67.9056530  27.7276150
  78.1355730  68.1731090  26.8406670  79.3167010  68.0762260  27.7827010
  80.5818790  54.3689220  31.4832660  80.5207680  54.9611050  32.2328070
  81.5219170  54.2615180  31.3382920  83.2193350  54.0259280  31.1224950
  83.8333760  54.3438570  30.4606030  83.7642910  53.5407870  31.7420810
  73.7414610  52.7053540  31.2364010  74.2897600  52.5241590  30.4730120
  73.8069920  51.9147650  31.7720320  74.5146370  69.2959190  29.2464210
  73.9206690  69.1643890  29.9854250  74.5070210  68.4597330  28.7806310
  83.9601390  52.5891420  27.4494240  83.0861230  52.9226530  27.2467170
  83.8512140  52.1164600  28.2746110  74.1458600  66.6617570  28.1972250
  73.4192660  66.0422860  28.1298200  74.2067750  67.0558180  27.3270330
  77.7503700  68.8762570  24.9821660  78.2668720  68.2649930  24.4569920
  78.4001080  69.3791350  25.4732670  80.4899200  69.7671060  25.8090640
  80.7777010  69.5125360  24.9323650  81.0022420  69.2148420  26.3996210
  81.7076210  53.5061260  26.3887150  80.9248000  53.9806760  26.6683910
  81.4139140  52.6016090  26.2800330  72.4288600  69.9791960  21.4069010
  72.2610640  69.3462640  22.1050900  71.5623110  70.1851360  21.0563200
  73.0516620  53.8108740  18.9100870  73.8095980  53.9237620  18.3364900
  72.5893790  54.6477940  18.8644300  79.5930430  55.9248010  21.9003180
  78.7804940  55.5504900  21.5599060  80.0972070  55.1693090  22.2024370
  74.0351300  68.6725190  18.8519150  73.5098920  69.0533220  18.1481110
  73.9595880  69.2975960  19.5728860  75.4241770  54.3372790  17.4502840
  75.9534530  53.5502590  17.3210790  76.0570090  55.0163980  17.6838370
  77.6179610  54.0747930  20.5048230  76.9882350  53.3735240  20.6718360
  77.0784750  54.8352060  20.2881390  80.5571560  70.6887160  33.1758840
  81.4838870  70.4531430  33.2194800  80.5421990  71.5159160  32.6944870
  77.7435170  53.3531910  32.9400720  77.4619440  53.8565510  32.1761540
  78.1254870  52.5553660  32.5742850  76.6344270  70.6207570  17.7268400
  77.3663090  70.3366850  17.1792290  76.8937940  70.3820850  18.6167780
  75.7959060  66.7372300  17.7314730  75.1667940  67.2057400  18.2800560
  75.9106890  65.8921520  18.1660920  83.2508780  60.7877960   3.8815930
  83.1702830  59.8732570   3.6107640  82.8373200  61.2845030   3.1755640
  81.3826820  62.5656980   5.7625200  80.6068920  62.0857420   6.0523770
  82.0339750  61.8862630   5.5881360  75.3992650  62.8776790   6.6400960
  74.5677530  62.6225500   7.0397470  76.0073630  62.9487560   7.3758880
  75.3793910  66.9116880   6.8358980  75.6821950  66.0214620   6.6569200
  76.1237500  67.4687100   6.6081230  71.7717610  60.4384330   6.3083050
  72.3433720  59.6706530   6.3086690  71.7719150  60.7373090   5.3989660
  81.6297560  69.2575180   4.1628320  81.0109000  69.7132680   3.5922760
  82.4849340  69.4126640   3.7618020  80.8235810  65.2414170   5.7695360
  80.7544090  64.3004110   5.6084490  81.5855670  65.3315580   6.3417930
  73.0142480  55.8468690   8.0951980  72.8345320  54.9494440   8.3754740
  72.6122560  56.3940560   8.7698930  81.8540980  58.0484550   5.9964290
  82.2305800  57.1756430   5.8837960  81.7560490  58.3843250   5.1054730
  73.6329150  58.3429190   6.7034320  74.3139260  58.6067560   7.3221720
  73.3177200  57.5030060   7.0372330  77.8253720  59.3896550   5.7906910
  78.3331940  59.8877520   6.4311930  78.3566960  58.6131750   5.6146270
  76.1089820  54.0295110  10.0570330  76.1108260  54.5467500   9.2516230
  75.2794130  53.5525290  10.0340260  77.3592670  63.6690290   8.2343830
  77.0262050  64.2959210   8.8764900  77.5359350  64.1952170   7.4545500
  75.7905150  55.7405070   8.0640780  76.1321960  56.5847120   7.7694650
  74.8520960  55.8888810   8.1806120  76.5711770  65.6371090  10.0493010
  77.1885770  66.3122170   9.7677460  75.7104890  66.0459070   9.9580510
  79.4733040  53.2287340   4.3885370  79.7808020  52.6734230   3.6720870
  78.5433740  53.3631800   4.2058360  77.4670440  61.8200910   3.9065220
  77.0627440  61.1078160   3.4111120  77.5533560  61.4754150   4.7953260
  77.9352140  65.5068470   6.0704430  77.6380430  64.9013940   5.3912210
  78.8851960  65.5445780   5.9593790  76.1799060  58.5944120   7.6864260
  76.7313650  58.7039460   6.9117510  76.6942570  58.9681720   8.4019490
  77.0270570  65.2450160  12.7212230  76.1299100  65.4690130  12.9685630
  77.0523440  65.3685100  11.7723630  75.8541790  62.1163480  11.2969600
  75.7149560  62.9886280  11.6657000  74.9723150  61.7736290  11.1517540
  82.1771170  67.0339350   2.6034730  82.6167080  67.7763680   2.1890120
  82.1158060  67.2765920   3.5273690  77.6522140  68.0585180  13.5054750
  77.6237570  68.4628130  12.6383180  77.4887110  67.1295540  13.3426350
  71.8060440  63.8861030   7.2140510  71.8840860  64.0209800   6.2696230
  72.4202120  63.1776920   7.4068630  73.0508070  65.5861220   3.6246690
  72.6436150  65.7275810   2.7700290  73.9421080  65.3021380   3.4217900
  82.8686950  69.7353130  10.5313740  83.3831620  69.6461140  11.3336170
  82.0256030  70.0812830  10.8241650  71.8619960  64.9275200   9.7534970
  72.0251000  64.4580560   8.9354340  72.3272410  64.4198760  10.4183810
  76.6338730  54.0580960   4.7895540  76.1906880  54.8390500   4.4580060
  77.1923720  54.3810850   5.4966480  80.9208540  56.9249480  10.3930860
  80.4587910  57.1332500  11.2050800  80.5186650  56.1108830  10.0901530
  83.0162760  59.6460180  13.6226310  83.3416170  58.8123930  13.2828540
  83.8043090  60.1688700  13.7704640  78.6714630  54.6028290   6.6485140
  78.9686960  55.5091120   6.5677160  79.2200190  54.1147070   6.0344710
  76.4252950  59.1814530   2.5176790  76.1993870  58.9651700   3.4223410
  75.6445480  59.6142990   2.1722760  78.8652160  60.0800110  13.1837060
  78.7695760  59.1394840  13.0337460  79.7084140  60.3015180  12.7885130
  82.2615580  57.8241440   3.1470720  82.6545150  58.1413640   2.3339410
  82.6232430  56.9453320   3.2615240  73.9962700  56.4913780  11.3370840
  73.6026090  57.3388990  11.5443620  73.3081100  55.8540150  11.5279480
  80.5707750  56.5748750  14.4067580  79.8806070  56.3820950  15.0413670
  81.3140050  56.8583390  14.9391880  71.2979750  54.4142240   5.3700920
  71.0092800  54.9845100   6.0825900  72.0425510  53.9346690   5.7332150
  82.8470720  60.4147190   7.2421500  82.1151840  60.9234000   7.5911600
  82.4495060  59.5977170   6.9410280  79.2848110  57.0901390   5.6473990
  79.2884170  56.6491340   4.7978530  80.1799230  57.4118720   5.7545810
  75.1350490  56.9727880   4.6068200  74.7950540  57.4503110   5.3635250
  74.3727810  56.5193000   4.2469300  83.3096630  55.8680870   6.6544440
  83.3269370  56.3189520   7.4986290  83.0612210  54.9686510   6.8677880
  73.4358940  64.3026630  11.9130780  73.0513730  63.6620300  12.5113740
  73.7471130  65.0062750  12.4825510  79.5856080  61.1503170   7.3939400
  79.9526210  60.6761740   8.1400740  79.3961140  62.0244740   7.7347740
  72.4496570  55.8946860   3.5232870  72.1643490  55.5302530   4.3611490
  72.3875430  55.1627320   2.9096010  77.3755450  60.1911810   9.7123610
  77.0712520  61.0703790   9.9373970  78.3301910  60.2511600   9.7481050
  82.0444020  63.4647220  11.9885850  81.9781330  62.5442890  11.7343440
  81.4149160  63.5622660  12.7030490  75.9474640  64.0653180   3.9469270
  76.4653310  63.2621440   3.8926160  75.4958660  64.0032320   4.7886100
  73.4319180  61.0314550  10.8594970  73.0734120  61.6968400  11.4468310
  73.1373740  60.1998100  11.2307590  76.6332300  61.4898790  13.7434520
  76.3332440  61.6355970  12.8462340  77.4043540  60.9304080  13.6507910
  81.9760750  66.2867790  11.7389650  81.9905290  65.3548750  11.5208560
  81.2685850  66.3727550  12.3779420  83.7171550  64.6535300   4.5842080
  84.0695370  64.0563430   3.9243450  82.8333880  64.3279530   4.7550330
  79.8034830  65.4132990   1.9912490  80.4905960  65.9602200   2.3720080
  79.0167250  65.9573720   2.0262100  81.4094650  67.9285360   8.8330150
  82.0536870  68.1344740   9.5103570  81.7724090  67.1673760   8.3801000
  75.0073820  52.7616670   2.0760370  74.8788450  52.7534570   3.0245290
  74.1835840  53.0999760   1.7251380  82.6826730  65.9317710   7.5507600
  83.3248960  65.2310870   7.6639770  83.2076080  66.7116150   7.3704490
  72.0067750  54.5207790  11.5367070  71.2926270  54.7204710  12.1419680
  72.4262790  53.7447360  11.9081870  72.2940340  68.5088050  12.5233600
  72.4031460  67.5682790  12.3828990  71.6420900  68.7742800  11.8747330
  80.2852930  66.7803940  13.9231720  79.9649800  66.0613180  14.4677410
  79.6111290  67.4559010  13.9967780  83.5006530  57.0130100   9.2868520
  83.8687350  56.1925310   9.6148090  82.6404730  57.0731990   9.7024170
  80.4608520  59.6669690   9.5106490  80.9593770  60.1415510  10.1758340
  80.6031470  58.7433210   9.7176520  82.8668020  54.9723650   2.9509750
  82.7435800  54.9909780   2.0019260  83.8152580  55.0202590   3.0708150
  75.4340500  70.3910890   5.1467630  76.1702980  69.8426350   5.4176200
  75.8181420  71.2566900   5.0073620  74.4398780  69.5756960  14.3353210
  75.2411510  69.8969010  14.7488610  73.9250600  69.2152540  15.0573120
  83.2763410  65.6836830  14.2828620  82.6701570  65.7068430  13.5424370
  82.9717520  64.9519870  14.8195870  72.1596590  62.0630420  13.2789260
  72.6635610  61.4837700  13.8505490  71.4204010  62.3470650  13.8165630
  79.2134530  63.4701410  12.8124780  78.4480200  64.0386410  12.7279450
  79.3950490  63.1777620  11.9193010  74.1919670  60.2060010  14.1739330
  74.2325010  59.9073880  15.0824560  75.0465170  60.6067620  14.0146850
  76.1325480  58.7852110  12.1413820  75.6021940  58.2943060  11.5137160
  76.8013550  59.2136310  11.6071750  76.6197780  55.7514480  12.2211110
  76.5254650  55.1335230  11.4961980  76.0395170  56.4780770  11.9941020
  79.3859220  54.3087720   9.2538500  78.9376520  54.3311980   8.4084050
  78.7524420  53.9106740   9.8508800  79.7918770  63.2042050   9.8750940
  80.2106880  64.0474780   9.7027180  78.8727400  63.3414090   9.6457720
  82.1282670  60.9358230  11.2588780  82.2478880  60.3399370  11.9983620
  82.9876670  60.9727920  10.8390080  77.6426190  69.5095060  10.9908670
  77.1047280  70.2341120  10.6717370  77.8960150  69.0325400  10.2006010
  78.8951440  57.4779580  12.5164600  79.4851130  57.1695430  13.2042420
  78.0771680  57.0059330  12.6724500  80.4988400  70.7446270  11.2495320
  80.4247100  71.6481410  11.5567690  79.5967240  70.4258170  11.2217390
  71.9015690  68.0720860   4.5528940  72.2318700  67.2041920   4.3207580
  72.3306690  68.2779380   5.3833900  76.4977610  66.4029870   2.2130910
  76.1973150  66.2794840   3.1134820  76.3915100  65.5438460   1.8046640
  72.3905900  68.9391450   7.2910570  71.9536890  69.1192250   8.1234720
  72.9583580  69.6966070   7.1492290  72.2230330  61.4511680   3.6499450
  71.5679170  61.1823320   3.0059150  73.0608280  61.3416160   3.2001430
  73.2606260  61.8364250   8.1902790  73.6279300  61.7491650   9.0698810
  72.6917080  61.0730800   8.0909650  72.8122260  58.7473340  12.0961210
  71.9178310  58.7140100  12.4354920  73.3519810  58.9460130  12.8612460
  73.3161970  53.0221670   6.4444430  73.9638160  52.4719050   6.0039590
  73.7363810  53.2764820   7.2660240  73.0693970  53.1777340   9.1869750
  72.7208790  53.6341160   9.9527930  72.7381670  52.2834470   9.2692180
  74.6758340  66.3496940  13.3522940  74.6327970  65.9789850  14.2337400
  74.8069350  67.2874510  13.4924760  78.3764370  67.9056530   8.9532660
  78.1355730  68.1731090   8.0663180  79.3167010  68.0762260   9.0083520
  80.5818790  54.3689220  12.7089170  80.5207680  54.9611050  13.4584580
  81.5219170  54.2615180  12.5639430  83.2193350  54.0259280  12.3481460
  83.8333760  54.3438570  11.6862540  83.7642910  53.5407870  12.9677320
  73.7414610  52.7053540  12.4620520  74.2897600  52.5241590  11.6986630
  73.8069920  51.9147650  12.9976830  74.5146370  69.2959190  10.4720720
  73.9206690  69.1643890  11.2110760  74.5070210  68.4597330  10.0062820
  83.9601390  52.5891420   8.6750750  83.0861230  52.9226530   8.4723680
  83.8512140  52.1164600   9.5002620  74.1458600  66.6617570   9.4228760
  73.4192660  66.0422860   9.3554710  74.2067750  67.0558180   8.5526840
  77.7503700  68.8762570   6.2078170  78.2668720  68.2649930   5.6826430
  78.4001080  69.3791350   6.6989180  80.4899200  69.7671060   7.0347150
  80.7777010  69.5125360   6.1580160  81.0022420  69.2148420   7.6252720
  81.7076210  53.5061260   7.6143660  80.9248000  53.9806760   7.8940420
  81.4139140  52.6016090   7.5056840  72.4288600  69.9791960   2.6325520
  72.2610640  69.3462640   3.3307410  71.5623110  70.1851360   2.2819710
  79.5930430  55.9248010   3.1259690  78.7804940  55.5504900   2.7855570
  80.0972070  55.1693090   3.4280880  80.5571560  70.6887160  14.4015350
  81.4838870  70.4531430  14.4451310  80.5421990  71.5159160  13.9201380
  77.7435170  53.3531910  14.1657230  77.4619440  53.8565510  13.4018050
  78.1254870  52.5553660  13.7999360  83.2508780  42.0134470  78.9789890
  83.1702830  41.0989080  78.7081600  82.8373200  42.5101540  78.2729600
  81.3826820  43.7913490  80.8599160  80.6068920  43.3113930  81.1497730
  82.0339750  43.1119140  80.6855320  75.3992650  44.1033300  81.7374920
  74.5677530  43.8482010  82.1371430  76.0073630  44.1744070  82.4732840
  75.3793910  48.1373390  81.9332940  75.6821950  47.2471130  81.7543160
  76.1237500  48.6943610  81.7055190  73.8084600  39.0635190  75.5217310
  72.9201300  39.4051160  75.4197190  74.0925790  38.8635510  74.6298140
  71.7717610  41.6640840  81.4057010  72.3433720  40.8963040  81.4060650
  71.7719150  41.9629600  80.4963620  81.6297560  50.4831690  79.2602280
  81.0109000  50.9389190  78.6896720  82.4849340  50.6383150  78.8591980
  80.8235810  46.4670680  80.8669320  80.7544090  45.5260620  80.7058450
  81.5855670  46.5572090  81.4391890  73.0142480  37.0725200  83.1925940
  72.8345320  36.1750950  83.4728700  72.6122560  37.6197070  83.8672890
  81.8540980  39.2741060  81.0938250  82.2305800  38.4012940  80.9811920
  81.7560490  39.6099760  80.2028690  75.9845990  37.6466690  76.5555690
  76.0912740  38.5470420  76.8624450  75.0738350  37.5984660  76.2650340
  73.6329150  39.5685700  81.8008280  74.3139260  39.8324070  82.4195680
  73.3177200  38.7286570  82.1346290  77.8253720  40.6153060  80.8880870
  78.3331940  41.1134030  81.5285890  78.3566960  39.8388260  80.7120230
  82.4960910  45.3670930  76.6534190  81.8778180  45.8320380  76.0896910
  83.0084160  46.0598410  77.0703700  77.3592670  44.8946800  83.3317790
  77.0262050  45.5215720  83.9738860  77.5359350  45.4208680  82.5519460
  75.7905150  36.9661580  83.1614740  76.1321960  37.8103630  82.8668610
  74.8520960  37.1145320  83.2780080  71.8644110  46.0527460  74.0273820
  71.4872090  46.5414560  73.2958720  72.1217180  46.7252740  74.6580350
  79.4733040  34.4543850  79.4859330  79.7808020  33.8990740  78.7694830
  78.5433740  34.5888310  79.3032320  81.8613800  42.5192680  76.2219450
  80.9343080  42.4530060  76.4507920  82.0138620  43.4572810  76.1074690
  81.8482880  38.7909680  73.2186610  80.9086550  38.9523640  73.3039070
  82.1666140  39.5095360  72.6722600  77.4670440  43.0457420  79.0039180
  77.0627440  42.3334670  78.5085080  77.5533560  42.7010660  79.8927220
  77.9352140  46.7324980  81.1678390  77.6380430  46.1270450  80.4886170
  78.8851960  46.7702290  81.0567750  76.1799060  39.8200630  82.7838220
  76.7313650  39.9295970  82.0091470  76.6942570  40.1938230  83.4993450
  82.1771170  48.2595860  77.7008690  82.6167080  49.0020190  77.2864080
  82.1158060  48.5022430  78.6247650  74.1675070  41.9402400  76.5045830
  74.0472670  42.6664490  75.8927100  73.8575960  41.1705310  76.0273740
  71.8060440  45.1117540  82.3114470  71.8840860  45.2466310  81.3670190
  72.4202120  44.4033430  82.5042590  73.0508070  46.8117730  78.7220650
  72.6436150  46.9532320  77.8674250  73.9421080  46.5277890  78.5191860
  77.3229730  51.0263510  76.8343320  77.1472210  50.1099050  76.6211120
  76.4685470  51.3850800  77.0741120  76.6338730  35.2837470  79.8869500
  76.1906880  36.0647010  79.5554020  77.1923720  35.6067360  80.5940440
  79.7497550  34.9048170  74.7675330  79.1251730  34.9008040  75.4928640
  79.6627670  34.0379130  74.3711300  78.6714630  35.8284800  81.7459100
  78.9686960  36.7347630  81.6651120  79.2200190  35.3403580  81.1318670
  76.4252950  40.4071040  77.6150750  76.1993870  40.1908210  78.5197370
  75.6445480  40.8399500  77.2696720  83.6550710  40.4134410  76.2141400
  83.0559600  41.1370210  76.0305020  84.2030320  40.3511190  75.4317850
  82.2615580  39.0497950  78.2444680  82.6545150  39.3670150  77.4313370
  82.6232430  38.1709830  78.3589200  71.2979750  35.6398750  80.4674880
  71.0092800  36.2101610  81.1799860  72.0425510  35.1603200  80.8306110
  71.4849980  39.5818870  71.6777600  71.4024650  40.5249630  71.8192590
  71.1333040  39.4393780  70.7989950  82.8470720  41.6403700  82.3395460
  82.1151840  42.1490510  82.6885560  82.4495060  40.8233680  82.0384240
  79.2848110  38.3157900  80.7447950  79.2884170  37.8747850  79.8952490
  80.1799230  38.6375230  80.8519770  75.1350490  38.1984390  79.7042160
  74.7950540  38.6759620  80.4609210  74.3727810  37.7449510  79.3443260
  79.3468260  39.3169980  73.7354710  79.4681080  39.2756460  74.6840530
  78.9616770  40.1794130  73.5801440  83.3096630  37.0937380  81.7518400
  83.3269370  37.5446030  82.5960250  83.0612210  36.1943020  81.9651840
  78.3589760  41.6271120  73.1338010  77.7906660  41.1789370  72.5073920
  79.0678760  41.9863900  72.6003160  79.5856080  42.3759680  82.4913360
  79.9526210  41.9018250  83.2374700  79.3961140  43.2501250  82.8321700
  72.4496570  37.1203370  78.6206830  72.1643490  36.7559040  79.4585450
  72.3875430  36.3883830  78.0069970  75.9037240  45.6229310  75.4064420
  75.1299500  45.0826930  75.2463140  76.6331870  45.1035920  75.0682180
  82.1235160  36.0132630  75.3420200  81.3099770  35.5145800  75.2665510
  81.9297110  36.8530880  74.9256550  75.9474640  45.2909690  79.0443230
  76.4653310  44.4877950  78.9900120  75.4958660  45.2288830  79.8860060
  80.8344140  46.5575970  74.3170530  81.1759840  47.3018200  73.8213850
  80.0056850  46.8707090  74.6795360  83.7171550  45.8791810  79.6816040
  84.0695370  45.2819940  79.0217410  82.8333880  45.5536040  79.8524290
  79.8034830  46.6389500  77.0886450  80.4905960  47.1858710  77.4694040
  79.0167250  47.1830230  77.1236060  71.9427230  42.2562320  72.5803530
  72.8122080  42.5387120  72.8639450  71.4517550  43.0698190  72.4652340
  79.1062040  43.6435530  76.7011810  79.5624820  44.4540780  76.9272000
  78.7550250  43.3258670  77.5330300  75.0073820  33.9873180  77.1734330
  74.8788450  33.9791080  78.1219250  74.1835840  34.3256270  76.8225340
  82.6826730  47.1574220  82.6481560  83.3248960  46.4567380  82.7613730
  83.2076080  47.9372660  82.4678450  72.3098480  51.4689700  73.1465160
  72.6696120  52.0679040  72.4922430  72.1690820  52.0149590  73.9200190
  78.3267100  48.8520900  73.9638830  78.3177200  49.5850590  73.3483340
  77.4065460  48.6052480  74.0565790  73.9273740  44.0735790  74.7085590
  73.3201690  44.8134690  74.7180890  74.4023090  44.1635150  73.8823790
  81.3126700  48.9149140  72.6264020  81.4138680  48.7113130  71.6966000
  80.4128440  48.6607420  72.8311800  78.8352590  39.4729500  76.6087920
  78.1268740  39.9415840  77.0501530  79.1197070  38.8151510  77.2433110
  82.8668020  36.1980160  78.0483710  82.7435800  36.2166290  77.0993220
  83.8152580  36.2459100  78.1682110  79.9544810  51.4335460  77.3211690
  80.2086310  51.3956850  76.3991060  79.0057290  51.3068790  77.3139940
  77.0387610  37.7814580  73.9838630  77.8878140  38.2184730  73.9178820
  76.6718880  38.0934840  74.8110690  75.9379030  44.0346940  72.4574160
  76.7042300  43.9228300  73.0199590  76.0153720  43.3384910  71.8050930
  74.6325790  41.4672010  73.1407050  74.7129380  40.5199520  73.2524450
  75.5245540  41.7978890  73.2467710  75.4340500  51.6167400  80.2441590
  76.1702980  51.0682860  80.5150160  75.8181420  52.4823410  80.1047580
  72.3185980  47.6840970  76.1183100  71.3925760  47.9262110  76.1088510
  72.7842410  48.5115230  75.9967850  78.5442810  50.7897710  72.0667160
  79.3371420  51.0786540  71.6148950  78.0247160  50.3589880  71.3879640
  79.0620210  46.0101120  71.9309510  78.9570850  45.3953470  72.6570890
  78.8944430  45.4867010  71.1472520  82.3022940  45.0721150  72.5351500
  81.7533040  45.5190450  73.1794240  82.9242200  44.5670400  73.0589170
  77.9698060  44.0312070  74.4316800  78.3914480  43.8651940  75.2748190
  78.0948900  43.2212300  73.9371940  80.4825700  43.0549680  71.6793900
  81.0031360  42.3398700  71.3135050  81.1294100  43.6935550  71.9794410
  76.8656960  40.1045300  71.3774960  76.6646020  39.2412660  71.7388300
  76.6949010  40.0178660  70.4396560  75.6639760  37.2045920  71.3652840
  75.9665660  37.2113350  70.4571990  76.4034350  36.8543780  71.8620500
  78.8824690  36.1480540  72.3509040  78.5346690  35.4704530  71.7711490
  79.0837460  35.6870050  73.1652430  81.0473730  51.1361290  73.9695640
  81.9424520  51.4746260  73.9914400  81.0791360  50.4140700  73.3419920
  74.6869890  46.5088340  72.1982640  75.1244760  47.0518010  72.8540220
  75.1717620  45.6835290  72.2078980  71.9015690  49.2977370  79.6502900
  72.2318700  48.4298430  79.4181540  72.3306690  49.5035890  80.4807860
  76.4977610  47.6286380  77.3104870  76.1973150  47.5051350  78.2108780
  76.3915100  46.7694970  76.9020600  72.3905900  50.1647960  82.3884530
  71.9536890  50.3448760  83.2208680  72.9583580  50.9222580  82.2466250
  72.2230330  42.6768190  78.7473410  71.5679170  42.4079830  78.1033110
  73.0608280  42.5672670  78.2975390  73.2606260  43.0620760  83.2876750
  73.6279300  42.9748160  84.1672770  72.6917080  42.2987310  83.1883610
  71.4368410  39.8867120  74.6898740  70.5332490  40.1497320  74.5150400
  71.9209030  40.1578290  73.9098700  73.9795620  38.9432660  72.5993120
  74.6887320  38.5215880  72.1140400  73.2635560  39.0107890  71.9676470
  73.6269780  34.9971990  71.6395770  74.3497910  35.5380930  71.9576990
  73.8994300  34.7235410  70.7637310  73.3161970  34.2478180  81.5418390
  73.9638160  33.6975560  81.1013550  73.7363810  34.5021330  82.3634200
  78.3764370  49.1313040  84.0506620  78.1355730  49.3987600  83.1637140
  79.3167010  49.3018770  84.1057480  77.7503700  50.1019080  81.3052130
  78.2668720  49.4906440  80.7800390  78.4001080  50.6047860  81.7963140
  80.4899200  50.9927570  82.1321110  80.7777010  50.7381870  81.2554120
  81.0022420  50.4404930  82.7226680  81.7076210  34.7317770  82.7117620
  80.9248000  35.2063270  82.9914380  81.4139140  33.8272600  82.6030800
  72.4288600  51.2048470  77.7299480  72.2610640  50.5719150  78.4281370
  71.5623110  51.4107870  77.3793670  73.0516620  35.0365250  75.2331340
  73.8095980  35.1494130  74.6595370  72.5893790  35.8734450  75.1874770
  79.5930430  37.1504520  78.2233650  78.7804940  36.7761410  77.8829530
  80.0972070  36.3949600  78.5254840  74.0351300  49.8981700  75.1749620
  73.5098920  50.2789730  74.4711580  73.9595880  50.5232470  75.8959330
  75.4241770  35.5629300  73.7733310  75.9534530  34.7759100  73.6441260
  76.0570090  36.2420490  74.0068840  77.6179610  35.3004440  76.8278700
  76.9882350  34.5991750  76.9948830  77.0784750  36.0608570  76.6111860
  76.6344270  51.8464080  74.0498870  77.3663090  51.5623360  73.5022760
  76.8937940  51.6077360  74.9398250  75.7959060  47.9628810  74.0545200
  75.1667940  48.4313910  74.6031030  75.9106890  47.1178030  74.4891390
  83.2508780  42.0134470  60.2046400  83.1702830  41.0989080  59.9338110
  82.8373200  42.5101540  59.4986110  81.3826820  43.7913490  62.0855670
  80.6068920  43.3113930  62.3754240  82.0339750  43.1119140  61.9111830
  75.3992650  44.1033300  62.9631430  74.5677530  43.8482010  63.3627940
  76.0073630  44.1744070  63.6989350  75.3793910  48.1373390  63.1589450
  75.6821950  47.2471130  62.9799670  76.1237500  48.6943610  62.9311700
  73.8084600  39.0635190  56.7473820  72.9201300  39.4051160  56.6453700
  74.0925790  38.8635510  55.8554650  71.7717610  41.6640840  62.6313520
  72.3433720  40.8963040  62.6317160  71.7719150  41.9629600  61.7220130
  81.6297560  50.4831690  60.4858790  81.0109000  50.9389190  59.9153230
  82.4849340  50.6383150  60.0848490  80.8235810  46.4670680  62.0925830
  80.7544090  45.5260620  61.9314960  81.5855670  46.5572090  62.6648400
  73.0142480  37.0725200  64.4182450  72.8345320  36.1750950  64.6985210
  72.6122560  37.6197070  65.0929400  81.8540980  39.2741060  62.3194760
  82.2305800  38.4012940  62.2068430  81.7560490  39.6099760  61.4285200
  75.9845990  37.6466690  57.7812200  76.0912740  38.5470420  58.0880960
  75.0738350  37.5984660  57.4906850  73.6329150  39.5685700  63.0264790
  74.3139260  39.8324070  63.6452190  73.3177200  38.7286570  63.3602800
  77.8253720  40.6153060  62.1137380  78.3331940  41.1134030  62.7542400
  78.3566960  39.8388260  61.9376740  76.1089820  35.2551620  66.3800800
  76.1108260  35.7724010  65.5746700  75.2794130  34.7781800  66.3570730
  82.4960910  45.3670930  57.8790700  81.8778180  45.8320380  57.3153420
  83.0084160  46.0598410  58.2960210  77.3592670  44.8946800  64.5574300
  77.0262050  45.5215720  65.1995370  77.5359350  45.4208680  63.7775970
  75.7905150  36.9661580  64.3871250  76.1321960  37.8103630  64.0925120
  74.8520960  37.1145320  64.5036590  76.5711770  46.8627600  66.3723480
  77.1885770  47.5378680  66.0907930  75.7104890  47.2715580  66.2810980
  71.8644110  46.0527460  55.2530330  71.4872090  46.5414560  54.5215230
  72.1217180  46.7252740  55.8836860  79.4733040  34.4543850  60.7115840
  79.7808020  33.8990740  59.9951340  78.5433740  34.5888310  60.5288830
  81.8613800  42.5192680  57.4475960  80.9343080  42.4530060  57.6764430
  82.0138620  43.4572810  57.3331200  81.8482880  38.7909680  54.4443120
  80.9086550  38.9523640  54.5295580  82.1666140  39.5095360  53.8979110
  77.4670440  43.0457420  60.2295690  77.0627440  42.3334670  59.7341590
  77.5533560  42.7010660  61.1183730  77.9352140  46.7324980  62.3934900
  77.6380430  46.1270450  61.7142680  78.8851960  46.7702290  62.2824260
  76.1799060  39.8200630  64.0094730  76.7313650  39.9295970  63.2347980
  76.6942570  40.1938230  64.7249960  77.0270570  46.4706670  69.0442700
  76.1299100  46.6946640  69.2916100  77.0523440  46.5941610  68.0954100
  75.8541790  43.3419990  67.6200070  75.7149560  44.2142790  67.9887470
  74.9723150  42.9992800  67.4748010  82.1771170  48.2595860  58.9265200
  82.6167080  49.0020190  58.5120590  82.1158060  48.5022430  59.8504160
  77.6522140  49.2841690  69.8285220  77.6237570  49.6884640  68.9613650
  77.4887110  48.3552050  69.6656820  74.1675070  41.9402400  57.7302340
  74.0472670  42.6664490  57.1183610  73.8575960  41.1705310  57.2530250
  71.8060440  45.1117540  63.5370980  71.8840860  45.2466310  62.5926700
  72.4202120  44.4033430  63.7299100  73.0508070  46.8117730  59.9477160
  72.6436150  46.9532320  59.0930760  73.9421080  46.5277890  59.7448370
  82.8686950  50.9609640  66.8544210  83.3831620  50.8717650  67.6566640
  82.0256030  51.3069340  67.1472120  77.3229730  51.0263510  58.0599830
  77.1472210  50.1099050  57.8467630  76.4685470  51.3850800  58.2997630
  71.8619960  46.1531710  66.0765440  72.0251000  45.6837070  65.2584810
  72.3272410  45.6455270  66.7414280  76.6338730  35.2837470  61.1126010
  76.1906880  36.0647010  60.7810530  77.1923720  35.6067360  61.8196950
  80.9208540  38.1505990  66.7161330  80.4587910  38.3589010  67.5281270
  80.5186650  37.3365340  66.4132000  83.0162760  40.8716690  69.9456780
  83.3416170  40.0380440  69.6059010  83.8043090  41.3945210  70.0935110
  79.7497550  34.9048170  55.9931840  79.1251730  34.9008040  56.7185150
  79.6627670  34.0379130  55.5967810  78.6714630  35.8284800  62.9715610
  78.9686960  36.7347630  62.8907630  79.2200190  35.3403580  62.3575180
  76.4252950  40.4071040  58.8407260  76.1993870  40.1908210  59.7453880
  75.6445480  40.8399500  58.4953230  83.6550710  40.4134410  57.4397910
  83.0559600  41.1370210  57.2561530  84.2030320  40.3511190  56.6574360
  78.8652160  41.3056620  69.5067530  78.7695760  40.3651350  69.3567930
  79.7084140  41.5271690  69.1115600  82.2615580  39.0497950  59.4701190
  82.6545150  39.3670150  58.6569880  82.6232430  38.1709830  59.5845710
  73.9962700  37.7170290  67.6601310  73.6026090  38.5645500  67.8674090
  73.3081100  37.0796660  67.8509950  80.5707750  37.8005260  70.7298050
  79.8806070  37.6077460  71.3644140  81.3140050  38.0839900  71.2622350
  71.2979750  35.6398750  61.6931390  71.0092800  36.2101610  62.4056370
  72.0425510  35.1603200  62.0562620  71.4849980  39.5818870  52.9034110
  71.4024650  40.5249630  53.0449100  71.1333040  39.4393780  52.0246460
  82.8470720  41.6403700  63.5651970  82.1151840  42.1490510  63.9142070
  82.4495060  40.8233680  63.2640750  79.2848110  38.3157900  61.9704460
  79.2884170  37.8747850  61.1209000  80.1799230  38.6375230  62.0776280
  75.1350490  38.1984390  60.9298670  74.7950540  38.6759620  61.6865720
  74.3727810  37.7449510  60.5699770  79.3468260  39.3169980  54.9611220
  79.4681080  39.2756460  55.9097040  78.9616770  40.1794130  54.8057950
  83.3096630  37.0937380  62.9774910  83.3269370  37.5446030  63.8216760
  83.0612210  36.1943020  63.1908350  78.3589760  41.6271120  54.3594520
  77.7906660  41.1789370  53.7330430  79.0678760  41.9863900  53.8259670
  73.4358940  45.5283140  68.2361250  73.0513730  44.8876810  68.8344210
  73.7471130  46.2319260  68.8055980  79.5856080  42.3759680  63.7169870
  79.9526210  41.9018250  64.4631210  79.3961140  43.2501250  64.0578210
  72.4496570  37.1203370  59.8463340  72.1643490  36.7559040  60.6841960
  72.3875430  36.3883830  59.2326480  77.3755450  41.4168320  66.0354080
  77.0712520  42.2960300  66.2604440  78.3301910  41.4768110  66.0711520
  75.9037240  45.6229310  56.6320930  75.1299500  45.0826930  56.4719650
  76.6331870  45.1035920  56.2938690  82.1235160  36.0132630  56.5676710
  81.3099770  35.5145800  56.4922020  81.9297110  36.8530880  56.1513060
  82.0444020  44.6903730  68.3116320  81.9781330  43.7699400  68.0573910
  81.4149160  44.7879170  69.0260960  75.9474640  45.2909690  60.2699740
  76.4653310  44.4877950  60.2156630  75.4958660  45.2288830  61.1116570
  80.8344140  46.5575970  55.5427040  81.1759840  47.3018200  55.0470360
  80.0056850  46.8707090  55.9051870  73.4319180  42.2571060  67.1825440
  73.0734120  42.9224910  67.7698780  73.1373740  41.4254610  67.5538060
  76.6332300  42.7155300  70.0664990  76.3332440  42.8612480  69.1692810
  77.4043540  42.1560590  69.9738380  81.9760750  47.5124300  68.0620120
  81.9905290  46.5805260  67.8439030  81.2685850  47.5984060  68.7009890
  83.7171550  45.8791810  60.9072550  84.0695370  45.2819940  60.2473920
  82.8333880  45.5536040  61.0780800  79.8034830  46.6389500  58.3142960
  80.4905960  47.1858710  58.6950550  79.0167250  47.1830230  58.3492570
  71.9427230  42.2562320  53.8060040  72.8122080  42.5387120  54.0895960
  71.4517550  43.0698190  53.6908850  79.1062040  43.6435530  57.9268320
  79.5624820  44.4540780  58.1528510  78.7550250  43.3258670  58.7586810
  81.4094650  49.1541870  65.1560620  82.0536870  49.3601250  65.8334040
  81.7724090  48.3930270  64.7031470  75.0073820  33.9873180  58.3990840
  74.8788450  33.9791080  59.3475760  74.1835840  34.3256270  58.0481850
  82.6826730  47.1574220  63.8738070  83.3248960  46.4567380  63.9870240
  83.2076080  47.9372660  63.6934960  72.3098480  51.4689700  54.3721670
  72.6696120  52.0679040  53.7178940  72.1690820  52.0149590  55.1456700
  72.0067750  35.7464300  67.8597540  71.2926270  35.9461220  68.4650150
  72.4262790  34.9703870  68.2312340  72.2940340  49.7344560  68.8464070
  72.4031460  48.7939300  68.7059460  71.6420900  49.9999310  68.1977800
  80.2852930  48.0060450  70.2462190  79.9649800  47.2869690  70.7907880
  79.6111290  48.6815520  70.3198250  78.3267100  48.8520900  55.1895340
  78.3177200  49.5850590  54.5739850  77.4065460  48.6052480  55.2822300
  73.9273740  44.0735790  55.9342100  73.3201690  44.8134690  55.9437400
  74.4023090  44.1635150  55.1080300  83.5006530  38.2386610  65.6098990
  83.8687350  37.4181820  65.9378560  82.6404730  38.2988500  66.0254640
  81.3126700  48.9149140  53.8520530  81.4138680  48.7113130  52.9222510
  80.4128440  48.6607420  54.0568310  78.8352590  39.4729500  57.8344430
  78.1268740  39.9415840  58.2758040  79.1197070  38.8151510  58.4689620
  80.4608520  40.8926200  65.8336960  80.9593770  41.3672020  66.4988810
  80.6031470  39.9689720  66.0406990  82.8668020  36.1980160  59.2740220
  82.7435800  36.2166290  58.3249730  83.8152580  36.2459100  59.3938620
  79.9544810  51.4335460  58.5468200  80.2086310  51.3956850  57.6247570
  79.0057290  51.3068790  58.5396450  77.0387610  37.7814580  55.2095140
  77.8878140  38.2184730  55.1435330  76.6718880  38.0934840  56.0367200
  75.9379030  44.0346940  53.6830670  76.7042300  43.9228300  54.2456100
  76.0153720  43.3384910  53.0307440  74.6325790  41.4672010  54.3663560
  74.7129380  40.5199520  54.4780960  75.5245540  41.7978890  54.4724220
  75.4340500  51.6167400  61.4698100  76.1702980  51.0682860  61.7406670
  75.8181420  52.4823410  61.3304090  72.3185980  47.6840970  57.3439610
  71.3925760  47.9262110  57.3345020  72.7842410  48.5115230  57.2224360
  74.4398780  50.8013470  70.6583680  75.2411510  51.1225520  71.0719080
  73.9250600  50.4409050  71.3803590  78.5442810  50.7897710  53.2923670
  79.3371420  51.0786540  52.8405460  78.0247160  50.3589880  52.6136150
  83.2763410  46.9093340  70.6059090  82.6701570  46.9324940  69.8654840
  82.9717520  46.1776380  71.1426340  72.1596590  43.2886930  69.6019730
  72.6635610  42.7094210  70.1735960  71.4204010  43.5727160  70.1396100
  79.0620210  46.0101120  53.1566020  78.9570850  45.3953470  53.8827400
  78.8944430  45.4867010  52.3729030  79.2134530  44.6957920  69.1355250
  78.4480200  45.2642920  69.0509920  79.3950490  44.4034130  68.2423480
  82.3022940  45.0721150  53.7608010  81.7533040  45.5190450  54.4050750
  82.9242200  44.5670400  54.2845680  74.1919670  41.4316520  70.4969800
  74.2325010  41.1330390  71.4055030  75.0465170  41.8324130  70.3377320
  77.9698060  44.0312070  55.6573310  78.3914480  43.8651940  56.5004700
  78.0948900  43.2212300  55.1628450  76.1325480  40.0108620  68.4644290
  75.6021940  39.5199570  67.8367630  76.8013550  40.4392820  67.9302220
  80.4825700  43.0549680  52.9050410  81.0031360  42.3398700  52.5391560
  81.1294100  43.6935550  53.2050920  76.6197780  36.9770990  68.5441580
  76.5254650  36.3591740  67.8192450  76.0395170  37.7037280  68.3171490
  79.3859220  35.5344230  65.5768970  78.9376520  35.5568490  64.7314520
  78.7524420  35.1363250  66.1739270  79.7918770  44.4298560  66.1981410
  80.2106880  45.2731290  66.0257650  78.8727400  44.5670600  65.9688190
  82.1282670  42.1614740  67.5819250  82.2478880  41.5655880  68.3214090
  82.9876670  42.1984430  67.1620550  76.8656960  40.1045300  52.6031470
  76.6646020  39.2412660  52.9644810  76.6949010  40.0178660  51.6653070
  77.6426190  50.7351570  67.3139140  77.1047280  51.4597630  66.9947840
  77.8960150  50.2581910  66.5236480  78.8951440  38.7036090  68.8395070
  79.4851130  38.3951940  69.5272890  78.0771680  38.2315840  68.9954970
  75.6639760  37.2045920  52.5909350  75.9665660  37.2113350  51.6828500
  76.4034350  36.8543780  53.0877010  80.4988400  51.9702780  67.5725790
  80.4247100  52.8737920  67.8798160  79.5967240  51.6514680  67.5447860
  78.8824690  36.1480540  53.5765550  78.5346690  35.4704530  52.9968000
  79.0837460  35.6870050  54.3908940  81.0473730  51.1361290  55.1952150
  81.9424520  51.4746260  55.2170910  81.0791360  50.4140700  54.5676430
  74.6869890  46.5088340  53.4239150  75.1244760  47.0518010  54.0796730
  75.1717620  45.6835290  53.4335490  71.9015690  49.2977370  60.8759410
  72.2318700  48.4298430  60.6438050  72.3306690  49.5035890  61.7064370
  76.4977610  47.6286380  58.5361380  76.1973150  47.5051350  59.4365290
  76.3915100  46.7694970  58.1277110  72.3905900  50.1647960  63.6141040
  71.9536890  50.3448760  64.4465190  72.9583580  50.9222580  63.4722760
  72.2230330  42.6768190  59.9729920  71.5679170  42.4079830  59.3289620
  73.0608280  42.5672670  59.5231900  73.2606260  43.0620760  64.5133260
  73.6279300  42.9748160  65.3929280  72.6917080  42.2987310  64.4140120
  72.8122260  39.9729850  68.4191680  71.9178310  39.9396610  68.7585390
  73.3519810  40.1716640  69.1842930  71.4368410  39.8867120  55.9155250
  70.5332490  40.1497320  55.7406910  71.9209030  40.1578290  55.1355210
  73.9795620  38.9432660  53.8249630  74.6887320  38.5215880  53.3396910
  73.2635560  39.0107890  53.1932980  73.6269780  34.9971990  52.8652280
  74.3497910  35.5380930  53.1833500  73.8994300  34.7235410  51.9893820
  73.3161970  34.2478180  62.7674900  73.9638160  33.6975560  62.3270060
  73.7363810  34.5021330  63.5890710  73.0693970  34.4033850  65.5100220
  72.7208790  34.8597670  66.2758400  72.7381670  33.5090980  65.5922650
  74.6758340  47.5753450  69.6753410  74.6327970  47.2046360  70.5567870
  74.8069350  48.5131020  69.8155230  78.3764370  49.1313040  65.2763130
  78.1355730  49.3987600  64.3893650  79.3167010  49.3018770  65.3313990
  80.5818790  35.5945730  69.0319640  80.5207680  36.1867560  69.7815050
  81.5219170  35.4871690  68.8869900  83.2193350  35.2515790  68.6711930
  83.8333760  35.5695080  68.0093010  83.7642910  34.7664380  69.2907790
  73.7414610  33.9310050  68.7850990  74.2897600  33.7498100  68.0217100
  73.8069920  33.1404160  69.3207300  74.5146370  50.5215700  66.7951190
  73.9206690  50.3900400  67.5341230  74.5070210  49.6853840  66.3293290
  83.9601390  33.8147930  64.9981220  83.0861230  34.1483040  64.7954150
  83.8512140  33.3421110  65.8233090  74.1458600  47.8874080  65.7459230
  73.4192660  47.2679370  65.6785180  74.2067750  48.2814690  64.8757310
  77.7503700  50.1019080  62.5308640  78.2668720  49.4906440  62.0056900
  78.4001080  50.6047860  63.0219650  80.4899200  50.9927570  63.3577620
  80.7777010  50.7381870  62.4810630  81.0022420  50.4404930  63.9483190
  81.7076210  34.7317770  63.9374130  80.9248000  35.2063270  64.2170890
  81.4139140  33.8272600  63.8287310  72.4288600  51.2048470  58.9555990
  72.2610640  50.5719150  59.6537880  71.5623110  51.4107870  58.6050180
  73.0516620  35.0365250  56.4587850  73.8095980  35.1494130  55.8851880
  72.5893790  35.8734450  56.4131280  79.5930430  37.1504520  59.4490160
  78.7804940  36.7761410  59.1086040  80.0972070  36.3949600  59.7511350
  74.0351300  49.8981700  56.4006130  73.5098920  50.2789730  55.6968090
  73.9595880  50.5232470  57.1215840  75.4241770  35.5629300  54.9989820
  75.9534530  34.7759100  54.8697770  76.0570090  36.2420490  55.2325350
  77.6179610  35.3004440  58.0535210  76.9882350  34.5991750  58.2205340
  77.0784750  36.0608570  57.8368370  80.5571560  51.9143670  70.7245820
  81.4838870  51.6787940  70.7681780  80.5421990  52.7415670  70.2431850
  77.7435170  34.5788420  70.4887700  77.4619440  35.0822020  69.7248520
  78.1254870  33.7810170  70.1229830  76.6344270  51.8464080  55.2755380
  77.3663090  51.5623360  54.7279270  76.8937940  51.6077360  56.1654760
  75.7959060  47.9628810  55.2801710  75.1667940  48.4313910  55.8287540
  75.9106890  47.1178030  55.7147900  83.2508780  42.0134470  41.4302910
  83.1702830  41.0989080  41.1594620  82.8373200  42.5101540  40.7242620
  81.3826820  43.7913490  43.3112180  80.6068920  43.3113930  43.6010750
  82.0339750  43.1119140  43.1368340  75.3992650  44.1033300  44.1887940
  74.5677530  43.8482010  44.5884450  76.0073630  44.1744070  44.9245860
  75.3793910  48.1373390  44.3845960  75.6821950  47.2471130  44.2056180
  76.1237500  48.6943610  44.1568210  73.8084600  39.0635190  37.9730330
  72.9201300  39.4051160  37.8710210  74.0925790  38.8635510  37.0811160
  71.7717610  41.6640840  43.8570030  72.3433720  40.8963040  43.8573670
  71.7719150  41.9629600  42.9476640  81.6297560  50.4831690  41.7115300
  81.0109000  50.9389190  41.1409740  82.4849340  50.6383150  41.3105000
  80.8235810  46.4670680  43.3182340  80.7544090  45.5260620  43.1571470
  81.5855670  46.5572090  43.8904910  73.0142480  37.0725200  45.6438960
  72.8345320  36.1750950  45.9241720  72.6122560  37.6197070  46.3185910
  81.8540980  39.2741060  43.5451270  82.2305800  38.4012940  43.4324940
  81.7560490  39.6099760  42.6541710  75.9845990  37.6466690  39.0068710
  76.0912740  38.5470420  39.3137470  75.0738350  37.5984660  38.7163360
  73.6329150  39.5685700  44.2521300  74.3139260  39.8324070  44.8708700
  73.3177200  38.7286570  44.5859310  77.8253720  40.6153060  43.3393890
  78.3331940  41.1134030  43.9798910  78.3566960  39.8388260  43.1633250
  76.1089820  35.2551620  47.6057310  76.1108260  35.7724010  46.8003210
  75.2794130  34.7781800  47.5827240  82.4960910  45.3670930  39.1047210
  81.8778180  45.8320380  38.5409930  83.0084160  46.0598410  39.5216720
  77.3592670  44.8946800  45.7830810  77.0262050  45.5215720  46.4251880
  77.5359350  45.4208680  45.0032480  75.7905150  36.9661580  45.6127760
  76.1321960  37.8103630  45.3181630  74.8520960  37.1145320  45.7293100
  76.5711770  46.8627600  47.5979990  77.1885770  47.5378680  47.3164440
  75.7104890  47.2715580  47.5067490  71.8644110  46.0527460  36.4786840
  71.4872090  46.5414560  35.7471740  72.1217180  46.7252740  37.1093370
  79.4733040  34.4543850  41.9372350  79.7808020  33.8990740  41.2207850
  78.5433740  34.5888310  41.7545340  81.8613800  42.5192680  38.6732470
  80.9343080  42.4530060  38.9020940  82.0138620  43.4572810  38.5587710
  81.8482880  38.7909680  35.6699630  80.9086550  38.9523640  35.7552090
  82.1666140  39.5095360  35.1235620  77.4670440  43.0457420  41.4552200
  77.0627440  42.3334670  40.9598100  77.5533560  42.7010660  42.3440240
  77.9352140  46.7324980  43.6191410  77.6380430  46.1270450  42.9399190
  78.8851960  46.7702290  43.5080770  76.1799060  39.8200630  45.2351240
  76.7313650  39.9295970  44.4604490  76.6942570  40.1938230  45.9506470
  77.0270570  46.4706670  50.2699210  76.1299100  46.6946640  50.5172610
  77.0523440  46.5941610  49.3210610  75.8541790  43.3419990  48.8456580
  75.7149560  44.2142790  49.2143980  74.9723150  42.9992800  48.7004520
  82.1771170  48.2595860  40.1521710  82.6167080  49.0020190  39.7377100
  82.1158060  48.5022430  41.0760670  77.6522140  49.2841690  51.0541730
  77.6237570  49.6884640  50.1870160  77.4887110  48.3552050  50.8913330
  74.1675070  41.9402400  38.9558850  74.0472670  42.6664490  38.3440120
  73.8575960  41.1705310  38.4786760  71.8060440  45.1117540  44.7627490
  71.8840860  45.2466310  43.8183210  72.4202120  44.4033430  44.9555610
  73.0508070  46.8117730  41.1733670  72.6436150  46.9532320  40.3187270
  73.9421080  46.5277890  40.9704880  82.8686950  50.9609640  48.0800720
  83.3831620  50.8717650  48.8823150  82.0256030  51.3069340  48.3728630
  77.3229730  51.0263510  39.2856340  77.1472210  50.1099050  39.0724140
  76.4685470  51.3850800  39.5254140  71.8619960  46.1531710  47.3021950
  72.0251000  45.6837070  46.4841320  72.3272410  45.6455270  47.9670790
  76.6338730  35.2837470  42.3382520  76.1906880  36.0647010  42.0067040
  77.1923720  35.6067360  43.0453460  80.9208540  38.1505990  47.9417840
  80.4587910  38.3589010  48.7537780  80.5186650  37.3365340  47.6388510
  83.0162760  40.8716690  51.1713290  83.3416170  40.0380440  50.8315520
  83.8043090  41.3945210  51.3191620  79.7497550  34.9048170  37.2188350
  79.1251730  34.9008040  37.9441660  79.6627670  34.0379130  36.8224320
  78.6714630  35.8284800  44.1972120  78.9686960  36.7347630  44.1164140
  79.2200190  35.3403580  43.5831690  76.4252950  40.4071040  40.0663770
  76.1993870  40.1908210  40.9710390  75.6445480  40.8399500  39.7209740
  83.6550710  40.4134410  38.6654420  83.0559600  41.1370210  38.4818040
  84.2030320  40.3511190  37.8830870  78.8652160  41.3056620  50.7324040
  78.7695760  40.3651350  50.5824440  79.7084140  41.5271690  50.3372110
  82.2615580  39.0497950  40.6957700  82.6545150  39.3670150  39.8826390
  82.6232430  38.1709830  40.8102220  73.9962700  37.7170290  48.8857820
  73.6026090  38.5645500  49.0930600  73.3081100  37.0796660  49.0766460
  80.5707750  37.8005260  51.9554560  79.8806070  37.6077460  52.5900650
  81.3140050  38.0839900  52.4878860  71.2979750  35.6398750  42.9187900
  71.0092800  36.2101610  43.6312880  72.0425510  35.1603200  43.2819130
  71.4849980  39.5818870  34.1290620  71.4024650  40.5249630  34.2705610
  71.1333040  39.4393780  33.2502970  82.8470720  41.6403700  44.7908480
  82.1151840  42.1490510  45.1398580  82.4495060  40.8233680  44.4897260
  79.2848110  38.3157900  43.1960970  79.2884170  37.8747850  42.3465510
  80.1799230  38.6375230  43.3032790  75.1350490  38.1984390  42.1555180
  74.7950540  38.6759620  42.9122230  74.3727810  37.7449510  41.7956280
  79.3468260  39.3169980  36.1867730  79.4681080  39.2756460  37.1353550
  78.9616770  40.1794130  36.0314460  83.3096630  37.0937380  44.2031420
  83.3269370  37.5446030  45.0473270  83.0612210  36.1943020  44.4164860
  78.3589760  41.6271120  35.5851030  77.7906660  41.1789370  34.9586940
  79.0678760  41.9863900  35.0516180  73.4358940  45.5283140  49.4617760
  73.0513730  44.8876810  50.0600720  73.7471130  46.2319260  50.0312490
  79.5856080  42.3759680  44.9426380  79.9526210  41.9018250  45.6887720
  79.3961140  43.2501250  45.2834720  72.4496570  37.1203370  41.0719850
  72.1643490  36.7559040  41.9098470  72.3875430  36.3883830  40.4582990
  77.3755450  41.4168320  47.2610590  77.0712520  42.2960300  47.4860950
  78.3301910  41.4768110  47.2968030  75.9037240  45.6229310  37.8577440
  75.1299500  45.0826930  37.6976160  76.6331870  45.1035920  37.5195200
  82.1235160  36.0132630  37.7933220  81.3099770  35.5145800  37.7178530
  81.9297110  36.8530880  37.3769570  82.0444020  44.6903730  49.5372830
  81.9781330  43.7699400  49.2830420  81.4149160  44.7879170  50.2517470
  75.9474640  45.2909690  41.4956250  76.4653310  44.4877950  41.4413140
  75.4958660  45.2288830  42.3373080  80.8344140  46.5575970  36.7683550
  81.1759840  47.3018200  36.2726870  80.0056850  46.8707090  37.1308380
  73.4319180  42.2571060  48.4081950  73.0734120  42.9224910  48.9955290
  73.1373740  41.4254610  48.7794570  76.6332300  42.7155300  51.2921500
  76.3332440  42.8612480  50.3949320  77.4043540  42.1560590  51.1994890
  81.9760750  47.5124300  49.2876630  81.9905290  46.5805260  49.0695540
  81.2685850  47.5984060  49.9266400  83.7171550  45.8791810  42.1329060
  84.0695370  45.2819940  41.4730430  82.8333880  45.5536040  42.3037310
  79.8034830  46.6389500  39.5399470  80.4905960  47.1858710  39.9207060
  79.0167250  47.1830230  39.5749080  71.9427230  42.2562320  35.0316550
  72.8122080  42.5387120  35.3152470  71.4517550  43.0698190  34.9165360
  79.1062040  43.6435530  39.1524830  79.5624820  44.4540780  39.3785020
  78.7550250  43.3258670  39.9843320  81.4094650  49.1541870  46.3817130
  82.0536870  49.3601250  47.0590550  81.7724090  48.3930270  45.9287980
  75.0073820  33.9873180  39.6247350  74.8788450  33.9791080  40.5732270
  74.1835840  34.3256270  39.2738360  82.6826730  47.1574220  45.0994580
  83.3248960  46.4567380  45.2126750  83.2076080  47.9372660  44.9191470
  72.3098480  51.4689700  35.5978180  72.6696120  52.0679040  34.9435450
  72.1690820  52.0149590  36.3713210  72.0067750  35.7464300  49.0854050
  71.2926270  35.9461220  49.6906660  72.4262790  34.9703870  49.4568850
  72.2940340  49.7344560  50.0720580  72.4031460  48.7939300  49.9315970
  71.6420900  49.9999310  49.4234310  80.2852930  48.0060450  51.4718700
  79.9649800  47.2869690  52.0164390  79.6111290  48.6815520  51.5454760
  78.3267100  48.8520900  36.4151850  78.3177200  49.5850590  35.7996360
  77.4065460  48.6052480  36.5078810  73.9273740  44.0735790  37.1598610
  73.3201690  44.8134690  37.1693910  74.4023090  44.1635150  36.3336810
  83.5006530  38.2386610  46.8355500  83.8687350  37.4181820  47.1635070
  82.6404730  38.2988500  47.2511150  81.3126700  48.9149140  35.0777040
  81.4138680  48.7113130  34.1479020  80.4128440  48.6607420  35.2824820
  78.8352590  39.4729500  39.0600940  78.1268740  39.9415840  39.5014550
  79.1197070  38.8151510  39.6946130  80.4608520  40.8926200  47.0593470
  80.9593770  41.3672020  47.7245320  80.6031470  39.9689720  47.2663500
  82.8668020  36.1980160  40.4996730  82.7435800  36.2166290  39.5506240
  83.8152580  36.2459100  40.6195130  79.9544810  51.4335460  39.7724710
  80.2086310  51.3956850  38.8504080  79.0057290  51.3068790  39.7652960
  77.0387610  37.7814580  36.4351650  77.8878140  38.2184730  36.3691840
  76.6718880  38.0934840  37.2623710  75.9379030  44.0346940  34.9087180
  76.7042300  43.9228300  35.4712610  76.0153720  43.3384910  34.2563950
  74.6325790  41.4672010  35.5920070  74.7129380  40.5199520  35.7037470
  75.5245540  41.7978890  35.6980730  75.4340500  51.6167400  42.6954610
  76.1702980  51.0682860  42.9663180  75.8181420  52.4823410  42.5560600
  72.3185980  47.6840970  38.5696120  71.3925760  47.9262110  38.5601530
  72.7842410  48.5115230  38.4480870  74.4398780  50.8013470  51.8840190
  75.2411510  51.1225520  52.2975590  73.9250600  50.4409050  52.6060100
  78.5442810  50.7897710  34.5180180  79.3371420  51.0786540  34.0661970
  78.0247160  50.3589880  33.8392660  83.2763410  46.9093340  51.8315600
  82.6701570  46.9324940  51.0911350  82.9717520  46.1776380  52.3682850
  72.1596590  43.2886930  50.8276240  72.6635610  42.7094210  51.3992470
  71.4204010  43.5727160  51.3652610  79.0620210  46.0101120  34.3822530
  78.9570850  45.3953470  35.1083910  78.8944430  45.4867010  33.5985540
  79.2134530  44.6957920  50.3611760  78.4480200  45.2642920  50.2766430
  79.3950490  44.4034130  49.4679990  82.3022940  45.0721150  34.9864520
  81.7533040  45.5190450  35.6307260  82.9242200  44.5670400  35.5102190
  74.1919670  41.4316520  51.7226310  74.2325010  41.1330390  52.6311540
  75.0465170  41.8324130  51.5633830  77.9698060  44.0312070  36.8829820
  78.3914480  43.8651940  37.7261210  78.0948900  43.2212300  36.3884960
  76.1325480  40.0108620  49.6900800  75.6021940  39.5199570  49.0624140
  76.8013550  40.4392820  49.1558730  80.4825700  43.0549680  34.1306920
  81.0031360  42.3398700  33.7648070  81.1294100  43.6935550  34.4307430
  76.6197780  36.9770990  49.7698090  76.5254650  36.3591740  49.0448960
  76.0395170  37.7037280  49.5428000  79.3859220  35.5344230  46.8025480
  78.9376520  35.5568490  45.9571030  78.7524420  35.1363250  47.3995780
  79.7918770  44.4298560  47.4237920  80.2106880  45.2731290  47.2514160
  78.8727400  44.5670600  47.1944700  82.1282670  42.1614740  48.8075760
  82.2478880  41.5655880  49.5470600  82.9876670  42.1984430  48.3877060
  76.8656960  40.1045300  33.8287980  76.6646020  39.2412660  34.1901320
  76.6949010  40.0178660  32.8909580  77.6426190  50.7351570  48.5395650
  77.1047280  51.4597630  48.2204350  77.8960150  50.2581910  47.7492990
  78.8951440  38.7036090  50.0651580  79.4851130  38.3951940  50.7529400
  78.0771680  38.2315840  50.2211480  75.6639760  37.2045920  33.8165860
  75.9665660  37.2113350  32.9085010  76.4034350  36.8543780  34.3133520
  80.4988400  51.9702780  48.7982300  80.4247100  52.8737920  49.1054670
  79.5967240  51.6514680  48.7704370  78.8824690  36.1480540  34.8022060
  78.5346690  35.4704530  34.2224510  79.0837460  35.6870050  35.6165450
  81.0473730  51.1361290  36.4208660  81.9424520  51.4746260  36.4427420
  81.0791360  50.4140700  35.7932940  74.6869890  46.5088340  34.6495660
  75.1244760  47.0518010  35.3053240  75.1717620  45.6835290  34.6592000
  71.9015690  49.2977370  42.1015920  72.2318700  48.4298430  41.8694560
  72.3306690  49.5035890  42.9320880  76.4977610  47.6286380  39.7617890
  76.1973150  47.5051350  40.6621800  76.3915100  46.7694970  39.3533620
  72.3905900  50.1647960  44.8397550  71.9536890  50.3448760  45.6721700
  72.9583580  50.9222580  44.6979270  72.2230330  42.6768190  41.1986430
  71.5679170  42.4079830  40.5546130  73.0608280  42.5672670  40.7488410
  73.2606260  43.0620760  45.7389770  73.6279300  42.9748160  46.6185790
  72.6917080  42.2987310  45.6396630  72.8122260  39.9729850  49.6448190
  71.9178310  39.9396610  49.9841900  73.3519810  40.1716640  50.4099440
  71.4368410  39.8867120  37.1411760  70.5332490  40.1497320  36.9663420
  71.9209030  40.1578290  36.3611720  73.9795620  38.9432660  35.0506140
  74.6887320  38.5215880  34.5653420  73.2635560  39.0107890  34.4189490
  73.6269780  34.9971990  34.0908790  74.3497910  35.5380930  34.4090010
  73.8994300  34.7235410  33.2150330  73.3161970  34.2478180  43.9931410
  73.9638160  33.6975560  43.5526570  73.7363810  34.5021330  44.8147220
  73.0693970  34.4033850  46.7356730  72.7208790  34.8597670  47.5014910
  72.7381670  33.5090980  46.8179160  74.6758340  47.5753450  50.9009920
  74.6327970  47.2046360  51.7824380  74.8069350  48.5131020  51.0411740
  78.3764370  49.1313040  46.5019640  78.1355730  49.3987600  45.6150160
  79.3167010  49.3018770  46.5570500  80.5818790  35.5945730  50.2576150
  80.5207680  36.1867560  51.0071560  81.5219170  35.4871690  50.1126410
  83.2193350  35.2515790  49.8968440  83.8333760  35.5695080  49.2349520
  83.7642910  34.7664380  50.5164300  73.7414610  33.9310050  50.0107500
  74.2897600  33.7498100  49.2473610  73.8069920  33.1404160  50.5463810
  74.5146370  50.5215700  48.0207700  73.9206690  50.3900400  48.7597740
  74.5070210  49.6853840  47.5549800  83.9601390  33.8147930  46.2237730
  83.0861230  34.1483040  46.0210660  83.8512140  33.3421110  47.0489600
  74.1458600  47.8874080  46.9715740  73.4192660  47.2679370  46.9041690
  74.2067750  48.2814690  46.1013820  77.7503700  50.1019080  43.7565150
  78.2668720  49.4906440  43.2313410  78.4001080  50.6047860  44.2476160
  80.4899200  50.9927570  44.5834130  80.7777010  50.7381870  43.7067140
  81.0022420  50.4404930  45.1739700  81.7076210  34.7317770  45.1630640
  80.9248000  35.2063270  45.4427400  81.4139140  33.8272600  45.0543820
  72.4288600  51.2048470  40.1812500  72.2610640  50.5719150  40.8794390
  71.5623110  51.4107870  39.8306690  73.0516620  35.0365250  37.6844360
  73.8095980  35.1494130  37.1108390  72.5893790  35.8734450  37.6387790
  79.5930430  37.1504520  40.6746670  78.7804940  36.7761410  40.3342550
  80.0972070  36.3949600  40.9767860  74.0351300  49.8981700  37.6262640
  73.5098920  50.2789730  36.9224600  73.9595880  50.5232470  38.3472350
  75.4241770  35.5629300  36.2246330  75.9534530  34.7759100  36.0954280
  76.0570090  36.2420490  36.4581860  77.6179610  35.3004440  39.2791720
  76.9882350  34.5991750  39.4461850  77.0784750  36.0608570  39.0624880
  80.5571560  51.9143670  51.9502330  81.4838870  51.6787940  51.9938290
  80.5421990  52.7415670  51.4688360  77.7435170  34.5788420  51.7144210
  77.4619440  35.0822020  50.9505030  78.1254870  33.7810170  51.3486340
  76.6344270  51.8464080  36.5011890  77.3663090  51.5623360  35.9535780
  76.8937940  51.6077360  37.3911270  75.7959060  47.9628810  36.5058220
  75.1667940  48.4313910  37.0544050  75.9106890  47.1178030  36.9404410
  83.2508780  42.0134470  22.6559420  83.1702830  41.0989080  22.3851130
  82.8373200  42.5101540  21.9499130  81.3826820  43.7913490  24.5368690
  80.6068920  43.3113930  24.8267260  82.0339750  43.1119140  24.3624850
  75.3992650  44.1033300  25.4144450  74.5677530  43.8482010  25.8140960
  76.0073630  44.1744070  26.1502370  75.3793910  48.1373390  25.6102470
  75.6821950  47.2471130  25.4312690  76.1237500  48.6943610  25.3824720
  73.8084600  39.0635190  19.1986840  72.9201300  39.4051160  19.0966720
  74.0925790  38.8635510  18.3067670  71.7717610  41.6640840  25.0826540
  72.3433720  40.8963040  25.0830180  71.7719150  41.9629600  24.1733150
  81.6297560  50.4831690  22.9371810  81.0109000  50.9389190  22.3666250
  82.4849340  50.6383150  22.5361510  80.8235810  46.4670680  24.5438850
  80.7544090  45.5260620  24.3827980  81.5855670  46.5572090  25.1161420
  73.0142480  37.0725200  26.8695470  72.8345320  36.1750950  27.1498230
  72.6122560  37.6197070  27.5442420  81.8540980  39.2741060  24.7707780
  82.2305800  38.4012940  24.6581450  81.7560490  39.6099760  23.8798220
  75.9845990  37.6466690  20.2325220  76.0912740  38.5470420  20.5393980
  75.0738350  37.5984660  19.9419870  73.6329150  39.5685700  25.4777810
  74.3139260  39.8324070  26.0965210  73.3177200  38.7286570  25.8115820
  77.8253720  40.6153060  24.5650400  78.3331940  41.1134030  25.2055420
  78.3566960  39.8388260  24.3889760  76.1089820  35.2551620  28.8313820
  76.1108260  35.7724010  28.0259720  75.2794130  34.7781800  28.8083750
  82.4960910  45.3670930  20.3303720  81.8778180  45.8320380  19.7666440
  83.0084160  46.0598410  20.7473230  77.3592670  44.8946800  27.0087320
  77.0262050  45.5215720  27.6508390  77.5359350  45.4208680  26.2288990
  75.7905150  36.9661580  26.8384270  76.1321960  37.8103630  26.5438140
  74.8520960  37.1145320  26.9549610  76.5711770  46.8627600  28.8236500
  77.1885770  47.5378680  28.5420950  75.7104890  47.2715580  28.7324000
  71.8644110  46.0527460  17.7043350  71.4872090  46.5414560  16.9728250
  72.1217180  46.7252740  18.3349880  79.4733040  34.4543850  23.1628860
  79.7808020  33.8990740  22.4464360  78.5433740  34.5888310  22.9801850
  81.8613800  42.5192680  19.8988980  80.9343080  42.4530060  20.1277450
  82.0138620  43.4572810  19.7844220  81.8482880  38.7909680  16.8956140
  80.9086550  38.9523640  16.9808600  82.1666140  39.5095360  16.3492130
  77.4670440  43.0457420  22.6808710  77.0627440  42.3334670  22.1854610
  77.5533560  42.7010660  23.5696750  77.9352140  46.7324980  24.8447920
  77.6380430  46.1270450  24.1655700  78.8851960  46.7702290  24.7337280
  76.1799060  39.8200630  26.4607750  76.7313650  39.9295970  25.6861000
  76.6942570  40.1938230  27.1762980  77.0270570  46.4706670  31.4955720
  76.1299100  46.6946640  31.7429120  77.0523440  46.5941610  30.5467120
  75.8541790  43.3419990  30.0713090  75.7149560  44.2142790  30.4400490
  74.9723150  42.9992800  29.9261030  82.1771170  48.2595860  21.3778220
  82.6167080  49.0020190  20.9633610  82.1158060  48.5022430  22.3017180
  77.6522140  49.2841690  32.2798240  77.6237570  49.6884640  31.4126670
  77.4887110  48.3552050  32.1169840  74.1675070  41.9402400  20.1815360
  74.0472670  42.6664490  19.5696630  73.8575960  41.1705310  19.7043270
  71.8060440  45.1117540  25.9884000  71.8840860  45.2466310  25.0439720
  72.4202120  44.4033430  26.1812120  73.0508070  46.8117730  22.3990180
  72.6436150  46.9532320  21.5443780  73.9421080  46.5277890  22.1961390
  82.8686950  50.9609640  29.3057230  83.3831620  50.8717650  30.1079660
  82.0256030  51.3069340  29.5985140  77.3229730  51.0263510  20.5112850
  77.1472210  50.1099050  20.2980650  76.4685470  51.3850800  20.7510650
  71.8619960  46.1531710  28.5278460  72.0251000  45.6837070  27.7097830
  72.3272410  45.6455270  29.1927300  76.6338730  35.2837470  23.5639030
  76.1906880  36.0647010  23.2323550  77.1923720  35.6067360  24.2709970
  80.9208540  38.1505990  29.1674350  80.4587910  38.3589010  29.9794290
  80.5186650  37.3365340  28.8645020  83.0162760  40.8716690  32.3969800
  83.3416170  40.0380440  32.0572030  83.8043090  41.3945210  32.5448130
  79.7497550  34.9048170  18.4444860  79.1251730  34.9008040  19.1698170
  79.6627670  34.0379130  18.0480830  78.6714630  35.8284800  25.4228630
  78.9686960  36.7347630  25.3420650  79.2200190  35.3403580  24.8088200
  76.4252950  40.4071040  21.2920280  76.1993870  40.1908210  22.1966900
  75.6445480  40.8399500  20.9466250  83.6550710  40.4134410  19.8910930
  83.0559600  41.1370210  19.7074550  84.2030320  40.3511190  19.1087380
  78.8652160  41.3056620  31.9580550  78.7695760  40.3651350  31.8080950
  79.7084140  41.5271690  31.5628620  82.2615580  39.0497950  21.9214210
  82.6545150  39.3670150  21.1082900  82.6232430  38.1709830  22.0358730
  73.9962700  37.7170290  30.1114330  73.6026090  38.5645500  30.3187110
  73.3081100  37.0796660  30.3022970  80.5707750  37.8005260  33.1811070
  79.8806070  37.6077460  33.8157160  81.3140050  38.0839900  33.7135370
  71.2979750  35.6398750  24.1444410  71.0092800  36.2101610  24.8569390
  72.0425510  35.1603200  24.5075640  71.4849980  39.5818870  15.3547130
  71.4024650  40.5249630  15.4962120  71.1333040  39.4393780  14.4759480
  82.8470720  41.6403700  26.0164990  82.1151840  42.1490510  26.3655090
  82.4495060  40.8233680  25.7153770  79.2848110  38.3157900  24.4217480
  79.2884170  37.8747850  23.5722020  80.1799230  38.6375230  24.5289300
  75.1350490  38.1984390  23.3811690  74.7950540  38.6759620  24.1378740
  74.3727810  37.7449510  23.0212790  79.3468260  39.3169980  17.4124240
  79.4681080  39.2756460  18.3610060  78.9616770  40.1794130  17.2570970
  83.3096630  37.0937380  25.4287930  83.3269370  37.5446030  26.2729780
  83.0612210  36.1943020  25.6421370  78.3589760  41.6271120  16.8107540
  77.7906660  41.1789370  16.1843450  79.0678760  41.9863900  16.2772690
  73.4358940  45.5283140  30.6874270  73.0513730  44.8876810  31.2857230
  73.7471130  46.2319260  31.2569000  79.5856080  42.3759680  26.1682890
  79.9526210  41.9018250  26.9144230  79.3961140  43.2501250  26.5091230
  72.4496570  37.1203370  22.2976360  72.1643490  36.7559040  23.1354980
  72.3875430  36.3883830  21.6839500  77.3755450  41.4168320  28.4867100
  77.0712520  42.2960300  28.7117460  78.3301910  41.4768110  28.5224540
  75.9037240  45.6229310  19.0833950  75.1299500  45.0826930  18.9232670
  76.6331870  45.1035920  18.7451710  82.1235160  36.0132630  19.0189730
  81.3099770  35.5145800  18.9435040  81.9297110  36.8530880  18.6026080
  82.0444020  44.6903730  30.7629340  81.9781330  43.7699400  30.5086930
  81.4149160  44.7879170  31.4773980  75.9474640  45.2909690  22.7212760
  76.4653310  44.4877950  22.6669650  75.4958660  45.2288830  23.5629590
  80.8344140  46.5575970  17.9940060  81.1759840  47.3018200  17.4983380
  80.0056850  46.8707090  18.3564890  73.4319180  42.2571060  29.6338460
  73.0734120  42.9224910  30.2211800  73.1373740  41.4254610  30.0051080
  76.6332300  42.7155300  32.5178010  76.3332440  42.8612480  31.6205830
  77.4043540  42.1560590  32.4251400  81.9760750  47.5124300  30.5133140
  81.9905290  46.5805260  30.2952050  81.2685850  47.5984060  31.1522910
  83.7171550  45.8791810  23.3585570  84.0695370  45.2819940  22.6986940
  82.8333880  45.5536040  23.5293820  79.8034830  46.6389500  20.7655980
  80.4905960  47.1858710  21.1463570  79.0167250  47.1830230  20.8005590
  71.9427230  42.2562320  16.2573060  72.8122080  42.5387120  16.5408980
  71.4517550  43.0698190  16.1421870  79.1062040  43.6435530  20.3781340
  79.5624820  44.4540780  20.6041530  78.7550250  43.3258670  21.2099830
  81.4094650  49.1541870  27.6073640  82.0536870  49.3601250  28.2847060
  81.7724090  48.3930270  27.1544490  75.0073820  33.9873180  20.8503860
  74.8788450  33.9791080  21.7988780  74.1835840  34.3256270  20.4994870
  82.6826730  47.1574220  26.3251090  83.3248960  46.4567380  26.4383260
  83.2076080  47.9372660  26.1447980  72.3098480  51.4689700  16.8234690
  72.6696120  52.0679040  16.1691960  72.1690820  52.0149590  17.5969720
  72.0067750  35.7464300  30.3110560  71.2926270  35.9461220  30.9163170
  72.4262790  34.9703870  30.6825360  72.2940340  49.7344560  31.2977090
  72.4031460  48.7939300  31.1572480  71.6420900  49.9999310  30.6490820
  80.2852930  48.0060450  32.6975210  79.9649800  47.2869690  33.2420900
  79.6111290  48.6815520  32.7711270  78.3267100  48.8520900  17.6408360
  78.3177200  49.5850590  17.0252870  77.4065460  48.6052480  17.7335320
  73.9273740  44.0735790  18.3855120  73.3201690  44.8134690  18.3950420
  74.4023090  44.1635150  17.5593320  83.5006530  38.2386610  28.0612010
  83.8687350  37.4181820  28.3891580  82.6404730  38.2988500  28.4767660
  81.3126700  48.9149140  16.3033550  81.4138680  48.7113130  15.3735530
  80.4128440  48.6607420  16.5081330  78.8352590  39.4729500  20.2857450
  78.1268740  39.9415840  20.7271060  79.1197070  38.8151510  20.9202640
  80.4608520  40.8926200  28.2849980  80.9593770  41.3672020  28.9501830
  80.6031470  39.9689720  28.4920010  82.8668020  36.1980160  21.7253240
  82.7435800  36.2166290  20.7762750  83.8152580  36.2459100  21.8451640
  79.9544810  51.4335460  20.9981220  80.2086310  51.3956850  20.0760590
  79.0057290  51.3068790  20.9909470  77.0387610  37.7814580  17.6608160
  77.8878140  38.2184730  17.5948350  76.6718880  38.0934840  18.4880220
  75.9379030  44.0346940  16.1343690  76.7042300  43.9228300  16.6969120
  76.0153720  43.3384910  15.4820460  74.6325790  41.4672010  16.8176580
  74.7129380  40.5199520  16.9293980  75.5245540  41.7978890  16.9237240
  75.4340500  51.6167400  23.9211120  76.1702980  51.0682860  24.1919690
  75.8181420  52.4823410  23.7817110  72.3185980  47.6840970  19.7952630
  71.3925760  47.9262110  19.7858040  72.7842410  48.5115230  19.6737380
  74.4398780  50.8013470  33.1096700  75.2411510  51.1225520  33.5232100
  73.9250600  50.4409050  33.8316610  78.5442810  50.7897710  15.7436690
  79.3371420  51.0786540  15.2918480  78.0247160  50.3589880  15.0649170
  83.2763410  46.9093340  33.0572110  82.6701570  46.9324940  32.3167860
  82.9717520  46.1776380  33.5939360  72.1596590  43.2886930  32.0532750
  72.6635610  42.7094210  32.6248980  71.4204010  43.5727160  32.5909120
  79.0620210  46.0101120  15.6079040  78.9570850  45.3953470  16.3340420
  78.8944430  45.4867010  14.8242050  79.2134530  44.6957920  31.5868270
  78.4480200  45.2642920  31.5022940  79.3950490  44.4034130  30.6936500
  82.3022940  45.0721150  16.2121030  81.7533040  45.5190450  16.8563770
  82.9242200  44.5670400  16.7358700  74.1919670  41.4316520  32.9482820
  74.2325010  41.1330390  33.8568050  75.0465170  41.8324130  32.7890340
  77.9698060  44.0312070  18.1086330  78.3914480  43.8651940  18.9517720
  78.0948900  43.2212300  17.6141470  76.1325480  40.0108620  30.9157310
  75.6021940  39.5199570  30.2880650  76.8013550  40.4392820  30.3815240
  80.4825700  43.0549680  15.3563430  81.0031360  42.3398700  14.9904580
  81.1294100  43.6935550  15.6563940  76.6197780  36.9770990  30.9954600
  76.5254650  36.3591740  30.2705470  76.0395170  37.7037280  30.7684510
  79.3859220  35.5344230  28.0281990  78.9376520  35.5568490  27.1827540
  78.7524420  35.1363250  28.6252290  79.7918770  44.4298560  28.6494430
  80.2106880  45.2731290  28.4770670  78.8727400  44.5670600  28.4201210
  82.1282670  42.1614740  30.0332270  82.2478880  41.5655880  30.7727110
  82.9876670  42.1984430  29.6133570  76.8656960  40.1045300  15.0544490
  76.6646020  39.2412660  15.4157830  76.6949010  40.0178660  14.1166090
  77.6426190  50.7351570  29.7652160  77.1047280  51.4597630  29.4460860
  77.8960150  50.2581910  28.9749500  78.8951440  38.7036090  31.2908090
  79.4851130  38.3951940  31.9785910  78.0771680  38.2315840  31.4467990
  75.6639760  37.2045920  15.0422370  75.9665660  37.2113350  14.1341520
  76.4034350  36.8543780  15.5390030  80.4988400  51.9702780  30.0238810
  80.4247100  52.8737920  30.3311180  79.5967240  51.6514680  29.9960880
  78.8824690  36.1480540  16.0278570  78.5346690  35.4704530  15.4481020
  79.0837460  35.6870050  16.8421960  81.0473730  51.1361290  17.6465170
  81.9424520  51.4746260  17.6683930  81.0791360  50.4140700  17.0189450
  74.6869890  46.5088340  15.8752170  75.1244760  47.0518010  16.5309750
  75.1717620  45.6835290  15.8848510  71.9015690  49.2977370  23.3272430
  72.2318700  48.4298430  23.0951070  72.3306690  49.5035890  24.1577390
  76.4977610  47.6286380  20.9874400  76.1973150  47.5051350  21.8878310
  76.3915100  46.7694970  20.5790130  72.3905900  50.1647960  26.0654060
  71.9536890  50.3448760  26.8978210  72.9583580  50.9222580  25.9235780
  72.2230330  42.6768190  22.4242940  71.5679170  42.4079830  21.7802640
  73.0608280  42.5672670  21.9744920  73.2606260  43.0620760  26.9646280
  73.6279300  42.9748160  27.8442300  72.6917080  42.2987310  26.8653140
  72.8122260  39.9729850  30.8704700  71.9178310  39.9396610  31.2098410
  73.3519810  40.1716640  31.6355950  71.4368410  39.8867120  18.3668270
  70.5332490  40.1497320  18.1919930  71.9209030  40.1578290  17.5868230
  73.9795620  38.9432660  16.2762650  74.6887320  38.5215880  15.7909930
  73.2635560  39.0107890  15.6446000  73.6269780  34.9971990  15.3165300
  74.3497910  35.5380930  15.6346520  73.8994300  34.7235410  14.4406840
  73.3161970  34.2478180  25.2187920  73.9638160  33.6975560  24.7783080
  73.7363810  34.5021330  26.0403730  73.0693970  34.4033850  27.9613240
  72.7208790  34.8597670  28.7271420  72.7381670  33.5090980  28.0435670
  74.6758340  47.5753450  32.1266430  74.6327970  47.2046360  33.0080890
  74.8069350  48.5131020  32.2668250  78.3764370  49.1313040  27.7276150
  78.1355730  49.3987600  26.8406670  79.3167010  49.3018770  27.7827010
  80.5818790  35.5945730  31.4832660  80.5207680  36.1867560  32.2328070
  81.5219170  35.4871690  31.3382920  83.2193350  35.2515790  31.1224950
  83.8333760  35.5695080  30.4606030  83.7642910  34.7664380  31.7420810
  73.7414610  33.9310050  31.2364010  74.2897600  33.7498100  30.4730120
  73.8069920  33.1404160  31.7720320  74.5146370  50.5215700  29.2464210
  73.9206690  50.3900400  29.9854250  74.5070210  49.6853840  28.7806310
  83.9601390  33.8147930  27.4494240  83.0861230  34.1483040  27.2467170
  83.8512140  33.3421110  28.2746110  74.1458600  47.8874080  28.1972250
  73.4192660  47.2679370  28.1298200  74.2067750  48.2814690  27.3270330
  77.7503700  50.1019080  24.9821660  78.2668720  49.4906440  24.4569920
  78.4001080  50.6047860  25.4732670  80.4899200  50.9927570  25.8090640
  80.7777010  50.7381870  24.9323650  81.0022420  50.4404930  26.3996210
  81.7076210  34.7317770  26.3887150  80.9248000  35.2063270  26.6683910
  81.4139140  33.8272600  26.2800330  72.4288600  51.2048470  21.4069010
  72.2610640  50.5719150  22.1050900  71.5623110  51.4107870  21.0563200
  73.0516620  35.0365250  18.9100870  73.8095980  35.1494130  18.3364900
  72.5893790  35.8734450  18.8644300  79.5930430  37.1504520  21.9003180
  78.7804940  36.7761410  21.5599060  80.0972070  36.3949600  22.2024370
  74.0351300  49.8981700  18.8519150  73.5098920  50.2789730  18.1481110
  73.9595880  50.5232470  19.5728860  75.4241770  35.5629300  17.4502840
  75.9534530  34.7759100  17.3210790  76.0570090  36.2420490  17.6838370
  77.6179610  35.3004440  20.5048230  76.9882350  34.5991750  20.6718360
  77.0784750  36.0608570  20.2881390  80.5571560  51.9143670  33.1758840
  81.4838870  51.6787940  33.2194800  80.5421990  52.7415670  32.6944870
  77.7435170  34.5788420  32.9400720  77.4619440  35.0822020  32.1761540
  78.1254870  33.7810170  32.5742850  76.6344270  51.8464080  17.7268400
  77.3663090  51.5623360  17.1792290  76.8937940  51.6077360  18.6167780
  75.7959060  47.9628810  17.7314730  75.1667940  48.4313910  18.2800560
  75.9106890  47.1178030  18.1660920  83.2508780  42.0134470   3.8815930
  83.1702830  41.0989080   3.6107640  82.8373200  42.5101540   3.1755640
  81.3826820  43.7913490   5.7625200  80.6068920  43.3113930   6.0523770
  82.0339750  43.1119140   5.5881360  75.3992650  44.1033300   6.6400960
  74.5677530  43.8482010   7.0397470  76.0073630  44.1744070   7.3758880
  75.3793910  48.1373390   6.8358980  75.6821950  47.2471130   6.6569200
  76.1237500  48.6943610   6.6081230  71.7717610  41.6640840   6.3083050
  72.3433720  40.8963040   6.3086690  71.7719150  41.9629600   5.3989660
  81.6297560  50.4831690   4.1628320  81.0109000  50.9389190   3.5922760
  82.4849340  50.6383150   3.7618020  80.8235810  46.4670680   5.7695360
  80.7544090  45.5260620   5.6084490  81.5855670  46.5572090   6.3417930
  73.0142480  37.0725200   8.0951980  72.8345320  36.1750950   8.3754740
  72.6122560  37.6197070   8.7698930  81.8540980  39.2741060   5.9964290
  82.2305800  38.4012940   5.8837960  81.7560490  39.6099760   5.1054730
  73.6329150  39.5685700   6.7034320  74.3139260  39.8324070   7.3221720
  73.3177200  38.7286570   7.0372330  77.8253720  40.6153060   5.7906910
  78.3331940  41.1134030   6.4311930  78.3566960  39.8388260   5.6146270
  76.1089820  35.2551620  10.0570330  76.1108260  35.7724010   9.2516230
  75.2794130  34.7781800  10.0340260  77.3592670  44.8946800   8.2343830
  77.0262050  45.5215720   8.8764900  77.5359350  45.4208680   7.4545500
  75.7905150  36.9661580   8.0640780  76.1321960  37.8103630   7.7694650
  74.8520960  37.1145320   8.1806120  76.5711770  46.8627600  10.0493010
  77.1885770  47.5378680   9.7677460  75.7104890  47.2715580   9.9580510
  79.4733040  34.4543850   4.3885370  79.7808020  33.8990740   3.6720870
  78.5433740  34.5888310   4.2058360  77.4670440  43.0457420   3.9065220
  77.0627440  42.3334670   3.4111120  77.5533560  42.7010660   4.7953260
  77.9352140  46.7324980   6.0704430  77.6380430  46.1270450   5.3912210
  78.8851960  46.7702290   5.9593790  76.1799060  39.8200630   7.6864260
  76.7313650  39.9295970   6.9117510  76.6942570  40.1938230   8.4019490
  77.0270570  46.4706670  12.7212230  76.1299100  46.6946640  12.9685630
  77.0523440  46.5941610  11.7723630  75.8541790  43.3419990  11.2969600
  75.7149560  44.2142790  11.6657000  74.9723150  42.9992800  11.1517540
  82.1771170  48.2595860   2.6034730  82.6167080  49.0020190   2.1890120
  82.1158060  48.5022430   3.5273690  77.6522140  49.2841690  13.5054750
  77.6237570  49.6884640  12.6383180  77.4887110  48.3552050  13.3426350
  71.8060440  45.1117540   7.2140510  71.8840860  45.2466310   6.2696230
  72.4202120  44.4033430   7.4068630  73.0508070  46.8117730   3.6246690
  72.6436150  46.9532320   2.7700290  73.9421080  46.5277890   3.4217900
  82.8686950  50.9609640  10.5313740  83.3831620  50.8717650  11.3336170
  82.0256030  51.3069340  10.8241650  71.8619960  46.1531710   9.7534970
  72.0251000  45.6837070   8.9354340  72.3272410  45.6455270  10.4183810
  76.6338730  35.2837470   4.7895540  76.1906880  36.0647010   4.4580060
  77.1923720  35.6067360   5.4966480  80.9208540  38.1505990  10.3930860
  80.4587910  38.3589010  11.2050800  80.5186650  37.3365340  10.0901530
  83.0162760  40.8716690  13.6226310  83.3416170  40.0380440  13.2828540
  83.8043090  41.3945210  13.7704640  78.6714630  35.8284800   6.6485140
  78.9686960  36.7347630   6.5677160  79.2200190  35.3403580   6.0344710
  76.4252950  40.4071040   2.5176790  76.1993870  40.1908210   3.4223410
  75.6445480  40.8399500   2.1722760  78.8652160  41.3056620  13.1837060
  78.7695760  40.3651350  13.0337460  79.7084140  41.5271690  12.7885130
  82.2615580  39.0497950   3.1470720  82.6545150  39.3670150   2.3339410
  82.6232430  38.1709830   3.2615240  73.9962700  37.7170290  11.3370840
  73.6026090  38.5645500  11.5443620  73.3081100  37.0796660  11.5279480
  80.5707750  37.8005260  14.4067580  79.8806070  37.6077460  15.0413670
  81.3140050  38.0839900  14.9391880  71.2979750  35.6398750   5.3700920
  71.0092800  36.2101610   6.0825900  72.0425510  35.1603200   5.7332150
  82.8470720  41.6403700   7.2421500  82.1151840  42.1490510   7.5911600
  82.4495060  40.8233680   6.9410280  79.2848110  38.3157900   5.6473990
  79.2884170  37.8747850   4.7978530  80.1799230  38.6375230   5.7545810
  75.1350490  38.1984390   4.6068200  74.7950540  38.6759620   5.3635250
  74.3727810  37.7449510   4.2469300  83.3096630  37.0937380   6.6544440
  83.3269370  37.5446030   7.4986290  83.0612210  36.1943020   6.8677880
  73.4358940  45.5283140  11.9130780  73.0513730  44.8876810  12.5113740
  73.7471130  46.2319260  12.4825510  79.5856080  42.3759680   7.3939400
  79.9526210  41.9018250   8.1400740  79.3961140  43.2501250   7.7347740
  72.4496570  37.1203370   3.5232870  72.1643490  36.7559040   4.3611490
  72.3875430  36.3883830   2.9096010  77.3755450  41.4168320   9.7123610
  77.0712520  42.2960300   9.9373970  78.3301910  41.4768110   9.7481050
  82.0444020  44.6903730  11.9885850  81.9781330  43.7699400  11.7343440
  81.4149160  44.7879170  12.7030490  75.9474640  45.2909690   3.9469270
  76.4653310  44.4877950   3.8926160  75.4958660  45.2288830   4.7886100
  73.4319180  42.2571060  10.8594970  73.0734120  42.9224910  11.4468310
  73.1373740  41.4254610  11.2307590  76.6332300  42.7155300  13.7434520
  76.3332440  42.8612480  12.8462340  77.4043540  42.1560590  13.6507910
  81.9760750  47.5124300  11.7389650  81.9905290  46.5805260  11.5208560
  81.2685850  47.5984060  12.3779420  83.7171550  45.8791810   4.5842080
  84.0695370  45.2819940   3.9243450  82.8333880  45.5536040   4.7550330
  79.8034830  46.6389500   1.9912490  80.4905960  47.1858710   2.3720080
  79.0167250  47.1830230   2.0262100  81.4094650  49.1541870   8.8330150
  82.0536870  49.3601250   9.5103570  81.7724090  48.3930270   8.3801000
  75.0073820  33.9873180   2.0760370  74.8788450  33.9791080   3.0245290
  74.1835840  34.3256270   1.7251380  82.6826730  47.1574220   7.5507600
  83.3248960  46.4567380   7.6639770  83.2076080  47.9372660   7.3704490
  72.0067750  35.7464300  11.5367070  71.2926270  35.9461220  12.1419680
  72.4262790  34.9703870  11.9081870  72.2940340  49.7344560  12.5233600
  72.4031460  48.7939300  12.3828990  71.6420900  49.9999310  11.8747330
  80.2852930  48.0060450  13.9231720  79.9649800  47.2869690  14.4677410
  79.6111290  48.6815520  13.9967780  83.5006530  38.2386610   9.2868520
  83.8687350  37.4181820   9.6148090  82.6404730  38.2988500   9.7024170
  80.4608520  40.8926200   9.5106490  80.9593770  41.3672020  10.1758340
  80.6031470  39.9689720   9.7176520  82.8668020  36.1980160   2.9509750
  82.7435800  36.2166290   2.0019260  83.8152580  36.2459100   3.0708150
  75.4340500  51.6167400   5.1467630  76.1702980  51.0682860   5.4176200
  75.8181420  52.4823410   5.0073620  74.4398780  50.8013470  14.3353210
  75.2411510  51.1225520  14.7488610  73.9250600  50.4409050  15.0573120
  83.2763410  46.9093340  14.2828620  82.6701570  46.9324940  13.5424370
  82.9717520  46.1776380  14.8195870  72.1596590  43.2886930  13.2789260
  72.6635610  42.7094210  13.8505490  71.4204010  43.5727160  13.8165630
  79.2134530  44.6957920  12.8124780  78.4480200  45.2642920  12.7279450
  79.3950490  44.4034130  11.9193010  74.1919670  41.4316520  14.1739330
  74.2325010  41.1330390  15.0824560  75.0465170  41.8324130  14.0146850
  76.1325480  40.0108620  12.1413820  75.6021940  39.5199570  11.5137160
  76.8013550  40.4392820  11.6071750  76.6197780  36.9770990  12.2211110
  76.5254650  36.3591740  11.4961980  76.0395170  37.7037280  11.9941020
  79.3859220  35.5344230   9.2538500  78.9376520  35.5568490   8.4084050
  78.7524420  35.1363250   9.8508800  79.7918770  44.4298560   9.8750940
  80.2106880  45.2731290   9.7027180  78.8727400  44.5670600   9.6457720
  82.1282670  42.1614740  11.2588780  82.2478880  41.5655880  11.9983620
  82.9876670  42.1984430  10.8390080  77.6426190  50.7351570  10.9908670
  77.1047280  51.4597630  10.6717370  77.8960150  50.2581910  10.2006010
  78.8951440  38.7036090  12.5164600  79.4851130  38.3951940  13.2042420
  78.0771680  38.2315840  12.6724500  80.4988400  51.9702780  11.2495320
  80.4247100  52.8737920  11.5567690  79.5967240  51.6514680  11.2217390
  71.9015690  49.2977370   4.5528940  72.2318700  48.4298430   4.3207580
  72.3306690  49.5035890   5.3833900  76.4977610  47.6286380   2.2130910
  76.1973150  47.5051350   3.1134820  76.3915100  46.7694970   1.8046640
  72.3905900  50.1647960   7.2910570  71.9536890  50.3448760   8.1234720
  72.9583580  50.9222580   7.1492290  72.2230330  42.6768190   3.6499450
  71.5679170  42.4079830   3.0059150  73.0608280  42.5672670   3.2001430
  73.2606260  43.0620760   8.1902790  73.6279300  42.9748160   9.0698810
  72.6917080  42.2987310   8.0909650  72.8122260  39.9729850  12.0961210
  71.9178310  39.9396610  12.4354920  73.3519810  40.1716640  12.8612460
  73.3161970  34.2478180   6.4444430  73.9638160  33.6975560   6.0039590
  73.7363810  34.5021330   7.2660240  73.0693970  34.4033850   9.1869750
  72.7208790  34.8597670   9.9527930  72.7381670  33.5090980   9.2692180
  74.6758340  47.5753450  13.3522940  74.6327970  47.2046360  14.2337400
  74.8069350  48.5131020  13.4924760  78.3764370  49.1313040   8.9532660
  78.1355730  49.3987600   8.0663180  79.3167010  49.3018770   9.0083520
  80.5818790  35.5945730  12.7089170  80.5207680  36.1867560  13.4584580
  81.5219170  35.4871690  12.5639430  83.2193350  35.2515790  12.3481460
  83.8333760  35.5695080  11.6862540  83.7642910  34.7664380  12.9677320
  73.7414610  33.9310050  12.4620520  74.2897600  33.7498100  11.6986630
  73.8069920  33.1404160  12.9976830  74.5146370  50.5215700  10.4720720
  73.9206690  50.3900400  11.2110760  74.5070210  49.6853840  10.0062820
  83.9601390  33.8147930   8.6750750  83.0861230  34.1483040   8.4723680
  83.8512140  33.3421110   9.5002620  74.1458600  47.8874080   9.4228760
  73.4192660  47.2679370   9.3554710  74.2067750  48.2814690   8.5526840
  77.7503700  50.1019080   6.2078170  78.2668720  49.4906440   5.6826430
  78.4001080  50.6047860   6.6989180  80.4899200  50.9927570   7.0347150
  80.7777010  50.7381870   6.1580160  81.0022420  50.4404930   7.6252720
  81.7076210  34.7317770   7.6143660  80.9248000  35.2063270   7.8940420
  81.4139140  33.8272600   7.5056840  72.4288600  51.2048470   2.6325520
  72.2610640  50.5719150   3.3307410  71.5623110  51.4107870   2.2819710
  79.5930430  37.1504520   3.1259690  78.7804940  36.7761410   2.7855570
  80.0972070  36.3949600   3.4280880  80.5571560  51.9143670  14.4015350
  81.4838870  51.6787940  14.4451310  80.5421990  52.7415670  13.9201380
  77.7435170  34.5788420  14.1657230  77.4619440  35.0822020  13.4018050
  78.1254870  33.7810170  13.7999360  83.2508780  23.2390980  78.9789890
  83.1702830  22.3245590  78.7081600  82.8373200  23.7358050  78.2729600
  81.3826820  25.0170000  80.8599160  80.6068920  24.5370440  81.1497730
  82.0339750  24.3375650  80.6855320  75.3992650  25.3289810  81.7374920
  74.5677530  25.0738520  82.1371430  76.0073630  25.4000580  82.4732840
  75.3793910  29.3629900  81.9332940  75.6821950  28.4727640  81.7543160
  76.1237500  29.9200120  81.7055190  73.8084600  20.2891700  75.5217310
  72.9201300  20.6307670  75.4197190  74.0925790  20.0892020  74.6298140
  71.7717610  22.8897350  81.4057010  72.3433720  22.1219550  81.4060650
  71.7719150  23.1886110  80.4963620  81.6297560  31.7088200  79.2602280
  81.0109000  32.1645700  78.6896720  82.4849340  31.8639660  78.8591980
  80.8235810  27.6927190  80.8669320  80.7544090  26.7517130  80.7058450
  81.5855670  27.7828600  81.4391890  73.0142480  18.2981710  83.1925940
  72.8345320  17.4007460  83.4728700  72.6122560  18.8453580  83.8672890
  81.8540980  20.4997570  81.0938250  82.2305800  19.6269450  80.9811920
  81.7560490  20.8356270  80.2028690  75.9845990  18.8723200  76.5555690
  76.0912740  19.7726930  76.8624450  75.0738350  18.8241170  76.2650340
  73.6329150  20.7942210  81.8008280  74.3139260  21.0580580  82.4195680
  73.3177200  19.9543080  82.1346290  77.8253720  21.8409570  80.8880870
  78.3331940  22.3390540  81.5285890  78.3566960  21.0644770  80.7120230
  82.4960910  26.5927440  76.6534190  81.8778180  27.0576890  76.0896910
  83.0084160  27.2854920  77.0703700  77.3592670  26.1203310  83.3317790
  77.0262050  26.7472230  83.9738860  77.5359350  26.6465190  82.5519460
  75.7905150  18.1918090  83.1614740  76.1321960  19.0360140  82.8668610
  74.8520960  18.3401830  83.2780080  71.8644110  27.2783970  74.0273820
  71.4872090  27.7671070  73.2958720  72.1217180  27.9509250  74.6580350
  79.4733040  15.6800360  79.4859330  79.7808020  15.1247250  78.7694830
  78.5433740  15.8144820  79.3032320  81.8613800  23.7449190  76.2219450
  80.9343080  23.6786570  76.4507920  82.0138620  24.6829320  76.1074690
  81.8482880  20.0166190  73.2186610  80.9086550  20.1780150  73.3039070
  82.1666140  20.7351870  72.6722600  77.4670440  24.2713930  79.0039180
  77.0627440  23.5591180  78.5085080  77.5533560  23.9267170  79.8927220
  77.9352140  27.9581490  81.1678390  77.6380430  27.3526960  80.4886170
  78.8851960  27.9958800  81.0567750  76.1799060  21.0457140  82.7838220
  76.7313650  21.1552480  82.0091470  76.6942570  21.4194740  83.4993450
  82.1771170  29.4852370  77.7008690  82.6167080  30.2276700  77.2864080
  82.1158060  29.7278940  78.6247650  74.1675070  23.1658910  76.5045830
  74.0472670  23.8921000  75.8927100  73.8575960  22.3961820  76.0273740
  71.8060440  26.3374050  82.3114470  71.8840860  26.4722820  81.3670190
  72.4202120  25.6289940  82.5042590  73.0508070  28.0374240  78.7220650
  72.6436150  28.1788830  77.8674250  73.9421080  27.7534400  78.5191860
  77.3229730  32.2520020  76.8343320  77.1472210  31.3355560  76.6211120
  76.4685470  32.6107310  77.0741120  76.6338730  16.5093980  79.8869500
  76.1906880  17.2903520  79.5554020  77.1923720  16.8323870  80.5940440
  79.7497550  16.1304680  74.7675330  79.1251730  16.1264550  75.4928640
  79.6627670  15.2635640  74.3711300  78.6714630  17.0541310  81.7459100
  78.9686960  17.9604140  81.6651120  79.2200190  16.5660090  81.1318670
  76.4252950  21.6327550  77.6150750  76.1993870  21.4164720  78.5197370
  75.6445480  22.0656010  77.2696720  83.6550710  21.6390920  76.2141400
  83.0559600  22.3626720  76.0305020  84.2030320  21.5767700  75.4317850
  82.2615580  20.2754460  78.2444680  82.6545150  20.5926660  77.4313370
  82.6232430  19.3966340  78.3589200  71.2979750  16.8655260  80.4674880
  71.0092800  17.4358120  81.1799860  72.0425510  16.3859710  80.8306110
  71.4849980  20.8075380  71.6777600  71.4024650  21.7506140  71.8192590
  71.1333040  20.6650290  70.7989950  82.8470720  22.8660210  82.3395460
  82.1151840  23.3747020  82.6885560  82.4495060  22.0490190  82.0384240
  79.2848110  19.5414410  80.7447950  79.2884170  19.1004360  79.8952490
  80.1799230  19.8631740  80.8519770  75.1350490  19.4240900  79.7042160
  74.7950540  19.9016130  80.4609210  74.3727810  18.9706020  79.3443260
  79.3468260  20.5426490  73.7354710  79.4681080  20.5012970  74.6840530
  78.9616770  21.4050640  73.5801440  83.3096630  18.3193890  81.7518400
  83.3269370  18.7702540  82.5960250  83.0612210  17.4199530  81.9651840
  78.3589760  22.8527630  73.1338010  77.7906660  22.4045880  72.5073920
  79.0678760  23.2120410  72.6003160  79.5856080  23.6016190  82.4913360
  79.9526210  23.1274760  83.2374700  79.3961140  24.4757760  82.8321700
  72.4496570  18.3459880  78.6206830  72.1643490  17.9815550  79.4585450
  72.3875430  17.6140340  78.0069970  75.9037240  26.8485820  75.4064420
  75.1299500  26.3083440  75.2463140  76.6331870  26.3292430  75.0682180
  82.1235160  17.2389140  75.3420200  81.3099770  16.7402310  75.2665510
  81.9297110  18.0787390  74.9256550  75.9474640  26.5166200  79.0443230
  76.4653310  25.7134460  78.9900120  75.4958660  26.4545340  79.8860060
  80.8344140  27.7832480  74.3170530  81.1759840  28.5274710  73.8213850
  80.0056850  28.0963600  74.6795360  83.7171550  27.1048320  79.6816040
  84.0695370  26.5076450  79.0217410  82.8333880  26.7792550  79.8524290
  79.8034830  27.8646010  77.0886450  80.4905960  28.4115220  77.4694040
  79.0167250  28.4086740  77.1236060  71.9427230  23.4818830  72.5803530
  72.8122080  23.7643630  72.8639450  71.4517550  24.2954700  72.4652340
  79.1062040  24.8692040  76.7011810  79.5624820  25.6797290  76.9272000
  78.7550250  24.5515180  77.5330300  75.0073820  15.2129690  77.1734330
  74.8788450  15.2047590  78.1219250  74.1835840  15.5512780  76.8225340
  82.6826730  28.3830730  82.6481560  83.3248960  27.6823890  82.7613730
  83.2076080  29.1629170  82.4678450  72.3098480  32.6946210  73.1465160
  72.6696120  33.2935550  72.4922430  72.1690820  33.2406100  73.9200190
  78.3267100  30.0777410  73.9638830  78.3177200  30.8107100  73.3483340
  77.4065460  29.8308990  74.0565790  73.9273740  25.2992300  74.7085590
  73.3201690  26.0391200  74.7180890  74.4023090  25.3891660  73.8823790
  81.3126700  30.1405650  72.6264020  81.4138680  29.9369640  71.6966000
  80.4128440  29.8863930  72.8311800  78.8352590  20.6986010  76.6087920
  78.1268740  21.1672350  77.0501530  79.1197070  20.0408020  77.2433110
  82.8668020  17.4236670  78.0483710  82.7435800  17.4422800  77.0993220
  83.8152580  17.4715610  78.1682110  79.9544810  32.6591970  77.3211690
  80.2086310  32.6213360  76.3991060  79.0057290  32.5325300  77.3139940
  77.0387610  19.0071090  73.9838630  77.8878140  19.4441240  73.9178820
  76.6718880  19.3191350  74.8110690  75.9379030  25.2603450  72.4574160
  76.7042300  25.1484810  73.0199590  76.0153720  24.5641420  71.8050930
  74.6325790  22.6928520  73.1407050  74.7129380  21.7456030  73.2524450
  75.5245540  23.0235400  73.2467710  75.4340500  32.8423910  80.2441590
  76.1702980  32.2939370  80.5150160  75.8181420  33.7079920  80.1047580
  72.3185980  28.9097480  76.1183100  71.3925760  29.1518620  76.1088510
  72.7842410  29.7371740  75.9967850  78.5442810  32.0154220  72.0667160
  79.3371420  32.3043050  71.6148950  78.0247160  31.5846390  71.3879640
  79.0620210  27.2357630  71.9309510  78.9570850  26.6209980  72.6570890
  78.8944430  26.7123520  71.1472520  82.3022940  26.2977660  72.5351500
  81.7533040  26.7446960  73.1794240  82.9242200  25.7926910  73.0589170
  77.9698060  25.2568580  74.4316800  78.3914480  25.0908450  75.2748190
  78.0948900  24.4468810  73.9371940  80.4825700  24.2806190  71.6793900
  81.0031360  23.5655210  71.3135050  81.1294100  24.9192060  71.9794410
  76.8656960  21.3301810  71.3774960  76.6646020  20.4669170  71.7388300
  76.6949010  21.2435170  70.4396560  75.6639760  18.4302430  71.3652840
  75.9665660  18.4369860  70.4571990  76.4034350  18.0800290  71.8620500
  78.8824690  17.3737050  72.3509040  78.5346690  16.6961040  71.7711490
  79.0837460  16.9126560  73.1652430  81.0473730  32.3617800  73.9695640
  81.9424520  32.7002770  73.9914400  81.0791360  31.6397210  73.3419920
  74.6869890  27.7344850  72.1982640  75.1244760  28.2774520  72.8540220
  75.1717620  26.9091800  72.2078980  71.9015690  30.5233880  79.6502900
  72.2318700  29.6554940  79.4181540  72.3306690  30.7292400  80.4807860
  76.4977610  28.8542890  77.3104870  76.1973150  28.7307860  78.2108780
  76.3915100  27.9951480  76.9020600  72.3905900  31.3904470  82.3884530
  71.9536890  31.5705270  83.2208680  72.9583580  32.1479090  82.2466250
  72.2230330  23.9024700  78.7473410  71.5679170  23.6336340  78.1033110
  73.0608280  23.7929180  78.2975390  73.2606260  24.2877270  83.2876750
  73.6279300  24.2004670  84.1672770  72.6917080  23.5243820  83.1883610
  71.4368410  21.1123630  74.6898740  70.5332490  21.3753830  74.5150400
  71.9209030  21.3834800  73.9098700  73.9795620  20.1689170  72.5993120
  74.6887320  19.7472390  72.1140400  73.2635560  20.2364400  71.9676470
  73.6269780  16.2228500  71.6395770  74.3497910  16.7637440  71.9576990
  73.8994300  15.9491920  70.7637310  73.3161970  15.4734690  81.5418390
  73.9638160  14.9232070  81.1013550  73.7363810  15.7277840  82.3634200
  78.3764370  30.3569550  84.0506620  78.1355730  30.6244110  83.1637140
  79.3167010  30.5275280  84.1057480  77.7503700  31.3275590  81.3052130
  78.2668720  30.7162950  80.7800390  78.4001080  31.8304370  81.7963140
  80.4899200  32.2184080  82.1321110  80.7777010  31.9638380  81.2554120
  81.0022420  31.6661440  82.7226680  81.7076210  15.9574280  82.7117620
  80.9248000  16.4319780  82.9914380  81.4139140  15.0529110  82.6030800
  72.4288600  32.4304980  77.7299480  72.2610640  31.7975660  78.4281370
  71.5623110  32.6364380  77.3793670  73.0516620  16.2621760  75.2331340
  73.8095980  16.3750640  74.6595370  72.5893790  17.0990960  75.1874770
  79.5930430  18.3761030  78.2233650  78.7804940  18.0017920  77.8829530
  80.0972070  17.6206110  78.5254840  74.0351300  31.1238210  75.1749620
  73.5098920  31.5046240  74.4711580  73.9595880  31.7488980  75.8959330
  75.4241770  16.7885810  73.7733310  75.9534530  16.0015610  73.6441260
  76.0570090  17.4677000  74.0068840  77.6179610  16.5260950  76.8278700
  76.9882350  15.8248260  76.9948830  77.0784750  17.2865080  76.6111860
  76.6344270  33.0720590  74.0498870  77.3663090  32.7879870  73.5022760
  76.8937940  32.8333870  74.9398250  75.7959060  29.1885320  74.0545200
  75.1667940  29.6570420  74.6031030  75.9106890  28.3434540  74.4891390
  83.2508780  23.2390980  60.2046400  83.1702830  22.3245590  59.9338110
  82.8373200  23.7358050  59.4986110  81.3826820  25.0170000  62.0855670
  80.6068920  24.5370440  62.3754240  82.0339750  24.3375650  61.9111830
  75.3992650  25.3289810  62.9631430  74.5677530  25.0738520  63.3627940
  76.0073630  25.4000580  63.6989350  75.3793910  29.3629900  63.1589450
  75.6821950  28.4727640  62.9799670  76.1237500  29.9200120  62.9311700
  73.8084600  20.2891700  56.7473820  72.9201300  20.6307670  56.6453700
  74.0925790  20.0892020  55.8554650  71.7717610  22.8897350  62.6313520
  72.3433720  22.1219550  62.6317160  71.7719150  23.1886110  61.7220130
  81.6297560  31.7088200  60.4858790  81.0109000  32.1645700  59.9153230
  82.4849340  31.8639660  60.0848490  80.8235810  27.6927190  62.0925830
  80.7544090  26.7517130  61.9314960  81.5855670  27.7828600  62.6648400
  73.0142480  18.2981710  64.4182450  72.8345320  17.4007460  64.6985210
  72.6122560  18.8453580  65.0929400  81.8540980  20.4997570  62.3194760
  82.2305800  19.6269450  62.2068430  81.7560490  20.8356270  61.4285200
  75.9845990  18.8723200  57.7812200  76.0912740  19.7726930  58.0880960
  75.0738350  18.8241170  57.4906850  73.6329150  20.7942210  63.0264790
  74.3139260  21.0580580  63.6452190  73.3177200  19.9543080  63.3602800
  77.8253720  21.8409570  62.1137380  78.3331940  22.3390540  62.7542400
  78.3566960  21.0644770  61.9376740  76.1089820  16.4808130  66.3800800
  76.1108260  16.9980520  65.5746700  75.2794130  16.0038310  66.3570730
  82.4960910  26.5927440  57.8790700  81.8778180  27.0576890  57.3153420
  83.0084160  27.2854920  58.2960210  77.3592670  26.1203310  64.5574300
  77.0262050  26.7472230  65.1995370  77.5359350  26.6465190  63.7775970
  75.7905150  18.1918090  64.3871250  76.1321960  19.0360140  64.0925120
  74.8520960  18.3401830  64.5036590  76.5711770  28.0884110  66.3723480
  77.1885770  28.7635190  66.0907930  75.7104890  28.4972090  66.2810980
  71.8644110  27.2783970  55.2530330  71.4872090  27.7671070  54.5215230
  72.1217180  27.9509250  55.8836860  79.4733040  15.6800360  60.7115840
  79.7808020  15.1247250  59.9951340  78.5433740  15.8144820  60.5288830
  81.8613800  23.7449190  57.4475960  80.9343080  23.6786570  57.6764430
  82.0138620  24.6829320  57.3331200  81.8482880  20.0166190  54.4443120
  80.9086550  20.1780150  54.5295580  82.1666140  20.7351870  53.8979110
  77.4670440  24.2713930  60.2295690  77.0627440  23.5591180  59.7341590
  77.5533560  23.9267170  61.1183730  77.9352140  27.9581490  62.3934900
  77.6380430  27.3526960  61.7142680  78.8851960  27.9958800  62.2824260
  76.1799060  21.0457140  64.0094730  76.7313650  21.1552480  63.2347980
  76.6942570  21.4194740  64.7249960  77.0270570  27.6963180  69.0442700
  76.1299100  27.9203150  69.2916100  77.0523440  27.8198120  68.0954100
  75.8541790  24.5676500  67.6200070  75.7149560  25.4399300  67.9887470
  74.9723150  24.2249310  67.4748010  82.1771170  29.4852370  58.9265200
  82.6167080  30.2276700  58.5120590  82.1158060  29.7278940  59.8504160
  77.6522140  30.5098200  69.8285220  77.6237570  30.9141150  68.9613650
  77.4887110  29.5808560  69.6656820  74.1675070  23.1658910  57.7302340
  74.0472670  23.8921000  57.1183610  73.8575960  22.3961820  57.2530250
  71.8060440  26.3374050  63.5370980  71.8840860  26.4722820  62.5926700
  72.4202120  25.6289940  63.7299100  73.0508070  28.0374240  59.9477160
  72.6436150  28.1788830  59.0930760  73.9421080  27.7534400  59.7448370
  82.8686950  32.1866150  66.8544210  83.3831620  32.0974160  67.6566640
  82.0256030  32.5325850  67.1472120  77.3229730  32.2520020  58.0599830
  77.1472210  31.3355560  57.8467630  76.4685470  32.6107310  58.2997630
  71.8619960  27.3788220  66.0765440  72.0251000  26.9093580  65.2584810
  72.3272410  26.8711780  66.7414280  76.6338730  16.5093980  61.1126010
  76.1906880  17.2903520  60.7810530  77.1923720  16.8323870  61.8196950
  80.9208540  19.3762500  66.7161330  80.4587910  19.5845520  67.5281270
  80.5186650  18.5621850  66.4132000  83.0162760  22.0973200  69.9456780
  83.3416170  21.2636950  69.6059010  83.8043090  22.6201720  70.0935110
  79.7497550  16.1304680  55.9931840  79.1251730  16.1264550  56.7185150
  79.6627670  15.2635640  55.5967810  78.6714630  17.0541310  62.9715610
  78.9686960  17.9604140  62.8907630  79.2200190  16.5660090  62.3575180
  76.4252950  21.6327550  58.8407260  76.1993870  21.4164720  59.7453880
  75.6445480  22.0656010  58.4953230  83.6550710  21.6390920  57.4397910
  83.0559600  22.3626720  57.2561530  84.2030320  21.5767700  56.6574360
  78.8652160  22.5313130  69.5067530  78.7695760  21.5907860  69.3567930
  79.7084140  22.7528200  69.1115600  82.2615580  20.2754460  59.4701190
  82.6545150  20.5926660  58.6569880  82.6232430  19.3966340  59.5845710
  73.9962700  18.9426800  67.6601310  73.6026090  19.7902010  67.8674090
  73.3081100  18.3053170  67.8509950  80.5707750  19.0261770  70.7298050
  79.8806070  18.8333970  71.3644140  81.3140050  19.3096410  71.2622350
  71.2979750  16.8655260  61.6931390  71.0092800  17.4358120  62.4056370
  72.0425510  16.3859710  62.0562620  71.4849980  20.8075380  52.9034110
  71.4024650  21.7506140  53.0449100  71.1333040  20.6650290  52.0246460
  82.8470720  22.8660210  63.5651970  82.1151840  23.3747020  63.9142070
  82.4495060  22.0490190  63.2640750  79.2848110  19.5414410  61.9704460
  79.2884170  19.1004360  61.1209000  80.1799230  19.8631740  62.0776280
  75.1350490  19.4240900  60.9298670  74.7950540  19.9016130  61.6865720
  74.3727810  18.9706020  60.5699770  79.3468260  20.5426490  54.9611220
  79.4681080  20.5012970  55.9097040  78.9616770  21.4050640  54.8057950
  83.3096630  18.3193890  62.9774910  83.3269370  18.7702540  63.8216760
  83.0612210  17.4199530  63.1908350  78.3589760  22.8527630  54.3594520
  77.7906660  22.4045880  53.7330430  79.0678760  23.2120410  53.8259670
  73.4358940  26.7539650  68.2361250  73.0513730  26.1133320  68.8344210
  73.7471130  27.4575770  68.8055980  79.5856080  23.6016190  63.7169870
  79.9526210  23.1274760  64.4631210  79.3961140  24.4757760  64.0578210
  72.4496570  18.3459880  59.8463340  72.1643490  17.9815550  60.6841960
  72.3875430  17.6140340  59.2326480  77.3755450  22.6424830  66.0354080
  77.0712520  23.5216810  66.2604440  78.3301910  22.7024620  66.0711520
  75.9037240  26.8485820  56.6320930  75.1299500  26.3083440  56.4719650
  76.6331870  26.3292430  56.2938690  82.1235160  17.2389140  56.5676710
  81.3099770  16.7402310  56.4922020  81.9297110  18.0787390  56.1513060
  82.0444020  25.9160240  68.3116320  81.9781330  24.9955910  68.0573910
  81.4149160  26.0135680  69.0260960  75.9474640  26.5166200  60.2699740
  76.4653310  25.7134460  60.2156630  75.4958660  26.4545340  61.1116570
  80.8344140  27.7832480  55.5427040  81.1759840  28.5274710  55.0470360
  80.0056850  28.0963600  55.9051870  73.4319180  23.4827570  67.1825440
  73.0734120  24.1481420  67.7698780  73.1373740  22.6511120  67.5538060
  76.6332300  23.9411810  70.0664990  76.3332440  24.0868990  69.1692810
  77.4043540  23.3817100  69.9738380  81.9760750  28.7380810  68.0620120
  81.9905290  27.8061770  67.8439030  81.2685850  28.8240570  68.7009890
  83.7171550  27.1048320  60.9072550  84.0695370  26.5076450  60.2473920
  82.8333880  26.7792550  61.0780800  79.8034830  27.8646010  58.3142960
  80.4905960  28.4115220  58.6950550  79.0167250  28.4086740  58.3492570
  71.9427230  23.4818830  53.8060040  72.8122080  23.7643630  54.0895960
  71.4517550  24.2954700  53.6908850  79.1062040  24.8692040  57.9268320
  79.5624820  25.6797290  58.1528510  78.7550250  24.5515180  58.7586810
  81.4094650  30.3798380  65.1560620  82.0536870  30.5857760  65.8334040
  81.7724090  29.6186780  64.7031470  75.0073820  15.2129690  58.3990840
  74.8788450  15.2047590  59.3475760  74.1835840  15.5512780  58.0481850
  82.6826730  28.3830730  63.8738070  83.3248960  27.6823890  63.9870240
  83.2076080  29.1629170  63.6934960  72.3098480  32.6946210  54.3721670
  72.6696120  33.2935550  53.7178940  72.1690820  33.2406100  55.1456700
  72.0067750  16.9720810  67.8597540  71.2926270  17.1717730  68.4650150
  72.4262790  16.1960380  68.2312340  72.2940340  30.9601070  68.8464070
  72.4031460  30.0195810  68.7059460  71.6420900  31.2255820  68.1977800
  80.2852930  29.2316960  70.2462190  79.9649800  28.5126200  70.7907880
  79.6111290  29.9072030  70.3198250  78.3267100  30.0777410  55.1895340
  78.3177200  30.8107100  54.5739850  77.4065460  29.8308990  55.2822300
  73.9273740  25.2992300  55.9342100  73.3201690  26.0391200  55.9437400
  74.4023090  25.3891660  55.1080300  83.5006530  19.4643120  65.6098990
  83.8687350  18.6438330  65.9378560  82.6404730  19.5245010  66.0254640
  81.3126700  30.1405650  53.8520530  81.4138680  29.9369640  52.9222510
  80.4128440  29.8863930  54.0568310  78.8352590  20.6986010  57.8344430
  78.1268740  21.1672350  58.2758040  79.1197070  20.0408020  58.4689620
  80.4608520  22.1182710  65.8336960  80.9593770  22.5928530  66.4988810
  80.6031470  21.1946230  66.0406990  82.8668020  17.4236670  59.2740220
  82.7435800  17.4422800  58.3249730  83.8152580  17.4715610  59.3938620
  79.9544810  32.6591970  58.5468200  80.2086310  32.6213360  57.6247570
  79.0057290  32.5325300  58.5396450  77.0387610  19.0071090  55.2095140
  77.8878140  19.4441240  55.1435330  76.6718880  19.3191350  56.0367200
  75.9379030  25.2603450  53.6830670  76.7042300  25.1484810  54.2456100
  76.0153720  24.5641420  53.0307440  74.6325790  22.6928520  54.3663560
  74.7129380  21.7456030  54.4780960  75.5245540  23.0235400  54.4724220
  75.4340500  32.8423910  61.4698100  76.1702980  32.2939370  61.7406670
  75.8181420  33.7079920  61.3304090  72.3185980  28.9097480  57.3439610
  71.3925760  29.1518620  57.3345020  72.7842410  29.7371740  57.2224360
  74.4398780  32.0269980  70.6583680  75.2411510  32.3482030  71.0719080
  73.9250600  31.6665560  71.3803590  78.5442810  32.0154220  53.2923670
  79.3371420  32.3043050  52.8405460  78.0247160  31.5846390  52.6136150
  83.2763410  28.1349850  70.6059090  82.6701570  28.1581450  69.8654840
  82.9717520  27.4032890  71.1426340  72.1596590  24.5143440  69.6019730
  72.6635610  23.9350720  70.1735960  71.4204010  24.7983670  70.1396100
  79.0620210  27.2357630  53.1566020  78.9570850  26.6209980  53.8827400
  78.8944430  26.7123520  52.3729030  79.2134530  25.9214430  69.1355250
  78.4480200  26.4899430  69.0509920  79.3950490  25.6290640  68.2423480
  82.3022940  26.2977660  53.7608010  81.7533040  26.7446960  54.4050750
  82.9242200  25.7926910  54.2845680  74.1919670  22.6573030  70.4969800
  74.2325010  22.3586900  71.4055030  75.0465170  23.0580640  70.3377320
  77.9698060  25.2568580  55.6573310  78.3914480  25.0908450  56.5004700
  78.0948900  24.4468810  55.1628450  76.1325480  21.2365130  68.4644290
  75.6021940  20.7456080  67.8367630  76.8013550  21.6649330  67.9302220
  80.4825700  24.2806190  52.9050410  81.0031360  23.5655210  52.5391560
  81.1294100  24.9192060  53.2050920  76.6197780  18.2027500  68.5441580
  76.5254650  17.5848250  67.8192450  76.0395170  18.9293790  68.3171490
  79.3859220  16.7600740  65.5768970  78.9376520  16.7825000  64.7314520
  78.7524420  16.3619760  66.1739270  79.7918770  25.6555070  66.1981410
  80.2106880  26.4987800  66.0257650  78.8727400  25.7927110  65.9688190
  82.1282670  23.3871250  67.5819250  82.2478880  22.7912390  68.3214090
  82.9876670  23.4240940  67.1620550  76.8656960  21.3301810  52.6031470
  76.6646020  20.4669170  52.9644810  76.6949010  21.2435170  51.6653070
  77.6426190  31.9608080  67.3139140  77.1047280  32.6854140  66.9947840
  77.8960150  31.4838420  66.5236480  78.8951440  19.9292600  68.8395070
  79.4851130  19.6208450  69.5272890  78.0771680  19.4572350  68.9954970
  75.6639760  18.4302430  52.5909350  75.9665660  18.4369860  51.6828500
  76.4034350  18.0800290  53.0877010  80.4988400  33.1959290  67.5725790
  80.4247100  34.0994430  67.8798160  79.5967240  32.8771190  67.5447860
  78.8824690  17.3737050  53.5765550  78.5346690  16.6961040  52.9968000
  79.0837460  16.9126560  54.3908940  81.0473730  32.3617800  55.1952150
  81.9424520  32.7002770  55.2170910  81.0791360  31.6397210  54.5676430
  74.6869890  27.7344850  53.4239150  75.1244760  28.2774520  54.0796730
  75.1717620  26.9091800  53.4335490  71.9015690  30.5233880  60.8759410
  72.2318700  29.6554940  60.6438050  72.3306690  30.7292400  61.7064370
  76.4977610  28.8542890  58.5361380  76.1973150  28.7307860  59.4365290
  76.3915100  27.9951480  58.1277110  72.3905900  31.3904470  63.6141040
  71.9536890  31.5705270  64.4465190  72.9583580  32.1479090  63.4722760
  72.2230330  23.9024700  59.9729920  71.5679170  23.6336340  59.3289620
  73.0608280  23.7929180  59.5231900  73.2606260  24.2877270  64.5133260
  73.6279300  24.2004670  65.3929280  72.6917080  23.5243820  64.4140120
  72.8122260  21.1986360  68.4191680  71.9178310  21.1653120  68.7585390
  73.3519810  21.3973150  69.1842930  71.4368410  21.1123630  55.9155250
  70.5332490  21.3753830  55.7406910  71.9209030  21.3834800  55.1355210
  73.9795620  20.1689170  53.8249630  74.6887320  19.7472390  53.3396910
  73.2635560  20.2364400  53.1932980  73.6269780  16.2228500  52.8652280
  74.3497910  16.7637440  53.1833500  73.8994300  15.9491920  51.9893820
  73.3161970  15.4734690  62.7674900  73.9638160  14.9232070  62.3270060
  73.7363810  15.7277840  63.5890710  73.0693970  15.6290360  65.5100220
  72.7208790  16.0854180  66.2758400  72.7381670  14.7347490  65.5922650
  74.6758340  28.8009960  69.6753410  74.6327970  28.4302870  70.5567870
  74.8069350  29.7387530  69.8155230  78.3764370  30.3569550  65.2763130
  78.1355730  30.6244110  64.3893650  79.3167010  30.5275280  65.3313990
  80.5818790  16.8202240  69.0319640  80.5207680  17.4124070  69.7815050
  81.5219170  16.7128200  68.8869900  83.2193350  16.4772300  68.6711930
  83.8333760  16.7951590  68.0093010  83.7642910  15.9920890  69.2907790
  73.7414610  15.1566560  68.7850990  74.2897600  14.9754610  68.0217100
  73.8069920  14.3660670  69.3207300  74.5146370  31.7472210  66.7951190
  73.9206690  31.6156910  67.5341230  74.5070210  30.9110350  66.3293290
  83.9601390  15.0404440  64.9981220  83.0861230  15.3739550  64.7954150
  83.8512140  14.5677620  65.8233090  74.1458600  29.1130590  65.7459230
  73.4192660  28.4935880  65.6785180  74.2067750  29.5071200  64.8757310
  77.7503700  31.3275590  62.5308640  78.2668720  30.7162950  62.0056900
  78.4001080  31.8304370  63.0219650  80.4899200  32.2184080  63.3577620
  80.7777010  31.9638380  62.4810630  81.0022420  31.6661440  63.9483190
  81.7076210  15.9574280  63.9374130  80.9248000  16.4319780  64.2170890
  81.4139140  15.0529110  63.8287310  72.4288600  32.4304980  58.9555990
  72.2610640  31.7975660  59.6537880  71.5623110  32.6364380  58.6050180
  73.0516620  16.2621760  56.4587850  73.8095980  16.3750640  55.8851880
  72.5893790  17.0990960  56.4131280  79.5930430  18.3761030  59.4490160
  78.7804940  18.0017920  59.1086040  80.0972070  17.6206110  59.7511350
  74.0351300  31.1238210  56.4006130  73.5098920  31.5046240  55.6968090
  73.9595880  31.7488980  57.1215840  75.4241770  16.7885810  54.9989820
  75.9534530  16.0015610  54.8697770  76.0570090  17.4677000  55.2325350
  77.6179610  16.5260950  58.0535210  76.9882350  15.8248260  58.2205340
  77.0784750  17.2865080  57.8368370  80.5571560  33.1400180  70.7245820
  81.4838870  32.9044450  70.7681780  80.5421990  33.9672180  70.2431850
  77.7435170  15.8044930  70.4887700  77.4619440  16.3078530  69.7248520
  78.1254870  15.0066680  70.1229830  76.6344270  33.0720590  55.2755380
  77.3663090  32.7879870  54.7279270  76.8937940  32.8333870  56.1654760
  75.7959060  29.1885320  55.2801710  75.1667940  29.6570420  55.8287540
  75.9106890  28.3434540  55.7147900  83.2508780  23.2390980  41.4302910
  83.1702830  22.3245590  41.1594620  82.8373200  23.7358050  40.7242620
  81.3826820  25.0170000  43.3112180  80.6068920  24.5370440  43.6010750
  82.0339750  24.3375650  43.1368340  75.3992650  25.3289810  44.1887940
  74.5677530  25.0738520  44.5884450  76.0073630  25.4000580  44.9245860
  75.3793910  29.3629900  44.3845960  75.6821950  28.4727640  44.2056180
  76.1237500  29.9200120  44.1568210  73.8084600  20.2891700  37.9730330
  72.9201300  20.6307670  37.8710210  74.0925790  20.0892020  37.0811160
  71.7717610  22.8897350  43.8570030  72.3433720  22.1219550  43.8573670
  71.7719150  23.1886110  42.9476640  81.6297560  31.7088200  41.7115300
  81.0109000  32.1645700  41.1409740  82.4849340  31.8639660  41.3105000
  80.8235810  27.6927190  43.3182340  80.7544090  26.7517130  43.1571470
  81.5855670  27.7828600  43.8904910  73.0142480  18.2981710  45.6438960
  72.8345320  17.4007460  45.9241720  72.6122560  18.8453580  46.3185910
  81.8540980  20.4997570  43.5451270  82.2305800  19.6269450  43.4324940
  81.7560490  20.8356270  42.6541710  75.9845990  18.8723200  39.0068710
  76.0912740  19.7726930  39.3137470  75.0738350  18.8241170  38.7163360
  73.6329150  20.7942210  44.2521300  74.3139260  21.0580580  44.8708700
  73.3177200  19.9543080  44.5859310  77.8253720  21.8409570  43.3393890
  78.3331940  22.3390540  43.9798910  78.3566960  21.0644770  43.1633250
  76.1089820  16.4808130  47.6057310  76.1108260  16.9980520  46.8003210
  75.2794130  16.0038310  47.5827240  82.4960910  26.5927440  39.1047210
  81.8778180  27.0576890  38.5409930  83.0084160  27.2854920  39.5216720
  77.3592670  26.1203310  45.7830810  77.0262050  26.7472230  46.4251880
  77.5359350  26.6465190  45.0032480  75.7905150  18.1918090  45.6127760
  76.1321960  19.0360140  45.3181630  74.8520960  18.3401830  45.7293100
  76.5711770  28.0884110  47.5979990  77.1885770  28.7635190  47.3164440
  75.7104890  28.4972090  47.5067490  71.8644110  27.2783970  36.4786840
  71.4872090  27.7671070  35.7471740  72.1217180  27.9509250  37.1093370
  79.4733040  15.6800360  41.9372350  79.7808020  15.1247250  41.2207850
  78.5433740  15.8144820  41.7545340  81.8613800  23.7449190  38.6732470
  80.9343080  23.6786570  38.9020940  82.0138620  24.6829320  38.5587710
  81.8482880  20.0166190  35.6699630  80.9086550  20.1780150  35.7552090
  82.1666140  20.7351870  35.1235620  77.4670440  24.2713930  41.4552200
  77.0627440  23.5591180  40.9598100  77.5533560  23.9267170  42.3440240
  77.9352140  27.9581490  43.6191410  77.6380430  27.3526960  42.9399190
  78.8851960  27.9958800  43.5080770  76.1799060  21.0457140  45.2351240
  76.7313650  21.1552480  44.4604490  76.6942570  21.4194740  45.9506470
  77.0270570  27.6963180  50.2699210  76.1299100  27.9203150  50.5172610
  77.0523440  27.8198120  49.3210610  75.8541790  24.5676500  48.8456580
  75.7149560  25.4399300  49.2143980  74.9723150  24.2249310  48.7004520
  82.1771170  29.4852370  40.1521710  82.6167080  30.2276700  39.7377100
  82.1158060  29.7278940  41.0760670  77.6522140  30.5098200  51.0541730
  77.6237570  30.9141150  50.1870160  77.4887110  29.5808560  50.8913330
  74.1675070  23.1658910  38.9558850  74.0472670  23.8921000  38.3440120
  73.8575960  22.3961820  38.4786760  71.8060440  26.3374050  44.7627490
  71.8840860  26.4722820  43.8183210  72.4202120  25.6289940  44.9555610
  73.0508070  28.0374240  41.1733670  72.6436150  28.1788830  40.3187270
  73.9421080  27.7534400  40.9704880  82.8686950  32.1866150  48.0800720
  83.3831620  32.0974160  48.8823150  82.0256030  32.5325850  48.3728630
  77.3229730  32.2520020  39.2856340  77.1472210  31.3355560  39.0724140
  76.4685470  32.6107310  39.5254140  71.8619960  27.3788220  47.3021950
  72.0251000  26.9093580  46.4841320  72.3272410  26.8711780  47.9670790
  76.6338730  16.5093980  42.3382520  76.1906880  17.2903520  42.0067040
  77.1923720  16.8323870  43.0453460  80.9208540  19.3762500  47.9417840
  80.4587910  19.5845520  48.7537780  80.5186650  18.5621850  47.6388510
  83.0162760  22.0973200  51.1713290  83.3416170  21.2636950  50.8315520
  83.8043090  22.6201720  51.3191620  79.7497550  16.1304680  37.2188350
  79.1251730  16.1264550  37.9441660  79.6627670  15.2635640  36.8224320
  78.6714630  17.0541310  44.1972120  78.9686960  17.9604140  44.1164140
  79.2200190  16.5660090  43.5831690  76.4252950  21.6327550  40.0663770
  76.1993870  21.4164720  40.9710390  75.6445480  22.0656010  39.7209740
  83.6550710  21.6390920  38.6654420  83.0559600  22.3626720  38.4818040
  84.2030320  21.5767700  37.8830870  78.8652160  22.5313130  50.7324040
  78.7695760  21.5907860  50.5824440  79.7084140  22.7528200  50.3372110
  82.2615580  20.2754460  40.6957700  82.6545150  20.5926660  39.8826390
  82.6232430  19.3966340  40.8102220  73.9962700  18.9426800  48.8857820
  73.6026090  19.7902010  49.0930600  73.3081100  18.3053170  49.0766460
  80.5707750  19.0261770  51.9554560  79.8806070  18.8333970  52.5900650
  81.3140050  19.3096410  52.4878860  71.2979750  16.8655260  42.9187900
  71.0092800  17.4358120  43.6312880  72.0425510  16.3859710  43.2819130
  71.4849980  20.8075380  34.1290620  71.4024650  21.7506140  34.2705610
  71.1333040  20.6650290  33.2502970  82.8470720  22.8660210  44.7908480
  82.1151840  23.3747020  45.1398580  82.4495060  22.0490190  44.4897260
  79.2848110  19.5414410  43.1960970  79.2884170  19.1004360  42.3465510
  80.1799230  19.8631740  43.3032790  75.1350490  19.4240900  42.1555180
  74.7950540  19.9016130  42.9122230  74.3727810  18.9706020  41.7956280
  79.3468260  20.5426490  36.1867730  79.4681080  20.5012970  37.1353550
  78.9616770  21.4050640  36.0314460  83.3096630  18.3193890  44.2031420
  83.3269370  18.7702540  45.0473270  83.0612210  17.4199530  44.4164860
  78.3589760  22.8527630  35.5851030  77.7906660  22.4045880  34.9586940
  79.0678760  23.2120410  35.0516180  73.4358940  26.7539650  49.4617760
  73.0513730  26.1133320  50.0600720  73.7471130  27.4575770  50.0312490
  79.5856080  23.6016190  44.9426380  79.9526210  23.1274760  45.6887720
  79.3961140  24.4757760  45.2834720  72.4496570  18.3459880  41.0719850
  72.1643490  17.9815550  41.9098470  72.3875430  17.6140340  40.4582990
  77.3755450  22.6424830  47.2610590  77.0712520  23.5216810  47.4860950
  78.3301910  22.7024620  47.2968030  75.9037240  26.8485820  37.8577440
  75.1299500  26.3083440  37.6976160  76.6331870  26.3292430  37.5195200
  82.1235160  17.2389140  37.7933220  81.3099770  16.7402310  37.7178530
  81.9297110  18.0787390  37.3769570  82.0444020  25.9160240  49.5372830
  81.9781330  24.9955910  49.2830420  81.4149160  26.0135680  50.2517470
  75.9474640  26.5166200  41.4956250  76.4653310  25.7134460  41.4413140
  75.4958660  26.4545340  42.3373080  80.8344140  27.7832480  36.7683550
  81.1759840  28.5274710  36.2726870  80.0056850  28.0963600  37.1308380
  73.4319180  23.4827570  48.4081950  73.0734120  24.1481420  48.9955290
  73.1373740  22.6511120  48.7794570  76.6332300  23.9411810  51.2921500
  76.3332440  24.0868990  50.3949320  77.4043540  23.3817100  51.1994890
  81.9760750  28.7380810  49.2876630  81.9905290  27.8061770  49.0695540
  81.2685850  28.8240570  49.9266400  83.7171550  27.1048320  42.1329060
  84.0695370  26.5076450  41.4730430  82.8333880  26.7792550  42.3037310
  79.8034830  27.8646010  39.5399470  80.4905960  28.4115220  39.9207060
  79.0167250  28.4086740  39.5749080  71.9427230  23.4818830  35.0316550
  72.8122080  23.7643630  35.3152470  71.4517550  24.2954700  34.9165360
  79.1062040  24.8692040  39.1524830  79.5624820  25.6797290  39.3785020
  78.7550250  24.5515180  39.9843320  81.4094650  30.3798380  46.3817130
  82.0536870  30.5857760  47.0590550  81.7724090  29.6186780  45.9287980
  75.0073820  15.2129690  39.6247350  74.8788450  15.2047590  40.5732270
  74.1835840  15.5512780  39.2738360  82.6826730  28.3830730  45.0994580
  83.3248960  27.6823890  45.2126750  83.2076080  29.1629170  44.9191470
  72.3098480  32.6946210  35.5978180  72.6696120  33.2935550  34.9435450
  72.1690820  33.2406100  36.3713210  72.0067750  16.9720810  49.0854050
  71.2926270  17.1717730  49.6906660  72.4262790  16.1960380  49.4568850
  72.2940340  30.9601070  50.0720580  72.4031460  30.0195810  49.9315970
  71.6420900  31.2255820  49.4234310  80.2852930  29.2316960  51.4718700
  79.9649800  28.5126200  52.0164390  79.6111290  29.9072030  51.5454760
  78.3267100  30.0777410  36.4151850  78.3177200  30.8107100  35.7996360
  77.4065460  29.8308990  36.5078810  73.9273740  25.2992300  37.1598610
  73.3201690  26.0391200  37.1693910  74.4023090  25.3891660  36.3336810
  83.5006530  19.4643120  46.8355500  83.8687350  18.6438330  47.1635070
  82.6404730  19.5245010  47.2511150  81.3126700  30.1405650  35.0777040
  81.4138680  29.9369640  34.1479020  80.4128440  29.8863930  35.2824820
  78.8352590  20.6986010  39.0600940  78.1268740  21.1672350  39.5014550
  79.1197070  20.0408020  39.6946130  80.4608520  22.1182710  47.0593470
  80.9593770  22.5928530  47.7245320  80.6031470  21.1946230  47.2663500
  82.8668020  17.4236670  40.4996730  82.7435800  17.4422800  39.5506240
  83.8152580  17.4715610  40.6195130  79.9544810  32.6591970  39.7724710
  80.2086310  32.6213360  38.8504080  79.0057290  32.5325300  39.7652960
  77.0387610  19.0071090  36.4351650  77.8878140  19.4441240  36.3691840
  76.6718880  19.3191350  37.2623710  75.9379030  25.2603450  34.9087180
  76.7042300  25.1484810  35.4712610  76.0153720  24.5641420  34.2563950
  74.6325790  22.6928520  35.5920070  74.7129380  21.7456030  35.7037470
  75.5245540  23.0235400  35.6980730  75.4340500  32.8423910  42.6954610
  76.1702980  32.2939370  42.9663180  75.8181420  33.7079920  42.5560600
  72.3185980  28.9097480  38.5696120  71.3925760  29.1518620  38.5601530
  72.7842410  29.7371740  38.4480870  74.4398780  32.0269980  51.8840190
  75.2411510  32.3482030  52.2975590  73.9250600  31.6665560  52.6060100
  78.5442810  32.0154220  34.5180180  79.3371420  32.3043050  34.0661970
  78.0247160  31.5846390  33.8392660  83.2763410  28.1349850  51.8315600
  82.6701570  28.1581450  51.0911350  82.9717520  27.4032890  52.3682850
  72.1596590  24.5143440  50.8276240  72.6635610  23.9350720  51.3992470
  71.4204010  24.7983670  51.3652610  79.0620210  27.2357630  34.3822530
  78.9570850  26.6209980  35.1083910  78.8944430  26.7123520  33.5985540
  79.2134530  25.9214430  50.3611760  78.4480200  26.4899430  50.2766430
  79.3950490  25.6290640  49.4679990  82.3022940  26.2977660  34.9864520
  81.7533040  26.7446960  35.6307260  82.9242200  25.7926910  35.5102190
  74.1919670  22.6573030  51.7226310  74.2325010  22.3586900  52.6311540
  75.0465170  23.0580640  51.5633830  77.9698060  25.2568580  36.8829820
  78.3914480  25.0908450  37.7261210  78.0948900  24.4468810  36.3884960
  76.1325480  21.2365130  49.6900800  75.6021940  20.7456080  49.0624140
  76.8013550  21.6649330  49.1558730  80.4825700  24.2806190  34.1306920
  81.0031360  23.5655210  33.7648070  81.1294100  24.9192060  34.4307430
  76.6197780  18.2027500  49.7698090  76.5254650  17.5848250  49.0448960
  76.0395170  18.9293790  49.5428000  79.3859220  16.7600740  46.8025480
  78.9376520  16.7825000  45.9571030  78.7524420  16.3619760  47.3995780
  79.7918770  25.6555070  47.4237920  80.2106880  26.4987800  47.2514160
  78.8727400  25.7927110  47.1944700  82.1282670  23.3871250  48.8075760
  82.2478880  22.7912390  49.5470600  82.9876670  23.4240940  48.3877060
  76.8656960  21.3301810  33.8287980  76.6646020  20.4669170  34.1901320
  76.6949010  21.2435170  32.8909580  77.6426190  31.9608080  48.5395650
  77.1047280  32.6854140  48.2204350  77.8960150  31.4838420  47.7492990
  78.8951440  19.9292600  50.0651580  79.4851130  19.6208450  50.7529400
  78.0771680  19.4572350  50.2211480  75.6639760  18.4302430  33.8165860
  75.9665660  18.4369860  32.9085010  76.4034350  18.0800290  34.3133520
  80.4988400  33.1959290  48.7982300  80.4247100  34.0994430  49.1054670
  79.5967240  32.8771190  48.7704370  78.8824690  17.3737050  34.8022060
  78.5346690  16.6961040  34.2224510  79.0837460  16.9126560  35.6165450
  81.0473730  32.3617800  36.4208660  81.9424520  32.7002770  36.4427420
  81.0791360  31.6397210  35.7932940  74.6869890  27.7344850  34.6495660
  75.1244760  28.2774520  35.3053240  75.1717620  26.9091800  34.6592000
  71.9015690  30.5233880  42.1015920  72.2318700  29.6554940  41.8694560
  72.3306690  30.7292400  42.9320880  76.4977610  28.8542890  39.7617890
  76.1973150  28.7307860  40.6621800  76.3915100  27.9951480  39.3533620
  72.3905900  31.3904470  44.8397550  71.9536890  31.5705270  45.6721700
  72.9583580  32.1479090  44.6979270  72.2230330  23.9024700  41.1986430
  71.5679170  23.6336340  40.5546130  73.0608280  23.7929180  40.7488410
  73.2606260  24.2877270  45.7389770  73.6279300  24.2004670  46.6185790
  72.6917080  23.5243820  45.6396630  72.8122260  21.1986360  49.6448190
  71.9178310  21.1653120  49.9841900  73.3519810  21.3973150  50.4099440
  71.4368410  21.1123630  37.1411760  70.5332490  21.3753830  36.9663420
  71.9209030  21.3834800  36.3611720  73.9795620  20.1689170  35.0506140
  74.6887320  19.7472390  34.5653420  73.2635560  20.2364400  34.4189490
  73.6269780  16.2228500  34.0908790  74.3497910  16.7637440  34.4090010
  73.8994300  15.9491920  33.2150330  73.3161970  15.4734690  43.9931410
  73.9638160  14.9232070  43.5526570  73.7363810  15.7277840  44.8147220
  73.0693970  15.6290360  46.7356730  72.7208790  16.0854180  47.5014910
  72.7381670  14.7347490  46.8179160  74.6758340  28.8009960  50.9009920
  74.6327970  28.4302870  51.7824380  74.8069350  29.7387530  51.0411740
  78.3764370  30.3569550  46.5019640  78.1355730  30.6244110  45.6150160
  79.3167010  30.5275280  46.5570500  80.5818790  16.8202240  50.2576150
  80.5207680  17.4124070  51.0071560  81.5219170  16.7128200  50.1126410
  83.2193350  16.4772300  49.8968440  83.8333760  16.7951590  49.2349520
  83.7642910  15.9920890  50.5164300  73.7414610  15.1566560  50.0107500
  74.2897600  14.9754610  49.2473610  73.8069920  14.3660670  50.5463810
  74.5146370  31.7472210  48.0207700  73.9206690  31.6156910  48.7597740
  74.5070210  30.9110350  47.5549800  83.9601390  15.0404440  46.2237730
  83.0861230  15.3739550  46.0210660  83.8512140  14.5677620  47.0489600
  74.1458600  29.1130590  46.9715740  73.4192660  28.4935880  46.9041690
  74.2067750  29.5071200  46.1013820  77.7503700  31.3275590  43.7565150
  78.2668720  30.7162950  43.2313410  78.4001080  31.8304370  44.2476160
  80.4899200  32.2184080  44.5834130  80.7777010  31.9638380  43.7067140
  81.0022420  31.6661440  45.1739700  81.7076210  15.9574280  45.1630640
  80.9248000  16.4319780  45.4427400  81.4139140  15.0529110  45.0543820
  72.4288600  32.4304980  40.1812500  72.2610640  31.7975660  40.8794390
  71.5623110  32.6364380  39.8306690  73.0516620  16.2621760  37.6844360
  73.8095980  16.3750640  37.1108390  72.5893790  17.0990960  37.6387790
  79.5930430  18.3761030  40.6746670  78.7804940  18.0017920  40.3342550
  80.0972070  17.6206110  40.9767860  74.0351300  31.1238210  37.6262640
  73.5098920  31.5046240  36.9224600  73.9595880  31.7488980  38.3472350
  75.4241770  16.7885810  36.2246330  75.9534530  16.0015610  36.0954280
  76.0570090  17.4677000  36.4581860  77.6179610  16.5260950  39.2791720
  76.9882350  15.8248260  39.4461850  77.0784750  17.2865080  39.0624880
  80.5571560  33.1400180  51.9502330  81.4838870  32.9044450  51.9938290
  80.5421990  33.9672180  51.4688360  77.7435170  15.8044930  51.7144210
  77.4619440  16.3078530  50.9505030  78.1254870  15.0066680  51.3486340
  76.6344270  33.0720590  36.5011890  77.3663090  32.7879870  35.9535780
  76.8937940  32.8333870  37.3911270  75.7959060  29.1885320  36.5058220
  75.1667940  29.6570420  37.0544050  75.9106890  28.3434540  36.9404410
  83.2508780  23.2390980  22.6559420  83.1702830  22.3245590  22.3851130
  82.8373200  23.7358050  21.9499130  81.3826820  25.0170000  24.5368690
  80.6068920  24.5370440  24.8267260  82.0339750  24.3375650  24.3624850
  75.3992650  25.3289810  25.4144450  74.5677530  25.0738520  25.8140960
  76.0073630  25.4000580  26.1502370  75.3793910  29.3629900  25.6102470
  75.6821950  28.4727640  25.4312690  76.1237500  29.9200120  25.3824720
  73.8084600  20.2891700  19.1986840  72.9201300  20.6307670  19.0966720
  74.0925790  20.0892020  18.3067670  71.7717610  22.8897350  25.0826540
  72.3433720  22.1219550  25.0830180  71.7719150  23.1886110  24.1733150
  81.6297560  31.7088200  22.9371810  81.0109000  32.1645700  22.3666250
  82.4849340  31.8639660  22.5361510  80.8235810  27.6927190  24.5438850
  80.7544090  26.7517130  24.3827980  81.5855670  27.7828600  25.1161420
  73.0142480  18.2981710  26.8695470  72.8345320  17.4007460  27.1498230
  72.6122560  18.8453580  27.5442420  81.8540980  20.4997570  24.7707780
  82.2305800  19.6269450  24.6581450  81.7560490  20.8356270  23.8798220
  75.9845990  18.8723200  20.2325220  76.0912740  19.7726930  20.5393980
  75.0738350  18.8241170  19.9419870  73.6329150  20.7942210  25.4777810
  74.3139260  21.0580580  26.0965210  73.3177200  19.9543080  25.8115820
  77.8253720  21.8409570  24.5650400  78.3331940  22.3390540  25.2055420
  78.3566960  21.0644770  24.3889760  76.1089820  16.4808130  28.8313820
  76.1108260  16.9980520  28.0259720  75.2794130  16.0038310  28.8083750
  82.4960910  26.5927440  20.3303720  81.8778180  27.0576890  19.7666440
  83.0084160  27.2854920  20.7473230  77.3592670  26.1203310  27.0087320
  77.0262050  26.7472230  27.6508390  77.5359350  26.6465190  26.2288990
  75.7905150  18.1918090  26.8384270  76.1321960  19.0360140  26.5438140
  74.8520960  18.3401830  26.9549610  76.5711770  28.0884110  28.8236500
  77.1885770  28.7635190  28.5420950  75.7104890  28.4972090  28.7324000
  71.8644110  27.2783970  17.7043350  71.4872090  27.7671070  16.9728250
  72.1217180  27.9509250  18.3349880  79.4733040  15.6800360  23.1628860
  79.7808020  15.1247250  22.4464360  78.5433740  15.8144820  22.9801850
  81.8613800  23.7449190  19.8988980  80.9343080  23.6786570  20.1277450
  82.0138620  24.6829320  19.7844220  81.8482880  20.0166190  16.8956140
  80.9086550  20.1780150  16.9808600  82.1666140  20.7351870  16.3492130
  77.4670440  24.2713930  22.6808710  77.0627440  23.5591180  22.1854610
  77.5533560  23.9267170  23.5696750  77.9352140  27.9581490  24.8447920
  77.6380430  27.3526960  24.1655700  78.8851960  27.9958800  24.7337280
  76.1799060  21.0457140  26.4607750  76.7313650  21.1552480  25.6861000
  76.6942570  21.4194740  27.1762980  77.0270570  27.6963180  31.4955720
  76.1299100  27.9203150  31.7429120  77.0523440  27.8198120  30.5467120
  75.8541790  24.5676500  30.0713090  75.7149560  25.4399300  30.4400490
  74.9723150  24.2249310  29.9261030  82.1771170  29.4852370  21.3778220
  82.6167080  30.2276700  20.9633610  82.1158060  29.7278940  22.3017180
  77.6522140  30.5098200  32.2798240  77.6237570  30.9141150  31.4126670
  77.4887110  29.5808560  32.1169840  74.1675070  23.1658910  20.1815360
  74.0472670  23.8921000  19.5696630  73.8575960  22.3961820  19.7043270
  71.8060440  26.3374050  25.9884000  71.8840860  26.4722820  25.0439720
  72.4202120  25.6289940  26.1812120  73.0508070  28.0374240  22.3990180
  72.6436150  28.1788830  21.5443780  73.9421080  27.7534400  22.1961390
  82.8686950  32.1866150  29.3057230  83.3831620  32.0974160  30.1079660
  82.0256030  32.5325850  29.5985140  77.3229730  32.2520020  20.5112850
  77.1472210  31.3355560  20.2980650  76.4685470  32.6107310  20.7510650
  71.8619960  27.3788220  28.5278460  72.0251000  26.9093580  27.7097830
  72.3272410  26.8711780  29.1927300  76.6338730  16.5093980  23.5639030
  76.1906880  17.2903520  23.2323550  77.1923720  16.8323870  24.2709970
  80.9208540  19.3762500  29.1674350  80.4587910  19.5845520  29.9794290
  80.5186650  18.5621850  28.8645020  83.0162760  22.0973200  32.3969800
  83.3416170  21.2636950  32.0572030  83.8043090  22.6201720  32.5448130
  79.7497550  16.1304680  18.4444860  79.1251730  16.1264550  19.1698170
  79.6627670  15.2635640  18.0480830  78.6714630  17.0541310  25.4228630
  78.9686960  17.9604140  25.3420650  79.2200190  16.5660090  24.8088200
  76.4252950  21.6327550  21.2920280  76.1993870  21.4164720  22.1966900
  75.6445480  22.0656010  20.9466250  83.6550710  21.6390920  19.8910930
  83.0559600  22.3626720  19.7074550  84.2030320  21.5767700  19.1087380
  78.8652160  22.5313130  31.9580550  78.7695760  21.5907860  31.8080950
  79.7084140  22.7528200  31.5628620  82.2615580  20.2754460  21.9214210
  82.6545150  20.5926660  21.1082900  82.6232430  19.3966340  22.0358730
  73.9962700  18.9426800  30.1114330  73.6026090  19.7902010  30.3187110
  73.3081100  18.3053170  30.3022970  80.5707750  19.0261770  33.1811070
  79.8806070  18.8333970  33.8157160  81.3140050  19.3096410  33.7135370
  71.2979750  16.8655260  24.1444410  71.0092800  17.4358120  24.8569390
  72.0425510  16.3859710  24.5075640  71.4849980  20.8075380  15.3547130
  71.4024650  21.7506140  15.4962120  71.1333040  20.6650290  14.4759480
  82.8470720  22.8660210  26.0164990  82.1151840  23.3747020  26.3655090
  82.4495060  22.0490190  25.7153770  79.2848110  19.5414410  24.4217480
  79.2884170  19.1004360  23.5722020  80.1799230  19.8631740  24.5289300
  75.1350490  19.4240900  23.3811690  74.7950540  19.9016130  24.1378740
  74.3727810  18.9706020  23.0212790  79.3468260  20.5426490  17.4124240
  79.4681080  20.5012970  18.3610060  78.9616770  21.4050640  17.2570970
  83.3096630  18.3193890  25.4287930  83.3269370  18.7702540  26.2729780
  83.0612210  17.4199530  25.6421370  78.3589760  22.8527630  16.8107540
  77.7906660  22.4045880  16.1843450  79.0678760  23.2120410  16.2772690
  73.4358940  26.7539650  30.6874270  73.0513730  26.1133320  31.2857230
  73.7471130  27.4575770  31.2569000  79.5856080  23.6016190  26.1682890
  79.9526210  23.1274760  26.9144230  79.3961140  24.4757760  26.5091230
  72.4496570  18.3459880  22.2976360  72.1643490  17.9815550  23.1354980
  72.3875430  17.6140340  21.6839500  77.3755450  22.6424830  28.4867100
  77.0712520  23.5216810  28.7117460  78.3301910  22.7024620  28.5224540
  75.9037240  26.8485820  19.0833950  75.1299500  26.3083440  18.9232670
  76.6331870  26.3292430  18.7451710  82.1235160  17.2389140  19.0189730
  81.3099770  16.7402310  18.9435040  81.9297110  18.0787390  18.6026080
  82.0444020  25.9160240  30.7629340  81.9781330  24.9955910  30.5086930
  81.4149160  26.0135680  31.4773980  75.9474640  26.5166200  22.7212760
  76.4653310  25.7134460  22.6669650  75.4958660  26.4545340  23.5629590
  80.8344140  27.7832480  17.9940060  81.1759840  28.5274710  17.4983380
  80.0056850  28.0963600  18.3564890  73.4319180  23.4827570  29.6338460
  73.0734120  24.1481420  30.2211800  73.1373740  22.6511120  30.0051080
  76.6332300  23.9411810  32.5178010  76.3332440  24.0868990  31.6205830
  77.4043540  23.3817100  32.4251400  81.9760750  28.7380810  30.5133140
  81.9905290  27.8061770  30.2952050  81.2685850  28.8240570  31.1522910
  83.7171550  27.1048320  23.3585570  84.0695370  26.5076450  22.6986940
  82.8333880  26.7792550  23.5293820  79.8034830  27.8646010  20.7655980
  80.4905960  28.4115220  21.1463570  79.0167250  28.4086740  20.8005590
  71.9427230  23.4818830  16.2573060  72.8122080  23.7643630  16.5408980
  71.4517550  24.2954700  16.1421870  79.1062040  24.8692040  20.3781340
  79.5624820  25.6797290  20.6041530  78.7550250  24.5515180  21.2099830
  81.4094650  30.3798380  27.6073640  82.0536870  30.5857760  28.2847060
  81.7724090  29.6186780  27.1544490  75.0073820  15.2129690  20.8503860
  74.8788450  15.2047590  21.7988780  74.1835840  15.5512780  20.4994870
  82.6826730  28.3830730  26.3251090  83.3248960  27.6823890  26.4383260
  83.2076080  29.1629170  26.1447980  72.3098480  32.6946210  16.8234690
  72.6696120  33.2935550  16.1691960  72.1690820  33.2406100  17.5969720
  72.0067750  16.9720810  30.3110560  71.2926270  17.1717730  30.9163170
  72.4262790  16.1960380  30.6825360  72.2940340  30.9601070  31.2977090
  72.4031460  30.0195810  31.1572480  71.6420900  31.2255820  30.6490820
  80.2852930  29.2316960  32.6975210  79.9649800  28.5126200  33.2420900
  79.6111290  29.9072030  32.7711270  78.3267100  30.0777410  17.6408360
  78.3177200  30.8107100  17.0252870  77.4065460  29.8308990  17.7335320
  73.9273740  25.2992300  18.3855120  73.3201690  26.0391200  18.3950420
  74.4023090  25.3891660  17.5593320  83.5006530  19.4643120  28.0612010
  83.8687350  18.6438330  28.3891580  82.6404730  19.5245010  28.4767660
  81.3126700  30.1405650  16.3033550  81.4138680  29.9369640  15.3735530
  80.4128440  29.8863930  16.5081330  78.8352590  20.6986010  20.2857450
  78.1268740  21.1672350  20.7271060  79.1197070  20.0408020  20.9202640
  80.4608520  22.1182710  28.2849980  80.9593770  22.5928530  28.9501830
  80.6031470  21.1946230  28.4920010  82.8668020  17.4236670  21.7253240
  82.7435800  17.4422800  20.7762750  83.8152580  17.4715610  21.8451640
  79.9544810  32.6591970  20.9981220  80.2086310  32.6213360  20.0760590
  79.0057290  32.5325300  20.9909470  77.0387610  19.0071090  17.6608160
  77.8878140  19.4441240  17.5948350  76.6718880  19.3191350  18.4880220
  75.9379030  25.2603450  16.1343690  76.7042300  25.1484810  16.6969120
  76.0153720  24.5641420  15.4820460  74.6325790  22.6928520  16.8176580
  74.7129380  21.7456030  16.9293980  75.5245540  23.0235400  16.9237240
  75.4340500  32.8423910  23.9211120  76.1702980  32.2939370  24.1919690
  75.8181420  33.7079920  23.7817110  72.3185980  28.9097480  19.7952630
  71.3925760  29.1518620  19.7858040  72.7842410  29.7371740  19.6737380
  74.4398780  32.0269980  33.1096700  75.2411510  32.3482030  33.5232100
  73.9250600  31.6665560  33.8316610  78.5442810  32.0154220  15.7436690
  79.3371420  32.3043050  15.2918480  78.0247160  31.5846390  15.0649170
  83.2763410  28.1349850  33.0572110  82.6701570  28.1581450  32.3167860
  82.9717520  27.4032890  33.5939360  72.1596590  24.5143440  32.0532750
  72.6635610  23.9350720  32.6248980  71.4204010  24.7983670  32.5909120
  79.0620210  27.2357630  15.6079040  78.9570850  26.6209980  16.3340420
  78.8944430  26.7123520  14.8242050  79.2134530  25.9214430  31.5868270
  78.4480200  26.4899430  31.5022940  79.3950490  25.6290640  30.6936500
  82.3022940  26.2977660  16.2121030  81.7533040  26.7446960  16.8563770
  82.9242200  25.7926910  16.7358700  74.1919670  22.6573030  32.9482820
  74.2325010  22.3586900  33.8568050  75.0465170  23.0580640  32.7890340
  77.9698060  25.2568580  18.1086330  78.3914480  25.0908450  18.9517720
  78.0948900  24.4468810  17.6141470  76.1325480  21.2365130  30.9157310
  75.6021940  20.7456080  30.2880650  76.8013550  21.6649330  30.3815240
  80.4825700  24.2806190  15.3563430  81.0031360  23.5655210  14.9904580
  81.1294100  24.9192060  15.6563940  76.6197780  18.2027500  30.9954600
  76.5254650  17.5848250  30.2705470  76.0395170  18.9293790  30.7684510
  79.3859220  16.7600740  28.0281990  78.9376520  16.7825000  27.1827540
  78.7524420  16.3619760  28.6252290  79.7918770  25.6555070  28.6494430
  80.2106880  26.4987800  28.4770670  78.8727400  25.7927110  28.4201210
  82.1282670  23.3871250  30.0332270  82.2478880  22.7912390  30.7727110
  82.9876670  23.4240940  29.6133570  76.8656960  21.3301810  15.0544490
  76.6646020  20.4669170  15.4157830  76.6949010  21.2435170  14.1166090
  77.6426190  31.9608080  29.7652160  77.1047280  32.6854140  29.4460860
  77.8960150  31.4838420  28.9749500  78.8951440  19.9292600  31.2908090
  79.4851130  19.6208450  31.9785910  78.0771680  19.4572350  31.4467990
  75.6639760  18.4302430  15.0422370  75.9665660  18.4369860  14.1341520
  76.4034350  18.0800290  15.5390030  80.4988400  33.1959290  30.0238810
  80.4247100  34.0994430  30.3311180  79.5967240  32.8771190  29.9960880
  78.8824690  17.3737050  16.0278570  78.5346690  16.6961040  15.4481020
  79.0837460  16.9126560  16.8421960  81.0473730  32.3617800  17.6465170
  81.9424520  32.7002770  17.6683930  81.0791360  31.6397210  17.0189450
  74.6869890  27.7344850  15.8752170  75.1244760  28.2774520  16.5309750
  75.1717620  26.9091800  15.8848510  71.9015690  30.5233880  23.3272430
  72.2318700  29.6554940  23.0951070  72.3306690  30.7292400  24.1577390
  76.4977610  28.8542890  20.9874400  76.1973150  28.7307860  21.8878310
  76.3915100  27.9951480  20.5790130  72.3905900  31.3904470  26.0654060
  71.9536890  31.5705270  26.8978210  72.9583580  32.1479090  25.9235780
  72.2230330  23.9024700  22.4242940  71.5679170  23.6336340  21.7802640
  73.0608280  23.7929180  21.9744920  73.2606260  24.2877270  26.9646280
  73.6279300  24.2004670  27.8442300  72.6917080  23.5243820  26.8653140
  72.8122260  21.1986360  30.8704700  71.9178310  21.1653120  31.2098410
  73.3519810  21.3973150  31.6355950  71.4368410  21.1123630  18.3668270
  70.5332490  21.3753830  18.1919930  71.9209030  21.3834800  17.5868230
  73.9795620  20.1689170  16.2762650  74.6887320  19.7472390  15.7909930
  73.2635560  20.2364400  15.6446000  73.6269780  16.2228500  15.3165300
  74.3497910  16.7637440  15.6346520  73.8994300  15.9491920  14.4406840
  73.3161970  15.4734690  25.2187920  73.9638160  14.9232070  24.7783080
  73.7363810  15.7277840  26.0403730  73.0693970  15.6290360  27.9613240
  72.7208790  16.0854180  28.7271420  72.7381670  14.7347490  28.0435670
  74.6758340  28.8009960  32.1266430  74.6327970  28.4302870  33.0080890
  74.8069350  29.7387530  32.2668250  78.3764370  30.3569550  27.7276150
  78.1355730  30.6244110  26.8406670  79.3167010  30.5275280  27.7827010
  80.5818790  16.8202240  31.4832660  80.5207680  17.4124070  32.2328070
  81.5219170  16.7128200  31.3382920  83.2193350  16.4772300  31.1224950
  83.8333760  16.7951590  30.4606030  83.7642910  15.9920890  31.7420810
  73.7414610  15.1566560  31.2364010  74.2897600  14.9754610  30.4730120
  73.8069920  14.3660670  31.7720320  74.5146370  31.7472210  29.2464210
  73.9206690  31.6156910  29.9854250  74.5070210  30.9110350  28.7806310
  83.9601390  15.0404440  27.4494240  83.0861230  15.3739550  27.2467170
  83.8512140  14.5677620  28.2746110  74.1458600  29.1130590  28.1972250
  73.4192660  28.4935880  28.1298200  74.2067750  29.5071200  27.3270330
  77.7503700  31.3275590  24.9821660  78.2668720  30.7162950  24.4569920
  78.4001080  31.8304370  25.4732670  80.4899200  32.2184080  25.8090640
  80.7777010  31.9638380  24.9323650  81.0022420  31.6661440  26.3996210
  81.7076210  15.9574280  26.3887150  80.9248000  16.4319780  26.6683910
  81.4139140  15.0529110  26.2800330  72.4288600  32.4304980  21.4069010
  72.2610640  31.7975660  22.1050900  71.5623110  32.6364380  21.0563200
  73.0516620  16.2621760  18.9100870  73.8095980  16.3750640  18.3364900
  72.5893790  17.0990960  18.8644300  79.5930430  18.3761030  21.9003180
  78.7804940  18.0017920  21.5599060  80.0972070  17.6206110  22.2024370
  74.0351300  31.1238210  18.8519150  73.5098920  31.5046240  18.1481110
  73.9595880  31.7488980  19.5728860  75.4241770  16.7885810  17.4502840
  75.9534530  16.0015610  17.3210790  76.0570090  17.4677000  17.6838370
  77.6179610  16.5260950  20.5048230  76.9882350  15.8248260  20.6718360
  77.0784750  17.2865080  20.2881390  80.5571560  33.1400180  33.1758840
  81.4838870  32.9044450  33.2194800  80.5421990  33.9672180  32.6944870
  77.7435170  15.8044930  32.9400720  77.4619440  16.3078530  32.1761540
  78.1254870  15.0066680  32.5742850  76.6344270  33.0720590  17.7268400
  77.3663090  32.7879870  17.1792290  76.8937940  32.8333870  18.6167780
  75.7959060  29.1885320  17.7314730  75.1667940  29.6570420  18.2800560
  75.9106890  28.3434540  18.1660920  83.2508780  23.2390980   3.8815930
  83.1702830  22.3245590   3.6107640  82.8373200  23.7358050   3.1755640
  81.3826820  25.0170000   5.7625200  80.6068920  24.5370440   6.0523770
  82.0339750  24.3375650   5.5881360  75.3992650  25.3289810   6.6400960
  74.5677530  25.0738520   7.0397470  76.0073630  25.4000580   7.3758880
  75.3793910  29.3629900   6.8358980  75.6821950  28.4727640   6.6569200
  76.1237500  29.9200120   6.6081230  71.7717610  22.8897350   6.3083050
  72.3433720  22.1219550   6.3086690  71.7719150  23.1886110   5.3989660
  81.6297560  31.7088200   4.1628320  81.0109000  32.1645700   3.5922760
  82.4849340  31.8639660   3.7618020  80.8235810  27.6927190   5.7695360
  80.7544090  26.7517130   5.6084490  81.5855670  27.7828600   6.3417930
  73.0142480  18.2981710   8.0951980  72.8345320  17.4007460   8.3754740
  72.6122560  18.8453580   8.7698930  81.8540980  20.4997570   5.9964290
  82.2305800  19.6269450   5.8837960  81.7560490  20.8356270   5.1054730
  73.6329150  20.7942210   6.7034320  74.3139260  21.0580580   7.3221720
  73.3177200  19.9543080   7.0372330  77.8253720  21.8409570   5.7906910
  78.3331940  22.3390540   6.4311930  78.3566960  21.0644770   5.6146270
  76.1089820  16.4808130  10.0570330  76.1108260  16.9980520   9.2516230
  75.2794130  16.0038310  10.0340260  77.3592670  26.1203310   8.2343830
  77.0262050  26.7472230   8.8764900  77.5359350  26.6465190   7.4545500
  75.7905150  18.1918090   8.0640780  76.1321960  19.0360140   7.7694650
  74.8520960  18.3401830   8.1806120  76.5711770  28.0884110  10.0493010
  77.1885770  28.7635190   9.7677460  75.7104890  28.4972090   9.9580510
  79.4733040  15.6800360   4.3885370  79.7808020  15.1247250   3.6720870
  78.5433740  15.8144820   4.2058360  77.4670440  24.2713930   3.9065220
  77.0627440  23.5591180   3.4111120  77.5533560  23.9267170   4.7953260
  77.9352140  27.9581490   6.0704430  77.6380430  27.3526960   5.3912210
  78.8851960  27.9958800   5.9593790  76.1799060  21.0457140   7.6864260
  76.7313650  21.1552480   6.9117510  76.6942570  21.4194740   8.4019490
  77.0270570  27.6963180  12.7212230  76.1299100  27.9203150  12.9685630
  77.0523440  27.8198120  11.7723630  75.8541790  24.5676500  11.2969600
  75.7149560  25.4399300  11.6657000  74.9723150  24.2249310  11.1517540
  82.1771170  29.4852370   2.6034730  82.6167080  30.2276700   2.1890120
  82.1158060  29.7278940   3.5273690  77.6522140  30.5098200  13.5054750
  77.6237570  30.9141150  12.6383180  77.4887110  29.5808560  13.3426350
  71.8060440  26.3374050   7.2140510  71.8840860  26.4722820   6.2696230
  72.4202120  25.6289940   7.4068630  73.0508070  28.0374240   3.6246690
  72.6436150  28.1788830   2.7700290  73.9421080  27.7534400   3.4217900
  82.8686950  32.1866150  10.5313740  83.3831620  32.0974160  11.3336170
  82.0256030  32.5325850  10.8241650  71.8619960  27.3788220   9.7534970
  72.0251000  26.9093580   8.9354340  72.3272410  26.8711780  10.4183810
  76.6338730  16.5093980   4.7895540  76.1906880  17.2903520   4.4580060
  77.1923720  16.8323870   5.4966480  80.9208540  19.3762500  10.3930860
  80.4587910  19.5845520  11.2050800  80.5186650  18.5621850  10.0901530
  83.0162760  22.0973200  13.6226310  83.3416170  21.2636950  13.2828540
  83.8043090  22.6201720  13.7704640  78.6714630  17.0541310   6.6485140
  78.9686960  17.9604140   6.5677160  79.2200190  16.5660090   6.0344710
  76.4252950  21.6327550   2.5176790  76.1993870  21.4164720   3.4223410
  75.6445480  22.0656010   2.1722760  78.8652160  22.5313130  13.1837060
  78.7695760  21.5907860  13.0337460  79.7084140  22.7528200  12.7885130
  82.2615580  20.2754460   3.1470720  82.6545150  20.5926660   2.3339410
  82.6232430  19.3966340   3.2615240  73.9962700  18.9426800  11.3370840
  73.6026090  19.7902010  11.5443620  73.3081100  18.3053170  11.5279480
  80.5707750  19.0261770  14.4067580  79.8806070  18.8333970  15.0413670
  81.3140050  19.3096410  14.9391880  71.2979750  16.8655260   5.3700920
  71.0092800  17.4358120   6.0825900  72.0425510  16.3859710   5.7332150
  82.8470720  22.8660210   7.2421500  82.1151840  23.3747020   7.5911600
  82.4495060  22.0490190   6.9410280  79.2848110  19.5414410   5.6473990
  79.2884170  19.1004360   4.7978530  80.1799230  19.8631740   5.7545810
  75.1350490  19.4240900   4.6068200  74.7950540  19.9016130   5.3635250
  74.3727810  18.9706020   4.2469300  83.3096630  18.3193890   6.6544440
  83.3269370  18.7702540   7.4986290  83.0612210  17.4199530   6.8677880
  73.4358940  26.7539650  11.9130780  73.0513730  26.1133320  12.5113740
  73.7471130  27.4575770  12.4825510  79.5856080  23.6016190   7.3939400
  79.9526210  23.1274760   8.1400740  79.3961140  24.4757760   7.7347740
  72.4496570  18.3459880   3.5232870  72.1643490  17.9815550   4.3611490
  72.3875430  17.6140340   2.9096010  77.3755450  22.6424830   9.7123610
  77.0712520  23.5216810   9.9373970  78.3301910  22.7024620   9.7481050
  82.0444020  25.9160240  11.9885850  81.9781330  24.9955910  11.7343440
  81.4149160  26.0135680  12.7030490  75.9474640  26.5166200   3.9469270
  76.4653310  25.7134460   3.8926160  75.4958660  26.4545340   4.7886100
  73.4319180  23.4827570  10.8594970  73.0734120  24.1481420  11.4468310
[truncated: 1,486,792 more chars]
