# Supplementary material for: Transmembrane Protease Serine 2 Proteolytic Cleavage of the SARS-CoV-2 Spike Protein: A Mechanistic Quantum Mechanics/Molecular Mechanics Study to Inspire the Design of New Drugs To Fight the COVID-19 Pandemic
Source: J Chem Inf Model. 2022 May 12;62(10):2510–21. doi: 10.1021/acs.jcim.1c01561 (PMC9113003; doi:10.1021/acs.jcim.1c01561)
Supplement: Supplementary file 2 — ci1c01561_si_002.zip [file ci1c01561_si_002.zip › Data_files/Coordinates/AE.pdb]

CRYST1    0.000    0.000    0.000  90.00  90.00  90.00 P 1           1
ATOM      1  N  LILE X   1      -2.185 -10.300  -4.315  0.00  0.00           N
ATOM      2  H1 LILE X   1      -2.540 -11.002  -3.677  0.00  0.00           H
ATOM      3  H2 LILE X   1      -1.779  -9.555  -3.749  0.00  0.00           H
ATOM      4  H3 LILE X   1      -1.463 -10.726  -4.882  0.00  0.00           H
ATOM      5  CA LILE X   1      -3.275  -9.767  -5.167  0.00  0.00           C
ATOM      6  HA LILE X   1      -3.936  -9.163  -4.545  0.00  0.00           H
ATOM      7  CB LILE X   1      -2.748  -8.887  -6.324  0.00  0.00           C
ATOM      8  HB LILE X   1      -2.049  -9.489  -6.905  0.00  0.00           H
ATOM      9  CG2LILE X   1      -3.867  -8.442  -7.287  0.00  0.00           C
ATOM     10 HG21LILE X   1      -4.687  -7.973  -6.739  0.00  0.00           H
ATOM     11 HG22LILE X   1      -3.473  -7.731  -8.014  0.00  0.00           H
ATOM     12 HG23LILE X   1      -4.260  -9.296  -7.841  0.00  0.00           H
ATOM     13  CG1LILE X   1      -1.967  -7.657  -5.824  0.00  0.00           C
ATOM     14 HG12LILE X   1      -1.505  -7.184  -6.687  0.00  0.00           H
ATOM     15 HG13LILE X   1      -1.161  -7.985  -5.171  0.00  0.00           H
ATOM     16  CD1LILE X   1      -2.800  -6.596  -5.094  0.00  0.00           C
ATOM     17 HD11LILE X   1      -3.413  -7.050  -4.319  0.00  0.00           H
ATOM     18 HD12LILE X   1      -2.137  -5.863  -4.634  0.00  0.00           H
ATOM     19 HD13LILE X   1      -3.442  -6.084  -5.807  0.00  0.00           H
ATOM     20  C  LILE X   1      -4.093 -10.921  -5.725  0.00  0.00           C
ATOM     21  O  LILE X   1      -3.534 -11.814  -6.357  0.00  0.00           O
ATOM     22  N  LVAL X   2      -5.405 -10.903  -5.505  0.00  0.00           N
ATOM     23  H  LVAL X   2      -5.799 -10.087  -5.045  0.00  0.00           H
ATOM     24  CA LVAL X   2      -6.374 -11.865  -6.051  0.00  0.00           C
ATOM     25  HA LVAL X   2      -5.867 -12.809  -6.253  0.00  0.00           H
ATOM     26  CB LVAL X   2      -7.504 -12.136  -5.036  0.00  0.00           C
ATOM     27  HB LVAL X   2      -8.072 -11.219  -4.878  0.00  0.00           H
ATOM     28  CG1LVAL X   2      -8.455 -13.211  -5.565  0.00  0.00           C
ATOM     29 HG11LVAL X   2      -7.877 -14.040  -5.969  0.00  0.00           H
ATOM     30 HG12LVAL X   2      -9.098 -13.592  -4.774  0.00  0.00           H
ATOM     31 HG13LVAL X   2      -9.086 -12.806  -6.358  0.00  0.00           H
ATOM     32  CG2LVAL X   2      -6.965 -12.593  -3.672  0.00  0.00           C
ATOM     33 HG21LVAL X   2      -6.361 -11.804  -3.227  0.00  0.00           H
ATOM     34 HG22LVAL X   2      -7.795 -12.811  -3.001  0.00  0.00           H
ATOM     35 HG23LVAL X   2      -6.358 -13.486  -3.792  0.00  0.00           H
ATOM     36  C  LVAL X   2      -6.967 -11.346  -7.367  0.00  0.00           C
ATOM     37  O  LVAL X   2      -7.290 -10.161  -7.464  0.00  0.00           O
ATOM     38  N  LGLY X   3      -7.149 -12.227  -8.354  0.00  0.00           N
ATOM     39  H  LGLY X   3      -6.845 -13.185  -8.198  0.00  0.00           H
ATOM     40  CA LGLY X   3      -7.825 -11.942  -9.627  0.00  0.00           C
ATOM     41  HA2LGLY X   3      -8.105 -12.890 -10.086  0.00  0.00           H
ATOM     42  HA3LGLY X   3      -8.737 -11.383  -9.423  0.00  0.00           H
ATOM     43  C  LGLY X   3      -6.996 -11.150 -10.648  0.00  0.00           C
ATOM     44  O  LGLY X   3      -7.554 -10.646 -11.631  0.00  0.00           O
ATOM     45  N  LGLY X   4      -5.691 -11.004 -10.411  0.00  0.00           N
ATOM     46  H  LGLY X   4      -5.288 -11.525  -9.643  0.00  0.00           H
ATOM     47  CA LGLY X   4      -4.752 -10.263 -11.250  0.00  0.00           C
ATOM     48  HA2LGLY X   4      -5.278  -9.519 -11.846  0.00  0.00           H
ATOM     49  HA3LGLY X   4      -4.057  -9.736 -10.596  0.00  0.00           H
ATOM     50  C  LGLY X   4      -3.925 -11.133 -12.197  0.00  0.00           C
ATOM     51  O  LGLY X   4      -4.169 -12.323 -12.385  0.00  0.00           O
ATOM     52  N  LGLU X   5      -2.914 -10.502 -12.786  0.00  0.00           N
ATOM     53  H  LGLU X   5      -2.790  -9.523 -12.567  0.00  0.00           H
ATOM     54  CA LGLU X   5      -1.992 -11.080 -13.771  0.00  0.00           C
ATOM     55  HA LGLU X   5      -1.999 -12.166 -13.688  0.00  0.00           H
ATOM     56  CB LGLU X   5      -2.504 -10.703 -15.173  0.00  0.00           C
ATOM     57  HB2LGLU X   5      -3.517 -11.096 -15.276  0.00  0.00           H
ATOM     58  HB3LGLU X   5      -2.558  -9.617 -15.230  0.00  0.00           H
ATOM     59  CG LGLU X   5      -1.672 -11.204 -16.365  0.00  0.00           C
ATOM     60  HG2LGLU X   5      -0.677 -10.760 -16.317  0.00  0.00           H
ATOM     61  HG3LGLU X   5      -1.565 -12.286 -16.291  0.00  0.00           H
ATOM     62  CD LGLU X   5      -2.314 -10.840 -17.717  0.00  0.00           C
ATOM     63  OE1LGLU X   5      -3.247  -9.999 -17.753  0.00  0.00           O
ATOM     64  OE2LGLU X   5      -1.863 -11.349 -18.773  0.00  0.00           O
ATOM     65  C  LGLU X   5      -0.562 -10.583 -13.493  0.00  0.00           C
ATOM     66  O  LGLU X   5      -0.394  -9.481 -12.947  0.00  0.00           O
ATOM     67  N  LSER X   6       0.461 -11.368 -13.856  0.00  0.00           N
ATOM     68  H  LSER X   6       0.252 -12.278 -14.256  0.00  0.00           H
ATOM     69  CA LSER X   6       1.879 -11.013 -13.668  0.00  0.00           C
ATOM     70  HA LSER X   6       2.098 -11.030 -12.601  0.00  0.00           H
ATOM     71  CB LSER X   6       2.807 -12.022 -14.356  0.00  0.00           C
ATOM     72  HB2LSER X   6       2.533 -12.117 -15.408  0.00  0.00           H
ATOM     73  HB3LSER X   6       3.834 -11.657 -14.294  0.00  0.00           H
ATOM     74  OG LSER X   6       2.742 -13.289 -13.728  0.00  0.00           O
ATOM     75  HG LSER X   6       3.481 -13.836 -14.080  0.00  0.00           H
ATOM     76  C  LSER X   6       2.199  -9.616 -14.212  0.00  0.00           C
ATOM     77  O  LSER X   6       1.889  -9.293 -15.360  0.00  0.00           O
ATOM     78  N  LALA X   7       2.825  -8.776 -13.390  0.00  0.00           N
ATOM     79  H  LALA X   7       3.087  -9.112 -12.470  0.00  0.00           H
ATOM     80  CA LALA X   7       3.180  -7.409 -13.754  0.00  0.00           C
ATOM     81  HA LALA X   7       2.294  -6.931 -14.174  0.00  0.00           H
ATOM     82  CB LALA X   7       3.574  -6.649 -12.486  0.00  0.00           C
ATOM     83  HB1LALA X   7       4.434  -7.133 -12.024  0.00  0.00           H
ATOM     84  HB2LALA X   7       3.837  -5.622 -12.741  0.00  0.00           H
ATOM     85  HB3LALA X   7       2.736  -6.641 -11.788  0.00  0.00           H
ATOM     86  C  LALA X   7       4.291  -7.353 -14.818  0.00  0.00           C
ATOM     87  O  LALA X   7       5.129  -8.256 -14.923  0.00  0.00           O
ATOM     88  N  LLEU X   8       4.319  -6.264 -15.588  0.00  0.00           N
ATOM     89  H  LLEU X   8       3.594  -5.566 -15.453  0.00  0.00           H
ATOM     90  CA LLEU X   8       5.339  -6.007 -16.611  0.00  0.00           C
ATOM     91  HA LLEU X   8       5.855  -6.942 -16.825  0.00  0.00           H
ATOM     92  CB LLEU X   8       4.651  -5.541 -17.908  0.00  0.00           C
ATOM     93  HB2LLEU X   8       4.103  -4.621 -17.703  0.00  0.00           H
ATOM     94  HB3LLEU X   8       5.413  -5.310 -18.651  0.00  0.00           H
ATOM     95  CG LLEU X   8       3.675  -6.571 -18.513  0.00  0.00           C
ATOM     96  HG LLEU X   8       2.831  -6.711 -17.838  0.00  0.00           H
ATOM     97  CD1LLEU X   8       3.150  -6.039 -19.842  0.00  0.00           C
ATOM     98 HD11LLEU X   8       3.969  -5.932 -20.554  0.00  0.00           H
ATOM     99 HD12LLEU X   8       2.406  -6.728 -20.240  0.00  0.00           H
ATOM    100 HD13LLEU X   8       2.689  -5.065 -19.689  0.00  0.00           H
ATOM    101  CD2LLEU X   8       4.324  -7.931 -18.785  0.00  0.00           C
ATOM    102 HD21LLEU X   8       4.560  -8.427 -17.845  0.00  0.00           H
ATOM    103 HD22LLEU X   8       3.627  -8.569 -19.330  0.00  0.00           H
ATOM    104 HD23LLEU X   8       5.232  -7.809 -19.375  0.00  0.00           H
ATOM    105  C  LLEU X   8       6.414  -5.012 -16.130  0.00  0.00           C
ATOM    106  O  LLEU X   8       6.138  -4.160 -15.279  0.00  0.00           O
ATOM    107  N  LPRO X   9       7.650  -5.070 -16.662  0.00  0.00           N
ATOM    108  CD LPRO X   9       8.141  -6.035 -17.635  0.00  0.00           C
ATOM    109  HD2LPRO X   9       7.409  -6.237 -18.416  0.00  0.00           H
ATOM    110  HD3LPRO X   9       8.406  -6.963 -17.126  0.00  0.00           H
ATOM    111  CG LPRO X   9       9.389  -5.403 -18.245  0.00  0.00           C
ATOM    112  HG2LPRO X   9       9.102  -4.756 -19.076  0.00  0.00           H
ATOM    113  HG3LPRO X   9      10.105  -6.157 -18.573  0.00  0.00           H
ATOM    114  CB LPRO X   9       9.938  -4.557 -17.098  0.00  0.00           C
ATOM    115  HB2LPRO X   9      10.540  -3.731 -17.474  0.00  0.00           H
ATOM    116  HB3LPRO X   9      10.528  -5.187 -16.430  0.00  0.00           H
ATOM    117  CA LPRO X   9       8.681  -4.076 -16.365  0.00  0.00           C
ATOM    118  HA LPRO X   9       8.877  -4.049 -15.292  0.00  0.00           H
ATOM    119  C  LPRO X   9       8.234  -2.683 -16.827  0.00  0.00           C
ATOM    120  O  LPRO X   9       7.642  -2.541 -17.898  0.00  0.00           O
ATOM    121  N  LGLY X  10       8.487  -1.656 -16.013  0.00  0.00           N
ATOM    122  H  LGLY X  10       8.949  -1.826 -15.123  0.00  0.00           H
ATOM    123  CA LGLY X  10       8.112  -0.269 -16.304  0.00  0.00           C
ATOM    124  HA2LGLY X  10       8.671   0.386 -15.635  0.00  0.00           H
ATOM    125  HA3LGLY X  10       8.404  -0.032 -17.328  0.00  0.00           H
ATOM    126  C  LGLY X  10       6.620   0.062 -16.148  0.00  0.00           C
ATOM    127  O  LGLY X  10       6.249   1.218 -16.365  0.00  0.00           O
ATOM    128  N  LALA X  11       5.755  -0.889 -15.770  0.00  0.00           N
ATOM    129  H  LALA X  11       6.098  -1.827 -15.607  0.00  0.00           H
ATOM    130  CA LALA X  11       4.333  -0.622 -15.518  0.00  0.00           C
ATOM    131  HA LALA X  11       3.939  -0.001 -16.326  0.00  0.00           H
ATOM    132  CB LALA X  11       3.563  -1.949 -15.534  0.00  0.00           C
ATOM    133  HB1LALA X  11       3.909  -2.605 -14.736  0.00  0.00           H
ATOM    134  HB2LALA X  11       2.500  -1.749 -15.391  0.00  0.00           H
ATOM    135  HB3LALA X  11       3.692  -2.454 -16.490  0.00  0.00           H
ATOM    136  C  LALA X  11       4.115   0.142 -14.197  0.00  0.00           C
ATOM    137  O  LALA X  11       3.508   1.217 -14.190  0.00  0.00           O
ATOM    138  N  LTRP X  12       4.672  -0.372 -13.097  0.00  0.00           N
ATOM    139  H  LTRP X  12       5.129  -1.275 -13.193  0.00  0.00           H
ATOM    140  CA LTRP X  12       4.499   0.119 -11.724  0.00  0.00           C
ATOM    141  HA LTRP X  12       3.939   1.055 -11.749  0.00  0.00           H
ATOM    142  CB LTRP X  12       3.655  -0.905 -10.934  0.00  0.00           C
ATOM    143  HB2LTRP X  12       4.296  -1.737 -10.638  0.00  0.00           H
ATOM    144  HB3LTRP X  12       3.291  -0.432 -10.021  0.00  0.00           H
ATOM    145  CG LTRP X  12       2.488  -1.492 -11.678  0.00  0.00           C
ATOM    146  CD1LTRP X  12       2.452  -2.739 -12.199  0.00  0.00           C
ATOM    147  HD1LTRP X  12       3.258  -3.459 -12.120  0.00  0.00           H
ATOM    148  NE1LTRP X  12       1.297  -2.907 -12.938  0.00  0.00           N
ATOM    149  HE1LTRP X  12       1.145  -3.709 -13.550  0.00  0.00           H
ATOM    150  CE2LTRP X  12       0.519  -1.769 -12.921  0.00  0.00           C
ATOM    151  CZ2LTRP X  12      -0.694  -1.420 -13.532  0.00  0.00           C
ATOM    152  HZ2LTRP X  12      -1.217  -2.137 -14.151  0.00  0.00           H
ATOM    153  CH2LTRP X  12      -1.200  -0.119 -13.368  0.00  0.00           C
ATOM    154  HH2LTRP X  12      -2.120   0.169 -13.861  0.00  0.00           H
ATOM    155  CZ3LTRP X  12      -0.492   0.816 -12.592  0.00  0.00           C
ATOM    156  HZ3LTRP X  12      -0.874   1.824 -12.493  0.00  0.00           H
ATOM    157  CE3LTRP X  12       0.727   0.453 -11.984  0.00  0.00           C
ATOM    158  HE3LTRP X  12       1.297   1.179 -11.432  0.00  0.00           H
ATOM    159  CD2LTRP X  12       1.259  -0.845 -12.125  0.00  0.00           C
ATOM    160  C  LTRP X  12       5.866   0.420 -11.066  0.00  0.00           C
ATOM    161  O  LTRP X  12       6.224  -0.201 -10.061  0.00  0.00           O
ATOM    162  N  LPRO X  13       6.693   1.322 -11.633  0.00  0.00           N
ATOM    163  CD LPRO X  13       6.374   2.200 -12.749  0.00  0.00           C
ATOM    164  HD2LPRO X  13       5.401   2.676 -12.624  0.00  0.00           H
ATOM    165  HD3LPRO X  13       6.401   1.631 -13.677  0.00  0.00           H
ATOM    166  CG LPRO X  13       7.480   3.246 -12.780  0.00  0.00           C
ATOM    167  HG2LPRO X  13       7.255   4.039 -12.067  0.00  0.00           H
ATOM    168  HG3LPRO X  13       7.631   3.649 -13.782  0.00  0.00           H
ATOM    169  CB LPRO X  13       8.682   2.438 -12.300  0.00  0.00           C
ATOM    170  HB2LPRO X  13       9.472   3.075 -11.915  0.00  0.00           H
ATOM    171  HB3LPRO X  13       9.061   1.837 -13.128  0.00  0.00           H
ATOM    172  CA LPRO X  13       8.093   1.513 -11.227  0.00  0.00           C
ATOM    173  HA LPRO X  13       8.615   0.558 -11.273  0.00  0.00           H
ATOM    174  C  LPRO X  13       8.285   2.065  -9.799  0.00  0.00           C
ATOM    175  O  LPRO X  13       9.394   2.001  -9.267  0.00  0.00           O
ATOM    176  N  LTRP X  14       7.220   2.567  -9.163  0.00  0.00           N
ATOM    177  H  LTRP X  14       6.357   2.637  -9.678  0.00  0.00           H
ATOM    178  CA LTRP X  14       7.188   3.007  -7.759  0.00  0.00           C
ATOM    179  HA LTRP X  14       8.128   3.501  -7.517  0.00  0.00           H
ATOM    180  CB LTRP X  14       6.051   4.022  -7.575  0.00  0.00           C
ATOM    181  HB2LTRP X  14       5.870   4.190  -6.512  0.00  0.00           H
ATOM    182  HB3LTRP X  14       6.387   4.972  -7.989  0.00  0.00           H
ATOM    183  CG LTRP X  14       4.758   3.670  -8.251  0.00  0.00           C
ATOM    184  CD1LTRP X  14       3.776   2.883  -7.756  0.00  0.00           C
ATOM    185  HD1LTRP X  14       3.791   2.420  -6.775  0.00  0.00           H
ATOM    186  NE1LTRP X  14       2.775   2.742  -8.702  0.00  0.00           N
ATOM    187  HE1LTRP X  14       1.970   2.129  -8.576  0.00  0.00           H
ATOM    188  CE2LTRP X  14       3.051   3.472  -9.842  0.00  0.00           C
ATOM    189  CZ2LTRP X  14       2.368   3.684 -11.048  0.00  0.00           C
ATOM    190  HZ2LTRP X  14       1.379   3.286 -11.201  0.00  0.00           H
ATOM    191  CH2LTRP X  14       2.982   4.439 -12.060  0.00  0.00           C
ATOM    192  HH2LTRP X  14       2.480   4.583 -13.006  0.00  0.00           H
ATOM    193  CZ3LTRP X  14       4.242   5.021 -11.842  0.00  0.00           C
ATOM    194  HZ3LTRP X  14       4.695   5.617 -12.624  0.00  0.00           H
ATOM    195  CE3LTRP X  14       4.904   4.838 -10.613  0.00  0.00           C
ATOM    196  HE3LTRP X  14       5.863   5.307 -10.439  0.00  0.00           H
ATOM    197  CD2LTRP X  14       4.330   4.051  -9.591  0.00  0.00           C
ATOM    198  C  LTRP X  14       7.006   1.878  -6.737  0.00  0.00           C
ATOM    199  O  LTRP X  14       7.344   2.080  -5.573  0.00  0.00           O
ATOM    200  N  LGLN X  15       6.459   0.724  -7.135  0.00  0.00           N
ATOM    201  H  LGLN X  15       6.261   0.598  -8.119  0.00  0.00           H
ATOM    202  CA LGLN X  15       6.219  -0.416  -6.240  0.00  0.00           C
ATOM    203  HA LGLN X  15       5.673  -0.061  -5.367  0.00  0.00           H
ATOM    204  CB LGLN X  15       5.324  -1.437  -6.972  0.00  0.00           C
ATOM    205  HB2LGLN X  15       4.341  -0.991  -7.131  0.00  0.00           H
ATOM    206  HB3LGLN X  15       5.761  -1.626  -7.952  0.00  0.00           H
ATOM    207  CG LGLN X  15       5.138  -2.814  -6.314  0.00  0.00           C
ATOM    208  HG2LGLN X  15       4.582  -3.444  -7.007  0.00  0.00           H
ATOM    209  HG3LGLN X  15       6.111  -3.276  -6.178  0.00  0.00           H
ATOM    210  CD LGLN X  15       4.409  -2.813  -4.971  0.00  0.00           C
ATOM    211  OE1LGLN X  15       4.946  -2.455  -3.938  0.00  0.00           O
ATOM    212  NE2LGLN X  15       3.173  -3.255  -4.927  0.00  0.00           N
ATOM    213 HE21LGLN X  15       2.765  -3.379  -4.011  0.00  0.00           H
ATOM    214 HE22LGLN X  15       2.666  -3.449  -5.778  0.00  0.00           H
ATOM    215  C  LGLN X  15       7.555  -1.006  -5.751  0.00  0.00           C
ATOM    216  O  LGLN X  15       8.492  -1.162  -6.545  0.00  0.00           O
ATOM    217  N  LVAL X  16       7.639  -1.349  -4.463  0.00  0.00           N
ATOM    218  H  LVAL X  16       6.806  -1.232  -3.888  0.00  0.00           H
ATOM    219  CA LVAL X  16       8.845  -1.871  -3.794  0.00  0.00           C
ATOM    220  HA LVAL X  16       9.492  -2.316  -4.550  0.00  0.00           H
ATOM    221  CB LVAL X  16       9.656  -0.767  -3.083  0.00  0.00           C
ATOM    222  HB LVAL X  16      10.401  -1.250  -2.448  0.00  0.00           H
ATOM    223  CG1LVAL X  16      10.418   0.085  -4.095  0.00  0.00           C
ATOM    224 HG11LVAL X  16       9.717   0.613  -4.741  0.00  0.00           H
ATOM    225 HG12LVAL X  16      11.047   0.807  -3.574  0.00  0.00           H
ATOM    226 HG13LVAL X  16      11.048  -0.556  -4.706  0.00  0.00           H
ATOM    227  CG2LVAL X  16       8.818   0.168  -2.201  0.00  0.00           C
ATOM    228 HG21LVAL X  16       8.253  -0.412  -1.471  0.00  0.00           H
ATOM    229 HG22LVAL X  16       9.475   0.854  -1.672  0.00  0.00           H
ATOM    230 HG23LVAL X  16       8.130   0.746  -2.816  0.00  0.00           H
ATOM    231  C  LVAL X  16       8.509  -2.978  -2.797  0.00  0.00           C
ATOM    232  O  LVAL X  16       7.548  -2.880  -2.040  0.00  0.00           O
ATOM    233  N  LSER X  17       9.325  -4.032  -2.794  0.00  0.00           N
ATOM    234  H  LSER X  17      10.132  -4.010  -3.403  0.00  0.00           H
ATOM    235  CA LSER X  17       9.178  -5.180  -1.890  0.00  0.00           C
ATOM    236  HA LSER X  17       8.124  -5.321  -1.643  0.00  0.00           H
ATOM    237  CB LSER X  17       9.660  -6.436  -2.619  0.00  0.00           C
ATOM    238  HB2LSER X  17       9.189  -6.481  -3.600  0.00  0.00           H
ATOM    239  HB3LSER X  17      10.740  -6.393  -2.751  0.00  0.00           H
ATOM    240  OG LSER X  17       9.318  -7.603  -1.916  0.00  0.00           O
ATOM    241  HG LSER X  17      10.126  -7.990  -1.514  0.00  0.00           H
ATOM    242  C  LSER X  17       9.964  -4.940  -0.597  0.00  0.00           C
ATOM    243  O  LSER X  17      11.156  -4.624  -0.670  0.00  0.00           O
ATOM    244  N  LLEU X  18       9.321  -5.047   0.574  0.00  0.00           N
ATOM    245  H  LLEU X  18       8.335  -5.300   0.562  0.00  0.00           H
ATOM    246  CA LLEU X  18       9.910  -4.728   1.885  0.00  0.00           C
ATOM    247  HA LLEU X  18      10.888  -4.272   1.730  0.00  0.00           H
ATOM    248  CB LLEU X  18       9.042  -3.696   2.635  0.00  0.00           C
ATOM    249  HB2LLEU X  18       8.133  -4.190   2.977  0.00  0.00           H
ATOM    250  HB3LLEU X  18       9.588  -3.373   3.520  0.00  0.00           H
ATOM    251  CG LLEU X  18       8.633  -2.445   1.830  0.00  0.00           C
ATOM    252  HG LLEU X  18       8.039  -2.735   0.964  0.00  0.00           H
ATOM    253  CD1LLEU X  18       7.779  -1.537   2.714  0.00  0.00           C
ATOM    254 HD11LLEU X  18       8.347  -1.206   3.580  0.00  0.00           H
ATOM    255 HD12LLEU X  18       7.450  -0.673   2.139  0.00  0.00           H
ATOM    256 HD13LLEU X  18       6.897  -2.083   3.049  0.00  0.00           H
ATOM    257  CD2LLEU X  18       9.843  -1.636   1.355  0.00  0.00           C
ATOM    258 HD21LLEU X  18      10.432  -2.230   0.660  0.00  0.00           H
ATOM    259 HD22LLEU X  18       9.499  -0.741   0.837  0.00  0.00           H
ATOM    260 HD23LLEU X  18      10.457  -1.347   2.208  0.00  0.00           H
ATOM    261  C  LLEU X  18      10.123  -6.007   2.712  0.00  0.00           C
ATOM    262  O  LLEU X  18       9.170  -6.728   3.028  0.00  0.00           O
ATOM    263  N  LHID X  19      11.387  -6.314   3.016  0.00  0.00           N
ATOM    264  H  LHID X  19      12.110  -5.656   2.741  0.00  0.00           H
ATOM    265  CA LHID X  19      11.835  -7.622   3.509  0.00  0.00           C
ATOM    266  HA LHID X  19      10.985  -8.301   3.492  0.00  0.00           H
ATOM    267  CB LHID X  19      12.930  -8.199   2.592  0.00  0.00           C
ATOM    268  HB2LHID X  19      13.738  -7.469   2.511  0.00  0.00           H
ATOM    269  HB3LHID X  19      13.344  -9.089   3.067  0.00  0.00           H
ATOM    270  CG LHID X  19      12.512  -8.600   1.199  0.00  0.00           C
ATOM    271  ND1LHID X  19      13.257  -9.376   0.339  0.00  0.00           N
ATOM    272  HD1LHID X  19      14.198  -9.736   0.493  0.00  0.00           H
ATOM    273  CE1LHID X  19      12.567  -9.523  -0.800  0.00  0.00           C
ATOM    274  HE1LHID X  19      12.889 -10.098  -1.656  0.00  0.00           H
ATOM    275  NE2LHID X  19      11.412  -8.853  -0.730  0.00  0.00           N
ATOM    276  CD2LHID X  19      11.364  -8.269   0.531  0.00  0.00           C
ATOM    277  HD2LHID X  19      10.544  -7.677   0.897  0.00  0.00           H
ATOM    278  C  LHID X  19      12.371  -7.598   4.946  0.00  0.00           C
ATOM    279  O  LHID X  19      13.037  -6.641   5.356  0.00  0.00           O
ATOM    280  N  LVAL X  20      12.185  -8.713   5.663  0.00  0.00           N
ATOM    281  H  LVAL X  20      11.658  -9.465   5.222  0.00  0.00           H
ATOM    282  CA LVAL X  20      12.745  -8.990   7.001  0.00  0.00           C
ATOM    283  HA LVAL X  20      13.623  -8.363   7.156  0.00  0.00           H
ATOM    284  CB LVAL X  20      11.727  -8.664   8.116  0.00  0.00           C
ATOM    285  HB LVAL X  20      10.857  -9.310   7.997  0.00  0.00           H
ATOM    286  CG1LVAL X  20      12.316  -8.922   9.507  0.00  0.00           C
ATOM    287 HG11LVAL X  20      13.223  -8.336   9.650  0.00  0.00           H
ATOM    288 HG12LVAL X  20      11.590  -8.652  10.271  0.00  0.00           H
ATOM    289 HG13LVAL X  20      12.533  -9.981   9.631  0.00  0.00           H
ATOM    290  CG2LVAL X  20      11.249  -7.206   8.074  0.00  0.00           C
ATOM    291 HG21LVAL X  20      10.697  -7.018   7.153  0.00  0.00           H
ATOM    292 HG22LVAL X  20      10.577  -7.006   8.906  0.00  0.00           H
ATOM    293 HG23LVAL X  20      12.098  -6.526   8.127  0.00  0.00           H
ATOM    294  C  LVAL X  20      13.183 -10.460   7.073  0.00  0.00           C
ATOM    295  O  LVAL X  20      12.413 -11.346   6.710  0.00  0.00           O
ATOM    296  N  LGLN X  21      14.417 -10.732   7.517  0.00  0.00           N
ATOM    297  H  LGLN X  21      14.975  -9.957   7.861  0.00  0.00           H
ATOM    298  CA LGLN X  21      15.062 -12.061   7.481  0.00  0.00           C
ATOM    299  HA LGLN X  21      16.127 -11.889   7.633  0.00  0.00           H
ATOM    300  CB LGLN X  21      14.601 -12.972   8.632  0.00  0.00           C
ATOM    301  HB2LGLN X  21      13.562 -13.247   8.476  0.00  0.00           H
ATOM    302  HB3LGLN X  21      15.196 -13.884   8.580  0.00  0.00           H
ATOM    303  CG LGLN X  21      14.750 -12.384  10.043  0.00  0.00           C
ATOM    304  HG2LGLN X  21      15.782 -12.076  10.207  0.00  0.00           H
ATOM    305  HG3LGLN X  21      14.108 -11.512  10.144  0.00  0.00           H
ATOM    306  CD LGLN X  21      14.374 -13.415  11.105  0.00  0.00           C
ATOM    307  OE1LGLN X  21      14.783 -14.564  11.067  0.00  0.00           O
ATOM    308  NE2LGLN X  21      13.604 -13.061  12.106  0.00  0.00           N
ATOM    309 HE21LGLN X  21      13.270 -13.812  12.700  0.00  0.00           H
ATOM    310 HE22LGLN X  21      13.268 -12.109  12.175  0.00  0.00           H
ATOM    311  C  LGLN X  21      14.956 -12.763   6.107  0.00  0.00           C
ATOM    312  O  LGLN X  21      14.544 -13.920   5.994  0.00  0.00           O
ATOM    313  N  LASN X  22      15.324 -12.044   5.046  0.00  0.00           N
ATOM    314  H  LASN X  22      15.672 -11.104   5.209  0.00  0.00           H
ATOM    315  CA LASN X  22      15.406 -12.516   3.663  0.00  0.00           C
ATOM    316  HA LASN X  22      15.650 -11.629   3.076  0.00  0.00           H
ATOM    317  CB LASN X  22      16.605 -13.478   3.531  0.00  0.00           C
ATOM    318  HB2LASN X  22      17.457 -13.075   4.072  0.00  0.00           H
ATOM    319  HB3LASN X  22      16.346 -14.436   3.980  0.00  0.00           H
ATOM    320  CG LASN X  22      17.034 -13.692   2.091  0.00  0.00           C
ATOM    321  OD1LASN X  22      17.087 -12.765   1.293  0.00  0.00           O
ATOM    322  ND2LASN X  22      17.330 -14.909   1.705  0.00  0.00           N
ATOM    323 HD21LASN X  22      17.430 -15.062   0.710  0.00  0.00           H
ATOM    324 HD22LASN X  22      17.283 -15.679   2.368  0.00  0.00           H
ATOM    325  C  LASN X  22      14.081 -13.031   3.052  0.00  0.00           C
ATOM    326  O  LASN X  22      14.105 -13.804   2.090  0.00  0.00           O
ATOM    327  N  LVAL X  23      12.925 -12.584   3.554  0.00  0.00           N
ATOM    328  H  LVAL X  23      12.950 -11.997   4.378  0.00  0.00           H
ATOM    329  CA LVAL X  23      11.597 -12.836   2.956  0.00  0.00           C
ATOM    330  HA LVAL X  23      11.735 -13.167   1.926  0.00  0.00           H
ATOM    331  CB LVAL X  23      10.814 -13.949   3.684  0.00  0.00           C
ATOM    332  HB LVAL X  23       9.865 -14.086   3.166  0.00  0.00           H
ATOM    333  CG1LVAL X  23      11.550 -15.292   3.636  0.00  0.00           C
ATOM    334 HG11LVAL X  23      12.482 -15.239   4.199  0.00  0.00           H
ATOM    335 HG12LVAL X  23      10.919 -16.071   4.062  0.00  0.00           H
ATOM    336 HG13LVAL X  23      11.768 -15.550   2.600  0.00  0.00           H
ATOM    337  CG2LVAL X  23      10.484 -13.606   5.138  0.00  0.00           C
ATOM    338 HG21LVAL X  23       9.896 -12.690   5.192  0.00  0.00           H
ATOM    339 HG22LVAL X  23       9.900 -14.409   5.585  0.00  0.00           H
ATOM    340 HG23LVAL X  23      11.405 -13.471   5.699  0.00  0.00           H
ATOM    341  C  LVAL X  23      10.760 -11.558   2.890  0.00  0.00           C
ATOM    342  O  LVAL X  23      10.933 -10.648   3.702  0.00  0.00           O
ATOM    343  N  LHIE X  24       9.837 -11.509   1.928  0.00  0.00           N
ATOM    344  H  LHIE X  24       9.764 -12.304   1.305  0.00  0.00           H
ATOM    345  CA LHIE X  24       8.842 -10.444   1.768  0.00  0.00           C
ATOM    346  HA LHIE X  24       9.343  -9.480   1.721  0.00  0.00           H
ATOM    347  CB LHIE X  24       8.092 -10.659   0.450  0.00  0.00           C
ATOM    348  HB2LHIE X  24       8.788 -10.499  -0.369  0.00  0.00           H
ATOM    349  HB3LHIE X  24       7.736 -11.685   0.406  0.00  0.00           H
ATOM    350  CG LHIE X  24       6.916  -9.737   0.267  0.00  0.00           C
ATOM    351  ND1LHIE X  24       7.018  -8.387  -0.044  0.00  0.00           N
ATOM    352  CE1LHIE X  24       5.764  -7.925  -0.107  0.00  0.00           C
ATOM    353  HE1LHIE X  24       5.496  -6.911  -0.374  0.00  0.00           H
ATOM    354  NE2LHIE X  24       4.891  -8.896   0.206  0.00  0.00           N
ATOM    355  HE2LHIE X  24       3.883  -8.758   0.270  0.00  0.00           H
ATOM    356  CD2LHIE X  24       5.599 -10.055   0.440  0.00  0.00           C
ATOM    357  HD2LHIE X  24       5.202 -11.023   0.718  0.00  0.00           H
ATOM    358  C  LHIE X  24       7.846 -10.400   2.928  0.00  0.00           C
ATOM    359  O  LHIE X  24       7.352 -11.448   3.358  0.00  0.00           O
ATOM    360  N  LVAL X  25       7.515  -9.183   3.371  0.00  0.00           N
ATOM    361  H  LVAL X  25       7.987  -8.388   2.952  0.00  0.00           H
ATOM    362  CA LVAL X  25       6.543  -8.913   4.441  0.00  0.00           C
ATOM    363  HA LVAL X  25       6.060  -9.847   4.723  0.00  0.00           H
ATOM    364  CB LVAL X  25       7.262  -8.378   5.697  0.00  0.00           C
ATOM    365  HB LVAL X  25       7.838  -7.495   5.429  0.00  0.00           H
ATOM    366  CG1LVAL X  25       6.271  -7.988   6.800  0.00  0.00           C
ATOM    367 HG11LVAL X  25       5.626  -8.837   7.022  0.00  0.00           H
ATOM    368 HG12LVAL X  25       6.812  -7.692   7.698  0.00  0.00           H
ATOM    369 HG13LVAL X  25       5.660  -7.145   6.485  0.00  0.00           H
ATOM    370  CG2LVAL X  25       8.223  -9.423   6.278  0.00  0.00           C
ATOM    371 HG21LVAL X  25       9.019  -9.641   5.566  0.00  0.00           H
ATOM    372 HG22LVAL X  25       8.676  -9.040   7.191  0.00  0.00           H
ATOM    373 HG23LVAL X  25       7.686 -10.345   6.504  0.00  0.00           H
ATOM    374  C  LVAL X  25       5.425  -7.964   3.992  0.00  0.00           C
ATOM    375  O  LVAL X  25       4.258  -8.261   4.256  0.00  0.00           O
ATOM    376  N  LCYX X  26       5.761  -6.852   3.329  0.00  0.00           N
ATOM    377  H  LCYX X  26       6.732  -6.721   3.071  0.00  0.00           H
ATOM    378  CA LCYX X  26       4.828  -5.799   2.899  0.00  0.00           C
ATOM    379  HA LCYX X  26       3.852  -6.240   2.690  0.00  0.00           H
ATOM    380  CB LCYX X  26       4.659  -4.749   4.011  0.00  0.00           C
ATOM    381  HB2LCYX X  26       5.639  -4.449   4.384  0.00  0.00           H
ATOM    382  HB3LCYX X  26       4.200  -3.862   3.570  0.00  0.00           H
ATOM    383  SG LCYX X  26       3.607  -5.246   5.403  0.00  0.00           S
ATOM    384  C  LCYX X  26       5.304  -5.113   1.606  0.00  0.00           C
ATOM    385  O  LCYX X  26       6.485  -5.169   1.265  0.00  0.00           O
ATOM    386  N  LGLY X  27       4.384  -4.462   0.894  0.00  0.00           N
ATOM    387  H  LGLY X  27       3.450  -4.390   1.287  0.00  0.00           H
ATOM    388  CA LGLY X  27       4.683  -3.588  -0.243  0.00  0.00           C
ATOM    389  HA2LGLY X  27       5.572  -3.943  -0.765  0.00  0.00           H
ATOM    390  HA3LGLY X  27       3.851  -3.618  -0.945  0.00  0.00           H
ATOM    391  C  LGLY X  27       4.909  -2.128   0.170  0.00  0.00           C
ATOM    392  O  LGLY X  27       4.845  -1.767   1.351  0.00  0.00           O
ATOM    393  N  LGLY X  28       5.152  -1.272  -0.822  0.00  0.00           N
ATOM    394  H  LGLY X  28       5.248  -1.628  -1.768  0.00  0.00           H
ATOM    395  CA LGLY X  28       5.265   0.171  -0.616  0.00  0.00           C
ATOM    396  HA2LGLY X  28       4.382   0.515  -0.078  0.00  0.00           H
ATOM    397  HA3LGLY X  28       6.139   0.380  -0.000  0.00  0.00           H
ATOM    398  C  LGLY X  28       5.380   0.971  -1.914  0.00  0.00           C
ATOM    399  O  LGLY X  28       5.434   0.407  -3.006  0.00  0.00           O
ATOM    400  N  LSER X  29       5.441   2.298  -1.788  0.00  0.00           N
ATOM    401  H  LSER X  29       5.387   2.677  -0.851  0.00  0.00           H
ATOM    402  CA LSER X  29       5.505   3.239  -2.917  0.00  0.00           C
ATOM    403  HA LSER X  29       5.671   2.687  -3.840  0.00  0.00           H
ATOM    404  CB LSER X  29       4.194   4.021  -3.084  0.00  0.00           C
ATOM    405  HB2LSER X  29       4.061   4.701  -2.241  0.00  0.00           H
ATOM    406  HB3LSER X  29       4.255   4.609  -3.999  0.00  0.00           H
ATOM    407  OG LSER X  29       3.073   3.169  -3.159  0.00  0.00           O
ATOM    408  HG LSER X  29       2.845   2.925  -2.235  0.00  0.00           H
ATOM    409  C  LSER X  29       6.637   4.246  -2.739  0.00  0.00           C
ATOM    410  O  LSER X  29       6.652   4.989  -1.758  0.00  0.00           O
ATOM    411  N  LILE X  30       7.557   4.314  -3.702  0.00  0.00           N
ATOM    412  H  LILE X  30       7.510   3.622  -4.444  0.00  0.00           H
ATOM    413  CA LILE X  30       8.598   5.351  -3.789  0.00  0.00           C
ATOM    414  HA LILE X  30       9.151   5.390  -2.850  0.00  0.00           H
ATOM    415  CB LILE X  30       9.585   5.012  -4.933  0.00  0.00           C
ATOM    416  HB LILE X  30       9.007   4.930  -5.855  0.00  0.00           H
ATOM    417  CG2LILE X  30      10.633   6.122  -5.124  0.00  0.00           C
ATOM    418 HG21LILE X  30      11.270   6.188  -4.240  0.00  0.00           H
ATOM    419 HG22LILE X  30      11.250   5.911  -5.993  0.00  0.00           H
ATOM    420 HG23LILE X  30      10.167   7.089  -5.290  0.00  0.00           H
ATOM    421  CG1LILE X  30      10.316   3.670  -4.694  0.00  0.00           C
ATOM    422 HG12LILE X  30      11.100   3.809  -3.949  0.00  0.00           H
ATOM    423 HG13LILE X  30       9.621   2.932  -4.298  0.00  0.00           H
ATOM    424  CD1LILE X  30      10.922   3.080  -5.975  0.00  0.00           C
ATOM    425 HD11LILE X  30      11.607   3.784  -6.443  0.00  0.00           H
ATOM    426 HD12LILE X  30      11.474   2.173  -5.734  0.00  0.00           H
ATOM    427 HD13LILE X  30      10.130   2.831  -6.680  0.00  0.00           H
ATOM    428  C  LILE X  30       7.946   6.723  -4.027  0.00  0.00           C
ATOM    429  O  LILE X  30       7.166   6.872  -4.969  0.00  0.00           O
ATOM    430  N  LILE X  31       8.297   7.739  -3.230  0.00  0.00           N
ATOM    431  H  LILE X  31       8.929   7.542  -2.457  0.00  0.00           H
ATOM    432  CA LILE X  31       7.790   9.119  -3.392  0.00  0.00           C
ATOM    433  HA LILE X  31       7.184   9.155  -4.298  0.00  0.00           H
ATOM    434  CB LILE X  31       6.844   9.513  -2.235  0.00  0.00           C
ATOM    435  HB LILE X  31       6.572  10.559  -2.388  0.00  0.00           H
ATOM    436  CG2LILE X  31       5.546   8.689  -2.321  0.00  0.00           C
ATOM    437 HG21LILE X  31       5.753   7.634  -2.138  0.00  0.00           H
ATOM    438 HG22LILE X  31       4.826   9.040  -1.586  0.00  0.00           H
ATOM    439 HG23LILE X  31       5.104   8.797  -3.313  0.00  0.00           H
ATOM    440  CG1LILE X  31       7.502   9.395  -0.842  0.00  0.00           C
ATOM    441 HG12LILE X  31       7.550   8.346  -0.546  0.00  0.00           H
ATOM    442 HG13LILE X  31       8.519   9.778  -0.894  0.00  0.00           H
ATOM    443  CD1LILE X  31       6.770  10.192   0.245  0.00  0.00           C
ATOM    444 HD11LILE X  31       5.750   9.831   0.368  0.00  0.00           H
ATOM    445 HD12LILE X  31       7.298  10.080   1.192  0.00  0.00           H
ATOM    446 HD13LILE X  31       6.749  11.247  -0.024  0.00  0.00           H
ATOM    447  C  LILE X  31       8.891  10.166  -3.639  0.00  0.00           C
ATOM    448  O  LILE X  31       8.610  11.166  -4.309  0.00  0.00           O
ATOM    449  N  LTHR X  32      10.129   9.905  -3.203  0.00  0.00           N
ATOM    450  H  LTHR X  32      10.273   9.049  -2.678  0.00  0.00           H
ATOM    451  CA LTHR X  32      11.370  10.653  -3.524  0.00  0.00           C
ATOM    452  HA LTHR X  32      11.228  11.193  -4.458  0.00  0.00           H
ATOM    453  CB LTHR X  32      11.752  11.691  -2.439  0.00  0.00           C
ATOM    454  HB LTHR X  32      12.362  12.455  -2.916  0.00  0.00           H
ATOM    455  CG2LTHR X  32      10.574  12.408  -1.781  0.00  0.00           C
ATOM    456 HG21LTHR X  32       9.983  11.716  -1.186  0.00  0.00           H
ATOM    457 HG22LTHR X  32      10.951  13.199  -1.131  0.00  0.00           H
ATOM    458 HG23LTHR X  32       9.942  12.850  -2.548  0.00  0.00           H
ATOM    459  OG1LTHR X  32      12.531  11.113  -1.416  0.00  0.00           O
ATOM    460  HG1LTHR X  32      13.078  11.853  -1.061  0.00  0.00           H
ATOM    461  C  LTHR X  32      12.525   9.652  -3.736  0.00  0.00           C
ATOM    462  O  LTHR X  32      12.302   8.453  -3.551  0.00  0.00           O
ATOM    463  N  LPRO X  33      13.757  10.069  -4.101  0.00  0.00           N
ATOM    464  CD LPRO X  33      14.135  11.385  -4.598  0.00  0.00           C
ATOM    465  HD2LPRO X  33      14.357  12.044  -3.757  0.00  0.00           H
ATOM    466  HD3LPRO X  33      13.362  11.822  -5.231  0.00  0.00           H
ATOM    467  CG LPRO X  33      15.411  11.159  -5.407  0.00  0.00           C
ATOM    468  HG2LPRO X  33      16.040  12.047  -5.435  0.00  0.00           H
ATOM    469  HG3LPRO X  33      15.162  10.832  -6.417  0.00  0.00           H
ATOM    470  CB LPRO X  33      16.085  10.023  -4.644  0.00  0.00           C
ATOM    471  HB2LPRO X  33      16.607  10.435  -3.778  0.00  0.00           H
ATOM    472  HB3LPRO X  33      16.775   9.464  -5.276  0.00  0.00           H
ATOM    473  CA LPRO X  33      14.906   9.158  -4.188  0.00  0.00           C
ATOM    474  HA LPRO X  33      14.702   8.417  -4.959  0.00  0.00           H
ATOM    475  C  LPRO X  33      15.253   8.404  -2.893  0.00  0.00           C
ATOM    476  O  LPRO X  33      15.971   7.409  -2.961  0.00  0.00           O
ATOM    477  N  LGLU X  34      14.766   8.838  -1.724  0.00  0.00           N
ATOM    478  H  LGLU X  34      14.193   9.672  -1.726  0.00  0.00           H
ATOM    479  CA LGLU X  34      15.051   8.190  -0.432  0.00  0.00           C
ATOM    480  HA LGLU X  34      15.498   7.215  -0.626  0.00  0.00           H
ATOM    481  CB LGLU X  34      16.110   9.007   0.336  0.00  0.00           C
ATOM    482  HB2LGLU X  34      16.470   8.424   1.185  0.00  0.00           H
ATOM    483  HB3LGLU X  34      16.956   9.172  -0.335  0.00  0.00           H
ATOM    484  CG LGLU X  34      15.595  10.363   0.845  0.00  0.00           C
ATOM    485  HG2LGLU X  34      14.872  10.753   0.131  0.00  0.00           H
ATOM    486  HG3LGLU X  34      15.074  10.220   1.792  0.00  0.00           H
ATOM    487  CD LGLU X  34      16.718  11.396   1.023  0.00  0.00           C
ATOM    488  OE1LGLU X  34      17.805  11.044   1.557  0.00  0.00           O
ATOM    489  OE2LGLU X  34      16.517  12.561   0.607  0.00  0.00           O
ATOM    490  C  LGLU X  34      13.811   7.888   0.431  0.00  0.00           C
ATOM    491  O  LGLU X  34      13.918   7.045   1.321  0.00  0.00           O
ATOM    492  N  LTRP X  35      12.648   8.507   0.183  0.00  0.00           N
ATOM    493  H  LTRP X  35      12.616   9.210  -0.546  0.00  0.00           H
ATOM    494  CA LTRP X  35      11.408   8.257   0.937  0.00  0.00           C
ATOM    495  HA LTRP X  35      11.676   7.822   1.900  0.00  0.00           H
ATOM    496  CB LTRP X  35      10.691   9.576   1.240  0.00  0.00           C
ATOM    497  HB2LTRP X  35      10.579  10.137   0.315  0.00  0.00           H
ATOM    498  HB3LTRP X  35       9.688   9.346   1.600  0.00  0.00           H
ATOM    499  CG LTRP X  35      11.329  10.452   2.272  0.00  0.00           C
ATOM    500  CD1LTRP X  35      12.055  11.564   2.023  0.00  0.00           C
ATOM    501  HD1LTRP X  35      12.280  11.956   1.038  0.00  0.00           H
ATOM    502  NE1LTRP X  35      12.439  12.148   3.212  0.00  0.00           N
ATOM    503  HE1LTRP X  35      12.971  13.020   3.248  0.00  0.00           H
ATOM    504  CE2LTRP X  35      11.959  11.449   4.298  0.00  0.00           C
ATOM    505  CZ2LTRP X  35      12.027  11.660   5.682  0.00  0.00           C
ATOM    506  HZ2LTRP X  35      12.535  12.528   6.071  0.00  0.00           H
ATOM    507  CH2LTRP X  35      11.414  10.741   6.549  0.00  0.00           C
ATOM    508  HH2LTRP X  35      11.463  10.898   7.618  0.00  0.00           H
ATOM    509  CZ3LTRP X  35      10.741   9.623   6.023  0.00  0.00           C
ATOM    510  HZ3LTRP X  35      10.277   8.912   6.692  0.00  0.00           H
ATOM    511  CE3LTRP X  35      10.667   9.427   4.628  0.00  0.00           C
ATOM    512  HE3LTRP X  35      10.144   8.573   4.227  0.00  0.00           H
ATOM    513  CD2LTRP X  35      11.268  10.338   3.729  0.00  0.00           C
ATOM    514  C  LTRP X  35      10.441   7.278   0.247  0.00  0.00           C
ATOM    515  O  LTRP X  35      10.142   7.395  -0.947  0.00  0.00           O
ATOM    516  N  LILE X  36       9.879   6.364   1.047  0.00  0.00           N
ATOM    517  H  LILE X  36      10.189   6.353   2.015  0.00  0.00           H
ATOM    518  CA LILE X  36       8.888   5.341   0.670  0.00  0.00           C
ATOM    519  HA LILE X  36       8.513   5.571  -0.325  0.00  0.00           H
ATOM    520  CB LILE X  36       9.569   3.946   0.618  0.00  0.00           C
ATOM    521  HB LILE X  36      10.196   3.855   1.507  0.00  0.00           H
ATOM    522  CG2LILE X  36       8.568   2.772   0.638  0.00  0.00           C
ATOM    523 HG21LILE X  36       7.884   2.845  -0.207  0.00  0.00           H
ATOM    524 HG22LILE X  36       9.096   1.821   0.585  0.00  0.00           H
ATOM    525 HG23LILE X  36       7.999   2.766   1.568  0.00  0.00           H
ATOM    526  CG1LILE X  36      10.473   3.821  -0.631  0.00  0.00           C
ATOM    527 HG12LILE X  36       9.863   3.578  -1.502  0.00  0.00           H
ATOM    528 HG13LILE X  36      10.968   4.770  -0.830  0.00  0.00           H
ATOM    529  CD1LILE X  36      11.581   2.770  -0.481  0.00  0.00           C
ATOM    530 HD11LILE X  36      11.162   1.781  -0.304  0.00  0.00           H
ATOM    531 HD12LILE X  36      12.171   2.740  -1.397  0.00  0.00           H
ATOM    532 HD13LILE X  36      12.229   3.039   0.353  0.00  0.00           H
ATOM    533  C  LILE X  36       7.687   5.371   1.637  0.00  0.00           C
ATOM    534  O  LILE X  36       7.853   5.552   2.843  0.00  0.00           O
ATOM    535  N  LVAL X  37       6.476   5.160   1.112  0.00  0.00           N
ATOM    536  H  LVAL X  37       6.431   5.037   0.105  0.00  0.00           H
ATOM    537  CA LVAL X  37       5.215   5.006   1.869  0.00  0.00           C
ATOM    538  HA LVAL X  37       5.336   5.436   2.865  0.00  0.00           H
ATOM    539  CB LVAL X  37       4.068   5.755   1.156  0.00  0.00           C
ATOM    540  HB LVAL X  37       3.962   5.359   0.145  0.00  0.00           H
ATOM    541  CG1LVAL X  37       2.725   5.587   1.878  0.00  0.00           C
ATOM    542 HG11LVAL X  37       2.837   5.854   2.928  0.00  0.00           H
ATOM    543 HG12LVAL X  37       1.969   6.221   1.416  0.00  0.00           H
ATOM    544 HG13LVAL X  37       2.381   4.554   1.805  0.00  0.00           H
ATOM    545  CG2LVAL X  37       4.353   7.259   1.044  0.00  0.00           C
ATOM    546 HG21LVAL X  37       5.276   7.422   0.489  0.00  0.00           H
ATOM    547 HG22LVAL X  37       3.541   7.751   0.509  0.00  0.00           H
ATOM    548 HG23LVAL X  37       4.449   7.697   2.036  0.00  0.00           H
ATOM    549  C  LVAL X  37       4.845   3.525   2.031  0.00  0.00           C
ATOM    550  O  LVAL X  37       4.902   2.785   1.049  0.00  0.00           O
ATOM    551  N  LTHR X  38       4.393   3.108   3.219  0.00  0.00           N
ATOM    552  H  LTHR X  38       4.367   3.783   3.980  0.00  0.00           H
ATOM    553  CA LTHR X  38       3.846   1.764   3.527  0.00  0.00           C
ATOM    554  HA LTHR X  38       3.318   1.389   2.651  0.00  0.00           H
ATOM    555  CB LTHR X  38       5.004   0.783   3.808  0.00  0.00           C
ATOM    556  HB LTHR X  38       5.723   0.853   2.991  0.00  0.00           H
ATOM    557  CG2LTHR X  38       5.736   1.065   5.122  0.00  0.00           C
ATOM    558 HG21LTHR X  38       5.069   0.921   5.971  0.00  0.00           H
ATOM    559 HG22LTHR X  38       6.574   0.375   5.208  0.00  0.00           H
ATOM    560 HG23LTHR X  38       6.118   2.086   5.125  0.00  0.00           H
ATOM    561  OG1LTHR X  38       4.549  -0.549   3.871  0.00  0.00           O
ATOM    562  HG1LTHR X  38       4.567  -0.913   2.963  0.00  0.00           H
ATOM    563  C  LTHR X  38       2.808   1.844   4.674  0.00  0.00           C
ATOM    564  O  LTHR X  38       2.446   2.945   5.093  0.00  0.00           O
ATOM    565  N  LALA X  39       2.286   0.725   5.190  0.00  0.00           N
ATOM    566  H  LALA X  39       2.633  -0.156   4.828  0.00  0.00           H
ATOM    567  CA LALA X  39       1.278   0.699   6.264  0.00  0.00           C
ATOM    568  HA LALA X  39       0.649   1.584   6.158  0.00  0.00           H
ATOM    569  CB LALA X  39       0.361  -0.516   6.078  0.00  0.00           C
ATOM    570  HB1LALA X  39       0.934  -1.438   6.147  0.00  0.00           H
ATOM    571  HB2LALA X  39      -0.412  -0.516   6.847  0.00  0.00           H
ATOM    572  HB3LALA X  39      -0.126  -0.466   5.103  0.00  0.00           H
ATOM    573  C  LALA X  39       1.886   0.740   7.685  0.00  0.00           C
ATOM    574  O  LALA X  39       2.927   0.134   7.956  0.00  0.00           O
ATOM    575  N  LALA X  40       1.200   1.391   8.635  0.00  0.00           N
ATOM    576  H  LALA X  40       0.283   1.750   8.406  0.00  0.00           H
ATOM    577  CA LALA X  40       1.644   1.483  10.035  0.00  0.00           C
ATOM    578  HA LALA X  40       2.654   1.886  10.053  0.00  0.00           H
ATOM    579  CB LALA X  40       0.727   2.441  10.807  0.00  0.00           C
ATOM    580  HB1LALA X  40      -0.287   2.046  10.844  0.00  0.00           H
ATOM    581  HB2LALA X  40       1.091   2.551  11.829  0.00  0.00           H
ATOM    582  HB3LALA X  40       0.713   3.419  10.335  0.00  0.00           H
ATOM    583  C  LALA X  40       1.694   0.117  10.741  0.00  0.00           C
ATOM    584  O  LALA X  40       2.555  -0.103  11.599  0.00  0.00           O
ATOM    585  N  LHID X  41       0.807  -0.810  10.371  0.00  0.00           N
ATOM    586  H  LHID X  41       0.036  -0.513   9.772  0.00  0.00           H
ATOM    587  CA LHID X  41       0.786  -2.160  10.931  0.00  0.00           C
ATOM    588  HA LHID X  41       0.908  -2.074  12.012  0.00  0.00           H
ATOM    589  CB HHID X  41      -0.577  -2.809  10.669  0.00  0.00           C
ATOM    590  HB2HHID X  41      -0.673  -3.615  11.407  0.00  0.00           H
ATOM    591  HB3HHID X  41      -1.331  -2.058  10.889  0.00  0.00           H
ATOM    592  CG HHID X  41      -0.792  -3.385   9.307  0.00  0.00           C
ATOM    593  ND1HHID X  41      -1.592  -2.826   8.336  0.00  0.00           N
ATOM    594  HD1HHID X  41      -2.175  -1.944   8.390  0.00  0.00           H
ATOM    595  CE1HHID X  41      -1.555  -3.658   7.264  0.00  0.00           C
ATOM    596  HE1HHID X  41      -2.121  -3.472   6.362  0.00  0.00           H
ATOM    597  NE2HHID X  41      -0.785  -4.717   7.472  0.00  0.00           N
ATOM    598  CD2HHID X  41      -0.299  -4.545   8.745  0.00  0.00           C
ATOM    599  HD2HHID X  41       0.367  -5.274   9.197  0.00  0.00           H
ATOM    600  C  LHID X  41       1.906  -3.083  10.413  0.00  0.00           C
ATOM    601  O  LHID X  41       2.183  -4.102  11.044  0.00  0.00           O
ATOM    602  N  LCYX X  42       2.547  -2.783   9.276  0.00  0.00           N
ATOM    603  H  LCYX X  42       2.257  -1.975   8.741  0.00  0.00           H
ATOM    604  CA LCYX X  42       3.742  -3.515   8.844  0.00  0.00           C
ATOM    605  HA LCYX X  42       3.525  -4.585   8.813  0.00  0.00           H
ATOM    606  CB LCYX X  42       4.141  -3.052   7.434  0.00  0.00           C
ATOM    607  HB2LCYX X  42       4.269  -1.969   7.431  0.00  0.00           H
ATOM    608  HB3LCYX X  42       5.099  -3.497   7.164  0.00  0.00           H
ATOM    609  SG LCYX X  42       2.940  -3.476   6.148  0.00  0.00           S
ATOM    610  C  LCYX X  42       4.865  -3.282   9.868  0.00  0.00           C
ATOM    611  O  LCYX X  42       5.363  -4.213  10.505  0.00  0.00           O
ATOM    612  N  LVAL X  43       5.173  -2.006  10.114  0.00  0.00           N
ATOM    613  H  LVAL X  43       4.675  -1.305   9.581  0.00  0.00           H
ATOM    614  CA LVAL X  43       6.151  -1.519  11.103  0.00  0.00           C
ATOM    615  HA LVAL X  43       6.979  -2.228  11.125  0.00  0.00           H
ATOM    616  CB LVAL X  43       6.736  -0.163  10.658  0.00  0.00           C
ATOM    617  HB LVAL X  43       7.428   0.175  11.427  0.00  0.00           H
ATOM    618  CG1LVAL X  43       7.526  -0.291   9.353  0.00  0.00           C
ATOM    619 HG11LVAL X  43       6.881  -0.624   8.539  0.00  0.00           H
ATOM    620 HG12LVAL X  43       7.961   0.671   9.086  0.00  0.00           H
ATOM    621 HG13LVAL X  43       8.331  -1.009   9.486  0.00  0.00           H
ATOM    622  CG2LVAL X  43       5.668   0.915  10.454  0.00  0.00           C
ATOM    623 HG21LVAL X  43       5.041   0.991  11.336  0.00  0.00           H
ATOM    624 HG22LVAL X  43       6.151   1.878  10.296  0.00  0.00           H
ATOM    625 HG23LVAL X  43       5.043   0.686   9.591  0.00  0.00           H
ATOM    626  C  LVAL X  43       5.606  -1.483  12.545  0.00  0.00           C
ATOM    627  O  LVAL X  43       5.980  -0.630  13.356  0.00  0.00           O
ATOM    628  N  LGLU X  44       4.681  -2.377  12.899  0.00  0.00           N
ATOM    629  H  LGLU X  44       4.404  -3.065  12.211  0.00  0.00           H
ATOM    630  CA LGLU X  44       4.298  -2.612  14.299  0.00  0.00           C
ATOM    631  HA LGLU X  44       4.210  -1.645  14.795  0.00  0.00           H
ATOM    632  CB LGLU X  44       2.937  -3.324  14.376  0.00  0.00           C
ATOM    633  HB2LGLU X  44       2.438  -3.289  13.411  0.00  0.00           H
ATOM    634  HB3LGLU X  44       3.083  -4.368  14.654  0.00  0.00           H
ATOM    635  CG LGLU X  44       2.029  -2.626  15.389  0.00  0.00           C
ATOM    636  HG2LGLU X  44       2.584  -2.438  16.310  0.00  0.00           H
ATOM    637  HG3LGLU X  44       1.733  -1.662  14.974  0.00  0.00           H
ATOM    638  CD LGLU X  44       0.789  -3.461  15.708  0.00  0.00           C
ATOM    639  OE1LGLU X  44       0.918  -4.588  16.247  0.00  0.00           O
ATOM    640  OE2LGLU X  44      -0.338  -2.988  15.442  0.00  0.00           O
ATOM    641  C  LGLU X  44       5.383  -3.419  15.033  0.00  0.00           C
ATOM    642  O  LGLU X  44       6.154  -4.139  14.394  0.00  0.00           O
ATOM    643  N  LLYS X  45       5.452  -3.340  16.372  0.00  0.00           N
ATOM    644  H  LLYS X  45       4.708  -2.862  16.860  0.00  0.00           H
ATOM    645  CA LLYS X  45       6.468  -4.063  17.165  0.00  0.00           C
ATOM    646  HA LLYS X  45       7.445  -3.696  16.859  0.00  0.00           H
ATOM    647  CB LLYS X  45       6.313  -3.816  18.677  0.00  0.00           C
ATOM    648  HB2LLYS X  45       5.461  -4.390  19.044  0.00  0.00           H
ATOM    649  HB3LLYS X  45       7.205  -4.205  19.172  0.00  0.00           H
ATOM    650  CG LLYS X  45       6.114  -2.350  19.093  0.00  0.00           C
ATOM    651  HG2LLYS X  45       6.901  -1.729  18.666  0.00  0.00           H
ATOM    652  HG3LLYS X  45       5.146  -2.001  18.731  0.00  0.00           H
ATOM    653  CD LLYS X  45       6.149  -2.251  20.626  0.00  0.00           C
ATOM    654  HD2LLYS X  45       5.525  -3.042  21.044  0.00  0.00           H
ATOM    655  HD3LLYS X  45       7.168  -2.418  20.980  0.00  0.00           H
ATOM    656  CE LLYS X  45       5.618  -0.919  21.165  0.00  0.00           C
ATOM    657  HE2LLYS X  45       4.583  -0.791  20.833  0.00  0.00           H
ATOM    658  HE3LLYS X  45       5.602  -0.981  22.258  0.00  0.00           H
ATOM    659  NZ LLYS X  45       6.438   0.245  20.751  0.00  0.00           N
ATOM    660  HZ1LLYS X  45       6.266   0.496  19.776  0.00  0.00           H
ATOM    661  HZ2LLYS X  45       6.206   1.040  21.348  0.00  0.00           H
ATOM    662  HZ3LLYS X  45       7.419   0.061  20.870  0.00  0.00           H
ATOM    663  C  LLYS X  45       6.385  -5.579  16.889  0.00  0.00           C
ATOM    664  O  LLYS X  45       5.263  -6.099  16.882  0.00  0.00           O
ATOM    665  N  LPRO X  46       7.514  -6.289  16.693  0.00  0.00           N
ATOM    666  CD LPRO X  46       7.474  -7.702  16.335  0.00  0.00           C
ATOM    667  HD2LPRO X  46       6.850  -7.874  15.456  0.00  0.00           H
ATOM    668  HD3LPRO X  46       7.094  -8.282  17.178  0.00  0.00           H
ATOM    669  CG LPRO X  46       8.916  -8.102  16.051  0.00  0.00           C
ATOM    670  HG2LPRO X  46       9.164  -7.895  15.010  0.00  0.00           H
ATOM    671  HG3LPRO X  46       9.089  -9.149  16.281  0.00  0.00           H
ATOM    672  CB LPRO X  46       9.698  -7.169  16.974  0.00  0.00           C
ATOM    673  HB2LPRO X  46      10.735  -7.065  16.652  0.00  0.00           H
ATOM    674  HB3LPRO X  46       9.656  -7.547  17.996  0.00  0.00           H
ATOM    675  CA LPRO X  46       8.913  -5.854  16.878  0.00  0.00           C
ATOM    676  HA LPRO X  46       9.022  -5.309  17.815  0.00  0.00           H
ATOM    677  C  LPRO X  46       9.497  -4.991  15.742  0.00  0.00           C
ATOM    678  O  LPRO X  46      10.517  -4.328  15.927  0.00  0.00           O
ATOM    679  N  LLEU X  47       8.857  -4.964  14.573  0.00  0.00           N
ATOM    680  H  LLEU X  47       7.962  -5.433  14.514  0.00  0.00           H
ATOM    681  CA LLEU X  47       9.357  -4.364  13.329  0.00  0.00           C
ATOM    682  HA LLEU X  47      10.416  -4.611  13.247  0.00  0.00           H
ATOM    683  CB LLEU X  47       8.631  -5.009  12.131  0.00  0.00           C
ATOM    684  HB2LLEU X  47       7.598  -4.661  12.118  0.00  0.00           H
ATOM    685  HB3LLEU X  47       9.113  -4.664  11.219  0.00  0.00           H
ATOM    686  CG LLEU X  47       8.629  -6.549  12.105  0.00  0.00           C
ATOM    687  HG LLEU X  47       8.072  -6.928  12.963  0.00  0.00           H
ATOM    688  CD1LLEU X  47       7.937  -7.041  10.838  0.00  0.00           C
ATOM    689 HD11LLEU X  47       8.463  -6.686   9.952  0.00  0.00           H
ATOM    690 HD12LLEU X  47       7.923  -8.130  10.837  0.00  0.00           H
ATOM    691 HD13LLEU X  47       6.909  -6.679  10.812  0.00  0.00           H
ATOM    692  CD2LLEU X  47      10.046  -7.124  12.141  0.00  0.00           C
ATOM    693 HD21LLEU X  47      10.531  -6.890  13.088  0.00  0.00           H
ATOM    694 HD22LLEU X  47      10.002  -8.209  12.044  0.00  0.00           H
ATOM    695 HD23LLEU X  47      10.635  -6.709  11.324  0.00  0.00           H
ATOM    696  C  LLEU X  47       9.289  -2.823  13.279  0.00  0.00           C
ATOM    697  O  LLEU X  47       9.406  -2.230  12.209  0.00  0.00           O
ATOM    698  N  LASN X  48       9.119  -2.154  14.422  0.00  0.00           N
ATOM    699  H  LASN X  48       9.065  -2.695  15.273  0.00  0.00           H
ATOM    700  CA LASN X  48       9.175  -0.693  14.518  0.00  0.00           C
ATOM    701  HA LASN X  48       8.590  -0.269  13.698  0.00  0.00           H
ATOM    702  CB LASN X  48       8.530  -0.258  15.850  0.00  0.00           C
ATOM    703  HB2LASN X  48       8.413   0.825  15.848  0.00  0.00           H
ATOM    704  HB3LASN X  48       7.540  -0.704  15.940  0.00  0.00           H
ATOM    705  CG LASN X  48       9.373  -0.672  17.042  0.00  0.00           C
ATOM    706  OD1LASN X  48       9.325  -1.800  17.501  0.00  0.00           O
ATOM    707  ND2LASN X  48      10.201   0.202  17.556  0.00  0.00           N
ATOM    708 HD21LASN X  48      11.068  -0.130  17.957  0.00  0.00           H
ATOM    709 HD22LASN X  48      10.202   1.148  17.183  0.00  0.00           H
ATOM    710  C  LASN X  48      10.614  -0.143  14.382  0.00  0.00           C
ATOM    711  O  LASN X  48      10.786   1.020  14.017  0.00  0.00           O
ATOM    712  N  LASN X  49      11.643  -0.938  14.709  0.00  0.00           N
ATOM    713  H  LASN X  49      11.446  -1.895  14.968  0.00  0.00           H
ATOM    714  CA LASN X  49      13.046  -0.523  14.592  0.00  0.00           C
ATOM    715  HA LASN X  49      13.109   0.516  14.907  0.00  0.00           H
ATOM    716  CB LASN X  49      13.929  -1.328  15.570  0.00  0.00           C
ATOM    717  HB2LASN X  49      13.829  -2.391  15.358  0.00  0.00           H
ATOM    718  HB3LASN X  49      14.971  -1.053  15.415  0.00  0.00           H
ATOM    719  CG LASN X  49      13.613  -1.087  17.042  0.00  0.00           C
ATOM    720  OD1LASN X  49      13.067  -0.072  17.449  0.00  0.00           O
ATOM    721  ND2LASN X  49      13.940  -2.009  17.911  0.00  0.00           N
ATOM    722 HD21LASN X  49      13.731  -1.833  18.884  0.00  0.00           H
ATOM    723 HD22LASN X  49      14.426  -2.854  17.621  0.00  0.00           H
ATOM    724  C  LASN X  49      13.519  -0.647  13.120  0.00  0.00           C
ATOM    725  O  LASN X  49      13.381  -1.731  12.548  0.00  0.00           O
ATOM    726  N  LPRO X  50      14.090   0.403  12.489  0.00  0.00           N
ATOM    727  CD LPRO X  50      14.346   1.723  13.052  0.00  0.00           C
ATOM    728  HD2LPRO X  50      15.298   1.703  13.579  0.00  0.00           H
ATOM    729  HD3LPRO X  50      13.551   2.060  13.715  0.00  0.00           H
ATOM    730  CG LPRO X  50      14.426   2.682  11.873  0.00  0.00           C
ATOM    731  HG2LPRO X  50      15.094   3.517  12.084  0.00  0.00           H
ATOM    732  HG3LPRO X  50      13.428   3.041  11.632  0.00  0.00           H
ATOM    733  CB LPRO X  50      14.943   1.802  10.742  0.00  0.00           C
ATOM    734  HB2LPRO X  50      16.030   1.762  10.782  0.00  0.00           H
ATOM    735  HB3LPRO X  50      14.623   2.172   9.770  0.00  0.00           H
ATOM    736  CA LPRO X  50      14.357   0.419  11.043  0.00  0.00           C
ATOM    737  HA LPRO X  50      13.407   0.320  10.518  0.00  0.00           H
ATOM    738  C  LPRO X  50      15.303  -0.678  10.537  0.00  0.00           C
ATOM    739  O  LPRO X  50      15.085  -1.212   9.451  0.00  0.00           O
ATOM    740  N  LTRP X  51      16.319  -1.054  11.324  0.00  0.00           N
ATOM    741  H  LTRP X  51      16.451  -0.556  12.191  0.00  0.00           H
ATOM    742  CA LTRP X  51      17.375  -1.994  10.912  0.00  0.00           C
ATOM    743  HA LTRP X  51      17.883  -1.569  10.047  0.00  0.00           H
ATOM    744  CB LTRP X  51      18.415  -2.113  12.034  0.00  0.00           C
ATOM    745  HB2LTRP X  51      19.318  -2.550  11.605  0.00  0.00           H
ATOM    746  HB3LTRP X  51      18.686  -1.115  12.384  0.00  0.00           H
ATOM    747  CG LTRP X  51      18.020  -2.961  13.207  0.00  0.00           C
ATOM    748  CD1LTRP X  51      17.465  -2.511  14.354  0.00  0.00           C
ATOM    749  HD1LTRP X  51      17.246  -1.472  14.566  0.00  0.00           H
ATOM    750  NE1LTRP X  51      17.210  -3.575  15.194  0.00  0.00           N
ATOM    751  HE1LTRP X  51      16.718  -3.501  16.084  0.00  0.00           H
ATOM    752  CE2LTRP X  51      17.583  -4.772  14.629  0.00  0.00           C
ATOM    753  CZ2LTRP X  51      17.523  -6.098  15.079  0.00  0.00           C
ATOM    754  HZ2LTRP X  51      17.120  -6.320  16.055  0.00  0.00           H
ATOM    755  CH2LTRP X  51      17.957  -7.126  14.228  0.00  0.00           C
ATOM    756  HH2LTRP X  51      17.889  -8.156  14.543  0.00  0.00           H
ATOM    757  CZ3LTRP X  51      18.470  -6.815  12.957  0.00  0.00           C
ATOM    758  HZ3LTRP X  51      18.801  -7.610  12.301  0.00  0.00           H
ATOM    759  CE3LTRP X  51      18.549  -5.475  12.529  0.00  0.00           C
ATOM    760  HE3LTRP X  51      18.952  -5.249  11.551  0.00  0.00           H
ATOM    761  CD2LTRP X  51      18.097  -4.417  13.347  0.00  0.00           C
ATOM    762  C  LTRP X  51      16.859  -3.384  10.495  0.00  0.00           C
ATOM    763  O  LTRP X  51      17.527  -4.076   9.725  0.00  0.00           O
ATOM    764  N  LHID X  52      15.668  -3.791  10.956  0.00  0.00           N
ATOM    765  H  LHID X  52      15.162  -3.177  11.578  0.00  0.00           H
ATOM    766  CA LHID X  52      15.018  -5.037  10.535  0.00  0.00           C
ATOM    767  HA LHID X  52      15.674  -5.877  10.768  0.00  0.00           H
ATOM    768  CB LHID X  52      13.695  -5.212  11.303  0.00  0.00           C
ATOM    769  HB2LHID X  52      13.090  -4.310  11.197  0.00  0.00           H
ATOM    770  HB3LHID X  52      13.137  -6.034  10.851  0.00  0.00           H
ATOM    771  CG LHID X  52      13.862  -5.536  12.766  0.00  0.00           C
ATOM    772  ND1LHID X  52      14.448  -6.672  13.265  0.00  0.00           N
ATOM    773  HD1LHID X  52      14.853  -7.421  12.705  0.00  0.00           H
ATOM    774  CE1LHID X  52      14.383  -6.620  14.605  0.00  0.00           C
ATOM    775  HE1LHID X  52      14.758  -7.389  15.267  0.00  0.00           H
ATOM    776  NE2LHID X  52      13.802  -5.477  15.013  0.00  0.00           N
ATOM    777  CD2LHID X  52      13.457  -4.788  13.839  0.00  0.00           C
ATOM    778  HD2LHID X  52      12.935  -3.846  13.783  0.00  0.00           H
ATOM    779  C  LHID X  52      14.729  -5.084   9.024  0.00  0.00           C
ATOM    780  O  LHID X  52      14.749  -6.167   8.436  0.00  0.00           O
ATOM    781  N  LTRP X  53      14.453  -3.931   8.410  0.00  0.00           N
ATOM    782  H  LTRP X  53      14.552  -3.070   8.936  0.00  0.00           H
ATOM    783  CA LTRP X  53      13.925  -3.810   7.052  0.00  0.00           C
ATOM    784  HA LTRP X  53      13.386  -4.722   6.801  0.00  0.00           H
ATOM    785  CB LTRP X  53      12.927  -2.651   7.013  0.00  0.00           C
ATOM    786  HB2LTRP X  53      13.425  -1.736   7.332  0.00  0.00           H
ATOM    787  HB3LTRP X  53      12.602  -2.505   5.982  0.00  0.00           H
ATOM    788  CG LTRP X  53      11.705  -2.850   7.845  0.00  0.00           C
ATOM    789  CD1LTRP X  53      11.537  -2.425   9.117  0.00  0.00           C
ATOM    790  HD1LTRP X  53      12.275  -1.876   9.692  0.00  0.00           H
ATOM    791  NE1LTRP X  53      10.289  -2.806   9.564  0.00  0.00           N
ATOM    792  HE1LTRP X  53       9.940  -2.580  10.494  0.00  0.00           H
ATOM    793  CE2LTRP X  53       9.585  -3.489   8.594  0.00  0.00           C
ATOM    794  CZ2LTRP X  53       8.298  -4.044   8.550  0.00  0.00           C
ATOM    795  HZ2LTRP X  53       7.651  -3.981   9.409  0.00  0.00           H
ATOM    796  CH2LTRP X  53       7.870  -4.690   7.379  0.00  0.00           C
ATOM    797  HH2LTRP X  53       6.882  -5.127   7.330  0.00  0.00           H
ATOM    798  CZ3LTRP X  53       8.732  -4.778   6.271  0.00  0.00           C
ATOM    799  HZ3LTRP X  53       8.402  -5.274   5.368  0.00  0.00           H
ATOM    800  CE3LTRP X  53      10.026  -4.225   6.329  0.00  0.00           C
ATOM    801  HE3LTRP X  53      10.684  -4.305   5.477  0.00  0.00           H
ATOM    802  CD2LTRP X  53      10.479  -3.556   7.487  0.00  0.00           C
ATOM    803  C  LTRP X  53      15.003  -3.578   5.995  0.00  0.00           C
ATOM    804  O  LTRP X  53      15.931  -2.793   6.200  0.00  0.00           O
ATOM    805  N  LTHR X  54      14.804  -4.165   4.816  0.00  0.00           N
ATOM    806  H  LTHR X  54      14.019  -4.801   4.724  0.00  0.00           H
ATOM    807  CA LTHR X  54      15.470  -3.763   3.566  0.00  0.00           C
ATOM    808  HA LTHR X  54      15.817  -2.741   3.696  0.00  0.00           H
ATOM    809  CB LTHR X  54      16.698  -4.624   3.216  0.00  0.00           C
ATOM    810  HB LTHR X  54      17.113  -4.263   2.274  0.00  0.00           H
ATOM    811  CG2LTHR X  54      17.797  -4.557   4.275  0.00  0.00           C
ATOM    812 HG21LTHR X  54      17.432  -4.935   5.228  0.00  0.00           H
ATOM    813 HG22LTHR X  54      18.654  -5.149   3.967  0.00  0.00           H
ATOM    814 HG23LTHR X  54      18.118  -3.526   4.402  0.00  0.00           H
ATOM    815  OG1LTHR X  54      16.362  -5.984   3.055  0.00  0.00           O
ATOM    816  HG1LTHR X  54      17.082  -6.379   2.532  0.00  0.00           H
ATOM    817  C  LTHR X  54      14.460  -3.741   2.416  0.00  0.00           C
ATOM    818  O  LTHR X  54      13.433  -4.418   2.482  0.00  0.00           O
ATOM    819  N  LALA X  55      14.715  -2.929   1.389  0.00  0.00           N
ATOM    820  H  LALA X  55      15.573  -2.388   1.413  0.00  0.00           H
ATOM    821  CA LALA X  55      13.781  -2.657   0.295  0.00  0.00           C
ATOM    822  HA LALA X  55      12.891  -3.272   0.426  0.00  0.00           H
ATOM    823  CB LALA X  55      13.342  -1.190   0.384  0.00  0.00           C
ATOM    824  HB1LALA X  55      14.202  -0.536   0.233  0.00  0.00           H
ATOM    825  HB2LALA X  55      12.596  -0.981  -0.384  0.00  0.00           H
ATOM    826  HB3LALA X  55      12.906  -0.991   1.364  0.00  0.00           H
ATOM    827  C  LALA X  55      14.376  -2.988  -1.084  0.00  0.00           C
ATOM    828  O  LALA X  55      15.555  -2.725  -1.336  0.00  0.00           O
ATOM    829  N  LPHE X  56      13.542  -3.517  -1.987  0.00  0.00           N
ATOM    830  H  LPHE X  56      12.606  -3.758  -1.675  0.00  0.00           H
ATOM    831  CA LPHE X  56      13.930  -3.922  -3.343  0.00  0.00           C
ATOM    832  HA LPHE X  56      14.975  -3.655  -3.513  0.00  0.00           H
ATOM    833  CB LPHE X  56      13.834  -5.445  -3.475  0.00  0.00           C
ATOM    834  HB2LPHE X  56      12.831  -5.769  -3.199  0.00  0.00           H
ATOM    835  HB3LPHE X  56      13.985  -5.707  -4.523  0.00  0.00           H
ATOM    836  CG LPHE X  56      14.847  -6.199  -2.640  0.00  0.00           C
ATOM    837  CD1LPHE X  56      14.570  -6.520  -1.296  0.00  0.00           C
ATOM    838  HD1LPHE X  56      13.626  -6.233  -0.851  0.00  0.00           H
ATOM    839  CE1LPHE X  56      15.519  -7.219  -0.530  0.00  0.00           C
ATOM    840  HE1LPHE X  56      15.312  -7.454   0.504  0.00  0.00           H
ATOM    841  CZ LPHE X  56      16.727  -7.634  -1.114  0.00  0.00           C
ATOM    842  HZ LPHE X  56      17.447  -8.192  -0.531  0.00  0.00           H
ATOM    843  CE2LPHE X  56      17.002  -7.316  -2.455  0.00  0.00           C
ATOM    844  HE2LPHE X  56      17.933  -7.627  -2.903  0.00  0.00           H
ATOM    845  CD2LPHE X  56      16.073  -6.584  -3.212  0.00  0.00           C
ATOM    846  HD2LPHE X  56      16.302  -6.330  -4.238  0.00  0.00           H
ATOM    847  C  LPHE X  56      13.093  -3.222  -4.423  0.00  0.00           C
ATOM    848  O  LPHE X  56      11.873  -3.405  -4.507  0.00  0.00           O
ATOM    849  N  LALA X  57      13.779  -2.461  -5.278  0.00  0.00           N
ATOM    850  H  LALA X  57      14.789  -2.456  -5.177  0.00  0.00           H
ATOM    851  CA LALA X  57      13.227  -1.642  -6.358  0.00  0.00           C
ATOM    852  HA LALA X  57      12.138  -1.664  -6.306  0.00  0.00           H
ATOM    853  CB LALA X  57      13.684  -0.194  -6.134  0.00  0.00           C
ATOM    854  HB1LALA X  57      14.770  -0.127  -6.212  0.00  0.00           H
ATOM    855  HB2LALA X  57      13.232   0.453  -6.886  0.00  0.00           H
ATOM    856  HB3LALA X  57      13.374   0.149  -5.147  0.00  0.00           H
ATOM    857  C  LALA X  57      13.632  -2.150  -7.757  0.00  0.00           C
ATOM    858  O  LALA X  57      14.713  -2.725  -7.941  0.00  0.00           O
ATOM    859  N  LGLY X  58      12.781  -1.904  -8.759  0.00  0.00           N
ATOM    860  H  LGLY X  58      11.939  -1.376  -8.530  0.00  0.00           H
ATOM    861  CA LGLY X  58      13.027  -2.203 -10.179  0.00  0.00           C
ATOM    862  HA2LGLY X  58      12.213  -1.773 -10.763  0.00  0.00           H
ATOM    863  HA3LGLY X  58      13.955  -1.725 -10.490  0.00  0.00           H
ATOM    864  C  LGLY X  58      13.121  -3.691 -10.535  0.00  0.00           C
ATOM    865  O  LGLY X  58      13.666  -4.034 -11.590  0.00  0.00           O
ATOM    866  N  LILE X  59      12.642  -4.575  -9.656  0.00  0.00           N
ATOM    867  H  LILE X  59      12.193  -4.198  -8.826  0.00  0.00           H
ATOM    868  CA LILE X  59      12.722  -6.040  -9.765  0.00  0.00           C
ATOM    869  HA LILE X  59      12.964  -6.316 -10.791  0.00  0.00           H
ATOM    870  CB LILE X  59      13.846  -6.594  -8.851  0.00  0.00           C
ATOM    871  HB LILE X  59      13.706  -6.187  -7.847  0.00  0.00           H
ATOM    872  CG2LILE X  59      13.786  -8.131  -8.748  0.00  0.00           C
ATOM    873 HG21LILE X  59      13.892  -8.584  -9.734  0.00  0.00           H
ATOM    874 HG22LILE X  59      14.579  -8.500  -8.099  0.00  0.00           H
ATOM    875 HG23LILE X  59      12.848  -8.449  -8.296  0.00  0.00           H
ATOM    876  CG1LILE X  59      15.225  -6.131  -9.381  0.00  0.00           C
ATOM    877 HG12LILE X  59      15.383  -6.529 -10.384  0.00  0.00           H
ATOM    878 HG13LILE X  59      15.237  -5.045  -9.445  0.00  0.00           H
ATOM    879  CD1LILE X  59      16.412  -6.527  -8.500  0.00  0.00           C
ATOM    880 HD11LILE X  59      16.587  -7.600  -8.557  0.00  0.00           H
ATOM    881 HD12LILE X  59      17.308  -6.015  -8.851  0.00  0.00           H
ATOM    882 HD13LILE X  59      16.220  -6.237  -7.466  0.00  0.00           H
ATOM    883  C  LILE X  59      11.350  -6.635  -9.440  0.00  0.00           C
ATOM    884  O  LILE X  59      10.816  -6.416  -8.353  0.00  0.00           O
ATOM    885  N  LLEU X  60      10.777  -7.388 -10.380  0.00  0.00           N
ATOM    886  H  LLEU X  60      11.297  -7.578 -11.228  0.00  0.00           H
ATOM    887  CA LLEU X  60       9.420  -7.943 -10.277  0.00  0.00           C
ATOM    888  HA LLEU X  60       8.780  -7.232  -9.752  0.00  0.00           H
ATOM    889  CB LLEU X  60       8.856  -8.158 -11.696  0.00  0.00           C
ATOM    890  HB2LLEU X  60       9.419  -8.966 -12.165  0.00  0.00           H
ATOM    891  HB3LLEU X  60       7.817  -8.485 -11.616  0.00  0.00           H
ATOM    892  CG LLEU X  60       8.916  -6.930 -12.624  0.00  0.00           C
ATOM    893  HG LLEU X  60       9.940  -6.567 -12.687  0.00  0.00           H
ATOM    894  CD1LLEU X  60       8.484  -7.331 -14.028  0.00  0.00           C
ATOM    895 HD11LLEU X  60       7.439  -7.637 -14.028  0.00  0.00           H
ATOM    896 HD12LLEU X  60       8.623  -6.486 -14.693  0.00  0.00           H
ATOM    897 HD13LLEU X  60       9.097  -8.154 -14.388  0.00  0.00           H
ATOM    898  CD2LLEU X  60       8.017  -5.784 -12.160  0.00  0.00           C
ATOM    899 HD21LLEU X  60       8.308  -5.453 -11.164  0.00  0.00           H
ATOM    900 HD22LLEU X  60       8.121  -4.944 -12.845  0.00  0.00           H
ATOM    901 HD23LLEU X  60       6.977  -6.110 -12.150  0.00  0.00           H
ATOM    902  C  LLEU X  60       9.371  -9.263  -9.491  0.00  0.00           C
ATOM    903  O  LLEU X  60       8.292  -9.702  -9.093  0.00  0.00           O
ATOM    904  N  LARG X  61      10.521  -9.920  -9.295  0.00  0.00           N
ATOM    905  H  LARG X  61      11.360  -9.495  -9.667  0.00  0.00           H
ATOM    906  CA LARG X  61      10.616 -11.304  -8.812  0.00  0.00           C
ATOM    907  HA LARG X  61       9.615 -11.687  -8.610  0.00  0.00           H
ATOM    908  CB LARG X  61      11.232 -12.175  -9.909  0.00  0.00           C
ATOM    909  HB2LARG X  61      12.161 -11.720 -10.257  0.00  0.00           H
ATOM    910  HB3LARG X  61      11.467 -13.149  -9.486  0.00  0.00           H
ATOM    911  CG LARG X  61      10.278 -12.349 -11.095  0.00  0.00           C
ATOM    912  HG2LARG X  61       9.288 -12.622 -10.733  0.00  0.00           H
ATOM    913  HG3LARG X  61      10.197 -11.404 -11.633  0.00  0.00           H
ATOM    914  CD LARG X  61      10.782 -13.422 -12.062  0.00  0.00           C
ATOM    915  HD2LARG X  61      10.176 -13.370 -12.967  0.00  0.00           H
ATOM    916  HD3LARG X  61      11.821 -13.210 -12.324  0.00  0.00           H
ATOM    917  NE LARG X  61      10.673 -14.781 -11.500  0.00  0.00           N
ATOM    918  HE LARG X  61      10.383 -14.891 -10.526  0.00  0.00           H
ATOM    919  CZ LARG X  61      10.924 -15.907 -12.137  0.00  0.00           C
ATOM    920  NH1LARG X  61      11.437 -15.927 -13.334  0.00  0.00           N
ATOM    921 HH11LARG X  61      11.673 -15.073 -13.810  0.00  0.00           H
ATOM    922 HH12LARG X  61      11.673 -16.825 -13.743  0.00  0.00           H
ATOM    923  NH2LARG X  61      10.659 -17.040 -11.569  0.00  0.00           N
ATOM    924 HH21LARG X  61      10.138 -17.019 -10.691  0.00  0.00           H
ATOM    925 HH22LARG X  61      10.750 -17.917 -12.064  0.00  0.00           H
ATOM    926  C  LARG X  61      11.409 -11.452  -7.519  0.00  0.00           C
ATOM    927  O  LARG X  61      12.578 -11.077  -7.456  0.00  0.00           O
ATOM    928  N  LGLN X  62      10.798 -12.103  -6.535  0.00  0.00           N
ATOM    929  H  LGLN X  62       9.862 -12.446  -6.725  0.00  0.00           H
ATOM    930  CA LGLN X  62      11.380 -12.442  -5.234  0.00  0.00           C
ATOM    931  HA LGLN X  62      11.635 -11.527  -4.700  0.00  0.00           H
ATOM    932  CB LGLN X  62      10.325 -13.219  -4.425  0.00  0.00           C
ATOM    933  HB2LGLN X  62      10.001 -14.078  -5.005  0.00  0.00           H
ATOM    934  HB3LGLN X  62      10.780 -13.604  -3.515  0.00  0.00           H
ATOM    935  CG LGLN X  62       9.082 -12.383  -4.060  0.00  0.00           C
ATOM    936  HG2LGLN X  62       8.631 -11.974  -4.963  0.00  0.00           H
ATOM    937  HG3LGLN X  62       8.344 -13.030  -3.586  0.00  0.00           H
ATOM    938  CD LGLN X  62       9.402 -11.250  -3.095  0.00  0.00           C
ATOM    939  OE1LGLN X  62      10.337 -11.337  -2.314  0.00  0.00           O
ATOM    940  NE2LGLN X  62       8.644 -10.179  -3.109  0.00  0.00           N
ATOM    941 HE21LGLN X  62       8.881  -9.410  -2.487  0.00  0.00           H
ATOM    942 HE22LGLN X  62       7.870 -10.085  -3.744  0.00  0.00           H
ATOM    943  C  LGLN X  62      12.669 -13.268  -5.370  0.00  0.00           C
ATOM    944  O  LGLN X  62      13.638 -13.029  -4.646  0.00  0.00           O
ATOM    945  N  LSER X  63      12.737 -14.168  -6.360  0.00  0.00           N
ATOM    946  H  LSER X  63      11.913 -14.327  -6.929  0.00  0.00           H
ATOM    947  CA LSER X  63      13.941 -14.965  -6.651  0.00  0.00           C
ATOM    948  HA LSER X  63      14.284 -15.395  -5.709  0.00  0.00           H
ATOM    949  CB LSER X  63      13.588 -16.137  -7.574  0.00  0.00           C
ATOM    950  HB2LSER X  63      14.470 -16.768  -7.693  0.00  0.00           H
ATOM    951  HB3LSER X  63      12.800 -16.735  -7.113  0.00  0.00           H
ATOM    952  OG LSER X  63      13.158 -15.696  -8.851  0.00  0.00           O
ATOM    953  HG LSER X  63      12.179 -15.524  -8.790  0.00  0.00           H
ATOM    954  C  LSER X  63      15.130 -14.160  -7.214  0.00  0.00           C
ATOM    955  O  LSER X  63      16.198 -14.733  -7.422  0.00  0.00           O
ATOM    956  N  LPHE X  64      14.981 -12.849  -7.446  0.00  0.00           N
ATOM    957  H  LPHE X  64      14.063 -12.445  -7.304  0.00  0.00           H
ATOM    958  CA LPHE X  64      16.056 -11.926  -7.850  0.00  0.00           C
ATOM    959  HA LPHE X  64      16.999 -12.469  -7.866  0.00  0.00           H
ATOM    960  CB LPHE X  64      15.790 -11.431  -9.281  0.00  0.00           C
ATOM    961  HB2LPHE X  64      14.807 -10.960  -9.317  0.00  0.00           H
ATOM    962  HB3LPHE X  64      16.526 -10.666  -9.530  0.00  0.00           H
ATOM    963  CG LPHE X  64      15.858 -12.517 -10.344  0.00  0.00           C
ATOM    964  CD1LPHE X  64      14.741 -13.334 -10.608  0.00  0.00           C
ATOM    965  HD1LPHE X  64      13.841 -13.215 -10.028  0.00  0.00           H
ATOM    966  CE1LPHE X  64      14.802 -14.327 -11.602  0.00  0.00           C
ATOM    967  HE1LPHE X  64      13.944 -14.958 -11.789  0.00  0.00           H
ATOM    968  CZ LPHE X  64      15.989 -14.523 -12.326  0.00  0.00           C
ATOM    969  HZ LPHE X  64      16.047 -15.294 -13.083  0.00  0.00           H
ATOM    970  CE2LPHE X  64      17.113 -13.726 -12.052  0.00  0.00           C
ATOM    971  HE2LPHE X  64      18.033 -13.880 -12.603  0.00  0.00           H
ATOM    972  CD2LPHE X  64      17.047 -12.721 -11.070  0.00  0.00           C
ATOM    973  HD2LPHE X  64      17.915 -12.106 -10.876  0.00  0.00           H
ATOM    974  C  LPHE X  64      16.271 -10.772  -6.845  0.00  0.00           C
ATOM    975  O  LPHE X  64      17.073  -9.864  -7.073  0.00  0.00           O
ATOM    976  N  LMET X  65      15.568 -10.800  -5.709  0.00  0.00           N
ATOM    977  H  LMET X  65      14.936 -11.578  -5.565  0.00  0.00           H
ATOM    978  CA LMET X  65      15.744  -9.877  -4.582  0.00  0.00           C
ATOM    979  HA LMET X  65      16.117  -8.920  -4.948  0.00  0.00           H
ATOM    980  CB LMET X  65      14.388  -9.627  -3.916  0.00  0.00           C
ATOM    981  HB2LMET X  65      13.944 -10.579  -3.625  0.00  0.00           H
ATOM    982  HB3LMET X  65      14.525  -9.020  -3.022  0.00  0.00           H
ATOM    983  CG LMET X  65      13.442  -8.897  -4.870  0.00  0.00           C
ATOM    984  HG2LMET X  65      13.850  -7.912  -5.093  0.00  0.00           H
ATOM    985  HG3LMET X  65      13.372  -9.451  -5.802  0.00  0.00           H
ATOM    986  SD LMET X  65      11.779  -8.715  -4.207  0.00  0.00           S
ATOM    987  CE LMET X  65      10.953  -7.981  -5.630  0.00  0.00           C
ATOM    988  HE1LMET X  65      11.035  -8.644  -6.491  0.00  0.00           H
ATOM    989  HE2LMET X  65       9.904  -7.839  -5.382  0.00  0.00           H
ATOM    990  HE3LMET X  65      11.407  -7.018  -5.860  0.00  0.00           H
ATOM    991  C  LMET X  65      16.797 -10.429  -3.613  0.00  0.00           C
ATOM    992  O  LMET X  65      16.492 -10.841  -2.491  0.00  0.00           O
ATOM    993  N  LPHE X  66      18.036 -10.517  -4.097  0.00  0.00           N
ATOM    994  H  LPHE X  66      18.212 -10.165  -5.028  0.00  0.00           H
ATOM    995  CA LPHE X  66      19.125 -11.224  -3.425  0.00  0.00           C
ATOM    996  HA LPHE X  66      18.799 -12.252  -3.261  0.00  0.00           H
ATOM    997  CB LPHE X  66      20.360 -11.261  -4.336  0.00  0.00           C
ATOM    998  HB2LPHE X  66      20.764 -10.251  -4.420  0.00  0.00           H
ATOM    999  HB3LPHE X  66      21.126 -11.880  -3.867  0.00  0.00           H
ATOM   1000  CG LPHE X  66      20.087 -11.807  -5.726  0.00  0.00           C
ATOM   1001  CD1LPHE X  66      19.682 -13.145  -5.890  0.00  0.00           C
ATOM   1002  HD1LPHE X  66      19.573 -13.787  -5.027  0.00  0.00           H
ATOM   1003  CE1LPHE X  66      19.421 -13.651  -7.175  0.00  0.00           C
ATOM   1004  HE1LPHE X  66      19.106 -14.678  -7.297  0.00  0.00           H
ATOM   1005  CZ LPHE X  66      19.568 -12.824  -8.302  0.00  0.00           C
ATOM   1006  HZ LPHE X  66      19.382 -13.220  -9.290  0.00  0.00           H
ATOM   1007  CE2LPHE X  66      19.959 -11.484  -8.140  0.00  0.00           C
ATOM   1008  HE2LPHE X  66      20.072 -10.842  -9.003  0.00  0.00           H
ATOM   1009  CD2LPHE X  66      20.224 -10.978  -6.856  0.00  0.00           C
ATOM   1010  HD2LPHE X  66      20.551  -9.953  -6.741  0.00  0.00           H
ATOM   1011  C  LPHE X  66      19.474 -10.627  -2.056  0.00  0.00           C
ATOM   1012  O  LPHE X  66      19.489  -9.407  -1.868  0.00  0.00           O
ATOM   1013  N  LTYR X  67      19.798 -11.492  -1.095  0.00  0.00           N
ATOM   1014  H  LTYR X  67      19.753 -12.482  -1.308  0.00  0.00           H
ATOM   1015  CA LTYR X  67      20.258 -11.063   0.224  0.00  0.00           C
ATOM   1016  HA LTYR X  67      19.446 -10.515   0.704  0.00  0.00           H
ATOM   1017  CB LTYR X  67      20.603 -12.274   1.095  0.00  0.00           C
ATOM   1018  HB2LTYR X  67      19.734 -12.926   1.173  0.00  0.00           H
ATOM   1019  HB3LTYR X  67      21.407 -12.841   0.623  0.00  0.00           H
ATOM   1020  CG LTYR X  67      21.031 -11.850   2.482  0.00  0.00           C
ATOM   1021  CD1LTYR X  67      20.054 -11.453   3.412  0.00  0.00           C
ATOM   1022  HD1LTYR X  67      19.004 -11.504   3.152  0.00  0.00           H
ATOM   1023  CE1LTYR X  67      20.440 -10.954   4.668  0.00  0.00           C
ATOM   1024  HE1LTYR X  67      19.684 -10.653   5.377  0.00  0.00           H
ATOM   1025  CZ LTYR X  67      21.808 -10.827   4.992  0.00  0.00           C
ATOM   1026  OH LTYR X  67      22.185 -10.326   6.199  0.00  0.00           O
ATOM   1027  HH LTYR X  67      21.421  -9.906   6.649  0.00  0.00           H
ATOM   1028  CE2LTYR X  67      22.787 -11.233   4.060  0.00  0.00           C
ATOM   1029  HE2LTYR X  67      23.835 -11.129   4.303  0.00  0.00           H
ATOM   1030  CD2LTYR X  67      22.398 -11.740   2.805  0.00  0.00           C
ATOM   1031  HD2LTYR X  67      23.153 -12.003   2.075  0.00  0.00           H
ATOM   1032  C  LTYR X  67      21.472 -10.129   0.105  0.00  0.00           C
ATOM   1033  O  LTYR X  67      22.417 -10.433  -0.620  0.00  0.00           O
ATOM   1034  N  LGLY X  68      21.442  -8.990   0.801  0.00  0.00           N
ATOM   1035  H  LGLY X  68      20.642  -8.806   1.389  0.00  0.00           H
ATOM   1036  CA LGLY X  68      22.502  -7.979   0.750  0.00  0.00           C
ATOM   1037  HA2LGLY X  68      22.453  -7.374   1.655  0.00  0.00           H
ATOM   1038  HA3LGLY X  68      23.471  -8.481   0.736  0.00  0.00           H
ATOM   1039  C  LGLY X  68      22.446  -7.033  -0.460  0.00  0.00           C
ATOM   1040  O  LGLY X  68      23.127  -6.005  -0.439  0.00  0.00           O
ATOM   1041  N  LALA X  69      21.624  -7.300  -1.483  0.00  0.00           N
ATOM   1042  H  LALA X  69      21.116  -8.178  -1.489  0.00  0.00           H
ATOM   1043  CA LALA X  69      21.361  -6.357  -2.581  0.00  0.00           C
ATOM   1044  HA LALA X  69      22.275  -5.807  -2.805  0.00  0.00           H
ATOM   1045  CB LALA X  69      20.995  -7.151  -3.840  0.00  0.00           C
ATOM   1046  HB1LALA X  69      20.067  -7.700  -3.694  0.00  0.00           H
ATOM   1047  HB2LALA X  69      20.865  -6.466  -4.677  0.00  0.00           H
ATOM   1048  HB3LALA X  69      21.794  -7.853  -4.083  0.00  0.00           H
ATOM   1049  C  LALA X  69      20.291  -5.300  -2.227  0.00  0.00           C
ATOM   1050  O  LALA X  69      20.286  -4.206  -2.794  0.00  0.00           O
ATOM   1051  N  LGLY X  70      19.414  -5.587  -1.258  0.00  0.00           N
ATOM   1052  H  LGLY X  70      19.449  -6.503  -0.834  0.00  0.00           H
ATOM   1053  CA LGLY X  70      18.366  -4.665  -0.811  0.00  0.00           C
ATOM   1054  HA2LGLY X  70      17.759  -4.376  -1.670  0.00  0.00           H
ATOM   1055  HA3LGLY X  70      17.715  -5.169  -0.098  0.00  0.00           H
ATOM   1056  C  LGLY X  70      18.925  -3.404  -0.146  0.00  0.00           C
ATOM   1057  O  LGLY X  70      19.951  -3.450   0.541  0.00  0.00           O
ATOM   1058  N  LTYR X  71      18.243  -2.277  -0.341  0.00  0.00           N
ATOM   1059  H  LTYR X  71      17.380  -2.335  -0.872  0.00  0.00           H
ATOM   1060  CA LTYR X  71      18.559  -0.996   0.299  0.00  0.00           C
ATOM   1061  HA LTYR X  71      19.631  -0.809   0.227  0.00  0.00           H
ATOM   1062  CB LTYR X  71      17.818   0.134  -0.426  0.00  0.00           C
ATOM   1063  HB2LTYR X  71      16.756  -0.109  -0.489  0.00  0.00           H
ATOM   1064  HB3LTYR X  71      17.906   1.040   0.175  0.00  0.00           H
ATOM   1065  CG LTYR X  71      18.341   0.440  -1.816  0.00  0.00           C
ATOM   1066  CD1LTYR X  71      17.934  -0.320  -2.932  0.00  0.00           C
ATOM   1067  HD1LTYR X  71      17.238  -1.141  -2.806  0.00  0.00           H
ATOM   1068  CE1LTYR X  71      18.408   0.004  -4.220  0.00  0.00           C
ATOM   1069  HE1LTYR X  71      18.081  -0.568  -5.075  0.00  0.00           H
ATOM   1070  CZ LTYR X  71      19.282   1.101  -4.392  0.00  0.00           C
ATOM   1071  OH LTYR X  71      19.696   1.471  -5.632  0.00  0.00           O
ATOM   1072  HH LTYR X  71      19.449   0.822  -6.318  0.00  0.00           H
ATOM   1073  CE2LTYR X  71      19.700   1.849  -3.271  0.00  0.00           C
ATOM   1074  HE2LTYR X  71      20.360   2.692  -3.393  0.00  0.00           H
ATOM   1075  CD2LTYR X  71      19.232   1.515  -1.989  0.00  0.00           C
ATOM   1076  HD2LTYR X  71      19.540   2.105  -1.136  0.00  0.00           H
ATOM   1077  C  LTYR X  71      18.167  -1.018   1.781  0.00  0.00           C
ATOM   1078  O  LTYR X  71      17.092  -1.510   2.124  0.00  0.00           O
ATOM   1079  N  LGLN X  72      19.007  -0.482   2.667  0.00  0.00           N
ATOM   1080  H  LGLN X  72      19.846  -0.022   2.324  0.00  0.00           H
ATOM   1081  CA LGLN X  72      18.733  -0.429   4.105  0.00  0.00           C
ATOM   1082  HA LGLN X  72      18.222  -1.350   4.385  0.00  0.00           H
ATOM   1083  CB LGLN X  72      20.063  -0.375   4.881  0.00  0.00           C
ATOM   1084  HB2LGLN X  72      20.658  -1.249   4.612  0.00  0.00           H
ATOM   1085  HB3LGLN X  72      20.616   0.512   4.573  0.00  0.00           H
ATOM   1086  CG LGLN X  72      19.905  -0.346   6.413  0.00  0.00           C
ATOM   1087  HG2LGLN X  72      20.890  -0.394   6.874  0.00  0.00           H
ATOM   1088  HG3LGLN X  72      19.446   0.596   6.715  0.00  0.00           H
ATOM   1089  CD LGLN X  72      19.074  -1.520   6.920  0.00  0.00           C
ATOM   1090  OE1LGLN X  72      19.428  -2.681   6.770  0.00  0.00           O
ATOM   1091  NE2LGLN X  72      17.923  -1.282   7.501  0.00  0.00           N
ATOM   1092 HE21LGLN X  72      17.265  -2.049   7.570  0.00  0.00           H
ATOM   1093 HE22LGLN X  72      17.618  -0.332   7.683  0.00  0.00           H
ATOM   1094  C  LGLN X  72      17.802   0.739   4.460  0.00  0.00           C
ATOM   1095  O  LGLN X  72      18.030   1.872   4.040  0.00  0.00           O
ATOM   1096  N  LVAL X  73      16.781   0.485   5.282  0.00  0.00           N
ATOM   1097  H  LVAL X  73      16.632  -0.470   5.587  0.00  0.00           H
ATOM   1098  CA LVAL X  73      15.953   1.538   5.894  0.00  0.00           C
ATOM   1099  HA LVAL X  73      15.804   2.334   5.165  0.00  0.00           H
ATOM   1100  CB LVAL X  73      14.562   0.997   6.280  0.00  0.00           C
ATOM   1101  HB LVAL X  73      14.675   0.267   7.080  0.00  0.00           H
ATOM   1102  CG1LVAL X  73      13.642   2.120   6.771  0.00  0.00           C
ATOM   1103 HG11LVAL X  73      13.511   2.865   5.986  0.00  0.00           H
ATOM   1104 HG12LVAL X  73      12.669   1.710   7.042  0.00  0.00           H
ATOM   1105 HG13LVAL X  73      14.065   2.608   7.644  0.00  0.00           H
ATOM   1106  CG2LVAL X  73      13.864   0.315   5.094  0.00  0.00           C
ATOM   1107 HG21LVAL X  73      14.429  -0.558   4.768  0.00  0.00           H
ATOM   1108 HG22LVAL X  73      12.872  -0.021   5.395  0.00  0.00           H
ATOM   1109 HG23LVAL X  73      13.765   1.012   4.263  0.00  0.00           H
ATOM   1110  C  LVAL X  73      16.679   2.129   7.112  0.00  0.00           C
ATOM   1111  O  LVAL X  73      17.086   1.388   8.010  0.00  0.00           O
ATOM   1112  N  LGLU X  74      16.851   3.451   7.157  0.00  0.00           N
ATOM   1113  H  LGLU X  74      16.490   4.007   6.387  0.00  0.00           H
ATOM   1114  CA LGLU X  74      17.486   4.161   8.281  0.00  0.00           C
ATOM   1115  HA LGLU X  74      18.088   3.457   8.854  0.00  0.00           H
ATOM   1116  CB LGLU X  74      18.462   5.230   7.765  0.00  0.00           C
ATOM   1117  HB2LGLU X  74      18.937   5.668   8.642  0.00  0.00           H
ATOM   1118  HB3LGLU X  74      19.241   4.748   7.175  0.00  0.00           H
ATOM   1119  CG LGLU X  74      17.845   6.364   6.934  0.00  0.00           C
ATOM   1120  HG2LGLU X  74      17.707   6.022   5.910  0.00  0.00           H
ATOM   1121  HG3LGLU X  74      16.864   6.630   7.323  0.00  0.00           H
ATOM   1122  CD LGLU X  74      18.736   7.609   6.949  0.00  0.00           C
ATOM   1123  OE1LGLU X  74      19.972   7.485   6.785  0.00  0.00           O
ATOM   1124  OE2LGLU X  74      18.207   8.729   7.124  0.00  0.00           O
ATOM   1125  C  LGLU X  74      16.480   4.757   9.278  0.00  0.00           C
ATOM   1126  O  LGLU X  74      16.765   4.803  10.477  0.00  0.00           O
ATOM   1127  N  LLYS X  75      15.286   5.159   8.814  0.00  0.00           N
ATOM   1128  H  LLYS X  75      15.119   5.072   7.818  0.00  0.00           H
ATOM   1129  CA LLYS X  75      14.222   5.748   9.646  0.00  0.00           C
ATOM   1130  HA LLYS X  75      14.416   5.492  10.689  0.00  0.00           H
ATOM   1131  CB LLYS X  75      14.196   7.286   9.546  0.00  0.00           C
ATOM   1132  HB2LLYS X  75      13.945   7.584   8.529  0.00  0.00           H
ATOM   1133  HB3LLYS X  75      13.407   7.654  10.205  0.00  0.00           H
ATOM   1134  CG LLYS X  75      15.515   7.955   9.956  0.00  0.00           C
ATOM   1135  HG2LLYS X  75      15.837   7.547  10.913  0.00  0.00           H
ATOM   1136  HG3LLYS X  75      16.277   7.747   9.208  0.00  0.00           H
ATOM   1137  CD LLYS X  75      15.351   9.473  10.107  0.00  0.00           C
ATOM   1138  HD2LLYS X  75      14.906   9.904   9.208  0.00  0.00           H
ATOM   1139  HD3LLYS X  75      14.688   9.672  10.950  0.00  0.00           H
ATOM   1140  CE LLYS X  75      16.704  10.132  10.387  0.00  0.00           C
ATOM   1141  HE2LLYS X  75      16.528  11.077  10.908  0.00  0.00           H
ATOM   1142  HE3LLYS X  75      17.291   9.488  11.047  0.00  0.00           H
ATOM   1143  NZ LLYS X  75      17.443  10.405   9.136  0.00  0.00           N
ATOM   1144  HZ1LLYS X  75      16.921  11.060   8.553  0.00  0.00           H
ATOM   1145  HZ2LLYS X  75      18.335  10.851   9.308  0.00  0.00           H
ATOM   1146  HZ3LLYS X  75      17.633   9.572   8.580  0.00  0.00           H
ATOM   1147  C  LLYS X  75      12.849   5.188   9.289  0.00  0.00           C
ATOM   1148  O  LLYS X  75      12.559   4.931   8.122  0.00  0.00           O
ATOM   1149  N  LVAL X  76      12.005   5.057  10.309  0.00  0.00           N
ATOM   1150  H  LVAL X  76      12.373   5.282  11.226  0.00  0.00           H
ATOM   1151  CA LVAL X  76      10.601   4.619  10.247  0.00  0.00           C
ATOM   1152  HA LVAL X  76      10.263   4.621   9.212  0.00  0.00           H
ATOM   1153  CB LVAL X  76      10.468   3.182  10.797  0.00  0.00           C
ATOM   1154  HB LVAL X  76      10.997   3.121  11.749  0.00  0.00           H
ATOM   1155  CG1LVAL X  76       9.017   2.761  11.049  0.00  0.00           C
ATOM   1156 HG11LVAL X  76       8.434   2.854  10.132  0.00  0.00           H
ATOM   1157 HG12LVAL X  76       9.005   1.728  11.389  0.00  0.00           H
ATOM   1158 HG13LVAL X  76       8.566   3.370  11.833  0.00  0.00           H
ATOM   1159  CG2LVAL X  76      11.080   2.154   9.837  0.00  0.00           C
ATOM   1160 HG21LVAL X  76      12.120   2.398   9.630  0.00  0.00           H
ATOM   1161 HG22LVAL X  76      11.037   1.159  10.281  0.00  0.00           H
ATOM   1162 HG23LVAL X  76      10.527   2.148   8.899  0.00  0.00           H
ATOM   1163  C  LVAL X  76       9.732   5.597  11.044  0.00  0.00           C
ATOM   1164  O  LVAL X  76      10.085   5.942  12.178  0.00  0.00           O
ATOM   1165  N  LILE X  77       8.595   6.032  10.492  0.00  0.00           N
ATOM   1166  H  LILE X  77       8.404   5.764   9.529  0.00  0.00           H
ATOM   1167  CA LILE X  77       7.653   6.958  11.149  0.00  0.00           C
ATOM   1168  HA LILE X  77       7.791   6.903  12.228  0.00  0.00           H
ATOM   1169  CB LILE X  77       7.905   8.434  10.724  0.00  0.00           C
ATOM   1170  HB LILE X  77       7.602   8.544   9.682  0.00  0.00           H
ATOM   1171  CG2LILE X  77       7.019   9.357  11.585  0.00  0.00           C
ATOM   1172 HG21LILE X  77       7.341   9.326  12.627  0.00  0.00           H
ATOM   1173 HG22LILE X  77       7.074  10.385  11.229  0.00  0.00           H
ATOM   1174 HG23LILE X  77       5.977   9.048  11.534  0.00  0.00           H
ATOM   1175  CG1LILE X  77       9.385   8.880  10.819  0.00  0.00           C
ATOM   1176 HG12LILE X  77       9.704   8.877  11.862  0.00  0.00           H
ATOM   1177 HG13LILE X  77      10.013   8.181  10.268  0.00  0.00           H
ATOM   1178  CD1LILE X  77       9.658  10.261  10.208  0.00  0.00           C
ATOM   1179 HD11LILE X  77       9.165  11.043  10.782  0.00  0.00           H
ATOM   1180 HD12LILE X  77      10.731  10.452  10.217  0.00  0.00           H
ATOM   1181 HD13LILE X  77       9.305  10.286   9.177  0.00  0.00           H
ATOM   1182  C  LILE X  77       6.201   6.546  10.856  0.00  0.00           C
ATOM   1183  O  LILE X  77       5.692   6.829   9.773  0.00  0.00           O
ATOM   1184  N  LSER X  78       5.521   5.902  11.809  0.00  0.00           N
ATOM   1185  H  LSER X  78       5.998   5.630  12.659  0.00  0.00           H
ATOM   1186  CA LSER X  78       4.066   5.662  11.750  0.00  0.00           C
ATOM   1187  HA LSER X  78       3.794   5.363  10.740  0.00  0.00           H
ATOM   1188  CB LSER X  78       3.655   4.529  12.698  0.00  0.00           C
ATOM   1189  HB2LSER X  78       3.863   4.821  13.728  0.00  0.00           H
ATOM   1190  HB3LSER X  78       2.586   4.341  12.591  0.00  0.00           H
ATOM   1191  OG LSER X  78       4.372   3.352  12.384  0.00  0.00           O
ATOM   1192  HG LSER X  78       3.998   2.598  12.873  0.00  0.00           H
ATOM   1193  C  LSER X  78       3.262   6.919  12.100  0.00  0.00           C
ATOM   1194  O  LSER X  78       3.732   7.773  12.857  0.00  0.00           O
ATOM   1195  N  LHIE X  79       2.028   7.025  11.598  0.00  0.00           N
ATOM   1196  H  LHIE X  79       1.715   6.331  10.925  0.00  0.00           H
ATOM   1197  CA LHIE X  79       1.149   8.173  11.866  0.00  0.00           C
ATOM   1198  HA LHIE X  79       1.654   9.052  11.474  0.00  0.00           H
ATOM   1199  CB LHIE X  79      -0.156   8.023  11.070  0.00  0.00           C
ATOM   1200  HB2LHIE X  79       0.084   7.691  10.062  0.00  0.00           H
ATOM   1201  HB3LHIE X  79      -0.779   7.259  11.536  0.00  0.00           H
ATOM   1202  CG LHIE X  79      -0.943   9.307  10.968  0.00  0.00           C
ATOM   1203  ND1LHIE X  79      -1.630   9.915  12.020  0.00  0.00           N
ATOM   1204  CE1LHIE X  79      -2.139  11.052  11.518  0.00  0.00           C
ATOM   1205  HE1LHIE X  79      -2.711  11.779  12.082  0.00  0.00           H
ATOM   1206  NE2LHIE X  79      -1.827  11.175  10.218  0.00  0.00           N
ATOM   1207  HE2LHIE X  79      -2.115  11.952   9.629  0.00  0.00           H
ATOM   1208  CD2LHIE X  79      -1.064  10.086   9.854  0.00  0.00           C
ATOM   1209  HD2LHIE X  79      -0.627   9.887   8.885  0.00  0.00           H
ATOM   1210  C  LHIE X  79       0.863   8.373  13.377  0.00  0.00           C
ATOM   1211  O  LHIE X  79       0.553   7.397  14.079  0.00  0.00           O
ATOM   1212  N  LPRO X  80       0.921   9.614  13.910  0.00  0.00           N
ATOM   1213  CD LPRO X  80       1.463  10.802  13.263  0.00  0.00           C
ATOM   1214  HD2LPRO X  80       0.724  11.228  12.585  0.00  0.00           H
ATOM   1215  HD3LPRO X  80       2.385  10.572  12.732  0.00  0.00           H
ATOM   1216  CG LPRO X  80       1.777  11.791  14.381  0.00  0.00           C
ATOM   1217  HG2LPRO X  80       1.681  12.822  14.043  0.00  0.00           H
ATOM   1218  HG3LPRO X  80       2.780  11.604  14.769  0.00  0.00           H
ATOM   1219  CB LPRO X  80       0.739  11.435  15.439  0.00  0.00           C
ATOM   1220  HB2LPRO X  80      -0.211  11.908  15.183  0.00  0.00           H
ATOM   1221  HB3LPRO X  80       1.058  11.738  16.437  0.00  0.00           H
ATOM   1222  CA LPRO X  80       0.626   9.911  15.316  0.00  0.00           C
ATOM   1223  HA LPRO X  80       1.399   9.449  15.931  0.00  0.00           H
ATOM   1224  C  LPRO X  80      -0.747   9.434  15.809  0.00  0.00           C
ATOM   1225  O  LPRO X  80      -0.876   9.076  16.978  0.00  0.00           O
ATOM   1226  N  LASN X  81      -1.764   9.403  14.942  0.00  0.00           N
ATOM   1227  H  LASN X  81      -1.579   9.693  13.986  0.00  0.00           H
ATOM   1228  CA LASN X  81      -3.141   9.012  15.265  0.00  0.00           C
ATOM   1229  HA LASN X  81      -3.249   9.016  16.350  0.00  0.00           H
ATOM   1230  CB LASN X  81      -4.111  10.076  14.708  0.00  0.00           C
ATOM   1231  HB2LASN X  81      -4.034  10.111  13.622  0.00  0.00           H
ATOM   1232  HB3LASN X  81      -5.135   9.808  14.969  0.00  0.00           H
ATOM   1233  CG LASN X  81      -3.839  11.462  15.262  0.00  0.00           C
ATOM   1234  OD1LASN X  81      -3.424  12.379  14.566  0.00  0.00           O
ATOM   1235  ND2LASN X  81      -4.036  11.669  16.541  0.00  0.00           N
ATOM   1236 HD21LASN X  81      -3.726  12.549  16.936  0.00  0.00           H
ATOM   1237 HD22LASN X  81      -4.401  10.932  17.137  0.00  0.00           H
ATOM   1238  C  LASN X  81      -3.493   7.568  14.842  0.00  0.00           C
ATOM   1239  O  LASN X  81      -4.674   7.250  14.676  0.00  0.00           O
ATOM   1240  N  LTYR X  82      -2.499   6.688  14.651  0.00  0.00           N
ATOM   1241  H  LTYR X  82      -1.542   6.999  14.736  0.00  0.00           H
ATOM   1242  CA LTYR X  82      -2.756   5.279  14.332  0.00  0.00           C
ATOM   1243  HA LTYR X  82      -3.401   5.271  13.458  0.00  0.00           H
ATOM   1244  CB LTYR X  82      -1.466   4.530  13.950  0.00  0.00           C
ATOM   1245  HB2LTYR X  82      -0.985   5.049  13.120  0.00  0.00           H
ATOM   1246  HB3LTYR X  82      -0.783   4.536  14.800  0.00  0.00           H
ATOM   1247  CG LTYR X  82      -1.742   3.093  13.526  0.00  0.00           C
ATOM   1248  CD1LTYR X  82      -2.624   2.866  12.456  0.00  0.00           C
ATOM   1249  HD1LTYR X  82      -3.036   3.703  11.920  0.00  0.00           H
ATOM   1250  CE1LTYR X  82      -2.999   1.565  12.096  0.00  0.00           C
ATOM   1251  HE1LTYR X  82      -3.701   1.409  11.296  0.00  0.00           H
ATOM   1252  CZ LTYR X  82      -2.457   0.465  12.780  0.00  0.00           C
ATOM   1253  OH LTYR X  82      -2.811  -0.784  12.386  0.00  0.00           O
ATOM   1254  HH LTYR X  82      -2.977  -0.776  11.438  0.00  0.00           H
ATOM   1255  CE2LTYR X  82      -1.556   0.676  13.846  0.00  0.00           C
ATOM   1256  HE2LTYR X  82      -1.140  -0.175  14.363  0.00  0.00           H
ATOM   1257  CD2LTYR X  82      -1.209   1.991  14.227  0.00  0.00           C
ATOM   1258  HD2LTYR X  82      -0.541   2.151  15.061  0.00  0.00           H
ATOM   1259  C  LTYR X  82      -3.503   4.530  15.451  0.00  0.00           C
ATOM   1260  O  LTYR X  82      -3.191   4.680  16.636  0.00  0.00           O
ATOM   1261  N  LASP X  83      -4.454   3.678  15.065  0.00  0.00           N
ATOM   1262  H  LASP X  83      -4.672   3.640  14.074  0.00  0.00           H
ATOM   1263  CA LASP X  83      -5.207   2.793  15.957  0.00  0.00           C
ATOM   1264  HA LASP X  83      -4.686   2.707  16.912  0.00  0.00           H
ATOM   1265  CB LASP X  83      -6.583   3.416  16.229  0.00  0.00           C
ATOM   1266  HB2LASP X  83      -6.442   4.344  16.785  0.00  0.00           H
ATOM   1267  HB3LASP X  83      -7.049   3.664  15.273  0.00  0.00           H
ATOM   1268  CG LASP X  83      -7.538   2.513  17.018  0.00  0.00           C
ATOM   1269  OD1LASP X  83      -7.101   1.528  17.661  0.00  0.00           O
ATOM   1270  OD2LASP X  83      -8.758   2.793  17.001  0.00  0.00           O
ATOM   1271  C  LASP X  83      -5.326   1.381  15.364  0.00  0.00           C
ATOM   1272  O  LASP X  83      -6.135   1.126  14.468  0.00  0.00           O
ATOM   1273  N  LSER X  84      -4.557   0.437  15.907  0.00  0.00           N
ATOM   1274  H  LSER X  84      -3.893   0.712  16.624  0.00  0.00           H
ATOM   1275  CA LSER X  84      -4.559  -0.971  15.484  0.00  0.00           C
ATOM   1276  HA LSER X  84      -4.307  -1.007  14.426  0.00  0.00           H
ATOM   1277  CB LSER X  84      -3.478  -1.747  16.245  0.00  0.00           C
ATOM   1278  HB2LSER X  84      -3.550  -2.807  15.999  0.00  0.00           H
ATOM   1279  HB3LSER X  84      -2.496  -1.389  15.936  0.00  0.00           H
ATOM   1280  OG LSER X  84      -3.620  -1.570  17.646  0.00  0.00           O
ATOM   1281  HG LSER X  84      -3.111  -0.756  17.860  0.00  0.00           H
ATOM   1282  C  LSER X  84      -5.909  -1.684  15.639  0.00  0.00           C
ATOM   1283  O  LSER X  84      -6.161  -2.640  14.901  0.00  0.00           O
ATOM   1284  N  LLYS X  85      -6.811  -1.231  16.523  0.00  0.00           N
ATOM   1285  H  LLYS X  85      -6.589  -0.391  17.052  0.00  0.00           H
ATOM   1286  CA LLYS X  85      -8.120  -1.880  16.730  0.00  0.00           C
ATOM   1287  HA LLYS X  85      -7.969  -2.962  16.763  0.00  0.00           H
ATOM   1288  CB LLYS X  85      -8.740  -1.440  18.066  0.00  0.00           C
ATOM   1289  HB2LLYS X  85      -8.922  -0.365  18.050  0.00  0.00           H
ATOM   1290  HB3LLYS X  85      -9.704  -1.941  18.170  0.00  0.00           H
ATOM   1291  CG LLYS X  85      -7.875  -1.789  19.288  0.00  0.00           C
ATOM   1292  HG2LLYS X  85      -7.596  -2.843  19.255  0.00  0.00           H
ATOM   1293  HG3LLYS X  85      -6.970  -1.179  19.283  0.00  0.00           H
ATOM   1294  CD LLYS X  85      -8.668  -1.513  20.572  0.00  0.00           C
ATOM   1295  HD2LLYS X  85      -9.009  -0.478  20.559  0.00  0.00           H
ATOM   1296  HD3LLYS X  85      -9.537  -2.171  20.603  0.00  0.00           H
ATOM   1297  CE LLYS X  85      -7.822  -1.739  21.825  0.00  0.00           C
ATOM   1298  HE2LLYS X  85      -7.524  -2.789  21.883  0.00  0.00           H
ATOM   1299  HE3LLYS X  85      -6.910  -1.138  21.745  0.00  0.00           H
ATOM   1300  NZ LLYS X  85      -8.575  -1.348  23.041  0.00  0.00           N
ATOM   1301  HZ1LLYS X  85      -9.368  -1.960  23.204  0.00  0.00           H
ATOM   1302  HZ2LLYS X  85      -7.987  -1.405  23.869  0.00  0.00           H
ATOM   1303  HZ3LLYS X  85      -8.895  -0.384  22.977  0.00  0.00           H
ATOM   1304  C  LLYS X  85      -9.096  -1.604  15.582  0.00  0.00           C
ATOM   1305  O  LLYS X  85      -9.792  -2.519  15.132  0.00  0.00           O
ATOM   1306  N  LTHR X  86      -9.147  -0.358  15.112  0.00  0.00           N
ATOM   1307  H  LTHR X  86      -8.557   0.332  15.562  0.00  0.00           H
ATOM   1308  CA LTHR X  86     -10.030   0.115  14.022  0.00  0.00           C
ATOM   1309  HA LTHR X  86     -10.902  -0.535  13.941  0.00  0.00           H
ATOM   1310  CB LTHR X  86     -10.525   1.536  14.312  0.00  0.00           C
ATOM   1311  HB LTHR X  86     -11.121   1.887  13.470  0.00  0.00           H
ATOM   1312  CG2LTHR X  86     -11.387   1.600  15.568  0.00  0.00           C
ATOM   1313 HG21LTHR X  86     -10.830   1.272  16.444  0.00  0.00           H
ATOM   1314 HG22LTHR X  86     -11.722   2.626  15.717  0.00  0.00           H
ATOM   1315 HG23LTHR X  86     -12.263   0.965  15.443  0.00  0.00           H
ATOM   1316  OG1LTHR X  86      -9.412   2.385  14.446  0.00  0.00           O
ATOM   1317  HG1LTHR X  86      -9.330   2.603  15.398  0.00  0.00           H
ATOM   1318  C  LTHR X  86      -9.351   0.145  12.651  0.00  0.00           C
ATOM   1319  O  LTHR X  86     -10.049   0.173  11.632  0.00  0.00           O
ATOM   1320  N  LLYS X  87      -8.009   0.120  12.630  0.00  0.00           N
ATOM   1321  H  LLYS X  87      -7.555   0.157  13.538  0.00  0.00           H
ATOM   1322  CA LLYS X  87      -7.118   0.375  11.484  0.00  0.00           C
ATOM   1323  HA LLYS X  87      -6.101   0.278  11.865  0.00  0.00           H
ATOM   1324  CB LLYS X  87      -7.286  -0.690  10.376  0.00  0.00           C
ATOM   1325  HB2LLYS X  87      -8.245  -0.529   9.886  0.00  0.00           H
ATOM   1326  HB3LLYS X  87      -6.508  -0.547   9.624  0.00  0.00           H
ATOM   1327  CG LLYS X  87      -7.235  -2.155  10.847  0.00  0.00           C
ATOM   1328  HG2LLYS X  87      -8.023  -2.330  11.576  0.00  0.00           H
ATOM   1329  HG3LLYS X  87      -7.428  -2.795   9.986  0.00  0.00           H
ATOM   1330  CD LLYS X  87      -5.885  -2.547  11.458  0.00  0.00           C
ATOM   1331  HD2LLYS X  87      -5.097  -2.307  10.741  0.00  0.00           H
ATOM   1332  HD3LLYS X  87      -5.704  -1.977  12.370  0.00  0.00           H
ATOM   1333  CE LLYS X  87      -5.812  -4.049  11.762  0.00  0.00           C
ATOM   1334  HE2LLYS X  87      -6.054  -4.613  10.856  0.00  0.00           H
ATOM   1335  HE3LLYS X  87      -4.783  -4.284  12.039  0.00  0.00           H
ATOM   1336  NZ LLYS X  87      -6.696  -4.482  12.868  0.00  0.00           N
ATOM   1337  HZ1LLYS X  87      -7.681  -4.350  12.658  0.00  0.00           H
ATOM   1338  HZ2LLYS X  87      -6.563  -5.480  13.043  0.00  0.00           H
ATOM   1339  HZ3LLYS X  87      -6.480  -3.998  13.735  0.00  0.00           H
ATOM   1340  C  LLYS X  87      -7.169   1.822  10.964  0.00  0.00           C
ATOM   1341  O  LLYS X  87      -6.831   2.067   9.807  0.00  0.00           O
ATOM   1342  N  LASN X  88      -7.596   2.792  11.778  0.00  0.00           N
ATOM   1343  H  LASN X  88      -7.843   2.549  12.730  0.00  0.00           H
ATOM   1344  CA LASN X  88      -7.610   4.212  11.402  0.00  0.00           C
ATOM   1345  HA LASN X  88      -8.027   4.271  10.399  0.00  0.00           H
ATOM   1346  CB LASN X  88      -8.555   4.961  12.365  0.00  0.00           C
ATOM   1347  HB2LASN X  88      -9.465   4.374  12.492  0.00  0.00           H
ATOM   1348  HB3LASN X  88      -8.079   5.048  13.343  0.00  0.00           H
ATOM   1349  CG LASN X  88      -9.006   6.350  11.930  0.00  0.00           C
ATOM   1350  OD1LASN X  88      -9.462   7.151  12.730  0.00  0.00           O
ATOM   1351  ND2LASN X  88      -8.948   6.721  10.670  0.00  0.00           N
ATOM   1352 HD21LASN X  88      -9.173   7.704  10.517  0.00  0.00           H
ATOM   1353 HD22LASN X  88      -8.556   6.145   9.934  0.00  0.00           H
ATOM   1354  C  LASN X  88      -6.179   4.804  11.361  0.00  0.00           C
ATOM   1355  O  LASN X  88      -5.363   4.490  12.224  0.00  0.00           O
ATOM   1356  N  LASN X  89      -5.884   5.652  10.364  0.00  0.00           N
ATOM   1357  H  LASN X  89      -6.618   5.843   9.695  0.00  0.00           H
ATOM   1358  CA LASN X  89      -4.573   6.251  10.054  0.00  0.00           C
ATOM   1359  HA LASN X  89      -4.694   6.768   9.101  0.00  0.00           H
ATOM   1360  CB LASN X  89      -4.204   7.346  11.079  0.00  0.00           C
ATOM   1361  HB2LASN X  89      -4.063   6.894  12.056  0.00  0.00           H
ATOM   1362  HB3LASN X  89      -3.261   7.800  10.786  0.00  0.00           H
ATOM   1363  CG LASN X  89      -5.223   8.466  11.178  0.00  0.00           C
ATOM   1364  OD1LASN X  89      -5.353   9.303  10.297  0.00  0.00           O
ATOM   1365  ND2LASN X  89      -5.978   8.532  12.247  0.00  0.00           N
ATOM   1366 HD21LASN X  89      -6.665   9.276  12.273  0.00  0.00           H
ATOM   1367 HD22LASN X  89      -5.819   7.913  13.031  0.00  0.00           H
ATOM   1368  C  LASN X  89      -3.442   5.225   9.785  0.00  0.00           C
ATOM   1369  O  LASN X  89      -2.305   5.428  10.208  0.00  0.00           O
ATOM   1370  N  LASP X  90      -3.737   4.106   9.104  0.00  0.00           N
ATOM   1371  H  LASP X  90      -4.683   3.991   8.766  0.00  0.00           H
ATOM   1372  CA LASP X  90      -2.773   3.016   8.833  0.00  0.00           C
ATOM   1373  HA LASP X  90      -2.211   2.852   9.752  0.00  0.00           H
ATOM   1374  CB HASP X  90      -3.502   1.696   8.510  0.00  0.00           C
ATOM   1375  HB2HASP X  90      -4.366   1.608   9.178  0.00  0.00           H
ATOM   1376  HB3HASP X  90      -3.928   1.729   7.497  0.00  0.00           H
ATOM   1377  CG HASP X  90      -2.650   0.408   8.699  0.00  0.00           C
ATOM   1378  OD1HASP X  90      -1.545   0.456   9.275  0.00  0.00           O
ATOM   1379  OD2HASP X  90      -3.243  -0.672   8.334  0.00  0.00           O
ATOM   1380  C  LASP X  90      -1.731   3.361   7.751  0.00  0.00           C
ATOM   1381  O  LASP X  90      -1.753   2.823   6.641  0.00  0.00           O
ATOM   1382  N  LILE X  91      -0.806   4.265   8.073  0.00  0.00           N
ATOM   1383  H  LILE X  91      -0.890   4.714   8.980  0.00  0.00           H
ATOM   1384  CA LILE X  91       0.288   4.709   7.201  0.00  0.00           C
ATOM   1385  HA LILE X  91       0.482   3.912   6.481  0.00  0.00           H
ATOM   1386  CB LILE X  91      -0.128   5.959   6.387  0.00  0.00           C
ATOM   1387  HB LILE X  91      -1.047   5.711   5.852  0.00  0.00           H
ATOM   1388  CG2LILE X  91      -0.413   7.172   7.295  0.00  0.00           C
ATOM   1389 HG21LILE X  91       0.507   7.516   7.767  0.00  0.00           H
ATOM   1390 HG22LILE X  91      -0.835   7.989   6.717  0.00  0.00           H
ATOM   1391 HG23LILE X  91      -1.138   6.905   8.064  0.00  0.00           H
ATOM   1392  CG1LILE X  91       0.954   6.305   5.337  0.00  0.00           C
ATOM   1393 HG12LILE X  91       1.852   6.676   5.832  0.00  0.00           H
ATOM   1394 HG13LILE X  91       1.214   5.396   4.792  0.00  0.00           H
ATOM   1395  CD1LILE X  91       0.510   7.347   4.307  0.00  0.00           C
ATOM   1396 HD11LILE X  91       0.315   8.301   4.795  0.00  0.00           H
ATOM   1397 HD12LILE X  91       1.302   7.500   3.575  0.00  0.00           H
ATOM   1398 HD13LILE X  91      -0.384   6.993   3.797  0.00  0.00           H
ATOM   1399  C  LILE X  91       1.586   4.927   7.989  0.00  0.00           C
ATOM   1400  O  LILE X  91       1.583   5.435   9.115  0.00  0.00           O
ATOM   1401  N  LALA X  92       2.706   4.570   7.367  0.00  0.00           N
ATOM   1402  H  LALA X  92       2.629   4.139   6.449  0.00  0.00           H
ATOM   1403  CA LALA X  92       4.052   4.860   7.827  0.00  0.00           C
ATOM   1404  HA LALA X  92       3.997   5.694   8.523  0.00  0.00           H
ATOM   1405  CB LALA X  92       4.615   3.643   8.567  0.00  0.00           C
ATOM   1406  HB1LALA X  92       4.615   2.772   7.910  0.00  0.00           H
ATOM   1407  HB2LALA X  92       5.636   3.851   8.890  0.00  0.00           H
ATOM   1408  HB3LALA X  92       4.009   3.438   9.447  0.00  0.00           H
ATOM   1409  C  LALA X  92       4.965   5.289   6.672  0.00  0.00           C
ATOM   1410  O  LALA X  92       4.784   4.892   5.519  0.00  0.00           O
ATOM   1411  N  LLEU X  93       5.967   6.096   7.008  0.00  0.00           N
ATOM   1412  H  LLEU X  93       6.030   6.382   7.979  0.00  0.00           H
ATOM   1413  CA LLEU X  93       7.048   6.501   6.116  0.00  0.00           C
ATOM   1414  HA LLEU X  93       6.782   6.258   5.087  0.00  0.00           H
ATOM   1415  CB LLEU X  93       7.262   8.022   6.213  0.00  0.00           C
ATOM   1416  HB2LLEU X  93       7.620   8.255   7.217  0.00  0.00           H
ATOM   1417  HB3LLEU X  93       8.042   8.306   5.506  0.00  0.00           H
ATOM   1418  CG LLEU X  93       6.009   8.871   5.931  0.00  0.00           C
ATOM   1419  HG LLEU X  93       5.217   8.606   6.631  0.00  0.00           H
ATOM   1420  CD1LLEU X  93       6.339  10.346   6.141  0.00  0.00           C
ATOM   1421 HD11LLEU X  93       7.100  10.670   5.429  0.00  0.00           H
ATOM   1422 HD12LLEU X  93       5.439  10.943   6.011  0.00  0.00           H
ATOM   1423 HD13LLEU X  93       6.709  10.492   7.154  0.00  0.00           H
ATOM   1424  CD2LLEU X  93       5.491   8.679   4.505  0.00  0.00           C
ATOM   1425 HD21LLEU X  93       5.162   7.649   4.369  0.00  0.00           H
ATOM   1426 HD22LLEU X  93       4.641   9.334   4.327  0.00  0.00           H
ATOM   1427 HD23LLEU X  93       6.279   8.905   3.786  0.00  0.00           H
ATOM   1428  C  LLEU X  93       8.330   5.734   6.454  0.00  0.00           C
ATOM   1429  O  LLEU X  93       8.649   5.532   7.629  0.00  0.00           O
ATOM   1430  N  LMET X  94       9.077   5.356   5.421  0.00  0.00           N
ATOM   1431  H  LMET X  94       8.718   5.544   4.488  0.00  0.00           H
ATOM   1432  CA LMET X  94      10.433   4.812   5.496  0.00  0.00           C
ATOM   1433  HA LMET X  94      10.743   4.734   6.536  0.00  0.00           H
ATOM   1434  CB LMET X  94      10.482   3.415   4.861  0.00  0.00           C
ATOM   1435  HB2LMET X  94      10.016   3.443   3.876  0.00  0.00           H
ATOM   1436  HB3LMET X  94      11.525   3.125   4.732  0.00  0.00           H
ATOM   1437  CG LMET X  94       9.795   2.345   5.710  0.00  0.00           C
ATOM   1438  HG2LMET X  94      10.222   2.373   6.711  0.00  0.00           H
ATOM   1439  HG3LMET X  94       8.729   2.561   5.777  0.00  0.00           H
ATOM   1440  SD LMET X  94      10.024   0.679   5.033  0.00  0.00           S
ATOM   1441  CE LMET X  94       9.374  -0.326   6.392  0.00  0.00           C
ATOM   1442  HE1LMET X  94       8.356  -0.017   6.621  0.00  0.00           H
ATOM   1443  HE2LMET X  94       9.369  -1.375   6.094  0.00  0.00           H
ATOM   1444  HE3LMET X  94      10.001  -0.206   7.275  0.00  0.00           H
ATOM   1445  C  LMET X  94      11.408   5.737   4.764  0.00  0.00           C
ATOM   1446  O  LMET X  94      11.100   6.182   3.658  0.00  0.00           O
ATOM   1447  N  LLYS X  95      12.592   5.974   5.341  0.00  0.00           N
ATOM   1448  H  LLYS X  95      12.755   5.578   6.261  0.00  0.00           H
ATOM   1449  CA LLYS X  95      13.722   6.632   4.660  0.00  0.00           C
ATOM   1450  HA LLYS X  95      13.389   6.966   3.677  0.00  0.00           H
ATOM   1451  CB LLYS X  95      14.173   7.883   5.434  0.00  0.00           C
ATOM   1452  HB2LLYS X  95      13.310   8.518   5.636  0.00  0.00           H
ATOM   1453  HB3LLYS X  95      14.620   7.577   6.379  0.00  0.00           H
ATOM   1454  CG LLYS X  95      15.202   8.688   4.627  0.00  0.00           C
ATOM   1455  HG2LLYS X  95      16.054   8.045   4.407  0.00  0.00           H
ATOM   1456  HG3LLYS X  95      14.751   9.007   3.688  0.00  0.00           H
ATOM   1457  CD LLYS X  95      15.719   9.915   5.385  0.00  0.00           C
ATOM   1458  HD2LLYS X  95      14.948  10.684   5.437  0.00  0.00           H
ATOM   1459  HD3LLYS X  95      15.986   9.619   6.398  0.00  0.00           H
ATOM   1460  CE LLYS X  95      16.952  10.455   4.648  0.00  0.00           C
ATOM   1461  HE2LLYS X  95      17.427   9.636   4.105  0.00  0.00           H
ATOM   1462  HE3LLYS X  95      16.637  11.205   3.916  0.00  0.00           H
ATOM   1463  NZ LLYS X  95      17.952  11.041   5.566  0.00  0.00           N
ATOM   1464  HZ1LLYS X  95      18.295  10.355   6.235  0.00  0.00           H
ATOM   1465  HZ2LLYS X  95      18.740  11.411   5.036  0.00  0.00           H
ATOM   1466  HZ3LLYS X  95      17.560  11.842   6.059  0.00  0.00           H
ATOM   1467  C  LLYS X  95      14.871   5.644   4.448  0.00  0.00           C
ATOM   1468  O  LLYS X  95      15.235   4.922   5.378  0.00  0.00           O
ATOM   1469  N  LLEU X  96      15.446   5.618   3.246  0.00  0.00           N
ATOM   1470  H  LLEU X  96      15.057   6.225   2.532  0.00  0.00           H
ATOM   1471  CA LLEU X  96      16.595   4.781   2.885  0.00  0.00           C
ATOM   1472  HA LLEU X  96      16.520   3.845   3.438  0.00  0.00           H
ATOM   1473  CB LLEU X  96      16.560   4.446   1.383  0.00  0.00           C
ATOM   1474  HB2LLEU X  96      16.639   5.377   0.819  0.00  0.00           H
ATOM   1475  HB3LLEU X  96      17.438   3.843   1.148  0.00  0.00           H
ATOM   1476  CG LLEU X  96      15.311   3.683   0.904  0.00  0.00           C
ATOM   1477  HG LLEU X  96      14.421   4.288   1.074  0.00  0.00           H
ATOM   1478  CD1LLEU X  96      15.438   3.425  -0.596  0.00  0.00           C
ATOM   1479 HD11LLEU X  96      16.339   2.850  -0.809  0.00  0.00           H
ATOM   1480 HD12LLEU X  96      14.567   2.882  -0.958  0.00  0.00           H
ATOM   1481 HD13LLEU X  96      15.496   4.380  -1.118  0.00  0.00           H
ATOM   1482  CD2LLEU X  96      15.135   2.340   1.619  0.00  0.00           C
ATOM   1483 HD21LLEU X  96      14.911   2.509   2.670  0.00  0.00           H
ATOM   1484 HD22LLEU X  96      14.301   1.796   1.177  0.00  0.00           H
ATOM   1485 HD23LLEU X  96      16.042   1.744   1.534  0.00  0.00           H
ATOM   1486  C  LLEU X  96      17.948   5.411   3.259  0.00  0.00           C
ATOM   1487  O  LLEU X  96      18.168   6.613   3.094  0.00  0.00           O
ATOM   1488  N  LGLN X  97      18.871   4.556   3.705  0.00  0.00           N
ATOM   1489  H  LGLN X  97      18.585   3.587   3.810  0.00  0.00           H
ATOM   1490  CA LGLN X  97      20.260   4.872   4.060  0.00  0.00           C
ATOM   1491  HA LGLN X  97      20.266   5.687   4.787  0.00  0.00           H
ATOM   1492  CB LGLN X  97      20.842   3.606   4.721  0.00  0.00           C
ATOM   1493  HB2LGLN X  97      20.182   3.315   5.540  0.00  0.00           H
ATOM   1494  HB3LGLN X  97      20.848   2.795   3.992  0.00  0.00           H
ATOM   1495  CG LGLN X  97      22.260   3.768   5.286  0.00  0.00           C
ATOM   1496  HG2LGLN X  97      22.981   3.807   4.470  0.00  0.00           H
ATOM   1497  HG3LGLN X  97      22.317   4.700   5.848  0.00  0.00           H
ATOM   1498  CD LGLN X  97      22.617   2.622   6.232  0.00  0.00           C
ATOM   1499  OE1LGLN X  97      22.512   2.725   7.446  0.00  0.00           O
ATOM   1500  NE2LGLN X  97      23.017   1.471   5.739  0.00  0.00           N
ATOM   1501 HE21LGLN X  97      23.213   0.740   6.412  0.00  0.00           H
ATOM   1502 HE22LGLN X  97      23.118   1.326   4.741  0.00  0.00           H
ATOM   1503  C  LGLN X  97      21.098   5.312   2.843  0.00  0.00           C
ATOM   1504  O  LGLN X  97      22.011   6.132   2.973  0.00  0.00           O
ATOM   1505  N  LLYS X  98      20.764   4.799   1.652  0.00  0.00           N
ATOM   1506  H  LLYS X  98      20.002   4.134   1.639  0.00  0.00           H
ATOM   1507  CA LLYS X  98      21.330   5.169   0.345  0.00  0.00           C
ATOM   1508  HA LLYS X  98      21.979   6.034   0.469  0.00  0.00           H
ATOM   1509  CB LLYS X  98      22.195   4.004  -0.176  0.00  0.00           C
ATOM   1510  HB2LLYS X  98      22.983   3.792   0.548  0.00  0.00           H
ATOM   1511  HB3LLYS X  98      21.575   3.113  -0.281  0.00  0.00           H
ATOM   1512  CG LLYS X  98      22.838   4.330  -1.532  0.00  0.00           C
ATOM   1513  HG2LLYS X  98      22.057   4.564  -2.255  0.00  0.00           H
ATOM   1514  HG3LLYS X  98      23.480   5.206  -1.418  0.00  0.00           H
ATOM   1515  CD LLYS X  98      23.666   3.167  -2.093  0.00  0.00           C
ATOM   1516  HD2LLYS X  98      24.496   2.944  -1.421  0.00  0.00           H
ATOM   1517  HD3LLYS X  98      23.034   2.284  -2.207  0.00  0.00           H
ATOM   1518  CE LLYS X  98      24.194   3.608  -3.460  0.00  0.00           C
ATOM   1519  HE2LLYS X  98      23.343   3.840  -4.106  0.00  0.00           H
ATOM   1520  HE3LLYS X  98      24.766   4.530  -3.327  0.00  0.00           H
ATOM   1521  NZ LLYS X  98      25.050   2.592  -4.114  0.00  0.00           N
ATOM   1522  HZ1LLYS X  98      24.522   1.763  -4.365  0.00  0.00           H
ATOM   1523  HZ2LLYS X  98      25.439   2.979  -4.971  0.00  0.00           H
ATOM   1524  HZ3LLYS X  98      25.848   2.341  -3.531  0.00  0.00           H
ATOM   1525  C  LLYS X  98      20.186   5.507  -0.629  0.00  0.00           C
ATOM   1526  O  LLYS X  98      19.255   4.704  -0.714  0.00  0.00           O
ATOM   1527  N  LPRO X  99      20.229   6.625  -1.382  0.00  0.00           N
ATOM   1528  CD LPRO X  99      21.129   7.760  -1.244  0.00  0.00           C
ATOM   1529  HD2LPRO X  99      21.982   7.636  -1.913  0.00  0.00           H
ATOM   1530  HD3LPRO X  99      21.466   7.900  -0.221  0.00  0.00           H
ATOM   1531  CG LPRO X  99      20.304   8.972  -1.670  0.00  0.00           C
ATOM   1532  HG2LPRO X  99      20.933   9.792  -2.017  0.00  0.00           H
ATOM   1533  HG3LPRO X  99      19.669   9.295  -0.842  0.00  0.00           H
ATOM   1534  CB LPRO X  99      19.441   8.402  -2.792  0.00  0.00           C
ATOM   1535  HB2LPRO X  99      20.003   8.425  -3.726  0.00  0.00           H
ATOM   1536  HB3LPRO X  99      18.507   8.955  -2.899  0.00  0.00           H
ATOM   1537  CA LPRO X  99      19.192   6.952  -2.360  0.00  0.00           C
ATOM   1538  HA LPRO X  99      18.226   6.901  -1.856  0.00  0.00           H
ATOM   1539  C  LPRO X  99      19.176   6.004  -3.568  0.00  0.00           C
ATOM   1540  O  LPRO X  99      20.209   5.465  -3.987  0.00  0.00           O
ATOM   1541  N  LLEU X 100      17.995   5.834  -4.156  0.00  0.00           N
ATOM   1542  H  LLEU X 100      17.209   6.347  -3.767  0.00  0.00           H
ATOM   1543  CA LLEU X 100      17.753   5.054  -5.368  0.00  0.00           C
ATOM   1544  HA LLEU X 100      18.243   4.086  -5.265  0.00  0.00           H
ATOM   1545  CB LLEU X 100      16.234   4.833  -5.530  0.00  0.00           C
ATOM   1546  HB2LLEU X 100      15.764   5.810  -5.654  0.00  0.00           H
ATOM   1547  HB3LLEU X 100      16.060   4.263  -6.444  0.00  0.00           H
ATOM   1548  CG LLEU X 100      15.542   4.112  -4.356  0.00  0.00           C
ATOM   1549  HG LLEU X 100      15.707   4.664  -3.434  0.00  0.00           H
ATOM   1550  CD1LLEU X 100      14.037   4.044  -4.603  0.00  0.00           C
ATOM   1551 HD11LLEU X 100      13.835   3.511  -5.531  0.00  0.00           H
ATOM   1552 HD12LLEU X 100      13.554   3.530  -3.773  0.00  0.00           H
ATOM   1553 HD13LLEU X 100      13.635   5.055  -4.658  0.00  0.00           H
ATOM   1554  CD2LLEU X 100      16.052   2.683  -4.177  0.00  0.00           C
ATOM   1555 HD21LLEU X 100      17.086   2.714  -3.842  0.00  0.00           H
ATOM   1556 HD22LLEU X 100      15.471   2.173  -3.410  0.00  0.00           H
ATOM   1557 HD23LLEU X 100      15.981   2.131  -5.113  0.00  0.00           H
ATOM   1558  C  LLEU X 100      18.317   5.747  -6.620  0.00  0.00           C
ATOM   1559  O  LLEU X 100      18.211   6.964  -6.781  0.00  0.00           O
ATOM   1560  N  LTHR X 101      18.849   4.957  -7.553  0.00  0.00           N
ATOM   1561  H  LTHR X 101      18.975   3.979  -7.345  0.00  0.00           H
ATOM   1562  CA LTHR X 101      19.099   5.401  -8.932  0.00  0.00           C
ATOM   1563  HA LTHR X 101      19.367   6.457  -8.933  0.00  0.00           H
ATOM   1564  CB LTHR X 101      20.282   4.641  -9.550  0.00  0.00           C
ATOM   1565  HB LTHR X 101      20.157   3.567  -9.400  0.00  0.00           H
ATOM   1566  CG2LTHR X 101      20.466   4.928 -11.039  0.00  0.00           C
ATOM   1567 HG21LTHR X 101      20.535   6.004 -11.192  0.00  0.00           H
ATOM   1568 HG22LTHR X 101      21.378   4.453 -11.395  0.00  0.00           H
ATOM   1569 HG23LTHR X 101      19.629   4.529 -11.610  0.00  0.00           H
ATOM   1570  OG1LTHR X 101      21.460   5.077  -8.913  0.00  0.00           O
ATOM   1571  HG1LTHR X 101      22.204   4.538  -9.243  0.00  0.00           H
ATOM   1572  C  LTHR X 101      17.825   5.239  -9.760  0.00  0.00           C
ATOM   1573  O  LTHR X 101      17.413   4.109 -10.046  0.00  0.00           O
ATOM   1574  N  LPHE X 102      17.198   6.353 -10.150  0.00  0.00           N
ATOM   1575  H  LPHE X 102      17.564   7.254  -9.855  0.00  0.00           H
ATOM   1576  CA LPHE X 102      16.027   6.347 -11.034  0.00  0.00           C
ATOM   1577  HA LPHE X 102      15.398   5.502 -10.760  0.00  0.00           H
ATOM   1578  CB LPHE X 102      15.199   7.630 -10.857  0.00  0.00           C
ATOM   1579  HB2LPHE X 102      15.839   8.489 -11.061  0.00  0.00           H
ATOM   1580  HB3LPHE X 102      14.413   7.629 -11.614  0.00  0.00           H
ATOM   1581  CG LPHE X 102      14.514   7.842  -9.511  0.00  0.00           C
ATOM   1582  CD1LPHE X 102      14.288   6.780  -8.611  0.00  0.00           C
ATOM   1583  HD1LPHE X 102      14.654   5.790  -8.822  0.00  0.00           H
ATOM   1584  CE1LPHE X 102      13.578   6.995  -7.419  0.00  0.00           C
ATOM   1585  HE1LPHE X 102      13.413   6.176  -6.736  0.00  0.00           H
ATOM   1586  CZ LPHE X 102      13.091   8.275  -7.112  0.00  0.00           C
ATOM   1587  HZ LPHE X 102      12.538   8.435  -6.199  0.00  0.00           H
ATOM   1588  CE2LPHE X 102      13.344   9.348  -7.982  0.00  0.00           C
ATOM   1589  HE2LPHE X 102      12.996  10.342  -7.737  0.00  0.00           H
ATOM   1590  CD2LPHE X 102      14.043   9.128  -9.182  0.00  0.00           C
ATOM   1591  HD2LPHE X 102      14.216   9.956  -9.854  0.00  0.00           H
ATOM   1592  C  LPHE X 102      16.415   6.126 -12.501  0.00  0.00           C
ATOM   1593  O  LPHE X 102      17.420   6.663 -12.988  0.00  0.00           O
ATOM   1594  N  LASN X 103      15.606   5.323 -13.193  0.00  0.00           N
ATOM   1595  H  LASN X 103      14.754   5.015 -12.731  0.00  0.00           H
ATOM   1596  CA LASN X 103      15.791   4.883 -14.580  0.00  0.00           C
ATOM   1597  HA LASN X 103      16.141   5.733 -15.162  0.00  0.00           H
ATOM   1598  CB LASN X 103      16.870   3.776 -14.607  0.00  0.00           C
ATOM   1599  HB2LASN X 103      17.062   3.463 -15.631  0.00  0.00           H
ATOM   1600  HB3LASN X 103      17.798   4.194 -14.219  0.00  0.00           H
ATOM   1601  CG LASN X 103      16.528   2.539 -13.793  0.00  0.00           C
ATOM   1602  OD1LASN X 103      15.377   2.193 -13.581  0.00  0.00           O
ATOM   1603  ND2LASN X 103      17.523   1.824 -13.331  0.00  0.00           N
ATOM   1604 HD21LASN X 103      17.291   1.020 -12.761  0.00  0.00           H
ATOM   1605 HD22LASN X 103      18.482   2.056 -13.563  0.00  0.00           H
ATOM   1606  C  LASN X 103      14.442   4.432 -15.191  0.00  0.00           C
ATOM   1607  O  LASN X 103      13.390   4.679 -14.602  0.00  0.00           O
ATOM   1608  N  LASP X 104      14.437   3.770 -16.354  0.00  0.00           N
ATOM   1609  H  LASP X 104      15.312   3.642 -16.849  0.00  0.00           H
ATOM   1610  CA LASP X 104      13.202   3.305 -17.018  0.00  0.00           C
ATOM   1611  HA LASP X 104      12.531   4.160 -17.102  0.00  0.00           H
ATOM   1612  CB LASP X 104      13.510   2.832 -18.455  0.00  0.00           C
ATOM   1613  HB2LASP X 104      14.260   2.040 -18.412  0.00  0.00           H
ATOM   1614  HB3LASP X 104      12.603   2.404 -18.884  0.00  0.00           H
ATOM   1615  CG LASP X 104      13.995   3.930 -19.415  0.00  0.00           C
ATOM   1616  OD1LASP X 104      14.075   5.123 -19.037  0.00  0.00           O
ATOM   1617  OD2LASP X 104      14.278   3.621 -20.598  0.00  0.00           O
ATOM   1618  C  LASP X 104      12.412   2.224 -16.237  0.00  0.00           C
ATOM   1619  O  LASP X 104      11.293   1.886 -16.632  0.00  0.00           O
ATOM   1620  N  LLEU X 105      12.954   1.691 -15.132  0.00  0.00           N
ATOM   1621  H  LLEU X 105      13.871   2.023 -14.852  0.00  0.00           H
ATOM   1622  CA LLEU X 105      12.331   0.664 -14.281  0.00  0.00           C
ATOM   1623  HA LLEU X 105      11.355   0.404 -14.692  0.00  0.00           H
ATOM   1624  CB LLEU X 105      13.211  -0.602 -14.285  0.00  0.00           C
ATOM   1625  HB2LLEU X 105      14.176  -0.350 -13.843  0.00  0.00           H
ATOM   1626  HB3LLEU X 105      12.741  -1.351 -13.647  0.00  0.00           H
ATOM   1627  CG LLEU X 105      13.455  -1.229 -15.670  0.00  0.00           C
ATOM   1628  HG LLEU X 105      13.960  -0.514 -16.319  0.00  0.00           H
ATOM   1629  CD1LLEU X 105      14.354  -2.457 -15.521  0.00  0.00           C
ATOM   1630 HD11LLEU X 105      13.868  -3.210 -14.900  0.00  0.00           H
ATOM   1631 HD12LLEU X 105      14.567  -2.872 -16.505  0.00  0.00           H
ATOM   1632 HD13LLEU X 105      15.300  -2.164 -15.065  0.00  0.00           H
ATOM   1633  CD2LLEU X 105      12.158  -1.683 -16.341  0.00  0.00           C
ATOM   1634 HD21LLEU X 105      11.532  -0.820 -16.564  0.00  0.00           H
ATOM   1635 HD22LLEU X 105      12.389  -2.188 -17.278  0.00  0.00           H
ATOM   1636 HD23LLEU X 105      11.616  -2.359 -15.680  0.00  0.00           H
ATOM   1637  C  LLEU X 105      12.059   1.114 -12.832  0.00  0.00           C
ATOM   1638  O  LLEU X 105      11.300   0.431 -12.140  0.00  0.00           O
ATOM   1639  N  LVAL X 106      12.642   2.232 -12.376  0.00  0.00           N
ATOM   1640  H  LVAL X 106      13.270   2.718 -13.005  0.00  0.00           H
ATOM   1641  CA LVAL X 106      12.513   2.772 -11.006  0.00  0.00           C
ATOM   1642  HA LVAL X 106      11.677   2.279 -10.509  0.00  0.00           H
ATOM   1643  CB LVAL X 106      13.777   2.519 -10.155  0.00  0.00           C
ATOM   1644  HB LVAL X 106      14.616   3.082 -10.565  0.00  0.00           H
ATOM   1645  CG1LVAL X 106      13.550   2.950  -8.699  0.00  0.00           C
ATOM   1646 HG11LVAL X 106      12.738   2.366  -8.263  0.00  0.00           H
ATOM   1647 HG12LVAL X 106      14.460   2.791  -8.120  0.00  0.00           H
ATOM   1648 HG13LVAL X 106      13.288   4.004  -8.643  0.00  0.00           H
ATOM   1649  CG2LVAL X 106      14.158   1.040 -10.125  0.00  0.00           C
ATOM   1650 HG21LVAL X 106      14.447   0.710 -11.122  0.00  0.00           H
ATOM   1651 HG22LVAL X 106      14.998   0.881  -9.449  0.00  0.00           H
ATOM   1652 HG23LVAL X 106      13.296   0.474  -9.783  0.00  0.00           H
ATOM   1653  C  LVAL X 106      12.227   4.271 -11.057  0.00  0.00           C
ATOM   1654  O  LVAL X 106      13.069   5.042 -11.519  0.00  0.00           O
ATOM   1655  N  LLYS X 107      11.042   4.675 -10.582  0.00  0.00           N
ATOM   1656  H  LLYS X 107      10.447   3.972 -10.156  0.00  0.00           H
ATOM   1657  CA LLYS X 107      10.498   6.046 -10.640  0.00  0.00           C
ATOM   1658  HA LLYS X 107      11.322   6.755 -10.543  0.00  0.00           H
ATOM   1659  CB LLYS X 107       9.767   6.294 -11.979  0.00  0.00           C
ATOM   1660  HB2LLYS X 107       8.919   5.616 -12.049  0.00  0.00           H
ATOM   1661  HB3LLYS X 107       9.375   7.312 -11.980  0.00  0.00           H
ATOM   1662  CG LLYS X 107      10.643   6.120 -13.228  0.00  0.00           C
ATOM   1663  HG2LLYS X 107      11.483   6.811 -13.165  0.00  0.00           H
ATOM   1664  HG3LLYS X 107      11.018   5.099 -13.270  0.00  0.00           H
ATOM   1665  CD LLYS X 107       9.864   6.373 -14.522  0.00  0.00           C
ATOM   1666  HD2LLYS X 107       9.045   5.656 -14.592  0.00  0.00           H
ATOM   1667  HD3LLYS X 107       9.460   7.387 -14.522  0.00  0.00           H
ATOM   1668  CE LLYS X 107      10.811   6.196 -15.713  0.00  0.00           C
ATOM   1669  HE2LLYS X 107      11.511   7.036 -15.731  0.00  0.00           H
ATOM   1670  HE3LLYS X 107      11.380   5.273 -15.578  0.00  0.00           H
ATOM   1671  NZ LLYS X 107      10.074   6.140 -16.989  0.00  0.00           N
ATOM   1672  HZ1LLYS X 107       9.546   6.996 -17.125  0.00  0.00           H
ATOM   1673  HZ2LLYS X 107      10.705   6.072 -17.787  0.00  0.00           H
ATOM   1674  HZ3LLYS X 107       9.466   5.325 -17.017  0.00  0.00           H
ATOM   1675  C  LLYS X 107       9.502   6.263  -9.489  0.00  0.00           C
ATOM   1676  O  LLYS X 107       8.834   5.302  -9.110  0.00  0.00           O
ATOM   1677  N  LPRO X 108       9.349   7.482  -8.945  0.00  0.00           N
ATOM   1678  CD LPRO X 108      10.070   8.688  -9.319  0.00  0.00           C
ATOM   1679  HD2LPRO X 108       9.975   8.899 -10.385  0.00  0.00           H
ATOM   1680  HD3LPRO X 108      11.119   8.575  -9.056  0.00  0.00           H
ATOM   1681  CG LPRO X 108       9.447   9.822  -8.507  0.00  0.00           C
ATOM   1682  HG2LPRO X 108       8.657  10.296  -9.089  0.00  0.00           H
ATOM   1683  HG3LPRO X 108      10.195  10.553  -8.208  0.00  0.00           H
ATOM   1684  CB LPRO X 108       8.844   9.112  -7.296  0.00  0.00           C
ATOM   1685  HB2LPRO X 108       8.020   9.680  -6.861  0.00  0.00           H
ATOM   1686  HB3LPRO X 108       9.624   8.949  -6.552  0.00  0.00           H
ATOM   1687  CA LPRO X 108       8.391   7.766  -7.875  0.00  0.00           C
ATOM   1688  HA LPRO X 108       8.460   6.999  -7.106  0.00  0.00           H
ATOM   1689  C  LPRO X 108       6.938   7.826  -8.380  0.00  0.00           C
ATOM   1690  O  LPRO X 108       6.691   7.959  -9.582  0.00  0.00           O
ATOM   1691  N  LVAL X 109       5.973   7.795  -7.456  0.00  0.00           N
ATOM   1692  H  LVAL X 109       6.256   7.636  -6.493  0.00  0.00           H
ATOM   1693  CA LVAL X 109       4.555   8.130  -7.697  0.00  0.00           C
ATOM   1694  HA LVAL X 109       4.378   8.116  -8.773  0.00  0.00           H
ATOM   1695  CB LVAL X 109       3.633   7.054  -7.085  0.00  0.00           C
ATOM   1696  HB LVAL X 109       3.997   6.086  -7.416  0.00  0.00           H
ATOM   1697  CG1LVAL X 109       3.631   7.046  -5.552  0.00  0.00           C
ATOM   1698 HG11LVAL X 109       3.238   7.985  -5.162  0.00  0.00           H
ATOM   1699 HG12LVAL X 109       3.017   6.220  -5.195  0.00  0.00           H
ATOM   1700 HG13LVAL X 109       4.642   6.903  -5.178  0.00  0.00           H
ATOM   1701  CG2LVAL X 109       2.185   7.170  -7.574  0.00  0.00           C
ATOM   1702 HG21LVAL X 109       2.163   7.160  -8.665  0.00  0.00           H
ATOM   1703 HG22LVAL X 109       1.610   6.318  -7.212  0.00  0.00           H
ATOM   1704 HG23LVAL X 109       1.723   8.087  -7.210  0.00  0.00           H
ATOM   1705  C  LVAL X 109       4.227   9.549  -7.205  0.00  0.00           C
ATOM   1706  O  LVAL X 109       4.834  10.043  -6.247  0.00  0.00           O
ATOM   1707  N  LCYS X 110       3.262  10.220  -7.841  0.00  0.00           N
ATOM   1708  H  LCYS X 110       2.782   9.786  -8.620  0.00  0.00           H
ATOM   1709  CA LCYS X 110       2.793  11.539  -7.411  0.00  0.00           C
ATOM   1710  HA LCYS X 110       3.658  12.143  -7.133  0.00  0.00           H
ATOM   1711  CB LCYS X 110       2.105  12.248  -8.587  0.00  0.00           C
ATOM   1712  HB2LCYS X 110       1.275  11.647  -8.966  0.00  0.00           H
ATOM   1713  HB3LCYS X 110       1.714  13.208  -8.246  0.00  0.00           H
ATOM   1714  SG LCYS X 110       3.321  12.541  -9.907  0.00  0.00           S
ATOM   1715  HG LCYS X 110       2.824  13.706 -10.353  0.00  0.00           H
ATOM   1716  C  LCYS X 110       1.877  11.438  -6.176  0.00  0.00           C
ATOM   1717  O  LCYS X 110       0.875  10.714  -6.185  0.00  0.00           O
ATOM   1718  N  LLEU X 111       2.204  12.188  -5.115  0.00  0.00           N
ATOM   1719  H  LLEU X 111       3.041  12.750  -5.164  0.00  0.00           H
ATOM   1720  CA LLEU X 111       1.340  12.338  -3.938  0.00  0.00           C
ATOM   1721  HA LLEU X 111       1.050  11.340  -3.615  0.00  0.00           H
ATOM   1722  CB LLEU X 111       2.098  13.042  -2.793  0.00  0.00           C
ATOM   1723  HB2LLEU X 111       2.592  13.924  -3.202  0.00  0.00           H
ATOM   1724  HB3LLEU X 111       1.373  13.394  -2.056  0.00  0.00           H
ATOM   1725  CG LLEU X 111       3.140  12.177  -2.060  0.00  0.00           C
ATOM   1726  HG LLEU X 111       3.828  11.736  -2.781  0.00  0.00           H
ATOM   1727  CD1LLEU X 111       3.937  13.051  -1.091  0.00  0.00           C
ATOM   1728 HD11LLEU X 111       3.275  13.500  -0.350  0.00  0.00           H
ATOM   1729 HD12LLEU X 111       4.691  12.450  -0.584  0.00  0.00           H
ATOM   1730 HD13LLEU X 111       4.444  13.843  -1.643  0.00  0.00           H
ATOM   1731  CD2LLEU X 111       2.478  11.060  -1.245  0.00  0.00           C
ATOM   1732 HD21LLEU X 111       2.007  10.339  -1.911  0.00  0.00           H
ATOM   1733 HD22LLEU X 111       3.232  10.539  -0.656  0.00  0.00           H
ATOM   1734 HD23LLEU X 111       1.731  11.478  -0.570  0.00  0.00           H
ATOM   1735  C  LLEU X 111       0.060  13.127  -4.291  0.00  0.00           C
ATOM   1736  O  LLEU X 111       0.138  14.102  -5.047  0.00  0.00           O
ATOM   1737  N  LPRO X 112      -1.110  12.757  -3.737  0.00  0.00           N
ATOM   1738  CD LPRO X 112      -1.315  11.677  -2.786  0.00  0.00           C
ATOM   1739  HD2LPRO X 112      -0.627  11.762  -1.945  0.00  0.00           H
ATOM   1740  HD3LPRO X 112      -1.168  10.726  -3.294  0.00  0.00           H
ATOM   1741  CG LPRO X 112      -2.761  11.805  -2.302  0.00  0.00           C
ATOM   1742  HG2LPRO X 112      -2.792  12.442  -1.419  0.00  0.00           H
ATOM   1743  HG3LPRO X 112      -3.210  10.836  -2.086  0.00  0.00           H
ATOM   1744  CB LPRO X 112      -3.458  12.502  -3.467  0.00  0.00           C
ATOM   1745  HB2LPRO X 112      -4.346  13.047  -3.145  0.00  0.00           H
ATOM   1746  HB3LPRO X 112      -3.720  11.763  -4.226  0.00  0.00           H
ATOM   1747  CA LPRO X 112      -2.371  13.433  -4.013  0.00  0.00           C
ATOM   1748  HA LPRO X 112      -2.507  13.540  -5.090  0.00  0.00           H
ATOM   1749  C  LPRO X 112      -2.404  14.819  -3.357  0.00  0.00           C
ATOM   1750  O  LPRO X 112      -2.327  14.960  -2.133  0.00  0.00           O
ATOM   1751  N  LASN X 113      -2.550  15.846  -4.193  0.00  0.00           N
ATOM   1752  H  LASN X 113      -2.609  15.647  -5.179  0.00  0.00           H
ATOM   1753  CA LASN X 113      -2.843  17.208  -3.753  0.00  0.00           C
ATOM   1754  HA LASN X 113      -2.185  17.455  -2.917  0.00  0.00           H
ATOM   1755  CB LASN X 113      -2.574  18.176  -4.916  0.00  0.00           C
ATOM   1756  HB2LASN X 113      -3.232  17.905  -5.737  0.00  0.00           H
ATOM   1757  HB3LASN X 113      -2.819  19.192  -4.616  0.00  0.00           H
ATOM   1758  CG LASN X 113      -1.143  18.188  -5.418  0.00  0.00           C
ATOM   1759  OD1LASN X 113      -0.187  18.056  -4.667  0.00  0.00           O
ATOM   1760  ND2LASN X 113      -0.948  18.360  -6.703  0.00  0.00           N
ATOM   1761 HD21LASN X 113       0.009  18.468  -7.021  0.00  0.00           H
ATOM   1762 HD22LASN X 113      -1.734  18.490  -7.323  0.00  0.00           H
ATOM   1763  C  LASN X 113      -4.311  17.325  -3.286  0.00  0.00           C
ATOM   1764  O  LASN X 113      -5.167  16.582  -3.776  0.00  0.00           O
ATOM   1765  N  LPRO X 114      -4.653  18.278  -2.402  0.00  0.00           N
ATOM   1766  CD LPRO X 114      -3.759  19.214  -1.735  0.00  0.00           C
ATOM   1767  HD2LPRO X 114      -3.043  19.657  -2.425  0.00  0.00           H
ATOM   1768  HD3LPRO X 114      -3.233  18.702  -0.928  0.00  0.00           H
ATOM   1769  CG LPRO X 114      -4.661  20.301  -1.158  0.00  0.00           C
ATOM   1770  HG2LPRO X 114      -4.815  21.082  -1.904  0.00  0.00           H
ATOM   1771  HG3LPRO X 114      -4.246  20.719  -0.243  0.00  0.00           H
ATOM   1772  CB LPRO X 114      -5.975  19.564  -0.901  0.00  0.00           C
ATOM   1773  HB2LPRO X 114      -6.829  20.243  -0.911  0.00  0.00           H
ATOM   1774  HB3LPRO X 114      -5.914  19.044   0.056  0.00  0.00           H
ATOM   1775  CA LPRO X 114      -6.042  18.537  -2.035  0.00  0.00           C
ATOM   1776  HA LPRO X 114      -6.500  17.625  -1.656  0.00  0.00           H
ATOM   1777  C  LPRO X 114      -6.840  19.046  -3.246  0.00  0.00           C
ATOM   1778  O  LPRO X 114      -6.555  20.118  -3.784  0.00  0.00           O
ATOM   1779  N  LGLY X 115      -7.861  18.292  -3.670  0.00  0.00           N
ATOM   1780  H  LGLY X 115      -8.021  17.407  -3.207  0.00  0.00           H
ATOM   1781  CA LGLY X 115      -8.710  18.651  -4.815  0.00  0.00           C
ATOM   1782  HA2LGLY X 115      -9.749  18.474  -4.542  0.00  0.00           H
ATOM   1783  HA3LGLY X 115      -8.613  19.714  -5.036  0.00  0.00           H
ATOM   1784  C  LGLY X 115      -8.433  17.875  -6.109  0.00  0.00           C
ATOM   1785  O  LGLY X 115      -8.483  18.465  -7.187  0.00  0.00           O
ATOM   1786  N  LMET X 116      -8.155  16.567  -6.038  0.00  0.00           N
ATOM   1787  H  LMET X 116      -8.091  16.139  -5.126  0.00  0.00           H
ATOM   1788  CA LMET X 116      -8.083  15.703  -7.236  0.00  0.00           C
ATOM   1789  HA LMET X 116      -7.483  16.212  -7.991  0.00  0.00           H
ATOM   1790  CB LMET X 116      -7.397  14.366  -6.910  0.00  0.00           C
ATOM   1791  HB2LMET X 116      -8.011  13.811  -6.200  0.00  0.00           H
ATOM   1792  HB3LMET X 116      -7.332  13.774  -7.823  0.00  0.00           H
ATOM   1793  CG LMET X 116      -5.986  14.514  -6.324  0.00  0.00           C
ATOM   1794  HG2LMET X 116      -6.077  14.939  -5.328  0.00  0.00           H
ATOM   1795  HG3LMET X 116      -5.556  13.518  -6.214  0.00  0.00           H
ATOM   1796  SD LMET X 116      -4.815  15.541  -7.258  0.00  0.00           S
ATOM   1797  CE LMET X 116      -4.785  14.650  -8.836  0.00  0.00           C
ATOM   1798  HE1LMET X 116      -5.755  14.722  -9.328  0.00  0.00           H
ATOM   1799  HE2LMET X 116      -4.029  15.089  -9.485  0.00  0.00           H
ATOM   1800  HE3LMET X 116      -4.543  13.601  -8.664  0.00  0.00           H
ATOM   1801  C  LMET X 116      -9.459  15.436  -7.881  0.00  0.00           C
ATOM   1802  O  LMET X 116      -9.524  15.105  -9.068  0.00  0.00           O
ATOM   1803  N  LMET X 117     -10.547  15.589  -7.112  0.00  0.00           N
ATOM   1804  H  LMET X 117     -10.388  15.828  -6.140  0.00  0.00           H
ATOM   1805  CA LMET X 117     -11.951  15.526  -7.563  0.00  0.00           C
ATOM   1806  HA LMET X 117     -12.558  15.392  -6.668  0.00  0.00           H
ATOM   1807  CB LMET X 117     -12.390  16.869  -8.174  0.00  0.00           C
ATOM   1808  HB2LMET X 117     -11.846  17.045  -9.102  0.00  0.00           H
ATOM   1809  HB3LMET X 117     -13.457  16.826  -8.396  0.00  0.00           H
ATOM   1810  CG LMET X 117     -12.129  18.026  -7.194  0.00  0.00           C
ATOM   1811  HG2LMET X 117     -12.422  17.705  -6.194  0.00  0.00           H
ATOM   1812  HG3LMET X 117     -11.059  18.229  -7.180  0.00  0.00           H
ATOM   1813  SD LMET X 117     -12.987  19.590  -7.522  0.00  0.00           S
ATOM   1814  CE LMET X 117     -12.493  19.854  -9.243  0.00  0.00           C
ATOM   1815  HE1LMET X 117     -12.954  19.100  -9.881  0.00  0.00           H
ATOM   1816  HE2LMET X 117     -12.819  20.840  -9.566  0.00  0.00           H
ATOM   1817  HE3LMET X 117     -11.410  19.788  -9.323  0.00  0.00           H
ATOM   1818  C  LMET X 117     -12.263  14.294  -8.434  0.00  0.00           C
ATOM   1819  O  LMET X 117     -12.775  14.390  -9.553  0.00  0.00           O
ATOM   1820  N  LLEU X 118     -11.874  13.123  -7.927  0.00  0.00           N
ATOM   1821  H  LLEU X 118     -11.419  13.134  -7.020  0.00  0.00           H
ATOM   1822  CA LLEU X 118     -12.035  11.820  -8.571  0.00  0.00           C
ATOM   1823  HA LLEU X 118     -11.752  11.925  -9.612  0.00  0.00           H
ATOM   1824  CB LLEU X 118     -11.077  10.808  -7.915  0.00  0.00           C
ATOM   1825  HB2LLEU X 118     -11.369  10.686  -6.871  0.00  0.00           H
ATOM   1826  HB3LLEU X 118     -11.193   9.844  -8.404  0.00  0.00           H
ATOM   1827  CG LLEU X 118      -9.591  11.218  -7.973  0.00  0.00           C
ATOM   1828  HG LLEU X 118      -9.457  12.200  -7.525  0.00  0.00           H
ATOM   1829  CD1LLEU X 118      -8.743  10.232  -7.180  0.00  0.00           C
ATOM   1830 HD11LLEU X 118      -8.820   9.232  -7.602  0.00  0.00           H
ATOM   1831 HD12LLEU X 118      -7.708  10.568  -7.204  0.00  0.00           H
ATOM   1832 HD13LLEU X 118      -9.075  10.211  -6.143  0.00  0.00           H
ATOM   1833  CD2LLEU X 118      -9.043  11.278  -9.397  0.00  0.00           C
ATOM   1834 HD21LLEU X 118      -9.579  12.043  -9.954  0.00  0.00           H
ATOM   1835 HD22LLEU X 118      -7.987  11.547  -9.376  0.00  0.00           H
ATOM   1836 HD23LLEU X 118      -9.157  10.316  -9.891  0.00  0.00           H
ATOM   1837  C  LLEU X 118     -13.493  11.328  -8.557  0.00  0.00           C
ATOM   1838  O  LLEU X 118     -14.300  11.717  -7.706  0.00  0.00           O
ATOM   1839  N  LGLN X 119     -13.835  10.448  -9.500  0.00  0.00           N
ATOM   1840  H  LGLN X 119     -13.121  10.114 -10.139  0.00  0.00           H
ATOM   1841  CA LGLN X 119     -15.202   9.940  -9.649  0.00  0.00           C
ATOM   1842  HA LGLN X 119     -15.852  10.812  -9.705  0.00  0.00           H
ATOM   1843  CB LGLN X 119     -15.351   9.143 -10.959  0.00  0.00           C
ATOM   1844  HB2LGLN X 119     -14.771   8.224 -10.886  0.00  0.00           H
ATOM   1845  HB3LGLN X 119     -16.398   8.864 -11.070  0.00  0.00           H
ATOM   1846  CG LGLN X 119     -14.927   9.890 -12.234  0.00  0.00           C
ATOM   1847  HG2LGLN X 119     -13.843   9.875 -12.322  0.00  0.00           H
ATOM   1848  HG3LGLN X 119     -15.332   9.367 -13.097  0.00  0.00           H
ATOM   1849  CD LGLN X 119     -15.395  11.337 -12.281  0.00  0.00           C
ATOM   1850  OE1LGLN X 119     -14.594  12.261 -12.353  0.00  0.00           O
ATOM   1851  NE2LGLN X 119     -16.679  11.597 -12.205  0.00  0.00           N
ATOM   1852 HE21LGLN X 119     -16.982  12.567 -12.224  0.00  0.00           H
ATOM   1853 HE22LGLN X 119     -17.382  10.866 -12.190  0.00  0.00           H
ATOM   1854  C  LGLN X 119     -15.650   9.086  -8.443  0.00  0.00           C
ATOM   1855  O  LGLN X 119     -14.806   8.477  -7.773  0.00  0.00           O
ATOM   1856  N  LPRO X 120     -16.965   8.984  -8.161  0.00  0.00           N
ATOM   1857  CD LPRO X 120     -18.028   9.778  -8.766  0.00  0.00           C
ATOM   1858  HD2LPRO X 120     -18.270   9.390  -9.755  0.00  0.00           H
ATOM   1859  HD3LPRO X 120     -17.756  10.832  -8.832  0.00  0.00           H
ATOM   1860  CG LPRO X 120     -19.230   9.628  -7.844  0.00  0.00           C
ATOM   1861  HG2LPRO X 120     -20.165   9.703  -8.396  0.00  0.00           H
ATOM   1862  HG3LPRO X 120     -19.181  10.379  -7.056  0.00  0.00           H
ATOM   1863  CB LPRO X 120     -19.031   8.240  -7.244  0.00  0.00           C
ATOM   1864  HB2LPRO X 120     -19.395   7.488  -7.946  0.00  0.00           H
ATOM   1865  HB3LPRO X 120     -19.538   8.149  -6.285  0.00  0.00           H
ATOM   1866  CA LPRO X 120     -17.511   8.133  -7.096  0.00  0.00           C
ATOM   1867  HA LPRO X 120     -17.219   8.553  -6.133  0.00  0.00           H
ATOM   1868  C  LPRO X 120     -17.043   6.669  -7.160  0.00  0.00           C
ATOM   1869  O  LPRO X 120     -16.794   6.061  -6.118  0.00  0.00           O
ATOM   1870  N  LGLU X 121     -16.862   6.139  -8.372  0.00  0.00           N
ATOM   1871  H  LGLU X 121     -17.196   6.678  -9.169  0.00  0.00           H
ATOM   1872  CA LGLU X 121     -16.283   4.825  -8.674  0.00  0.00           C
ATOM   1873  HA LGLU X 121     -15.886   4.403  -7.753  0.00  0.00           H
ATOM   1874  CB LGLU X 121     -17.365   3.863  -9.201  0.00  0.00           C
ATOM   1875  HB2LGLU X 121     -17.745   4.235 -10.154  0.00  0.00           H
ATOM   1876  HB3LGLU X 121     -16.901   2.892  -9.372  0.00  0.00           H
ATOM   1877  CG LGLU X 121     -18.543   3.653  -8.244  0.00  0.00           C
ATOM   1878  HG2LGLU X 121     -18.168   3.326  -7.274  0.00  0.00           H
ATOM   1879  HG3LGLU X 121     -19.084   4.591  -8.101  0.00  0.00           H
ATOM   1880  CD LGLU X 121     -19.501   2.602  -8.810  0.00  0.00           C
ATOM   1881  OE1LGLU X 121     -20.312   2.942  -9.703  0.00  0.00           O
ATOM   1882  OE2LGLU X 121     -19.460   1.434  -8.355  0.00  0.00           O
ATOM   1883  C  LGLU X 121     -15.084   4.947  -9.639  0.00  0.00           C
ATOM   1884  O  LGLU X 121     -15.033   4.292 -10.684  0.00  0.00           O
ATOM   1885  N  LGLN X 122     -14.123   5.820  -9.309  0.00  0.00           N
ATOM   1886  H  LGLN X 122     -14.267   6.391  -8.485  0.00  0.00           H
ATOM   1887  CA LGLN X 122     -12.887   6.042 -10.078  0.00  0.00           C
ATOM   1888  HA LGLN X 122     -13.154   6.512 -11.025  0.00  0.00           H
ATOM   1889  CB LGLN X 122     -11.990   7.019  -9.290  0.00  0.00           C
ATOM   1890  HB2LGLN X 122     -12.552   7.926  -9.071  0.00  0.00           H
ATOM   1891  HB3LGLN X 122     -11.748   6.555  -8.336  0.00  0.00           H
ATOM   1892  CG LGLN X 122     -10.659   7.403  -9.963  0.00  0.00           C
ATOM   1893  HG2LGLN X 122     -10.012   7.857  -9.215  0.00  0.00           H
ATOM   1894  HG3LGLN X 122     -10.152   6.506 -10.315  0.00  0.00           H
ATOM   1895  CD LGLN X 122     -10.800   8.399 -11.113  0.00  0.00           C
ATOM   1896  OE1LGLN X 122     -11.699   9.230 -11.163  0.00  0.00           O
ATOM   1897  NE2LGLN X 122      -9.897   8.372 -12.064  0.00  0.00           N
ATOM   1898 HE21LGLN X 122     -10.085   8.908 -12.905  0.00  0.00           H
ATOM   1899 HE22LGLN X 122      -9.088   7.762 -11.991  0.00  0.00           H
ATOM   1900  C  LGLN X 122     -12.152   4.721 -10.386  0.00  0.00           C
ATOM   1901  O  LGLN X 122     -11.945   3.893  -9.494  0.00  0.00           O
ATOM   1902  N  LLEU X 123     -11.735   4.531 -11.643  0.00  0.00           N
ATOM   1903  H  LLEU X 123     -11.915   5.258 -12.329  0.00  0.00           H
ATOM   1904  CA LLEU X 123     -10.995   3.346 -12.087  0.00  0.00           C
ATOM   1905  HA LLEU X 123     -11.462   2.465 -11.645  0.00  0.00           H
ATOM   1906  CB LLEU X 123     -11.112   3.225 -13.616  0.00  0.00           C
ATOM   1907  HB2LLEU X 123     -12.175   3.283 -13.858  0.00  0.00           H
ATOM   1908  HB3LLEU X 123     -10.618   4.074 -14.090  0.00  0.00           H
ATOM   1909  CG LLEU X 123     -10.560   1.913 -14.212  0.00  0.00           C
ATOM   1910  HG LLEU X 123     -10.917   1.069 -13.623  0.00  0.00           H
ATOM   1911  CD1LLEU X 123     -11.091   1.771 -15.635  0.00  0.00           C
ATOM   1912 HD11LLEU X 123     -10.739   2.594 -16.255  0.00  0.00           H
ATOM   1913 HD12LLEU X 123     -10.773   0.821 -16.058  0.00  0.00           H
ATOM   1914 HD13LLEU X 123     -12.177   1.775 -15.618  0.00  0.00           H
ATOM   1915  CD2LLEU X 123      -9.034   1.844 -14.323  0.00  0.00           C
ATOM   1916 HD21LLEU X 123      -8.581   1.700 -13.345  0.00  0.00           H
ATOM   1917 HD22LLEU X 123      -8.739   0.992 -14.935  0.00  0.00           H
ATOM   1918 HD23LLEU X 123      -8.653   2.758 -14.773  0.00  0.00           H
ATOM   1919  C  LLEU X 123      -9.541   3.403 -11.607  0.00  0.00           C
ATOM   1920  O  LLEU X 123      -8.784   4.298 -11.995  0.00  0.00           O
ATOM   1921  N  LCYS X 124      -9.150   2.427 -10.792  0.00  0.00           N
ATOM   1922  H  LCYS X 124      -9.807   1.698 -10.537  0.00  0.00           H
ATOM   1923  CA LCYS X 124      -7.845   2.340 -10.147  0.00  0.00           C
ATOM   1924  HA LCYS X 124      -7.191   3.111 -10.553  0.00  0.00           H
ATOM   1925  CB LCYS X 124      -8.029   2.610  -8.641  0.00  0.00           C
ATOM   1926  HB2LCYS X 124      -8.623   1.808  -8.198  0.00  0.00           H
ATOM   1927  HB3LCYS X 124      -7.053   2.623  -8.155  0.00  0.00           H
ATOM   1928  SG LCYS X 124      -8.852   4.203  -8.335  0.00  0.00           S
ATOM   1929  HG LCYS X 124     -10.071   3.840  -8.769  0.00  0.00           H
ATOM   1930  C  LCYS X 124      -7.159   0.983 -10.408  0.00  0.00           C
ATOM   1931  O  LCYS X 124      -7.743   0.056 -10.974  0.00  0.00           O
ATOM   1932  N  LTRP X 125      -5.909   0.869  -9.966  0.00  0.00           N
ATOM   1933  H  LTRP X 125      -5.483   1.692  -9.553  0.00  0.00           H
ATOM   1934  CA LTRP X 125      -5.081  -0.335 -10.034  0.00  0.00           C
ATOM   1935  HA LTRP X 125      -5.707  -1.196 -10.268  0.00  0.00           H
ATOM   1936  CB LTRP X 125      -4.037  -0.188 -11.147  0.00  0.00           C
ATOM   1937  HB2LTRP X 125      -3.555   0.787 -11.070  0.00  0.00           H
ATOM   1938  HB3LTRP X 125      -3.262  -0.942 -10.999  0.00  0.00           H
ATOM   1939  CG LTRP X 125      -4.568  -0.366 -12.531  0.00  0.00           C
ATOM   1940  CD1LTRP X 125      -5.155   0.590 -13.282  0.00  0.00           C
ATOM   1941  HD1LTRP X 125      -5.293   1.619 -12.978  0.00  0.00           H
ATOM   1942  NE1LTRP X 125      -5.526   0.060 -14.500  0.00  0.00           N
ATOM   1943  HE1LTRP X 125      -5.878   0.639 -15.256  0.00  0.00           H
ATOM   1944  CE2LTRP X 125      -5.243  -1.288 -14.577  0.00  0.00           C
ATOM   1945  CZ2LTRP X 125      -5.446  -2.263 -15.565  0.00  0.00           C
ATOM   1946  HZ2LTRP X 125      -5.938  -2.008 -16.492  0.00  0.00           H
ATOM   1947  CH2LTRP X 125      -4.987  -3.573 -15.336  0.00  0.00           C
ATOM   1948  HH2LTRP X 125      -5.133  -4.344 -16.080  0.00  0.00           H
ATOM   1949  CZ3LTRP X 125      -4.303  -3.882 -14.148  0.00  0.00           C
ATOM   1950  HZ3LTRP X 125      -3.918  -4.883 -13.999  0.00  0.00           H
ATOM   1951  CE3LTRP X 125      -4.108  -2.896 -13.162  0.00  0.00           C
ATOM   1952  HE3LTRP X 125      -3.578  -3.139 -12.254  0.00  0.00           H
ATOM   1953  CD2LTRP X 125      -4.594  -1.582 -13.340  0.00  0.00           C
ATOM   1954  C  LTRP X 125      -4.396  -0.605  -8.695  0.00  0.00           C
ATOM   1955  O  LTRP X 125      -3.981   0.328  -8.004  0.00  0.00           O
ATOM   1956  N  LILE X 126      -4.242  -1.889  -8.372  0.00  0.00           N
ATOM   1957  H  LILE X 126      -4.616  -2.582  -9.016  0.00  0.00           H
ATOM   1958  CA LILE X 126      -3.487  -2.402  -7.220  0.00  0.00           C
ATOM   1959  HA LILE X 126      -2.951  -1.575  -6.753  0.00  0.00           H
ATOM   1960  CB LILE X 126      -4.420  -3.021  -6.151  0.00  0.00           C
ATOM   1961  HB LILE X 126      -3.787  -3.505  -5.405  0.00  0.00           H
ATOM   1962  CG2LILE X 126      -5.175  -1.897  -5.429  0.00  0.00           C
ATOM   1963 HG21LILE X 126      -5.841  -1.392  -6.125  0.00  0.00           H
ATOM   1964 HG22LILE X 126      -5.754  -2.298  -4.598  0.00  0.00           H
ATOM   1965 HG23LILE X 126      -4.464  -1.177  -5.023  0.00  0.00           H
ATOM   1966  CG1LILE X 126      -5.379  -4.093  -6.728  0.00  0.00           C
ATOM   1967 HG12LILE X 126      -6.076  -3.627  -7.424  0.00  0.00           H
ATOM   1968 HG13LILE X 126      -4.798  -4.828  -7.284  0.00  0.00           H
ATOM   1969  CD1LILE X 126      -6.190  -4.847  -5.665  0.00  0.00           C
ATOM   1970 HD11LILE X 126      -6.915  -4.181  -5.197  0.00  0.00           H
ATOM   1971 HD12LILE X 126      -6.730  -5.668  -6.139  0.00  0.00           H
ATOM   1972 HD13LILE X 126      -5.528  -5.253  -4.900  0.00  0.00           H
ATOM   1973  C  LILE X 126      -2.429  -3.404  -7.689  0.00  0.00           C
ATOM   1974  O  LILE X 126      -2.618  -4.092  -8.693  0.00  0.00           O
ATOM   1975  N  LSER X 127      -1.319  -3.499  -6.954  0.00  0.00           N
ATOM   1976  H  LSER X 127      -1.230  -2.907  -6.139  0.00  0.00           H
ATOM   1977  CA LSER X 127      -0.253  -4.484  -7.187  0.00  0.00           C
ATOM   1978  HA LSER X 127      -0.688  -5.344  -7.689  0.00  0.00           H
ATOM   1979  CB LSER X 127       0.836  -3.918  -8.110  0.00  0.00           C
ATOM   1980  HB2LSER X 127       1.501  -4.729  -8.407  0.00  0.00           H
ATOM   1981  HB3LSER X 127       0.378  -3.506  -9.010  0.00  0.00           H
ATOM   1982  OG LSER X 127       1.599  -2.916  -7.460  0.00  0.00           O
ATOM   1983  HG LSER X 127       1.185  -2.060  -7.624  0.00  0.00           H
ATOM   1984  C  LSER X 127       0.353  -4.985  -5.871  0.00  0.00           C
ATOM   1985  O  LSER X 127       0.242  -4.309  -4.843  0.00  0.00           O
ATOM   1986  N  LGLY X 128       0.989  -6.159  -5.894  0.00  0.00           N
ATOM   1987  H  LGLY X 128       0.991  -6.697  -6.757  0.00  0.00           H
ATOM   1988  CA LGLY X 128       1.669  -6.731  -4.727  0.00  0.00           C
ATOM   1989  HA2LGLY X 128       2.530  -6.107  -4.484  0.00  0.00           H
ATOM   1990  HA3LGLY X 128       0.994  -6.716  -3.871  0.00  0.00           H
ATOM   1991  C  LGLY X 128       2.157  -8.172  -4.902  0.00  0.00           C
ATOM   1992  O  LGLY X 128       1.689  -8.912  -5.774  0.00  0.00           O
ATOM   1993  N  LTRP X 129       3.107  -8.574  -4.058  0.00  0.00           N
ATOM   1994  H  LTRP X 129       3.424  -7.903  -3.361  0.00  0.00           H
ATOM   1995  CA LTRP X 129       3.585  -9.957  -3.916  0.00  0.00           C
ATOM   1996  HA LTRP X 129       3.487 -10.467  -4.875  0.00  0.00           H
ATOM   1997  CB LTRP X 129       5.075  -9.966  -3.550  0.00  0.00           C
ATOM   1998  HB2LTRP X 129       5.218  -9.407  -2.625  0.00  0.00           H
ATOM   1999  HB3LTRP X 129       5.388 -10.994  -3.361  0.00  0.00           H
ATOM   2000  CG LTRP X 129       5.983  -9.399  -4.596  0.00  0.00           C
ATOM   2001  CD1LTRP X 129       6.527 -10.105  -5.611  0.00  0.00           C
ATOM   2002  HD1LTRP X 129       6.369 -11.167  -5.779  0.00  0.00           H
ATOM   2003  NE1LTRP X 129       7.284  -9.265  -6.403  0.00  0.00           N
ATOM   2004  HE1LTRP X 129       7.722  -9.561  -7.273  0.00  0.00           H
ATOM   2005  CE2LTRP X 129       7.237  -7.963  -5.952  0.00  0.00           C
ATOM   2006  CZ2LTRP X 129       7.791  -6.765  -6.429  0.00  0.00           C
ATOM   2007  HZ2LTRP X 129       8.401  -6.762  -7.318  0.00  0.00           H
ATOM   2008  CH2LTRP X 129       7.554  -5.574  -5.722  0.00  0.00           C
ATOM   2009  HH2LTRP X 129       7.991  -4.645  -6.065  0.00  0.00           H
ATOM   2010  CZ3LTRP X 129       6.752  -5.594  -4.566  0.00  0.00           C
ATOM   2011  HZ3LTRP X 129       6.570  -4.680  -4.014  0.00  0.00           H
ATOM   2012  CE3LTRP X 129       6.193  -6.801  -4.103  0.00  0.00           C
ATOM   2013  HE3LTRP X 129       5.594  -6.802  -3.202  0.00  0.00           H
ATOM   2014  CD2LTRP X 129       6.416  -8.016  -4.786  0.00  0.00           C
ATOM   2015  C  LTRP X 129       2.768 -10.772  -2.903  0.00  0.00           C
ATOM   2016  O  LTRP X 129       3.021 -11.963  -2.737  0.00  0.00           O
ATOM   2017  N  LGLY X 130       1.760 -10.186  -2.251  0.00  0.00           N
ATOM   2018  H  LGLY X 130       1.529  -9.220  -2.455  0.00  0.00           H
ATOM   2019  CA LGLY X 130       0.857 -10.912  -1.362  0.00  0.00           C
ATOM   2020  HA2LGLY X 130       1.441 -11.384  -0.572  0.00  0.00           H
ATOM   2021  HA3LGLY X 130       0.156 -10.218  -0.906  0.00  0.00           H
ATOM   2022  C  LGLY X 130       0.044 -11.997  -2.066  0.00  0.00           C
ATOM   2023  O  LGLY X 130       0.040 -12.111  -3.297  0.00  0.00           O
ATOM   2024  N  LALA X 131      -0.649 -12.804  -1.268  0.00  0.00           N
ATOM   2025  H  LALA X 131      -0.613 -12.622  -0.270  0.00  0.00           H
ATOM   2026  CA LALA X 131      -1.322 -14.018  -1.709  0.00  0.00           C
ATOM   2027  HA LALA X 131      -0.553 -14.692  -2.089  0.00  0.00           H
ATOM   2028  CB LALA X 131      -1.965 -14.684  -0.488  0.00  0.00           C
ATOM   2029  HB1LALA X 131      -2.747 -14.043  -0.080  0.00  0.00           H
ATOM   2030  HB2LALA X 131      -2.403 -15.637  -0.781  0.00  0.00           H
ATOM   2031  HB3LALA X 131      -1.211 -14.865   0.280  0.00  0.00           H
ATOM   2032  C  LALA X 131      -2.336 -13.790  -2.849  0.00  0.00           C
ATOM   2033  O  LALA X 131      -2.958 -12.727  -2.972  0.00  0.00           O
ATOM   2034  N  LTHR X 132      -2.494 -14.812  -3.690  0.00  0.00           N
ATOM   2035  H  LTHR X 132      -1.937 -15.651  -3.539  0.00  0.00           H
ATOM   2036  CA LTHR X 132      -3.419 -14.838  -4.839  0.00  0.00           C
ATOM   2037  HA LTHR X 132      -3.708 -13.820  -5.075  0.00  0.00           H
ATOM   2038  CB LTHR X 132      -2.718 -15.409  -6.078  0.00  0.00           C
ATOM   2039  HB LTHR X 132      -3.407 -15.372  -6.921  0.00  0.00           H
ATOM   2040  CG2LTHR X 132      -1.458 -14.617  -6.441  0.00  0.00           C
ATOM   2041 HG21LTHR X 132      -0.696 -14.729  -5.670  0.00  0.00           H
ATOM   2042 HG22LTHR X 132      -1.061 -14.966  -7.392  0.00  0.00           H
ATOM   2043 HG23LTHR X 132      -1.699 -13.562  -6.544  0.00  0.00           H
ATOM   2044  OG1LTHR X 132      -2.325 -16.743  -5.845  0.00  0.00           O
ATOM   2045  HG1LTHR X 132      -1.758 -17.000  -6.586  0.00  0.00           H
ATOM   2046  C  LTHR X 132      -4.730 -15.573  -4.536  0.00  0.00           C
ATOM   2047  O  LTHR X 132      -5.622 -15.657  -5.383  0.00  0.00           O
ATOM   2048  N  LGLU X 133      -4.885 -16.038  -3.297  0.00  0.00           N
ATOM   2049  H  LGLU X 133      -4.105 -15.937  -2.663  0.00  0.00           H
ATOM   2050  CA LGLU X 133      -6.109 -16.570  -2.701  0.00  0.00           C
ATOM   2051  HA LGLU X 133      -6.963 -16.008  -3.078  0.00  0.00           H
ATOM   2052  CB LGLU X 133      -6.290 -18.048  -3.082  0.00  0.00           C
ATOM   2053  HB2LGLU X 133      -7.278 -18.369  -2.760  0.00  0.00           H
ATOM   2054  HB3LGLU X 133      -6.247 -18.138  -4.168  0.00  0.00           H
ATOM   2055  CG LGLU X 133      -5.248 -18.990  -2.467  0.00  0.00           C
ATOM   2056  HG2LGLU X 133      -4.242 -18.622  -2.687  0.00  0.00           H
ATOM   2057  HG3LGLU X 133      -5.368 -19.024  -1.384  0.00  0.00           H
ATOM   2058  CD LGLU X 133      -5.414 -20.396  -3.039  0.00  0.00           C
ATOM   2059  OE1LGLU X 133      -6.402 -21.091  -2.686  0.00  0.00           O
ATOM   2060  OE2LGLU X 133      -4.553 -20.799  -3.855  0.00  0.00           O
ATOM   2061  C  LGLU X 133      -6.065 -16.390  -1.176  0.00  0.00           C
ATOM   2062  O  LGLU X 133      -4.997 -16.175  -0.595  0.00  0.00           O
ATOM   2063  N  LGLU X 134      -7.215 -16.499  -0.507  0.00  0.00           N
ATOM   2064  H  LGLU X 134      -8.064 -16.694  -1.021  0.00  0.00           H
ATOM   2065  CA LGLU X 134      -7.250 -16.478   0.961  0.00  0.00           C
ATOM   2066  HA LGLU X 134      -6.782 -15.545   1.280  0.00  0.00           H
ATOM   2067  CB LGLU X 134      -8.709 -16.462   1.454  0.00  0.00           C
ATOM   2068  HB2LGLU X 134      -9.278 -15.779   0.822  0.00  0.00           H
ATOM   2069  HB3LGLU X 134      -9.144 -17.458   1.360  0.00  0.00           H
ATOM   2070  CG LGLU X 134      -8.812 -15.984   2.911  0.00  0.00           C
ATOM   2071  HG2LGLU X 134      -8.320 -16.707   3.557  0.00  0.00           H
ATOM   2072  HG3LGLU X 134      -8.292 -15.029   2.998  0.00  0.00           H
ATOM   2073  CD LGLU X 134     -10.251 -15.772   3.389  0.00  0.00           C
ATOM   2074  OE1LGLU X 134     -10.554 -16.078   4.570  0.00  0.00           O
ATOM   2075  OE2LGLU X 134     -11.081 -15.261   2.604  0.00  0.00           O
ATOM   2076  C  LGLU X 134      -6.414 -17.635   1.556  0.00  0.00           C
ATOM   2077  O  LGLU X 134      -6.435 -18.760   1.041  0.00  0.00           O
ATOM   2078  N  LLYS X 135      -5.654 -17.349   2.626  0.00  0.00           N
ATOM   2079  H  LLYS X 135      -5.724 -16.409   3.011  0.00  0.00           H
ATOM   2080  CA LLYS X 135      -4.699 -18.267   3.291  0.00  0.00           C
ATOM   2081  HA LLYS X 135      -4.200 -17.694   4.074  0.00  0.00           H
ATOM   2082  CB LLYS X 135      -5.453 -19.412   3.995  0.00  0.00           C
ATOM   2083  HB2LLYS X 135      -5.998 -19.995   3.255  0.00  0.00           H
ATOM   2084  HB3LLYS X 135      -4.735 -20.070   4.486  0.00  0.00           H
ATOM   2085  CG LLYS X 135      -6.438 -18.921   5.058  0.00  0.00           C
ATOM   2086  HG2LLYS X 135      -5.868 -18.537   5.900  0.00  0.00           H
ATOM   2087  HG3LLYS X 135      -7.067 -18.129   4.662  0.00  0.00           H
ATOM   2088  CD LLYS X 135      -7.337 -20.062   5.528  0.00  0.00           C
ATOM   2089  HD2LLYS X 135      -7.904 -20.458   4.683  0.00  0.00           H
ATOM   2090  HD3LLYS X 135      -6.714 -20.854   5.945  0.00  0.00           H
ATOM   2091  CE LLYS X 135      -8.299 -19.533   6.591  0.00  0.00           C
ATOM   2092  HE2LLYS X 135      -7.716 -19.028   7.365  0.00  0.00           H
ATOM   2093  HE3LLYS X 135      -8.969 -18.798   6.131  0.00  0.00           H
ATOM   2094  NZ LLYS X 135      -9.079 -20.639   7.184  0.00  0.00           N
ATOM   2095  HZ1LLYS X 135      -8.450 -21.359   7.527  0.00  0.00           H
ATOM   2096  HZ2LLYS X 135      -9.682 -20.307   7.932  0.00  0.00           H
ATOM   2097  HZ3LLYS X 135      -9.649 -21.103   6.478  0.00  0.00           H
ATOM   2098  C  LLYS X 135      -3.540 -18.775   2.409  0.00  0.00           C
ATOM   2099  O  LLYS X 135      -2.855 -19.729   2.783  0.00  0.00           O
ATOM   2100  N  LGLY X 136      -3.304 -18.150   1.253  0.00  0.00           N
ATOM   2101  H  LGLY X 136      -3.928 -17.406   0.971  0.00  0.00           H
ATOM   2102  CA LGLY X 136      -2.167 -18.459   0.382  0.00  0.00           C
ATOM   2103  HA2LGLY X 136      -2.118 -19.536   0.230  0.00  0.00           H
ATOM   2104  HA3LGLY X 136      -2.325 -17.998  -0.592  0.00  0.00           H
ATOM   2105  C  LGLY X 136      -0.808 -17.994   0.930  0.00  0.00           C
ATOM   2106  O  LGLY X 136      -0.726 -17.238   1.902  0.00  0.00           O
ATOM   2107  N  LLYS X 137       0.271 -18.442   0.278  0.00  0.00           N
ATOM   2108  H  LLYS X 137       0.085 -19.053  -0.514  0.00  0.00           H
ATOM   2109  CA LLYS X 137       1.655 -17.955   0.465  0.00  0.00           C
ATOM   2110  HA LLYS X 137       1.772 -17.628   1.499  0.00  0.00           H
ATOM   2111  CB LLYS X 137       2.625 -19.130   0.202  0.00  0.00           C
ATOM   2112  HB2LLYS X 137       2.318 -19.966   0.833  0.00  0.00           H
ATOM   2113  HB3LLYS X 137       2.523 -19.439  -0.839  0.00  0.00           H
ATOM   2114  CG LLYS X 137       4.114 -18.840   0.486  0.00  0.00           C
ATOM   2115  HG2LLYS X 137       4.474 -18.074  -0.199  0.00  0.00           H
ATOM   2116  HG3LLYS X 137       4.224 -18.480   1.510  0.00  0.00           H
ATOM   2117  CD LLYS X 137       4.980 -20.097   0.298  0.00  0.00           C
ATOM   2118  HD2LLYS X 137       4.667 -20.856   1.015  0.00  0.00           H
ATOM   2119  HD3LLYS X 137       4.832 -20.482  -0.712  0.00  0.00           H
ATOM   2120  CE LLYS X 137       6.472 -19.788   0.500  0.00  0.00           C
ATOM   2121  HE2LLYS X 137       6.782 -19.056  -0.252  0.00  0.00           H
ATOM   2122  HE3LLYS X 137       6.612 -19.323   1.481  0.00  0.00           H
ATOM   2123  NZ LLYS X 137       7.312 -21.010   0.387  0.00  0.00           N
ATOM   2124  HZ1LLYS X 137       7.173 -21.473  -0.511  0.00  0.00           H
ATOM   2125  HZ2LLYS X 137       8.300 -20.788   0.474  0.00  0.00           H
ATOM   2126  HZ3LLYS X 137       7.074 -21.690   1.102  0.00  0.00           H
ATOM   2127  C  LLYS X 137       1.934 -16.746  -0.444  0.00  0.00           C
ATOM   2128  O  LLYS X 137       1.286 -16.597  -1.480  0.00  0.00           O
ATOM   2129  N  LTHR X 138       2.938 -15.933  -0.110  0.00  0.00           N
ATOM   2130  H  LTHR X 138       3.365 -16.039   0.799  0.00  0.00           H
ATOM   2131  CA LTHR X 138       3.539 -14.914  -0.996  0.00  0.00           C
ATOM   2132  HA LTHR X 138       2.879 -14.047  -1.043  0.00  0.00           H
ATOM   2133  CB LTHR X 138       4.881 -14.462  -0.399  0.00  0.00           C
ATOM   2134  HB LTHR X 138       5.505 -15.343  -0.252  0.00  0.00           H
ATOM   2135  CG2LTHR X 138       5.675 -13.451  -1.223  0.00  0.00           C
ATOM   2136 HG21LTHR X 138       5.106 -12.531  -1.342  0.00  0.00           H
ATOM   2137 HG22LTHR X 138       6.611 -13.231  -0.716  0.00  0.00           H
ATOM   2138 HG23LTHR X 138       5.921 -13.861  -2.200  0.00  0.00           H
ATOM   2139  OG1LTHR X 138       4.634 -13.868   0.849  0.00  0.00           O
ATOM   2140  HG1LTHR X 138       5.473 -13.873   1.348  0.00  0.00           H
ATOM   2141  C  LTHR X 138       3.767 -15.440  -2.421  0.00  0.00           C
ATOM   2142  O  LTHR X 138       4.253 -16.562  -2.614  0.00  0.00           O
ATOM   2143  N  LSER X 139       3.424 -14.637  -3.427  0.00  0.00           N
ATOM   2144  H  LSER X 139       3.097 -13.706  -3.185  0.00  0.00           H
ATOM   2145  CA LSER X 139       3.743 -14.880  -4.836  0.00  0.00           C
ATOM   2146  HA LSER X 139       3.589 -15.936  -5.054  0.00  0.00           H
ATOM   2147  CB LSER X 139       2.794 -14.079  -5.733  0.00  0.00           C
ATOM   2148  HB2LSER X 139       1.768 -14.397  -5.542  0.00  0.00           H
ATOM   2149  HB3LSER X 139       2.880 -13.016  -5.497  0.00  0.00           H
ATOM   2150  OG LSER X 139       3.100 -14.281  -7.104  0.00  0.00           O
ATOM   2151  HG LSER X 139       3.529 -13.447  -7.411  0.00  0.00           H
ATOM   2152  C  LSER X 139       5.204 -14.525  -5.127  0.00  0.00           C
ATOM   2153  O  LSER X 139       5.678 -13.449  -4.772  0.00  0.00           O
ATOM   2154  N  LGLU X 140       5.923 -15.419  -5.804  0.00  0.00           N
ATOM   2155  H  LGLU X 140       5.459 -16.248  -6.152  0.00  0.00           H
ATOM   2156  CA LGLU X 140       7.318 -15.190  -6.202  0.00  0.00           C
ATOM   2157  HA LGLU X 140       7.866 -14.831  -5.331  0.00  0.00           H
ATOM   2158  CB LGLU X 140       7.925 -16.541  -6.619  0.00  0.00           C
ATOM   2159  HB2LGLU X 140       7.788 -17.226  -5.780  0.00  0.00           H
ATOM   2160  HB3LGLU X 140       7.365 -16.947  -7.461  0.00  0.00           H
ATOM   2161  CG LGLU X 140       9.428 -16.516  -6.943  0.00  0.00           C
ATOM   2162  HG2LGLU X 140       9.944 -15.838  -6.266  0.00  0.00           H
ATOM   2163  HG3LGLU X 140       9.826 -17.516  -6.756  0.00  0.00           H
ATOM   2164  CD LGLU X 140       9.740 -16.164  -8.399  0.00  0.00           C
ATOM   2165  OE1LGLU X 140       9.150 -16.782  -9.312  0.00  0.00           O
ATOM   2166  OE2LGLU X 140      10.647 -15.336  -8.649  0.00  0.00           O
ATOM   2167  C  LGLU X 140       7.434 -14.101  -7.286  0.00  0.00           C
ATOM   2168  O  LGLU X 140       8.425 -13.376  -7.327  0.00  0.00           O
ATOM   2169  N  LVAL X 141       6.397 -13.929  -8.112  0.00  0.00           N
ATOM   2170  H  LVAL X 141       5.614 -14.556  -8.003  0.00  0.00           H
ATOM   2171  CA LVAL X 141       6.256 -12.827  -9.081  0.00  0.00           C
ATOM   2172  HA LVAL X 141       7.228 -12.349  -9.206  0.00  0.00           H
ATOM   2173  CB LVAL X 141       5.835 -13.349 -10.473  0.00  0.00           C
ATOM   2174  HB LVAL X 141       5.941 -12.527 -11.182  0.00  0.00           H
ATOM   2175  CG1LVAL X 141       6.733 -14.500 -10.952  0.00  0.00           C
ATOM   2176 HG11LVAL X 141       6.551 -15.401 -10.366  0.00  0.00           H
ATOM   2177 HG12LVAL X 141       6.524 -14.717 -11.999  0.00  0.00           H
ATOM   2178 HG13LVAL X 141       7.781 -14.230 -10.850  0.00  0.00           H
ATOM   2179  CG2LVAL X 141       4.382 -13.838 -10.534  0.00  0.00           C
ATOM   2180 HG21LVAL X 141       3.696 -13.009 -10.357  0.00  0.00           H
ATOM   2181 HG22LVAL X 141       4.174 -14.233 -11.527  0.00  0.00           H
ATOM   2182 HG23LVAL X 141       4.209 -14.622  -9.799  0.00  0.00           H
ATOM   2183  C  LVAL X 141       5.286 -11.750  -8.573  0.00  0.00           C
ATOM   2184  O  LVAL X 141       4.316 -12.065  -7.879  0.00  0.00           O
ATOM   2185  N  LLEU X 142       5.520 -10.487  -8.938  0.00  0.00           N
ATOM   2186  H  LLEU X 142       6.377 -10.281  -9.433  0.00  0.00           H
ATOM   2187  CA LLEU X 142       4.580  -9.380  -8.727  0.00  0.00           C
ATOM   2188  HA LLEU X 142       4.290  -9.368  -7.675  0.00  0.00           H
ATOM   2189  CB LLEU X 142       5.289  -8.052  -9.079  0.00  0.00           C
ATOM   2190  HB2LLEU X 142       6.183  -7.953  -8.470  0.00  0.00           H
ATOM   2191  HB3LLEU X 142       5.616  -8.107 -10.119  0.00  0.00           H
ATOM   2192  CG LLEU X 142       4.441  -6.775  -8.911  0.00  0.00           C
ATOM   2193  HG LLEU X 142       3.560  -6.836  -9.548  0.00  0.00           H
ATOM   2194  CD1LLEU X 142       3.981  -6.568  -7.472  0.00  0.00           C
ATOM   2195 HD11LLEU X 142       4.839  -6.541  -6.801  0.00  0.00           H
ATOM   2196 HD12LLEU X 142       3.435  -5.631  -7.388  0.00  0.00           H
ATOM   2197 HD13LLEU X 142       3.323  -7.382  -7.187  0.00  0.00           H
ATOM   2198  CD2LLEU X 142       5.246  -5.541  -9.319  0.00  0.00           C
ATOM   2199 HD21LLEU X 142       5.572  -5.636 -10.352  0.00  0.00           H
ATOM   2200 HD22LLEU X 142       4.624  -4.649  -9.237  0.00  0.00           H
ATOM   2201 HD23LLEU X 142       6.118  -5.430  -8.674  0.00  0.00           H
ATOM   2202  C  LLEU X 142       3.324  -9.576  -9.593  0.00  0.00           C
ATOM   2203  O  LLEU X 142       3.451  -9.775 -10.800  0.00  0.00           O
ATOM   2204  N  LASN X 143       2.128  -9.450  -9.013  0.00  0.00           N
ATOM   2205  H  LASN X 143       2.088  -9.268  -8.018  0.00  0.00           H
ATOM   2206  CA LASN X 143       0.859  -9.425  -9.756  0.00  0.00           C
ATOM   2207  HA LASN X 143       1.062  -9.563 -10.820  0.00  0.00           H
ATOM   2208  CB LASN X 143      -0.052 -10.587  -9.316  0.00  0.00           C
ATOM   2209  HB2LASN X 143      -0.419 -10.390  -8.311  0.00  0.00           H
ATOM   2210  HB3LASN X 143      -0.915 -10.644  -9.980  0.00  0.00           H
ATOM   2211  CG LASN X 143       0.633 -11.942  -9.335  0.00  0.00           C
ATOM   2212  OD1LASN X 143       1.000 -12.477 -10.368  0.00  0.00           O
ATOM   2213  ND2LASN X 143       0.834 -12.546  -8.188  0.00  0.00           N
ATOM   2214 HD21LASN X 143       1.384 -13.387  -8.186  0.00  0.00           H
ATOM   2215 HD22LASN X 143       0.530 -12.096  -7.331  0.00  0.00           H
ATOM   2216  C  LASN X 143       0.161  -8.062  -9.602  0.00  0.00           C
ATOM   2217  O  LASN X 143       0.388  -7.353  -8.616  0.00  0.00           O
ATOM   2218  N  LALA X 144      -0.710  -7.710 -10.552  0.00  0.00           N
ATOM   2219  H  LALA X 144      -0.820  -8.329 -11.350  0.00  0.00           H
ATOM   2220  CA LALA X 144      -1.503  -6.474 -10.536  0.00  0.00           C
ATOM   2221  HA LALA X 144      -1.646  -6.178  -9.499  0.00  0.00           H
ATOM   2222  CB LALA X 144      -0.711  -5.368 -11.249  0.00  0.00           C
ATOM   2223  HB1LALA X 144      -0.569  -5.625 -12.300  0.00  0.00           H
ATOM   2224  HB2LALA X 144      -1.251  -4.423 -11.185  0.00  0.00           H
ATOM   2225  HB3LALA X 144       0.266  -5.247 -10.781  0.00  0.00           H
ATOM   2226  C  LALA X 144      -2.908  -6.660 -11.145  0.00  0.00           C
ATOM   2227  O  LALA X 144      -3.106  -7.556 -11.972  0.00  0.00           O
ATOM   2228  N  LALA X 145      -3.873  -5.818 -10.752  0.00  0.00           N
ATOM   2229  H  LALA X 145      -3.632  -5.098 -10.077  0.00  0.00           H
ATOM   2230  CA LALA X 145      -5.278  -5.901 -11.180  0.00  0.00           C
ATOM   2231  HA LALA X 145      -5.312  -6.290 -12.200  0.00  0.00           H
ATOM   2232  CB LALA X 145      -6.009  -6.890 -10.263  0.00  0.00           C
ATOM   2233  HB1LALA X 145      -6.099  -6.474  -9.258  0.00  0.00           H
ATOM   2234  HB2LALA X 145      -7.004  -7.088 -10.662  0.00  0.00           H
ATOM   2235  HB3LALA X 145      -5.464  -7.829 -10.204  0.00  0.00           H
ATOM   2236  C  LALA X 145      -6.015  -4.543 -11.168  0.00  0.00           C
ATOM   2237  O  LALA X 145      -5.724  -3.680 -10.330  0.00  0.00           O
ATOM   2238  N  LLYS X 146      -7.012  -4.380 -12.054  0.00  0.00           N
ATOM   2239  H  LLYS X 146      -7.187  -5.144 -12.701  0.00  0.00           H
ATOM   2240  CA LLYS X 146      -7.961  -3.247 -12.051  0.00  0.00           C
ATOM   2241  HA LLYS X 146      -7.398  -2.321 -11.906  0.00  0.00           H
ATOM   2242  CB LLYS X 146      -8.709  -3.161 -13.402  0.00  0.00           C
ATOM   2243  HB2LLYS X 146      -7.979  -3.103 -14.211  0.00  0.00           H
ATOM   2244  HB3LLYS X 146      -9.285  -4.073 -13.544  0.00  0.00           H
ATOM   2245  CG LLYS X 146      -9.655  -1.943 -13.508  0.00  0.00           C
ATOM   2246  HG2LLYS X 146     -10.180  -1.779 -12.569  0.00  0.00           H
ATOM   2247  HG3LLYS X 146      -9.041  -1.062 -13.696  0.00  0.00           H
ATOM   2248  CD LLYS X 146     -10.721  -2.055 -14.617  0.00  0.00           C
ATOM   2249  HD2LLYS X 146     -11.151  -1.067 -14.775  0.00  0.00           H
ATOM   2250  HD3LLYS X 146     -10.251  -2.381 -15.546  0.00  0.00           H
ATOM   2251  CE LLYS X 146     -11.863  -3.010 -14.232  0.00  0.00           C
ATOM   2252  HE2LLYS X 146     -11.460  -4.022 -14.134  0.00  0.00           H
ATOM   2253  HE3LLYS X 146     -12.258  -2.712 -13.258  0.00  0.00           H
ATOM   2254  NZ LLYS X 146     -12.972  -3.013 -15.223  0.00  0.00           N
ATOM   2255  HZ1LLYS X 146     -12.647  -3.321 -16.134  0.00  0.00           H
ATOM   2256  HZ2LLYS X 146     -13.728  -3.639 -14.946  0.00  0.00           H
ATOM   2257  HZ3LLYS X 146     -13.390  -2.090 -15.332  0.00  0.00           H
ATOM   2258  C  LLYS X 146      -8.962  -3.399 -10.902  0.00  0.00           C
ATOM   2259  O  LLYS X 146      -9.628  -4.432 -10.810  0.00  0.00           O
ATOM   2260  N  LVAL X 147      -9.159  -2.342 -10.115  0.00  0.00           N
ATOM   2261  H  LVAL X 147      -8.604  -1.511 -10.303  0.00  0.00           H
ATOM   2262  CA LVAL X 147     -10.226  -2.218  -9.103  0.00  0.00           C
ATOM   2263  HA LVAL X 147     -11.013  -2.935  -9.333  0.00  0.00           H
ATOM   2264  CB LVAL X 147      -9.730  -2.522  -7.673  0.00  0.00           C
ATOM   2265  HB LVAL X 147     -10.557  -2.320  -6.993  0.00  0.00           H
ATOM   2266  CG1LVAL X 147      -9.360  -3.998  -7.504  0.00  0.00           C
ATOM   2267 HG11LVAL X 147      -8.490  -4.245  -8.113  0.00  0.00           H
ATOM   2268 HG12LVAL X 147      -9.131  -4.204  -6.458  0.00  0.00           H
ATOM   2269 HG13LVAL X 147     -10.197  -4.628  -7.804  0.00  0.00           H
ATOM   2270  CG2LVAL X 147      -8.545  -1.656  -7.224  0.00  0.00           C
ATOM   2271 HG21LVAL X 147      -8.817  -0.602  -7.243  0.00  0.00           H
ATOM   2272 HG22LVAL X 147      -8.268  -1.920  -6.203  0.00  0.00           H
ATOM   2273 HG23LVAL X 147      -7.688  -1.818  -7.878  0.00  0.00           H
ATOM   2274  C  LVAL X 147     -10.854  -0.827  -9.169  0.00  0.00           C
ATOM   2275  O  LVAL X 147     -10.159   0.164  -9.368  0.00  0.00           O
ATOM   2276  N  LLEU X 148     -12.172  -0.722  -9.011  0.00  0.00           N
ATOM   2277  H  LLEU X 148     -12.716  -1.549  -8.808  0.00  0.00           H
ATOM   2278  CA LLEU X 148     -12.839   0.580  -8.893  0.00  0.00           C
ATOM   2279  HA LLEU X 148     -12.232   1.353  -9.366  0.00  0.00           H
ATOM   2280  CB LLEU X 148     -14.200   0.563  -9.609  0.00  0.00           C
ATOM   2281  HB2LLEU X 148     -14.703  -0.387  -9.422  0.00  0.00           H
ATOM   2282  HB3LLEU X 148     -14.815   1.353  -9.177  0.00  0.00           H
ATOM   2283  CG LLEU X 148     -14.120   0.832 -11.125  0.00  0.00           C
ATOM   2284  HG LLEU X 148     -13.623   1.786 -11.293  0.00  0.00           H
ATOM   2285  CD1LLEU X 148     -13.377  -0.250 -11.915  0.00  0.00           C
ATOM   2286 HD11LLEU X 148     -13.818  -1.224 -11.709  0.00  0.00           H
ATOM   2287 HD12LLEU X 148     -13.456  -0.040 -12.982  0.00  0.00           H
ATOM   2288 HD13LLEU X 148     -12.324  -0.251 -11.645  0.00  0.00           H
ATOM   2289  CD2LLEU X 148     -15.540   0.933 -11.671  0.00  0.00           C
ATOM   2290 HD21LLEU X 148     -16.047   1.788 -11.228  0.00  0.00           H
ATOM   2291 HD22LLEU X 148     -15.515   1.071 -12.753  0.00  0.00           H
ATOM   2292 HD23LLEU X 148     -16.095   0.029 -11.431  0.00  0.00           H
ATOM   2293  C  LLEU X 148     -12.974   0.974  -7.418  0.00  0.00           C
ATOM   2294  O  LLEU X 148     -13.050   0.111  -6.539  0.00  0.00           O
ATOM   2295  N  LLEU X 149     -13.033   2.279  -7.145  0.00  0.00           N
ATOM   2296  H  LLEU X 149     -12.902   2.941  -7.901  0.00  0.00           H
ATOM   2297  CA LLEU X 149     -13.420   2.766  -5.819  0.00  0.00           C
ATOM   2298  HA LLEU X 149     -12.812   2.246  -5.077  0.00  0.00           H
ATOM   2299  CB LLEU X 149     -13.158   4.276  -5.668  0.00  0.00           C
ATOM   2300  HB2LLEU X 149     -13.820   4.821  -6.342  0.00  0.00           H
ATOM   2301  HB3LLEU X 149     -13.425   4.555  -4.647  0.00  0.00           H
ATOM   2302  CG LLEU X 149     -11.710   4.729  -5.932  0.00  0.00           C
ATOM   2303  HG LLEU X 149     -11.516   4.688  -7.000  0.00  0.00           H
ATOM   2304  CD1LLEU X 149     -11.540   6.174  -5.459  0.00  0.00           C
ATOM   2305 HD11LLEU X 149     -11.653   6.230  -4.376  0.00  0.00           H
ATOM   2306 HD12LLEU X 149     -10.550   6.537  -5.737  0.00  0.00           H
ATOM   2307 HD13LLEU X 149     -12.291   6.809  -5.928  0.00  0.00           H
ATOM   2308  CD2LLEU X 149     -10.668   3.864  -5.221  0.00  0.00           C
ATOM   2309 HD21LLEU X 149     -10.609   2.888  -5.703  0.00  0.00           H
ATOM   2310 HD22LLEU X 149      -9.687   4.333  -5.287  0.00  0.00           H
ATOM   2311 HD23LLEU X 149     -10.945   3.731  -4.178  0.00  0.00           H
ATOM   2312  C  LLEU X 149     -14.887   2.424  -5.513  0.00  0.00           C
ATOM   2313  O  LLEU X 149     -15.738   2.394  -6.407  0.00  0.00           O
ATOM   2314  N  LILE X 150     -15.187   2.191  -4.237  0.00  0.00           N
ATOM   2315  H  LILE X 150     -14.431   2.248  -3.560  0.00  0.00           H
ATOM   2316  CA LILE X 150     -16.543   1.984  -3.723  0.00  0.00           C
ATOM   2317  HA LILE X 150     -17.247   2.001  -4.554  0.00  0.00           H
ATOM   2318  CB LILE X 150     -16.675   0.600  -3.045  0.00  0.00           C
ATOM   2319  HB LILE X 150     -15.871   0.499  -2.314  0.00  0.00           H
ATOM   2320  CG2LILE X 150     -18.020   0.462  -2.303  0.00  0.00           C
ATOM   2321 HG21LILE X 150     -18.843   0.551  -3.012  0.00  0.00           H
ATOM   2322 HG22LILE X 150     -18.080  -0.501  -1.797  0.00  0.00           H
ATOM   2323 HG23LILE X 150     -18.119   1.234  -1.541  0.00  0.00           H
ATOM   2324  CG1LILE X 150     -16.523  -0.520  -4.104  0.00  0.00           C
ATOM   2325 HG12LILE X 150     -17.370  -0.490  -4.790  0.00  0.00           H
ATOM   2326 HG13LILE X 150     -15.617  -0.350  -4.688  0.00  0.00           H
ATOM   2327  CD1LILE X 150     -16.409  -1.930  -3.515  0.00  0.00           C
ATOM   2328 HD11LILE X 150     -17.329  -2.216  -3.007  0.00  0.00           H
ATOM   2329 HD12LILE X 150     -16.232  -2.641  -4.321  0.00  0.00           H
ATOM   2330 HD13LILE X 150     -15.573  -1.966  -2.818  0.00  0.00           H
ATOM   2331  C  LILE X 150     -16.892   3.159  -2.807  0.00  0.00           C
ATOM   2332  O  LILE X 150     -16.136   3.496  -1.892  0.00  0.00           O
ATOM   2333  N  LGLU X 151     -18.048   3.780  -3.042  0.00  0.00           N
ATOM   2334  H  LGLU X 151     -18.644   3.422  -3.779  0.00  0.00           H
ATOM   2335  CA LGLU X 151     -18.495   4.957  -2.294  0.00  0.00           C
ATOM   2336  HA LGLU X 151     -17.768   5.753  -2.441  0.00  0.00           H
ATOM   2337  CB LGLU X 151     -19.862   5.438  -2.808  0.00  0.00           C
ATOM   2338  HB2LGLU X 151     -20.563   4.601  -2.802  0.00  0.00           H
ATOM   2339  HB3LGLU X 151     -20.235   6.197  -2.122  0.00  0.00           H
ATOM   2340  CG LGLU X 151     -19.808   6.037  -4.223  0.00  0.00           C
ATOM   2341  HG2LGLU X 151     -19.159   6.915  -4.207  0.00  0.00           H
ATOM   2342  HG3LGLU X 151     -19.379   5.307  -4.912  0.00  0.00           H
ATOM   2343  CD LGLU X 151     -21.201   6.448  -4.724  0.00  0.00           C
ATOM   2344  OE1LGLU X 151     -21.974   7.077  -3.964  0.00  0.00           O
ATOM   2345  OE2LGLU X 151     -21.569   6.120  -5.878  0.00  0.00           O
ATOM   2346  C  LGLU X 151     -18.572   4.658  -0.790  0.00  0.00           C
ATOM   2347  O  LGLU X 151     -19.156   3.650  -0.387  0.00  0.00           O
ATOM   2348  N  LTHR X 152     -18.017   5.529   0.058  0.00  0.00           N
ATOM   2349  H  LTHR X 152     -17.552   6.352  -0.308  0.00  0.00           H
ATOM   2350  CA LTHR X 152     -17.989   5.303   1.516  0.00  0.00           C
ATOM   2351  HA LTHR X 152     -17.469   4.363   1.697  0.00  0.00           H
ATOM   2352  CB LTHR X 152     -17.181   6.398   2.230  0.00  0.00           C
ATOM   2353  HB LTHR X 152     -17.526   7.384   1.918  0.00  0.00           H
ATOM   2354  CG2LTHR X 152     -17.242   6.305   3.753  0.00  0.00           C
ATOM   2355 HG21LTHR X 152     -16.985   5.299   4.079  0.00  0.00           H
ATOM   2356 HG22LTHR X 152     -16.553   7.020   4.201  0.00  0.00           H
ATOM   2357 HG23LTHR X 152     -18.245   6.554   4.102  0.00  0.00           H
ATOM   2358  OG1LTHR X 152     -15.830   6.224   1.855  0.00  0.00           O
ATOM   2359  HG1LTHR X 152     -15.288   6.734   2.487  0.00  0.00           H
ATOM   2360  C  LTHR X 152     -19.392   5.134   2.108  0.00  0.00           C
ATOM   2361  O  LTHR X 152     -19.587   4.246   2.932  0.00  0.00           O
ATOM   2362  N  LGLN X 153     -20.402   5.856   1.611  0.00  0.00           N
ATOM   2363  H  LGLN X 153     -20.172   6.606   0.966  0.00  0.00           H
ATOM   2364  CA LGLN X 153     -21.810   5.669   1.995  0.00  0.00           C
ATOM   2365  HA LGLN X 153     -21.893   5.838   3.070  0.00  0.00           H
ATOM   2366  CB LGLN X 153     -22.633   6.751   1.278  0.00  0.00           C
ATOM   2367  HB2LGLN X 153     -22.250   7.729   1.568  0.00  0.00           H
ATOM   2368  HB3LGLN X 153     -22.484   6.638   0.205  0.00  0.00           H
ATOM   2369  CG LGLN X 153     -24.140   6.719   1.579  0.00  0.00           C
ATOM   2370  HG2LGLN X 153     -24.533   5.712   1.450  0.00  0.00           H
ATOM   2371  HG3LGLN X 153     -24.311   7.026   2.612  0.00  0.00           H
ATOM   2372  CD LGLN X 153     -24.910   7.624   0.626  0.00  0.00           C
ATOM   2373  OE1LGLN X 153     -25.086   7.335  -0.551  0.00  0.00           O
ATOM   2374  NE2LGLN X 153     -25.378   8.772   1.053  0.00  0.00           N
ATOM   2375 HE21LGLN X 153     -25.987   9.292   0.447  0.00  0.00           H
ATOM   2376 HE22LGLN X 153     -25.241   9.046   2.024  0.00  0.00           H
ATOM   2377  C  LGLN X 153     -22.347   4.248   1.698  0.00  0.00           C
ATOM   2378  O  LGLN X 153     -23.096   3.688   2.509  0.00  0.00           O
ATOM   2379  N  LARG X 154     -21.950   3.638   0.568  0.00  0.00           N
ATOM   2380  H  LARG X 154     -21.317   4.150  -0.035  0.00  0.00           H
ATOM   2381  CA LARG X 154     -22.228   2.227   0.223  0.00  0.00           C
ATOM   2382  HA LARG X 154     -23.273   2.005   0.450  0.00  0.00           H
ATOM   2383  CB LARG X 154     -22.019   2.019  -1.299  0.00  0.00           C
ATOM   2384  HB2LARG X 154     -22.840   2.512  -1.824  0.00  0.00           H
ATOM   2385  HB3LARG X 154     -21.093   2.502  -1.608  0.00  0.00           H
ATOM   2386  CG LARG X 154     -21.947   0.547  -1.753  0.00  0.00           C
ATOM   2387  HG2LARG X 154     -21.023   0.114  -1.368  0.00  0.00           H
ATOM   2388  HG3LARG X 154     -22.783  -0.015  -1.333  0.00  0.00           H
ATOM   2389  CD LARG X 154     -21.936   0.394  -3.288  0.00  0.00           C
ATOM   2390  HD2LARG X 154     -21.473   1.274  -3.738  0.00  0.00           H
ATOM   2391  HD3LARG X 154     -21.326  -0.473  -3.546  0.00  0.00           H
ATOM   2392  NE LARG X 154     -23.294   0.204  -3.833  0.00  0.00           N
ATOM   2393  HE LARG X 154     -24.046   0.113  -3.158  0.00  0.00           H
ATOM   2394  CZ LARG X 154     -23.642  -0.015  -5.091  0.00  0.00           C
ATOM   2395  NH1LARG X 154     -22.785  -0.191  -6.052  0.00  0.00           N
ATOM   2396 HH11LARG X 154     -21.788  -0.170  -5.869  0.00  0.00           H
ATOM   2397 HH12LARG X 154     -23.105  -0.525  -6.953  0.00  0.00           H
ATOM   2398  NH2LARG X 154     -24.899  -0.065  -5.423  0.00  0.00           N
ATOM   2399 HH21LARG X 154     -25.608   0.057  -4.710  0.00  0.00           H
ATOM   2400 HH22LARG X 154     -25.156  -0.040  -6.401  0.00  0.00           H
ATOM   2401  C  LARG X 154     -21.388   1.274   1.080  0.00  0.00           C
ATOM   2402  O  LARG X 154     -21.913   0.280   1.576  0.00  0.00           O
ATOM   2403  N  LCYX X 155     -20.111   1.579   1.303  0.00  0.00           N
ATOM   2404  H  LCYX X 155     -19.742   2.411   0.853  0.00  0.00           H
ATOM   2405  CA LCYX X 155     -19.195   0.728   2.065  0.00  0.00           C
ATOM   2406  HA LCYX X 155     -19.279  -0.284   1.669  0.00  0.00           H
ATOM   2407  CB LCYX X 155     -17.760   1.208   1.813  0.00  0.00           C
ATOM   2408  HB2LCYX X 155     -17.667   1.557   0.783  0.00  0.00           H
ATOM   2409  HB3LCYX X 155     -17.540   2.050   2.472  0.00  0.00           H
ATOM   2410  SG LCYX X 155     -16.520  -0.085   2.064  0.00  0.00           S
ATOM   2411  C  LCYX X 155     -19.546   0.659   3.570  0.00  0.00           C
ATOM   2412  O  LCYX X 155     -19.513  -0.414   4.168  0.00  0.00           O
ATOM   2413  N  LASN X 156     -19.990   1.772   4.166  0.00  0.00           N
ATOM   2414  H  LASN X 156     -19.950   2.638   3.640  0.00  0.00           H
ATOM   2415  CA LASN X 156     -20.527   1.844   5.531  0.00  0.00           C
ATOM   2416  HA LASN X 156     -19.894   1.226   6.172  0.00  0.00           H
ATOM   2417  CB LASN X 156     -20.474   3.310   6.032  0.00  0.00           C
ATOM   2418  HB2LASN X 156     -20.738   3.997   5.229  0.00  0.00           H
ATOM   2419  HB3LASN X 156     -21.196   3.465   6.833  0.00  0.00           H
ATOM   2420  CG LASN X 156     -19.123   3.684   6.606  0.00  0.00           C
ATOM   2421  OD1LASN X 156     -18.419   2.845   7.141  0.00  0.00           O
ATOM   2422  ND2LASN X 156     -18.733   4.933   6.579  0.00  0.00           N
ATOM   2423 HD21LASN X 156     -17.805   5.140   6.932  0.00  0.00           H
ATOM   2424 HD22LASN X 156     -19.329   5.668   6.202  0.00  0.00           H
ATOM   2425  C  LASN X 156     -21.939   1.252   5.691  0.00  0.00           C
ATOM   2426  O  LASN X 156     -22.472   1.272   6.804  0.00  0.00           O
ATOM   2427  N  LSER X 157     -22.573   0.734   4.632  0.00  0.00           N
ATOM   2428  H  LSER X 157     -22.087   0.691   3.747  0.00  0.00           H
ATOM   2429  CA LSER X 157     -23.863   0.042   4.757  0.00  0.00           C
ATOM   2430  HA LSER X 157     -24.561   0.718   5.250  0.00  0.00           H
ATOM   2431  CB LSER X 157     -24.454  -0.308   3.387  0.00  0.00           C
ATOM   2432  HB2LSER X 157     -25.473  -0.670   3.524  0.00  0.00           H
ATOM   2433  HB3LSER X 157     -24.482   0.582   2.757  0.00  0.00           H
ATOM   2434  OG LSER X 157     -23.703  -1.316   2.751  0.00  0.00           O
ATOM   2435  HG LSER X 157     -22.972  -0.881   2.270  0.00  0.00           H
ATOM   2436  C  LSER X 157     -23.739  -1.219   5.623  0.00  0.00           C
ATOM   2437  O  LSER X 157     -22.689  -1.867   5.677  0.00  0.00           O
ATOM   2438  N  LARG X 158     -24.832  -1.594   6.300  0.00  0.00           N
ATOM   2439  H  LARG X 158     -25.665  -1.017   6.224  0.00  0.00           H
ATOM   2440  CA LARG X 158     -24.870  -2.735   7.229  0.00  0.00           C
ATOM   2441  HA LARG X 158     -24.153  -2.554   8.027  0.00  0.00           H
ATOM   2442  CB LARG X 158     -26.273  -2.810   7.851  0.00  0.00           C
ATOM   2443  HB2LARG X 158     -26.483  -1.863   8.351  0.00  0.00           H
ATOM   2444  HB3LARG X 158     -27.013  -2.962   7.064  0.00  0.00           H
ATOM   2445  CG LARG X 158     -26.396  -3.943   8.876  0.00  0.00           C
ATOM   2446  HG2LARG X 158     -26.266  -4.902   8.375  0.00  0.00           H
ATOM   2447  HG3LARG X 158     -25.625  -3.835   9.637  0.00  0.00           H
ATOM   2448  CD LARG X 158     -27.768  -3.937   9.550  0.00  0.00           C
ATOM   2449  HD2LARG X 158     -27.885  -3.024  10.137  0.00  0.00           H
ATOM   2450  HD3LARG X 158     -28.537  -3.965   8.776  0.00  0.00           H
ATOM   2451  NE LARG X 158     -27.899  -5.114  10.418  0.00  0.00           N
ATOM   2452  HE LARG X 158     -27.054  -5.641  10.606  0.00  0.00           H
ATOM   2453  CZ LARG X 158     -29.004  -5.617  10.922  0.00  0.00           C
ATOM   2454  NH1LARG X 158     -30.161  -5.033  10.793  0.00  0.00           N
ATOM   2455 HH11LARG X 158     -30.219  -4.138  10.308  0.00  0.00           H
ATOM   2456 HH12LARG X 158     -30.975  -5.361  11.290  0.00  0.00           H
ATOM   2457  NH2LARG X 158     -28.934  -6.756  11.546  0.00  0.00           N
ATOM   2458 HH21LARG X 158     -28.039  -7.224  11.591  0.00  0.00           H
ATOM   2459 HH22LARG X 158     -29.769  -7.245  11.830  0.00  0.00           H
ATOM   2460  C  LARG X 158     -24.455  -4.059   6.578  0.00  0.00           C
ATOM   2461  O  LARG X 158     -23.849  -4.895   7.240  0.00  0.00           O
ATOM   2462  N  LTYR X 159     -24.765  -4.242   5.294  0.00  0.00           N
ATOM   2463  H  LTYR X 159     -25.213  -3.485   4.804  0.00  0.00           H
ATOM   2464  CA LTYR X 159     -24.435  -5.443   4.520  0.00  0.00           C
ATOM   2465  HA LTYR X 159     -24.456  -6.295   5.199  0.00  0.00           H
ATOM   2466  CB LTYR X 159     -25.536  -5.695   3.477  0.00  0.00           C
ATOM   2467  HB2LTYR X 159     -25.254  -6.548   2.858  0.00  0.00           H
ATOM   2468  HB3LTYR X 159     -26.440  -5.988   4.010  0.00  0.00           H
ATOM   2469  CG LTYR X 159     -25.875  -4.520   2.577  0.00  0.00           C
ATOM   2470  CD1LTYR X 159     -26.957  -3.676   2.901  0.00  0.00           C
ATOM   2471  HD1LTYR X 159     -27.545  -3.872   3.787  0.00  0.00           H
ATOM   2472  CE1LTYR X 159     -27.291  -2.599   2.057  0.00  0.00           C
ATOM   2473  HE1LTYR X 159     -28.134  -1.966   2.287  0.00  0.00           H
ATOM   2474  CZ LTYR X 159     -26.535  -2.361   0.889  0.00  0.00           C
ATOM   2475  OH LTYR X 159     -26.859  -1.328   0.067  0.00  0.00           O
ATOM   2476  HH LTYR X 159     -27.588  -0.788   0.420  0.00  0.00           H
ATOM   2477  CE2LTYR X 159     -25.453  -3.209   0.564  0.00  0.00           C
ATOM   2478  HE2LTYR X 159     -24.877  -3.021  -0.330  0.00  0.00           H
ATOM   2479  CD2LTYR X 159     -25.128  -4.290   1.407  0.00  0.00           C
ATOM   2480  HD2LTYR X 159     -24.305  -4.948   1.157  0.00  0.00           H
ATOM   2481  C  LTYR X 159     -23.013  -5.442   3.918  0.00  0.00           C
ATOM   2482  O  LTYR X 159     -22.652  -6.397   3.234  0.00  0.00           O
ATOM   2483  N  LVAL X 160     -22.189  -4.419   4.190  0.00  0.00           N
ATOM   2484  H  LVAL X 160     -22.553  -3.643   4.731  0.00  0.00           H
ATOM   2485  CA LVAL X 160     -20.756  -4.371   3.837  0.00  0.00           C
ATOM   2486  HA LVAL X 160     -20.471  -5.333   3.414  0.00  0.00           H
ATOM   2487  CB LVAL X 160     -20.468  -3.327   2.730  0.00  0.00           C
ATOM   2488  HB LVAL X 160     -20.787  -2.345   3.076  0.00  0.00           H
ATOM   2489  CG1LVAL X 160     -18.982  -3.262   2.344  0.00  0.00           C
ATOM   2490 HG11LVAL X 160     -18.628  -4.252   2.065  0.00  0.00           H
ATOM   2491 HG12LVAL X 160     -18.842  -2.585   1.502  0.00  0.00           H
ATOM   2492 HG13LVAL X 160     -18.382  -2.892   3.173  0.00  0.00           H
ATOM   2493  CG2LVAL X 160     -21.247  -3.642   1.446  0.00  0.00           C
ATOM   2494 HG21LVAL X 160     -22.316  -3.603   1.643  0.00  0.00           H
ATOM   2495 HG22LVAL X 160     -21.019  -2.901   0.680  0.00  0.00           H
ATOM   2496 HG23LVAL X 160     -20.981  -4.635   1.084  0.00  0.00           H
ATOM   2497  C  LVAL X 160     -19.909  -4.236   5.112  0.00  0.00           C
ATOM   2498  O  LVAL X 160     -19.611  -5.252   5.749  0.00  0.00           O
ATOM   2499  N  LTYR X 161     -19.571  -3.010   5.530  0.00  0.00           N
ATOM   2500  H  LTYR X 161     -19.833  -2.216   4.954  0.00  0.00           H
ATOM   2501  CA LTYR X 161     -18.687  -2.726   6.671  0.00  0.00           C
ATOM   2502  HA LTYR X 161     -18.570  -3.642   7.245  0.00  0.00           H
ATOM   2503  CB LTYR X 161     -17.286  -2.311   6.173  0.00  0.00           C
ATOM   2504  HB2LTYR X 161     -17.393  -1.441   5.525  0.00  0.00           H
ATOM   2505  HB3LTYR X 161     -16.688  -1.998   7.028  0.00  0.00           H
ATOM   2506  CG LTYR X 161     -16.466  -3.376   5.457  0.00  0.00           C
ATOM   2507  CD1LTYR X 161     -16.412  -4.699   5.945  0.00  0.00           C
ATOM   2508  HD1LTYR X 161     -16.987  -4.991   6.810  0.00  0.00           H
ATOM   2509  CE1LTYR X 161     -15.582  -5.650   5.325  0.00  0.00           C
ATOM   2510  HE1LTYR X 161     -15.537  -6.656   5.703  0.00  0.00           H
ATOM   2511  CZ LTYR X 161     -14.771  -5.284   4.236  0.00  0.00           C
ATOM   2512  OH LTYR X 161     -13.950  -6.207   3.670  0.00  0.00           O
ATOM   2513  HH LTYR X 161     -13.455  -5.817   2.920  0.00  0.00           H
ATOM   2514  CE2LTYR X 161     -14.813  -3.960   3.751  0.00  0.00           C
ATOM   2515  HE2LTYR X 161     -14.174  -3.660   2.936  0.00  0.00           H
ATOM   2516  CD2LTYR X 161     -15.663  -3.015   4.358  0.00  0.00           C
ATOM   2517  HD2LTYR X 161     -15.668  -1.998   3.997  0.00  0.00           H
ATOM   2518  C  LTYR X 161     -19.269  -1.740   7.701  0.00  0.00           C
ATOM   2519  O  LTYR X 161     -18.538  -1.290   8.574  0.00  0.00           O
ATOM   2520  N  LASP X 162     -20.574  -1.446   7.662  0.00  0.00           N
ATOM   2521  H  LASP X 162     -21.096  -1.793   6.865  0.00  0.00           H
ATOM   2522  CA LASP X 162     -21.377  -1.058   8.840  0.00  0.00           C
ATOM   2523  HA LASP X 162     -22.283  -0.588   8.458  0.00  0.00           H
ATOM   2524  CB LASP X 162     -21.822  -2.352   9.554  0.00  0.00           C
ATOM   2525  HB2LASP X 162     -22.074  -3.098   8.798  0.00  0.00           H
ATOM   2526  HB3LASP X 162     -20.990  -2.752  10.130  0.00  0.00           H
ATOM   2527  CG LASP X 162     -23.045  -2.196  10.464  0.00  0.00           C
ATOM   2528  OD1LASP X 162     -23.602  -1.079  10.609  0.00  0.00           O
ATOM   2529  OD2LASP X 162     -23.526  -3.218  11.008  0.00  0.00           O
ATOM   2530  C  LASP X 162     -20.707  -0.013   9.772  0.00  0.00           C
ATOM   2531  O  LASP X 162     -20.319  -0.315  10.902  0.00  0.00           O
ATOM   2532  N  LASN X 163     -20.531   1.213   9.261  0.00  0.00           N
ATOM   2533  H  LASN X 163     -20.892   1.353   8.328  0.00  0.00           H
ATOM   2534  CA LASN X 163     -19.865   2.369   9.898  0.00  0.00           C
ATOM   2535  HA LASN X 163     -19.878   3.158   9.149  0.00  0.00           H
ATOM   2536  CB LASN X 163     -20.715   2.912  11.068  0.00  0.00           C
ATOM   2537  HB2LASN X 163     -20.897   2.120  11.792  0.00  0.00           H
ATOM   2538  HB3LASN X 163     -20.175   3.707  11.581  0.00  0.00           H
ATOM   2539  CG LASN X 163     -22.042   3.485  10.619  0.00  0.00           C
ATOM   2540  OD1LASN X 163     -23.108   2.945  10.886  0.00  0.00           O
ATOM   2541  ND2LASN X 163     -22.033   4.591   9.911  0.00  0.00           N
ATOM   2542 HD21LASN X 163     -22.920   4.956   9.588  0.00  0.00           H
ATOM   2543 HD22LASN X 163     -21.173   5.109   9.768  0.00  0.00           H
ATOM   2544  C  LASN X 163     -18.355   2.255  10.236  0.00  0.00           C
ATOM   2545  O  LASN X 163     -17.806   3.199  10.814  0.00  0.00           O
ATOM   2546  N  LLEU X 164     -17.640   1.185   9.864  0.00  0.00           N
ATOM   2547  H  LLEU X 164     -18.122   0.408   9.422  0.00  0.00           H
ATOM   2548  CA LLEU X 164     -16.189   1.050  10.116  0.00  0.00           C
ATOM   2549  HA LLEU X 164     -15.991   1.327  11.151  0.00  0.00           H
ATOM   2550  CB LLEU X 164     -15.759  -0.418   9.921  0.00  0.00           C
ATOM   2551  HB2LLEU X 164     -16.028  -0.713   8.908  0.00  0.00           H
ATOM   2552  HB3LLEU X 164     -14.672  -0.479   9.995  0.00  0.00           H
ATOM   2553  CG LLEU X 164     -16.357  -1.427  10.921  0.00  0.00           C
ATOM   2554  HG LLEU X 164     -17.438  -1.314  10.970  0.00  0.00           H
ATOM   2555  CD1LLEU X 164     -16.037  -2.851  10.458  0.00  0.00           C
ATOM   2556 HD11LLEU X 164     -14.958  -2.998  10.411  0.00  0.00           H
ATOM   2557 HD12LLEU X 164     -16.470  -3.566  11.158  0.00  0.00           H
ATOM   2558 HD13LLEU X 164     -16.472  -3.021   9.474  0.00  0.00           H
ATOM   2559  CD2LLEU X 164     -15.780  -1.248  12.326  0.00  0.00           C
ATOM   2560 HD21LLEU X 164     -16.048  -0.269  12.717  0.00  0.00           H
ATOM   2561 HD22LLEU X 164     -16.197  -2.004  12.992  0.00  0.00           H
ATOM   2562 HD23LLEU X 164     -14.694  -1.342  12.306  0.00  0.00           H
ATOM   2563  C  LLEU X 164     -15.288   1.963   9.253  0.00  0.00           C
ATOM   2564  O  LLEU X 164     -14.106   2.111   9.569  0.00  0.00           O
ATOM   2565  N  LILE X 165     -15.793   2.545   8.163  0.00  0.00           N
ATOM   2566  H  LILE X 165     -16.781   2.422   7.967  0.00  0.00           H
ATOM   2567  CA LILE X 165     -15.001   3.311   7.187  0.00  0.00           C
ATOM   2568  HA LILE X 165     -13.974   2.948   7.220  0.00  0.00           H
ATOM   2569  CB LILE X 165     -15.515   3.074   5.745  0.00  0.00           C
ATOM   2570  HB LILE X 165     -16.469   3.583   5.637  0.00  0.00           H
ATOM   2571  CG2LILE X 165     -14.565   3.697   4.708  0.00  0.00           C
ATOM   2572 HG21LILE X 165     -13.580   3.237   4.769  0.00  0.00           H
ATOM   2573 HG22LILE X 165     -14.962   3.546   3.704  0.00  0.00           H
ATOM   2574 HG23LILE X 165     -14.469   4.771   4.876  0.00  0.00           H
ATOM   2575  CG1LILE X 165     -15.773   1.584   5.422  0.00  0.00           C
ATOM   2576 HG12LILE X 165     -16.561   1.199   6.069  0.00  0.00           H
ATOM   2577 HG13LILE X 165     -16.153   1.516   4.406  0.00  0.00           H
ATOM   2578  CD1LILE X 165     -14.551   0.667   5.558  0.00  0.00           C
ATOM   2579 HD11LILE X 165     -14.153   0.726   6.567  0.00  0.00           H
ATOM   2580 HD12LILE X 165     -14.847  -0.362   5.365  0.00  0.00           H
ATOM   2581 HD13LILE X 165     -13.779   0.949   4.844  0.00  0.00           H
ATOM   2582  C  LILE X 165     -14.980   4.799   7.560  0.00  0.00           C
ATOM   2583  O  LILE X 165     -15.980   5.509   7.404  0.00  0.00           O
ATOM   2584  N  LTHR X 166     -13.838   5.276   8.056  0.00  0.00           N
ATOM   2585  H  LTHR X 166     -13.061   4.638   8.161  0.00  0.00           H
ATOM   2586  CA LTHR X 166     -13.616   6.679   8.456  0.00  0.00           C
ATOM   2587  HA LTHR X 166     -14.533   7.052   8.910  0.00  0.00           H
ATOM   2588  CB LTHR X 166     -12.508   6.774   9.526  0.00  0.00           C
ATOM   2589  HB LTHR X 166     -12.509   7.776   9.950  0.00  0.00           H
ATOM   2590  CG2LTHR X 166     -12.675   5.784  10.679  0.00  0.00           C
ATOM   2591 HG21LTHR X 166     -12.544   4.757  10.336  0.00  0.00           H
ATOM   2592 HG22LTHR X 166     -11.940   5.997  11.455  0.00  0.00           H
ATOM   2593 HG23LTHR X 166     -13.669   5.892  11.112  0.00  0.00           H
ATOM   2594  OG1LTHR X 166     -11.250   6.547   8.942  0.00  0.00           O
ATOM   2595  HG1LTHR X 166     -10.598   6.625   9.655  0.00  0.00           H
ATOM   2596  C  LTHR X 166     -13.280   7.581   7.247  0.00  0.00           C
ATOM   2597  O  LTHR X 166     -13.040   7.079   6.141  0.00  0.00           O
ATOM   2598  N  LPRO X 167     -13.215   8.921   7.403  0.00  0.00           N
ATOM   2599  CD LPRO X 167     -13.702   9.700   8.529  0.00  0.00           C
ATOM   2600  HD2LPRO X 167     -12.910   9.817   9.269  0.00  0.00           H
ATOM   2601  HD3LPRO X 167     -14.582   9.249   8.983  0.00  0.00           H
ATOM   2602  CG LPRO X 167     -14.058  11.063   7.942  0.00  0.00           C
ATOM   2603  HG2LPRO X 167     -14.024  11.851   8.694  0.00  0.00           H
ATOM   2604  HG3LPRO X 167     -15.042  11.017   7.470  0.00  0.00           H
ATOM   2605  CB LPRO X 167     -12.978  11.240   6.876  0.00  0.00           C
ATOM   2606  HB2LPRO X 167     -12.058  11.589   7.349  0.00  0.00           H
ATOM   2607  HB3LPRO X 167     -13.292  11.934   6.096  0.00  0.00           H
ATOM   2608  CA LPRO X 167     -12.788   9.821   6.326  0.00  0.00           C
ATOM   2609  HA LPRO X 167     -13.452   9.682   5.471  0.00  0.00           H
ATOM   2610  C  LPRO X 167     -11.339   9.578   5.871  0.00  0.00           C
ATOM   2611  O  LPRO X 167     -11.009   9.801   4.708  0.00  0.00           O
ATOM   2612  N  LALA X 168     -10.476   9.070   6.758  0.00  0.00           N
ATOM   2613  H  LALA X 168     -10.799   8.892   7.700  0.00  0.00           H
ATOM   2614  CA LALA X 168      -9.108   8.659   6.439  0.00  0.00           C
ATOM   2615  HA LALA X 168      -8.704   9.367   5.718  0.00  0.00           H
ATOM   2616  CB LALA X 168      -8.257   8.785   7.706  0.00  0.00           C
ATOM   2617  HB1LALA X 168      -8.620   8.093   8.460  0.00  0.00           H
ATOM   2618  HB2LALA X 168      -7.217   8.552   7.481  0.00  0.00           H
ATOM   2619  HB3LALA X 168      -8.311   9.801   8.098  0.00  0.00           H
ATOM   2620  C  LALA X 168      -9.010   7.260   5.779  0.00  0.00           C
ATOM   2621  O  LALA X 168      -7.920   6.688   5.721  0.00  0.00           O
ATOM   2622  N  LMET X 169     -10.117   6.695   5.285  0.00  0.00           N
ATOM   2623  H  LMET X 169     -10.996   7.186   5.393  0.00  0.00           H
ATOM   2624  CA LMET X 169     -10.168   5.423   4.548  0.00  0.00           C
ATOM   2625  HA LMET X 169      -9.154   5.062   4.381  0.00  0.00           H
ATOM   2626  CB LMET X 169     -10.919   4.356   5.360  0.00  0.00           C
ATOM   2627  HB2LMET X 169     -11.925   4.717   5.572  0.00  0.00           H
ATOM   2628  HB3LMET X 169     -11.000   3.450   4.759  0.00  0.00           H
ATOM   2629  CG LMET X 169     -10.247   3.988   6.682  0.00  0.00           C
ATOM   2630  HG2LMET X 169      -9.232   3.642   6.485  0.00  0.00           H
ATOM   2631  HG3LMET X 169     -10.195   4.879   7.305  0.00  0.00           H
ATOM   2632  SD LMET X 169     -11.141   2.701   7.594  0.00  0.00           S
ATOM   2633  CE LMET X 169     -10.265   2.785   9.174  0.00  0.00           C
ATOM   2634  HE1LMET X 169     -10.363   3.785   9.595  0.00  0.00           H
ATOM   2635  HE2LMET X 169     -10.690   2.059   9.867  0.00  0.00           H
ATOM   2636  HE3LMET X 169      -9.212   2.559   9.015  0.00  0.00           H
ATOM   2637  C  LMET X 169     -10.837   5.575   3.173  0.00  0.00           C
ATOM   2638  O  LMET X 169     -11.693   6.440   2.979  0.00  0.00           O
ATOM   2639  N  LILE X 170     -10.481   4.691   2.242  0.00  0.00           N
ATOM   2640  H  LILE X 170      -9.719   4.058   2.471  0.00  0.00           H
ATOM   2641  CA LILE X 170     -11.129   4.474   0.940  0.00  0.00           C
ATOM   2642  HA LILE X 170     -12.089   4.992   0.918  0.00  0.00           H
ATOM   2643  CB LILE X 170     -10.241   5.037  -0.202  0.00  0.00           C
ATOM   2644  HB LILE X 170      -9.200   4.791   0.020  0.00  0.00           H
ATOM   2645  CG2LILE X 170     -10.574   4.423  -1.575  0.00  0.00           C
ATOM   2646 HG21LILE X 170     -11.609   4.639  -1.846  0.00  0.00           H
ATOM   2647 HG22LILE X 170      -9.908   4.821  -2.338  0.00  0.00           H
ATOM   2648 HG23LILE X 170     -10.415   3.345  -1.567  0.00  0.00           H
ATOM   2649  CG1LILE X 170     -10.384   6.576  -0.253  0.00  0.00           C
ATOM   2650 HG12LILE X 170     -11.417   6.833  -0.490  0.00  0.00           H
ATOM   2651 HG13LILE X 170     -10.156   6.984   0.730  0.00  0.00           H
ATOM   2652  CD1LILE X 170      -9.463   7.274  -1.262  0.00  0.00           C
ATOM   2653 HD11LILE X 170      -9.728   7.002  -2.283  0.00  0.00           H
ATOM   2654 HD12LILE X 170      -9.585   8.351  -1.170  0.00  0.00           H
ATOM   2655 HD13LILE X 170      -8.423   7.012  -1.064  0.00  0.00           H
ATOM   2656  C  LILE X 170     -11.411   2.974   0.781  0.00  0.00           C
ATOM   2657  O  LILE X 170     -10.555   2.150   1.100  0.00  0.00           O
ATOM   2658  N  LCYX X 171     -12.587   2.610   0.267  0.00  0.00           N
ATOM   2659  H  LCYX X 171     -13.231   3.344  -0.007  0.00  0.00           H
ATOM   2660  CA LCYX X 171     -12.886   1.238  -0.157  0.00  0.00           C
ATOM   2661  HA LCYX X 171     -12.254   0.540   0.393  0.00  0.00           H
ATOM   2662  CB LCYX X 171     -14.344   0.893   0.166  0.00  0.00           C
ATOM   2663  HB2LCYX X 171     -15.002   1.601  -0.339  0.00  0.00           H
ATOM   2664  HB3LCYX X 171     -14.549  -0.105  -0.224  0.00  0.00           H
ATOM   2665  SG LCYX X 171     -14.732   0.884   1.932  0.00  0.00           S
ATOM   2666  C  LCYX X 171     -12.608   1.051  -1.657  0.00  0.00           C
ATOM   2667  O  LCYX X 171     -12.957   1.922  -2.456  0.00  0.00           O
ATOM   2668  N  LALA X 172     -12.057  -0.098  -2.058  0.00  0.00           N
ATOM   2669  H  LALA X 172     -11.795  -0.790  -1.360  0.00  0.00           H
ATOM   2670  CA LALA X 172     -11.850  -0.439  -3.469  0.00  0.00           C
ATOM   2671  HA LALA X 172     -12.619   0.065  -4.054  0.00  0.00           H
ATOM   2672  CB LALA X 172     -10.490   0.096  -3.942  0.00  0.00           C
ATOM   2673  HB1LALA X 172      -9.681  -0.429  -3.437  0.00  0.00           H
ATOM   2674  HB2LALA X 172     -10.391  -0.053  -5.017  0.00  0.00           H
ATOM   2675  HB3LALA X 172     -10.413   1.163  -3.727  0.00  0.00           H
ATOM   2676  C  LALA X 172     -12.004  -1.945  -3.744  0.00  0.00           C
ATOM   2677  O  LALA X 172     -11.687  -2.791  -2.900  0.00  0.00           O
ATOM   2678  N  LGLY X 173     -12.502  -2.274  -4.937  0.00  0.00           N
ATOM   2679  H  LGLY X 173     -12.759  -1.522  -5.573  0.00  0.00           H
ATOM   2680  CA LGLY X 173     -12.825  -3.639  -5.355  0.00  0.00           C
ATOM   2681  HA2LGLY X 173     -12.073  -4.004  -6.054  0.00  0.00           H
ATOM   2682  HA3LGLY X 173     -12.825  -4.298  -4.488  0.00  0.00           H
ATOM   2683  C  LGLY X 173     -14.194  -3.720  -6.030  0.00  0.00           C
ATOM   2684  O  LGLY X 173     -14.594  -2.811  -6.764  0.00  0.00           O
ATOM   2685  N  LPHE X 174     -14.920  -4.808  -5.771  0.00  0.00           N
ATOM   2686  H  LPHE X 174     -14.517  -5.524  -5.167  0.00  0.00           H
ATOM   2687  CA LPHE X 174     -16.213  -5.106  -6.392  0.00  0.00           C
ATOM   2688  HA LPHE X 174     -16.686  -4.178  -6.710  0.00  0.00           H
ATOM   2689  CB LPHE X 174     -15.983  -5.981  -7.635  0.00  0.00           C
ATOM   2690  HB2LPHE X 174     -15.598  -6.951  -7.318  0.00  0.00           H
ATOM   2691  HB3LPHE X 174     -16.944  -6.150  -8.106  0.00  0.00           H
ATOM   2692  CG LPHE X 174     -15.043  -5.401  -8.680  0.00  0.00           C
ATOM   2693  CD1LPHE X 174     -15.545  -4.577  -9.704  0.00  0.00           C
ATOM   2694  HD1LPHE X 174     -16.605  -4.377  -9.760  0.00  0.00           H
ATOM   2695  CE1LPHE X 174     -14.672  -4.003 -10.647  0.00  0.00           C
ATOM   2696  HE1LPHE X 174     -15.065  -3.367 -11.429  0.00  0.00           H
ATOM   2697  CZ LPHE X 174     -13.292  -4.269 -10.578  0.00  0.00           C
ATOM   2698  HZ LPHE X 174     -12.618  -3.848 -11.310  0.00  0.00           H
ATOM   2699  CE2LPHE X 174     -12.792  -5.116  -9.575  0.00  0.00           C
ATOM   2700  HE2LPHE X 174     -11.737  -5.350  -9.542  0.00  0.00           H
ATOM   2701  CD2LPHE X 174     -13.664  -5.679  -8.626  0.00  0.00           C
ATOM   2702  HD2LPHE X 174     -13.277  -6.331  -7.855  0.00  0.00           H
ATOM   2703  C  LPHE X 174     -17.160  -5.799  -5.403  0.00  0.00           C
ATOM   2704  O  LPHE X 174     -16.737  -6.675  -4.648  0.00  0.00           O
ATOM   2705  N  LLEU X 175     -18.459  -5.470  -5.408  0.00  0.00           N
ATOM   2706  H  LLEU X 175     -18.780  -4.726  -6.019  0.00  0.00           H
ATOM   2707  CA LLEU X 175     -19.429  -6.155  -4.534  0.00  0.00           C
ATOM   2708  HA LLEU X 175     -19.019  -6.161  -3.525  0.00  0.00           H
ATOM   2709  CB LLEU X 175     -20.771  -5.403  -4.495  0.00  0.00           C
ATOM   2710  HB2LLEU X 175     -21.143  -5.301  -5.513  0.00  0.00           H
ATOM   2711  HB3LLEU X 175     -21.483  -6.024  -3.947  0.00  0.00           H
ATOM   2712  CG LLEU X 175     -20.754  -4.008  -3.841  0.00  0.00           C
ATOM   2713  HG LLEU X 175     -20.156  -3.326  -4.440  0.00  0.00           H
ATOM   2714  CD1LLEU X 175     -22.190  -3.481  -3.784  0.00  0.00           C
ATOM   2715 HD11LLEU X 175     -22.817  -4.169  -3.219  0.00  0.00           H
ATOM   2716 HD12LLEU X 175     -22.216  -2.506  -3.307  0.00  0.00           H
ATOM   2717 HD13LLEU X 175     -22.582  -3.394  -4.798  0.00  0.00           H
ATOM   2718  CD2LLEU X 175     -20.199  -4.008  -2.412  0.00  0.00           C
ATOM   2719 HD21LLEU X 175     -19.139  -4.256  -2.428  0.00  0.00           H
ATOM   2720 HD22LLEU X 175     -20.307  -3.016  -1.974  0.00  0.00           H
ATOM   2721 HD23LLEU X 175     -20.737  -4.734  -1.804  0.00  0.00           H
ATOM   2722  C  LLEU X 175     -19.629  -7.646  -4.882  0.00  0.00           C
ATOM   2723  O  LLEU X 175     -20.026  -8.414  -4.007  0.00  0.00           O
ATOM   2724  N  LGLN X 176     -19.279  -8.090  -6.091  0.00  0.00           N
ATOM   2725  H  LGLN X 176     -19.084  -7.402  -6.810  0.00  0.00           H
ATOM   2726  CA LGLN X 176     -19.187  -9.510  -6.464  0.00  0.00           C
ATOM   2727  HA LGLN X 176     -19.980 -10.048  -5.945  0.00  0.00           H
ATOM   2728  CB LGLN X 176     -19.468  -9.675  -7.970  0.00  0.00           C
ATOM   2729  HB2LGLN X 176     -19.508 -10.746  -8.174  0.00  0.00           H
ATOM   2730  HB3LGLN X 176     -20.458  -9.278  -8.200  0.00  0.00           H
ATOM   2731  CG LGLN X 176     -18.431  -9.058  -8.931  0.00  0.00           C
ATOM   2732  HG2LGLN X 176     -17.431  -9.100  -8.501  0.00  0.00           H
ATOM   2733  HG3LGLN X 176     -18.424  -9.673  -9.829  0.00  0.00           H
ATOM   2734  CD LGLN X 176     -18.741  -7.622  -9.357  0.00  0.00           C
ATOM   2735  OE1LGLN X 176     -19.336  -6.834  -8.632  0.00  0.00           O
ATOM   2736  NE2LGLN X 176     -18.324  -7.209 -10.532  0.00  0.00           N
ATOM   2737 HE21LGLN X 176     -18.598  -6.279 -10.829  0.00  0.00           H
ATOM   2738 HE22LGLN X 176     -17.821  -7.831 -11.151  0.00  0.00           H
ATOM   2739  C  LGLN X 176     -17.868 -10.194  -6.036  0.00  0.00           C
ATOM   2740  O  LGLN X 176     -17.710 -11.400  -6.233  0.00  0.00           O
ATOM   2741  N  LGLY X 177     -16.910  -9.468  -5.448  0.00  0.00           N
ATOM   2742  H  LGLY X 177     -17.066  -8.479  -5.288  0.00  0.00           H
ATOM   2743  CA LGLY X 177     -15.591 -10.000  -5.091  0.00  0.00           C
ATOM   2744  HA2LGLY X 177     -15.056  -9.270  -4.482  0.00  0.00           H
ATOM   2745  HA3LGLY X 177     -15.726 -10.905  -4.499  0.00  0.00           H
ATOM   2746  C  LGLY X 177     -14.738 -10.322  -6.325  0.00  0.00           C
ATOM   2747  O  LGLY X 177     -14.652  -9.513  -7.248  0.00  0.00           O
ATOM   2748  N  LASN X 178     -14.111 -11.502  -6.349  0.00  0.00           N
ATOM   2749  H  LASN X 178     -14.240 -12.100  -5.543  0.00  0.00           H
ATOM   2750  CA LASN X 178     -13.258 -12.047  -7.429  0.00  0.00           C
ATOM   2751  HA LASN X 178     -12.920 -13.028  -7.086  0.00  0.00           H
ATOM   2752  CB LASN X 178     -14.087 -12.302  -8.707  0.00  0.00           C
ATOM   2753  HB2LASN X 178     -14.342 -11.346  -9.158  0.00  0.00           H
ATOM   2754  HB3LASN X 178     -13.480 -12.849  -9.426  0.00  0.00           H
ATOM   2755  CG LASN X 178     -15.356 -13.102  -8.487  0.00  0.00           C
ATOM   2756  OD1LASN X 178     -15.398 -14.070  -7.741  0.00  0.00           O
ATOM   2757  ND2LASN X 178     -16.445 -12.737  -9.116  0.00  0.00           N
ATOM   2758 HD21LASN X 178     -17.278 -13.276  -8.952  0.00  0.00           H
ATOM   2759 HD22LASN X 178     -16.410 -11.975  -9.788  0.00  0.00           H
ATOM   2760  C  LASN X 178     -11.953 -11.281  -7.753  0.00  0.00           C
ATOM   2761  O  LASN X 178     -11.077 -11.853  -8.397  0.00  0.00           O
ATOM   2762  N  LVAL X 179     -11.787 -10.030  -7.312  0.00  0.00           N
ATOM   2763  H  LVAL X 179     -12.577  -9.578  -6.872  0.00  0.00           H
ATOM   2764  CA LVAL X 179     -10.551  -9.234  -7.451  0.00  0.00           C
ATOM   2765  HA LVAL X 179      -9.711  -9.913  -7.584  0.00  0.00           H
ATOM   2766  CB LVAL X 179     -10.600  -8.289  -8.672  0.00  0.00           C
ATOM   2767  HB LVAL X 179     -11.376  -7.545  -8.502  0.00  0.00           H
ATOM   2768  CG1LVAL X 179      -9.268  -7.553  -8.858  0.00  0.00           C
ATOM   2769 HG11LVAL X 179      -8.467  -8.275  -9.020  0.00  0.00           H
ATOM   2770 HG12LVAL X 179      -9.331  -6.891  -9.721  0.00  0.00           H
ATOM   2771 HG13LVAL X 179      -9.034  -6.950  -7.983  0.00  0.00           H
ATOM   2772  CG2LVAL X 179     -10.922  -9.005  -9.991  0.00  0.00           C
ATOM   2773 HG21LVAL X 179     -11.915  -9.449  -9.946  0.00  0.00           H
ATOM   2774 HG22LVAL X 179     -10.913  -8.290 -10.813  0.00  0.00           H
ATOM   2775 HG23LVAL X 179     -10.185  -9.783 -10.185  0.00  0.00           H
ATOM   2776  C  LVAL X 179     -10.329  -8.433  -6.167  0.00  0.00           C
ATOM   2777  O  LVAL X 179     -11.258  -7.765  -5.703  0.00  0.00           O
ATOM   2778  N  LASP X 180      -9.143  -8.522  -5.555  0.00  0.00           N
ATOM   2779  H  LASP X 180      -8.394  -9.039  -6.008  0.00  0.00           H
ATOM   2780  CA LASP X 180      -8.868  -7.919  -4.237  0.00  0.00           C
ATOM   2781  HA LASP X 180      -9.237  -6.892  -4.251  0.00  0.00           H
ATOM   2782  CB LASP X 180      -9.632  -8.722  -3.161  0.00  0.00           C
ATOM   2783  HB2LASP X 180     -10.572  -9.081  -3.576  0.00  0.00           H
ATOM   2784  HB3LASP X 180      -9.048  -9.600  -2.880  0.00  0.00           H
ATOM   2785  CG LASP X 180      -9.990  -7.927  -1.904  0.00  0.00           C
ATOM   2786  OD1LASP X 180      -9.676  -6.719  -1.797  0.00  0.00           O
ATOM   2787  OD2LASP X 180     -10.638  -8.518  -1.007  0.00  0.00           O
ATOM   2788  C  LASP X 180      -7.371  -7.890  -3.864  0.00  0.00           C
ATOM   2789  O  LASP X 180      -6.547  -8.572  -4.474  0.00  0.00           O
ATOM   2790  N  LSER X 181      -7.021  -7.162  -2.802  0.00  0.00           N
ATOM   2791  H  LSER X 181      -7.759  -6.653  -2.329  0.00  0.00           H
ATOM   2792  CA LSER X 181      -5.785  -7.395  -2.040  0.00  0.00           C
ATOM   2793  HA LSER X 181      -4.999  -7.681  -2.736  0.00  0.00           H
ATOM   2794  CB LSER X 181      -5.319  -6.105  -1.351  0.00  0.00           C
ATOM   2795  HB2LSER X 181      -4.486  -6.335  -0.687  0.00  0.00           H
ATOM   2796  HB3LSER X 181      -4.962  -5.409  -2.113  0.00  0.00           H
ATOM   2797  OG LSER X 181      -6.348  -5.475  -0.606  0.00  0.00           O
ATOM   2798  HG LSER X 181      -6.573  -4.669  -1.108  0.00  0.00           H
ATOM   2799  C  LSER X 181      -5.938  -8.555  -1.036  0.00  0.00           C
ATOM   2800  O  LSER X 181      -7.046  -8.936  -0.656  0.00  0.00           O
ATOM   2801  N  LCYX X 182      -4.817  -9.130  -0.597  0.00  0.00           N
ATOM   2802  H  LCYX X 182      -3.938  -8.822  -1.010  0.00  0.00           H
ATOM   2803  CA LCYX X 182      -4.740 -10.210   0.391  0.00  0.00           C
ATOM   2804  HA LCYX X 182      -5.531 -10.060   1.126  0.00  0.00           H
ATOM   2805  CB LCYX X 182      -5.009 -11.540  -0.338  0.00  0.00           C
ATOM   2806  HB2LCYX X 182      -5.814 -11.381  -1.055  0.00  0.00           H
ATOM   2807  HB3LCYX X 182      -4.118 -11.819  -0.901  0.00  0.00           H
ATOM   2808  SG LCYX X 182      -5.507 -12.939   0.703  0.00  0.00           S
ATOM   2809  C  HCYX X 182      -3.374 -10.161   1.157  0.00  0.00           C
ATOM   2810  O  HCYX X 182      -2.605  -9.198   1.056  0.00  0.00           O
ATOM   2811  N  HGLN X 183      -3.160 -11.194   1.995  0.00  0.00           N
ATOM   2812  H  HGLN X 183      -3.839 -11.945   2.007  0.00  0.00           H
ATOM   2813  CA HGLN X 183      -2.047 -11.222   2.949  0.00  0.00           C
ATOM   2814  HA HGLN X 183      -2.184 -10.402   3.663  0.00  0.00           H
ATOM   2815  CB LGLN X 183      -2.107 -12.554   3.727  0.00  0.00           C
ATOM   2816  HB2LGLN X 183      -3.124 -12.723   4.086  0.00  0.00           H
ATOM   2817  HB3LGLN X 183      -1.849 -13.367   3.045  0.00  0.00           H
ATOM   2818  CG LGLN X 183      -1.159 -12.581   4.939  0.00  0.00           C
ATOM   2819  HG2LGLN X 183      -0.200 -12.159   4.647  0.00  0.00           H
ATOM   2820  HG3LGLN X 183      -1.574 -11.959   5.731  0.00  0.00           H
ATOM   2821  CD LGLN X 183      -0.894 -13.980   5.499  0.00  0.00           C
ATOM   2822  OE1LGLN X 183      -1.500 -14.972   5.116  0.00  0.00           O
ATOM   2823  NE2LGLN X 183       0.018 -14.106   6.438  0.00  0.00           N
ATOM   2824 HE21LGLN X 183       0.281 -15.043   6.737  0.00  0.00           H
ATOM   2825 HE22LGLN X 183       0.441 -13.304   6.870  0.00  0.00           H
ATOM   2826  C  HGLN X 183      -0.698 -11.053   2.218  0.00  0.00           C
ATOM   2827  O  HGLN X 183      -0.292 -11.883   1.410  0.00  0.00           O
ATOM   2828  N  HGLY X 184       0.020  -9.955   2.588  0.00  0.00           N
ATOM   2829  H  HGLY X 184      -0.422  -9.252   3.174  0.00  0.00           H
ATOM   2830  CA HGLY X 184       1.263  -9.592   1.948  0.00  0.00           C
ATOM   2831  HA2HGLY X 184       2.002  -9.270   2.690  0.00  0.00           H
ATOM   2832  HA3HGLY X 184       1.669 -10.481   1.456  0.00  0.00           H
ATOM   2833  C  HGLY X 184       1.192  -8.454   0.918  0.00  0.00           C
ATOM   2834  O  HGLY X 184       2.239  -7.965   0.473  0.00  0.00           O
ATOM   2835  N  HASP X 185      -0.036  -8.008   0.559  0.00  0.00           N
ATOM   2836  H  HASP X 185      -0.882  -8.488   0.883  0.00  0.00           H
ATOM   2837  CA HASP X 185      -0.164  -6.827  -0.281  0.00  0.00           C
ATOM   2838  HA HASP X 185       0.660  -6.807  -1.000  0.00  0.00           H
ATOM   2839  CB LASP X 185      -1.477  -6.878  -1.082  0.00  0.00           C
ATOM   2840  HB2LASP X 185      -2.311  -6.927  -0.382  0.00  0.00           H
ATOM   2841  HB3LASP X 185      -1.577  -5.954  -1.654  0.00  0.00           H
ATOM   2842  CG LASP X 185      -1.572  -8.045  -2.069  0.00  0.00           C
ATOM   2843  OD1LASP X 185      -0.561  -8.446  -2.687  0.00  0.00           O
ATOM   2844  OD2LASP X 185      -2.697  -8.542  -2.288  0.00  0.00           O
ATOM   2845  C  HASP X 185      -0.098  -5.488   0.492  0.00  0.00           C
ATOM   2846  O  HASP X 185       0.072  -4.420  -0.108  0.00  0.00           O
ATOM   2847  N  HSER X 186      -0.311  -5.590   1.813  0.00  0.00           N
ATOM   2848  H  HSER X 186      -0.457  -6.508   2.228  0.00  0.00           H
ATOM   2849  CA HSER X 186      -0.358  -4.473   2.741  0.00  0.00           C
ATOM   2850  HA HSER X 186      -1.279  -3.902   2.598  0.00  0.00           H
ATOM   2851  CB HSER X 186      -0.365  -5.001   4.185  0.00  0.00           C
ATOM   2852  HB2HSER X 186       0.403  -5.765   4.326  0.00  0.00           H
ATOM   2853  HB3HSER X 186      -0.192  -4.187   4.887  0.00  0.00           H
ATOM   2854  OG HSER X 186      -1.653  -5.536   4.565  0.00  0.00           O
ATOM   2855  HG HSER X 186      -0.099  -6.588   6.794  0.00  0.00           H
ATOM   2856  C  HSER X 186       0.845  -3.521   2.549  0.00  0.00           C
ATOM   2857  O  HSER X 186       1.968  -3.955   2.331  0.00  0.00           O
ATOM   2858  N  HGLY X 187       0.522  -2.213   2.714  0.00  0.00           N
ATOM   2859  H  HGLY X 187      -0.444  -1.959   2.893  0.00  0.00           H
ATOM   2860  CA HGLY X 187       1.435  -1.107   2.513  0.00  0.00           C
ATOM   2861  HA2HGLY X 187       1.098  -0.261   3.117  0.00  0.00           H
ATOM   2862  HA3HGLY X 187       2.433  -1.419   2.822  0.00  0.00           H
ATOM   2863  C  LGLY X 187       1.550  -0.621   1.060  0.00  0.00           C
ATOM   2864  O  LGLY X 187       1.880   0.542   0.826  0.00  0.00           O
ATOM   2865  N  LGLY X 188       1.256  -1.491   0.094  0.00  0.00           N
ATOM   2866  H  LGLY X 188       0.970  -2.429   0.348  0.00  0.00           H
ATOM   2867  CA LGLY X 188       1.467  -1.207  -1.317  0.00  0.00           C
ATOM   2868  HA2LGLY X 188       2.461  -0.775  -1.424  0.00  0.00           H
ATOM   2869  HA3LGLY X 188       1.447  -2.139  -1.872  0.00  0.00           H
ATOM   2870  C  LGLY X 188       0.449  -0.250  -1.957  0.00  0.00           C
ATOM   2871  O  LGLY X 188      -0.613   0.033  -1.392  0.00  0.00           O
ATOM   2872  N  LPRO X 189       0.752   0.234  -3.177  0.00  0.00           N
ATOM   2873  CD LPRO X 189       1.967  -0.074  -3.917  0.00  0.00           C
ATOM   2874  HD2LPRO X 189       2.199  -1.135  -3.879  0.00  0.00           H
ATOM   2875  HD3LPRO X 189       2.798   0.505  -3.511  0.00  0.00           H
ATOM   2876  CG LPRO X 189       1.694   0.351  -5.351  0.00  0.00           C
ATOM   2877  HG2LPRO X 189       1.163  -0.446  -5.873  0.00  0.00           H
ATOM   2878  HG3LPRO X 189       2.611   0.614  -5.876  0.00  0.00           H
ATOM   2879  CB LPRO X 189       0.769   1.552  -5.165  0.00  0.00           C
ATOM   2880  HB2LPRO X 189       0.138   1.682  -6.043  0.00  0.00           H
ATOM   2881  HB3LPRO X 189       1.360   2.451  -4.994  0.00  0.00           H
ATOM   2882  CA LPRO X 189      -0.048   1.215  -3.906  0.00  0.00           C
ATOM   2883  HA LPRO X 189      -0.136   2.115  -3.295  0.00  0.00           H
ATOM   2884  C  LPRO X 189      -1.460   0.751  -4.302  0.00  0.00           C
ATOM   2885  O  LPRO X 189      -1.649  -0.343  -4.849  0.00  0.00           O
ATOM   2886  N  LLEU X 190      -2.413   1.675  -4.142  0.00  0.00           N
ATOM   2887  H  LLEU X 190      -2.184   2.445  -3.520  0.00  0.00           H
ATOM   2888  CA LLEU X 190      -3.641   1.851  -4.926  0.00  0.00           C
ATOM   2889  HA LLEU X 190      -3.761   1.015  -5.615  0.00  0.00           H
ATOM   2890  CB LLEU X 190      -4.841   1.881  -3.952  0.00  0.00           C
ATOM   2891  HB2LLEU X 190      -4.956   0.893  -3.505  0.00  0.00           H
ATOM   2892  HB3LLEU X 190      -4.599   2.576  -3.149  0.00  0.00           H
ATOM   2893  CG LLEU X 190      -6.190   2.327  -4.554  0.00  0.00           C
ATOM   2894  HG LLEU X 190      -6.061   3.256  -5.106  0.00  0.00           H
ATOM   2895  CD1LLEU X 190      -6.782   1.280  -5.494  0.00  0.00           C
ATOM   2896 HD11LLEU X 190      -6.956   0.354  -4.946  0.00  0.00           H
ATOM   2897 HD12LLEU X 190      -7.731   1.639  -5.889  0.00  0.00           H
ATOM   2898 HD13LLEU X 190      -6.098   1.092  -6.320  0.00  0.00           H
ATOM   2899  CD2LLEU X 190      -7.206   2.587  -3.441  0.00  0.00           C
ATOM   2900 HD21LLEU X 190      -6.821   3.345  -2.759  0.00  0.00           H
ATOM   2901 HD22LLEU X 190      -8.141   2.943  -3.870  0.00  0.00           H
ATOM   2902 HD23LLEU X 190      -7.392   1.666  -2.889  0.00  0.00           H
ATOM   2903  C  LLEU X 190      -3.509   3.159  -5.735  0.00  0.00           C
ATOM   2904  O  LLEU X 190      -3.311   4.223  -5.142  0.00  0.00           O
ATOM   2905  N  LVAL X 191      -3.618   3.104  -7.069  0.00  0.00           N
ATOM   2906  H  LVAL X 191      -3.795   2.197  -7.492  0.00  0.00           H
ATOM   2907  CA LVAL X 191      -3.316   4.242  -7.975  0.00  0.00           C
ATOM   2908  HA LVAL X 191      -3.329   5.150  -7.381  0.00  0.00           H
ATOM   2909  CB LVAL X 191      -1.909   4.120  -8.606  0.00  0.00           C
ATOM   2910  HB LVAL X 191      -1.773   4.954  -9.295  0.00  0.00           H
ATOM   2911  CG1LVAL X 191      -0.786   4.225  -7.572  0.00  0.00           C
ATOM   2912 HG11LVAL X 191      -0.907   3.471  -6.800  0.00  0.00           H
ATOM   2913 HG12LVAL X 191       0.183   4.103  -8.056  0.00  0.00           H
ATOM   2914 HG13LVAL X 191      -0.813   5.210  -7.115  0.00  0.00           H
ATOM   2915  CG2LVAL X 191      -1.729   2.825  -9.408  0.00  0.00           C
ATOM   2916 HG21LVAL X 191      -2.475   2.766 -10.199  0.00  0.00           H
ATOM   2917 HG22LVAL X 191      -0.743   2.816  -9.872  0.00  0.00           H
ATOM   2918 HG23LVAL X 191      -1.834   1.959  -8.756  0.00  0.00           H
ATOM   2919  C  LVAL X 191      -4.352   4.449  -9.086  0.00  0.00           C
ATOM   2920  O  LVAL X 191      -5.040   3.509  -9.472  0.00  0.00           O
ATOM   2921  N  LTHR X 192      -4.438   5.661  -9.650  0.00  0.00           N
ATOM   2922  H  LTHR X 192      -3.835   6.394  -9.291  0.00  0.00           H
ATOM   2923  CA LTHR X 192      -5.302   5.997 -10.807  0.00  0.00           C
ATOM   2924  HA LTHR X 192      -5.507   5.083 -11.364  0.00  0.00           H
ATOM   2925  CB LTHR X 192      -6.659   6.560 -10.339  0.00  0.00           C
ATOM   2926  HB LTHR X 192      -7.048   5.921  -9.549  0.00  0.00           H
ATOM   2927  CG2LTHR X 192      -6.570   7.993  -9.816  0.00  0.00           C
ATOM   2928 HG21LTHR X 192      -6.423   8.694 -10.639  0.00  0.00           H
ATOM   2929 HG22LTHR X 192      -7.492   8.244  -9.297  0.00  0.00           H
ATOM   2930 HG23LTHR X 192      -5.732   8.078  -9.127  0.00  0.00           H
ATOM   2931  OG1LTHR X 192      -7.592   6.599 -11.397  0.00  0.00           O
ATOM   2932  HG1LTHR X 192      -7.932   5.692 -11.532  0.00  0.00           H
ATOM   2933  C  LTHR X 192      -4.615   6.969 -11.775  0.00  0.00           C
ATOM   2934  O  LTHR X 192      -3.766   7.756 -11.348  0.00  0.00           O
ATOM   2935  N  LSER X 193      -4.980   6.922 -13.061  0.00  0.00           N
ATOM   2936  H  LSER X 193      -5.682   6.244 -13.335  0.00  0.00           H
ATOM   2937  CA LSER X 193      -4.486   7.834 -14.103  0.00  0.00           C
ATOM   2938  HA LSER X 193      -3.489   8.176 -13.826  0.00  0.00           H
ATOM   2939  CB LSER X 193      -4.352   7.077 -15.429  0.00  0.00           C
ATOM   2940  HB2LSER X 193      -3.682   6.226 -15.295  0.00  0.00           H
ATOM   2941  HB3LSER X 193      -5.328   6.707 -15.737  0.00  0.00           H
ATOM   2942  OG LSER X 193      -3.835   7.927 -16.440  0.00  0.00           O
ATOM   2943  HG LSER X 193      -2.875   8.033 -16.219  0.00  0.00           H
ATOM   2944  C  LSER X 193      -5.396   9.059 -14.284  0.00  0.00           C
ATOM   2945  O  LSER X 193      -6.564   8.925 -14.678  0.00  0.00           O
ATOM   2946  N  LLYS X 194      -4.859  10.266 -14.057  0.00  0.00           N
ATOM   2947  H  LLYS X 194      -3.887  10.300 -13.750  0.00  0.00           H
ATOM   2948  CA LLYS X 194      -5.540  11.546 -14.339  0.00  0.00           C
ATOM   2949  HA LLYS X 194      -6.204  11.383 -15.189  0.00  0.00           H
ATOM   2950  CB LLYS X 194      -6.402  11.970 -13.133  0.00  0.00           C
ATOM   2951  HB2LLYS X 194      -6.925  11.092 -12.751  0.00  0.00           H
ATOM   2952  HB3LLYS X 194      -5.761  12.359 -12.339  0.00  0.00           H
ATOM   2953  CG LLYS X 194      -7.455  13.026 -13.516  0.00  0.00           C
ATOM   2954  HG2LLYS X 194      -6.960  13.959 -13.784  0.00  0.00           H
ATOM   2955  HG3LLYS X 194      -8.020  12.668 -14.378  0.00  0.00           H
ATOM   2956  CD LLYS X 194      -8.438  13.280 -12.365  0.00  0.00           C
ATOM   2957  HD2LLYS X 194      -8.938  12.341 -12.128  0.00  0.00           H
ATOM   2958  HD3LLYS X 194      -7.890  13.634 -11.489  0.00  0.00           H
ATOM   2959  CE LLYS X 194      -9.492  14.318 -12.765  0.00  0.00           C
ATOM   2960  HE2LLYS X 194      -8.992  15.262 -12.987  0.00  0.00           H
ATOM   2961  HE3LLYS X 194      -9.996  13.978 -13.675  0.00  0.00           H
ATOM   2962  NZ LLYS X 194     -10.504  14.516 -11.701  0.00  0.00           N
ATOM   2963  HZ1LLYS X 194     -10.089  14.793 -10.814  0.00  0.00           H
ATOM   2964  HZ2LLYS X 194     -11.176  15.231 -11.973  0.00  0.00           H
ATOM   2965  HZ3LLYS X 194     -11.041  13.661 -11.571  0.00  0.00           H
ATOM   2966  C  LLYS X 194      -4.538  12.623 -14.765  0.00  0.00           C
ATOM   2967  O  LLYS X 194      -3.426  12.676 -14.244  0.00  0.00           O
ATOM   2968  N  LASN X 195      -4.909  13.432 -15.760  0.00  0.00           N
ATOM   2969  H  LASN X 195      -5.858  13.332 -16.105  0.00  0.00           H
ATOM   2970  CA LASN X 195      -4.034  14.367 -16.480  0.00  0.00           C
ATOM   2971  HA LASN X 195      -4.577  14.637 -17.387  0.00  0.00           H
ATOM   2972  CB LASN X 195      -3.852  15.662 -15.667  0.00  0.00           C
ATOM   2973  HB2LASN X 195      -4.813  15.980 -15.262  0.00  0.00           H
ATOM   2974  HB3LASN X 195      -3.180  15.469 -14.830  0.00  0.00           H
ATOM   2975  CG LASN X 195      -3.295  16.811 -16.497  0.00  0.00           C
ATOM   2976  OD1LASN X 195      -3.237  16.782 -17.724  0.00  0.00           O
ATOM   2977  ND2LASN X 195      -2.867  17.865 -15.849  0.00  0.00           N
ATOM   2978 HD21LASN X 195      -2.489  18.631 -16.389  0.00  0.00           H
ATOM   2979 HD22LASN X 195      -2.839  17.864 -14.845  0.00  0.00           H
ATOM   2980  C  LASN X 195      -2.713  13.729 -16.976  0.00  0.00           C
ATOM   2981  O  LASN X 195      -1.654  14.358 -16.948  0.00  0.00           O
ATOM   2982  N  LASN X 196      -2.783  12.469 -17.424  0.00  0.00           N
ATOM   2983  H  LASN X 196      -3.691  12.013 -17.406  0.00  0.00           H
ATOM   2984  CA LASN X 196      -1.655  11.644 -17.877  0.00  0.00           C
ATOM   2985  HA LASN X 196      -2.072  10.655 -18.078  0.00  0.00           H
ATOM   2986  CB LASN X 196      -1.107  12.159 -19.226  0.00  0.00           C
ATOM   2987  HB2LASN X 196      -0.573  13.097 -19.069  0.00  0.00           H
ATOM   2988  HB3LASN X 196      -0.393  11.438 -19.624  0.00  0.00           H
ATOM   2989  CG LASN X 196      -2.204  12.360 -20.256  0.00  0.00           C
ATOM   2990  OD1LASN X 196      -2.718  11.425 -20.855  0.00  0.00           O
ATOM   2991  ND2LASN X 196      -2.624  13.579 -20.489  0.00  0.00           N
ATOM   2992 HD21LASN X 196      -3.435  13.698 -21.081  0.00  0.00           H
ATOM   2993 HD22LASN X 196      -2.148  14.349 -20.033  0.00  0.00           H
ATOM   2994  C  LASN X 196      -0.581  11.387 -16.798  0.00  0.00           C
ATOM   2995  O  LASN X 196       0.573  11.105 -17.130  0.00  0.00           O
ATOM   2996  N  LILE X 197      -0.962  11.447 -15.518  0.00  0.00           N
ATOM   2997  H  LILE X 197      -1.919  11.704 -15.312  0.00  0.00           H
ATOM   2998  CA LILE X 197      -0.116  11.170 -14.349  0.00  0.00           C
ATOM   2999  HA LILE X 197       0.839  10.771 -14.683  0.00  0.00           H
ATOM   3000  CB LILE X 197       0.148  12.482 -13.573  0.00  0.00           C
ATOM   3001  HB LILE X 197      -0.817  12.956 -13.390  0.00  0.00           H
ATOM   3002  CG2LILE X 197       0.790  12.248 -12.196  0.00  0.00           C
ATOM   3003 HG21LILE X 197       1.694  11.648 -12.296  0.00  0.00           H
ATOM   3004 HG22LILE X 197       1.037  13.208 -11.741  0.00  0.00           H
ATOM   3005 HG23LILE X 197       0.096  11.735 -11.532  0.00  0.00           H
ATOM   3006  CG1LILE X 197       0.993  13.488 -14.387  0.00  0.00           C
ATOM   3007 HG12LILE X 197       0.506  13.666 -15.344  0.00  0.00           H
ATOM   3008 HG13LILE X 197       1.003  14.436 -13.849  0.00  0.00           H
ATOM   3009  CD1LILE X 197       2.449  13.093 -14.663  0.00  0.00           C
ATOM   3010 HD11LILE X 197       2.499  12.138 -15.183  0.00  0.00           H
ATOM   3011 HD12LILE X 197       2.913  13.855 -15.290  0.00  0.00           H
ATOM   3012 HD13LILE X 197       3.006  13.035 -13.729  0.00  0.00           H
ATOM   3013  C  LILE X 197      -0.766  10.094 -13.467  0.00  0.00           C
ATOM   3014  O  LILE X 197      -1.990  10.074 -13.297  0.00  0.00           O
ATOM   3015  N  LTRP X 198       0.056   9.206 -12.903  0.00  0.00           N
ATOM   3016  H  LTRP X 198       1.047   9.271 -13.123  0.00  0.00           H
ATOM   3017  CA LTRP X 198      -0.349   8.221 -11.898  0.00  0.00           C
ATOM   3018  HA LTRP X 198      -1.390   7.954 -12.076  0.00  0.00           H
ATOM   3019  CB LTRP X 198       0.481   6.945 -12.061  0.00  0.00           C
ATOM   3020  HB2LTRP X 198       1.541   7.204 -12.113  0.00  0.00           H
ATOM   3021  HB3LTRP X 198       0.342   6.325 -11.174  0.00  0.00           H
ATOM   3022  CG LTRP X 198       0.106   6.115 -13.251  0.00  0.00           C
ATOM   3023  CD1LTRP X 198       0.771   6.063 -14.428  0.00  0.00           C
ATOM   3024  HD1LTRP X 198       1.676   6.618 -14.656  0.00  0.00           H
ATOM   3025  NE1LTRP X 198       0.138   5.175 -15.278  0.00  0.00           N
ATOM   3026  HE1LTRP X 198       0.484   4.932 -16.207  0.00  0.00           H
ATOM   3027  CE2LTRP X 198      -0.969   4.607 -14.687  0.00  0.00           C
ATOM   3028  CZ2LTRP X 198      -1.907   3.661 -15.119  0.00  0.00           C
ATOM   3029  HZ2LTRP X 198      -1.825   3.222 -16.104  0.00  0.00           H
ATOM   3030  CH2LTRP X 198      -2.945   3.282 -14.253  0.00  0.00           C
ATOM   3031  HH2LTRP X 198      -3.664   2.543 -14.579  0.00  0.00           H
ATOM   3032  CZ3LTRP X 198      -3.039   3.856 -12.971  0.00  0.00           C
ATOM   3033  HZ3LTRP X 198      -3.836   3.554 -12.307  0.00  0.00           H
ATOM   3034  CE3LTRP X 198      -2.089   4.808 -12.549  0.00  0.00           C
ATOM   3035  HE3LTRP X 198      -2.160   5.246 -11.567  0.00  0.00           H
ATOM   3036  CD2LTRP X 198      -1.027   5.203 -13.392  0.00  0.00           C
ATOM   3037  C  LTRP X 198      -0.248   8.782 -10.471  0.00  0.00           C
ATOM   3038  O  LTRP X 198       0.822   9.182 -10.006  0.00  0.00           O
ATOM   3039  N  LTRP X 199      -1.379   8.768  -9.765  0.00  0.00           N
ATOM   3040  H  LTRP X 199      -2.217   8.446 -10.236  0.00  0.00           H
ATOM   3041  CA LTRP X 199      -1.542   9.336  -8.422  0.00  0.00           C
ATOM   3042  HA LTRP X 199      -0.669   9.942  -8.172  0.00  0.00           H
ATOM   3043  CB LTRP X 199      -2.773  10.250  -8.432  0.00  0.00           C
ATOM   3044  HB2LTRP X 199      -3.659   9.653  -8.650  0.00  0.00           H
ATOM   3045  HB3LTRP X 199      -2.897  10.681  -7.438  0.00  0.00           H
ATOM   3046  CG LTRP X 199      -2.696  11.368  -9.422  0.00  0.00           C
ATOM   3047  CD1LTRP X 199      -3.158  11.330 -10.693  0.00  0.00           C
ATOM   3048  HD1LTRP X 199      -3.651  10.479 -11.149  0.00  0.00           H
ATOM   3049  NE1LTRP X 199      -2.824  12.499 -11.345  0.00  0.00           N
ATOM   3050  HE1LTRP X 199      -2.999  12.654 -12.338  0.00  0.00           H
ATOM   3051  CE2LTRP X 199      -2.129  13.356 -10.518  0.00  0.00           C
ATOM   3052  CZ2LTRP X 199      -1.585  14.633 -10.701  0.00  0.00           C
ATOM   3053  HZ2LTRP X 199      -1.676  15.133 -11.654  0.00  0.00           H
ATOM   3054  CH2LTRP X 199      -0.929  15.251  -9.624  0.00  0.00           C
ATOM   3055  HH2LTRP X 199      -0.514  16.238  -9.745  0.00  0.00           H
ATOM   3056  CZ3LTRP X 199      -0.806  14.588  -8.390  0.00  0.00           C
ATOM   3057  HZ3LTRP X 199      -0.292  15.069  -7.570  0.00  0.00           H
ATOM   3058  CE3LTRP X 199      -1.341  13.297  -8.223  0.00  0.00           C
ATOM   3059  HE3LTRP X 199      -1.230  12.788  -7.276  0.00  0.00           H
ATOM   3060  CD2LTRP X 199      -2.025  12.655  -9.279  0.00  0.00           C
ATOM   3061  C  LTRP X 199      -1.699   8.249  -7.357  0.00  0.00           C
ATOM   3062  O  LTRP X 199      -2.481   7.317  -7.555  0.00  0.00           O
ATOM   3063  N  LLEU X 200      -1.010   8.382  -6.217  0.00  0.00           N
ATOM   3064  H  LLEU X 200      -0.383   9.176  -6.126  0.00  0.00           H
ATOM   3065  CA LLEU X 200      -1.156   7.483  -5.064  0.00  0.00           C
ATOM   3066  HA LLEU X 200      -1.231   6.462  -5.433  0.00  0.00           H
ATOM   3067  CB LLEU X 200       0.103   7.574  -4.181  0.00  0.00           C
ATOM   3068  HB2LLEU X 200       0.967   7.340  -4.797  0.00  0.00           H
ATOM   3069  HB3LLEU X 200       0.210   8.602  -3.830  0.00  0.00           H
ATOM   3070  CG LLEU X 200       0.098   6.632  -2.958  0.00  0.00           C
ATOM   3071  HG LLEU X 200      -0.766   6.848  -2.331  0.00  0.00           H
ATOM   3072  CD1LLEU X 200       0.053   5.156  -3.361  0.00  0.00           C
ATOM   3073 HD11LLEU X 200       0.883   4.921  -4.029  0.00  0.00           H
ATOM   3074 HD12LLEU X 200       0.134   4.530  -2.471  0.00  0.00           H
ATOM   3075 HD13LLEU X 200      -0.891   4.921  -3.850  0.00  0.00           H
ATOM   3076  CD2LLEU X 200       1.360   6.860  -2.125  0.00  0.00           C
ATOM   3077 HD21LLEU X 200       1.393   7.892  -1.780  0.00  0.00           H
ATOM   3078 HD22LLEU X 200       1.352   6.199  -1.257  0.00  0.00           H
ATOM   3079 HD23LLEU X 200       2.248   6.648  -2.721  0.00  0.00           H
ATOM   3080  C  LLEU X 200      -2.444   7.787  -4.287  0.00  0.00           C
ATOM   3081  O  LLEU X 200      -2.493   8.714  -3.483  0.00  0.00           O
ATOM   3082  N  LILE X 201      -3.497   7.008  -4.527  0.00  0.00           N
ATOM   3083  H  LILE X 201      -3.380   6.226  -5.162  0.00  0.00           H
ATOM   3084  CA LILE X 201      -4.814   7.215  -3.907  0.00  0.00           C
ATOM   3085  HA LILE X 201      -4.968   8.285  -3.770  0.00  0.00           H
ATOM   3086  CB LILE X 201      -5.920   6.692  -4.853  0.00  0.00           C
ATOM   3087  HB LILE X 201      -5.769   5.622  -4.997  0.00  0.00           H
ATOM   3088  CG2LILE X 201      -7.327   6.871  -4.255  0.00  0.00           C
ATOM   3089 HG21LILE X 201      -7.502   7.916  -3.997  0.00  0.00           H
ATOM   3090 HG22LILE X 201      -8.081   6.547  -4.973  0.00  0.00           H
ATOM   3091 HG23LILE X 201      -7.434   6.259  -3.360  0.00  0.00           H
ATOM   3092  CG1LILE X 201      -5.850   7.360  -6.248  0.00  0.00           C
ATOM   3093 HG12LILE X 201      -5.008   6.940  -6.798  0.00  0.00           H
ATOM   3094 HG13LILE X 201      -6.750   7.107  -6.810  0.00  0.00           H
ATOM   3095  CD1LILE X 201      -5.694   8.890  -6.226  0.00  0.00           C
ATOM   3096 HD11LILE X 201      -4.707   9.169  -5.857  0.00  0.00           H
ATOM   3097 HD12LILE X 201      -5.792   9.284  -7.234  0.00  0.00           H
ATOM   3098 HD13LILE X 201      -6.455   9.338  -5.589  0.00  0.00           H
ATOM   3099  C  LILE X 201      -4.881   6.612  -2.500  0.00  0.00           C
ATOM   3100  O  LILE X 201      -5.538   7.184  -1.622  0.00  0.00           O
ATOM   3101  N  LGLY X 202      -4.159   5.511  -2.262  0.00  0.00           N
ATOM   3102  H  LGLY X 202      -3.640   5.091  -3.025  0.00  0.00           H
ATOM   3103  CA LGLY X 202      -3.994   4.945  -0.927  0.00  0.00           C
ATOM   3104  HA2LGLY X 202      -3.704   5.751  -0.264  0.00  0.00           H
ATOM   3105  HA3LGLY X 202      -4.946   4.543  -0.582  0.00  0.00           H
ATOM   3106  C  LGLY X 202      -2.934   3.851  -0.805  0.00  0.00           C
ATOM   3107  O  LGLY X 202      -2.446   3.340  -1.810  0.00  0.00           O
ATOM   3108  N  LASH X 203      -2.599   3.493   0.438  0.00  0.00           N
ATOM   3109  H  LASH X 203      -3.021   3.996   1.208  0.00  0.00           H
ATOM   3110  CA LASH X 203      -1.818   2.295   0.780  0.00  0.00           C
ATOM   3111  HA LASH X 203      -1.276   1.964  -0.105  0.00  0.00           H
ATOM   3112  CB LASH X 203      -0.770   2.624   1.856  0.00  0.00           C
ATOM   3113  HB2LASH X 203      -0.132   1.751   1.996  0.00  0.00           H
ATOM   3114  HB3LASH X 203      -0.136   3.441   1.511  0.00  0.00           H
ATOM   3115  CG LASH X 203      -1.378   3.008   3.203  0.00  0.00           C
ATOM   3116  OD1LASH X 203      -2.053   4.015   3.401  0.00  0.00           O
ATOM   3117  OD2LASH X 203      -1.154   2.109   4.185  0.00  0.00           O
ATOM   3118  HD2LASH X 203      -1.500   2.449   5.033  0.00  0.00           H
ATOM   3119  C  LASH X 203      -2.744   1.149   1.232  0.00  0.00           C
ATOM   3120  O  LASH X 203      -3.764   1.402   1.884  0.00  0.00           O
ATOM   3121  N  LTHR X 204      -2.414  -0.101   0.898  0.00  0.00           N
ATOM   3122  H  LTHR X 204      -1.596  -0.235   0.304  0.00  0.00           H
ATOM   3123  CA LTHR X 204      -3.207  -1.294   1.260  0.00  0.00           C
ATOM   3124  HA LTHR X 204      -4.237  -1.139   0.948  0.00  0.00           H
ATOM   3125  CB LTHR X 204      -2.680  -2.535   0.517  0.00  0.00           C
ATOM   3126  HB LTHR X 204      -1.628  -2.686   0.754  0.00  0.00           H
ATOM   3127  CG2LTHR X 204      -3.478  -3.801   0.841  0.00  0.00           C
ATOM   3128 HG21LTHR X 204      -4.529  -3.647   0.594  0.00  0.00           H
ATOM   3129 HG22LTHR X 204      -3.087  -4.626   0.247  0.00  0.00           H
ATOM   3130 HG23LTHR X 204      -3.389  -4.062   1.894  0.00  0.00           H
ATOM   3131  OG1LTHR X 204      -2.825  -2.356  -0.869  0.00  0.00           O
ATOM   3132  HG1LTHR X 204      -1.949  -2.370  -1.293  0.00  0.00           H
ATOM   3133  C  LTHR X 204      -3.207  -1.541   2.773  0.00  0.00           C
ATOM   3134  O  LTHR X 204      -2.139  -1.646   3.369  0.00  0.00           O
ATOM   3135  N  LSER X 205      -4.383  -1.691   3.401  0.00  0.00           N
ATOM   3136  H  LSER X 205      -5.237  -1.590   2.867  0.00  0.00           H
ATOM   3137  CA LSER X 205      -4.504  -1.824   4.866  0.00  0.00           C
ATOM   3138  HA LSER X 205      -3.509  -1.939   5.297  0.00  0.00           H
ATOM   3139  CB LSER X 205      -5.057  -0.514   5.445  0.00  0.00           C
ATOM   3140  HB2LSER X 205      -4.328   0.282   5.289  0.00  0.00           H
ATOM   3141  HB3LSER X 205      -5.973  -0.250   4.916  0.00  0.00           H
ATOM   3142  OG LSER X 205      -5.356  -0.614   6.822  0.00  0.00           O
ATOM   3143  HG LSER X 205      -4.512  -0.637   7.341  0.00  0.00           H
ATOM   3144  C  LSER X 205      -5.288  -3.069   5.315  0.00  0.00           C
ATOM   3145  O  LSER X 205      -4.690  -3.993   5.880  0.00  0.00           O
ATOM   3146  N  LTRP X 206      -6.603  -3.140   5.060  0.00  0.00           N
ATOM   3147  H  LTRP X 206      -7.043  -2.402   4.521  0.00  0.00           H
ATOM   3148  CA LTRP X 206      -7.468  -4.156   5.684  0.00  0.00           C
ATOM   3149  HA LTRP X 206      -6.856  -5.038   5.864  0.00  0.00           H
ATOM   3150  CB LTRP X 206      -7.934  -3.657   7.068  0.00  0.00           C
ATOM   3151  HB2LTRP X 206      -8.352  -4.507   7.605  0.00  0.00           H
ATOM   3152  HB3LTRP X 206      -7.052  -3.345   7.631  0.00  0.00           H
ATOM   3153  CG LTRP X 206      -8.964  -2.568   7.169  0.00  0.00           C
ATOM   3154  CD1LTRP X 206      -8.699  -1.245   7.255  0.00  0.00           C
ATOM   3155  HD1LTRP X 206      -7.708  -0.812   7.210  0.00  0.00           H
ATOM   3156  NE1LTRP X 206      -9.866  -0.543   7.482  0.00  0.00           N
ATOM   3157  HE1LTRP X 206      -9.905   0.464   7.578  0.00  0.00           H
ATOM   3158  CE2LTRP X 206     -10.953  -1.383   7.548  0.00  0.00           C
ATOM   3159  CZ2LTRP X 206     -12.314  -1.160   7.793  0.00  0.00           C
ATOM   3160  HZ2LTRP X 206     -12.669  -0.160   7.995  0.00  0.00           H
ATOM   3161  CH2LTRP X 206     -13.203  -2.247   7.750  0.00  0.00           C
ATOM   3162  HH2LTRP X 206     -14.262  -2.092   7.901  0.00  0.00           H
ATOM   3163  CZ3LTRP X 206     -12.714  -3.540   7.496  0.00  0.00           C
ATOM   3164  HZ3LTRP X 206     -13.405  -4.372   7.454  0.00  0.00           H
ATOM   3165  CE3LTRP X 206     -11.336  -3.757   7.297  0.00  0.00           C
ATOM   3166  HE3LTRP X 206     -10.974  -4.757   7.127  0.00  0.00           H
ATOM   3167  CD2LTRP X 206     -10.417  -2.684   7.305  0.00  0.00           C
ATOM   3168  C  LTRP X 206      -8.631  -4.649   4.812  0.00  0.00           C
ATOM   3169  O  LTRP X 206      -8.957  -4.072   3.779  0.00  0.00           O
ATOM   3170  N  LGLY X 207      -9.249  -5.756   5.228  0.00  0.00           N
ATOM   3171  H  LGLY X 207      -8.866  -6.229   6.036  0.00  0.00           H
ATOM   3172  CA LGLY X 207     -10.457  -6.327   4.620  0.00  0.00           C
ATOM   3173  HA2LGLY X 207     -11.286  -5.632   4.757  0.00  0.00           H
ATOM   3174  HA3LGLY X 207     -10.310  -6.463   3.550  0.00  0.00           H
ATOM   3175  C  LGLY X 207     -10.828  -7.676   5.247  0.00  0.00           C
ATOM   3176  O  LGLY X 207      -9.966  -8.360   5.802  0.00  0.00           O
ATOM   3177  N  LSER X 208     -12.108  -8.050   5.222  0.00  0.00           N
ATOM   3178  H  LSER X 208     -12.788  -7.436   4.788  0.00  0.00           H
ATOM   3179  CA LSER X 208     -12.597  -9.298   5.835  0.00  0.00           C
ATOM   3180  HA LSER X 208     -11.979  -9.536   6.700  0.00  0.00           H
ATOM   3181  CB LSER X 208     -14.028  -9.121   6.356  0.00  0.00           C
ATOM   3182  HB2LSER X 208     -14.701  -8.933   5.519  0.00  0.00           H
ATOM   3183  HB3LSER X 208     -14.336 -10.034   6.867  0.00  0.00           H
ATOM   3184  OG LSER X 208     -14.082  -8.033   7.262  0.00  0.00           O
ATOM   3185  HG LSER X 208     -14.876  -8.096   7.823  0.00  0.00           H
ATOM   3186  C  LSER X 208     -12.511 -10.469   4.848  0.00  0.00           C
ATOM   3187  O  LSER X 208     -13.239 -10.503   3.853  0.00  0.00           O
ATOM   3188  N  LGLY X 209     -11.614 -11.427   5.108  0.00  0.00           N
ATOM   3189  H  LGLY X 209     -11.014 -11.303   5.908  0.00  0.00           H
ATOM   3190  CA LGLY X 209     -11.238 -12.466   4.136  0.00  0.00           C
ATOM   3191  HA2LGLY X 209     -10.603 -13.210   4.616  0.00  0.00           H
ATOM   3192  HA3LGLY X 209     -12.133 -12.970   3.771  0.00  0.00           H
ATOM   3193  C  LGLY X 209     -10.476 -11.885   2.938  0.00  0.00           C
ATOM   3194  O  LGLY X 209      -9.941 -10.778   3.035  0.00  0.00           O
ATOM   3195  N  LCYX X 210     -10.433 -12.597   1.812  0.00  0.00           N
ATOM   3196  H  LCYX X 210     -10.825 -13.536   1.827  0.00  0.00           H
ATOM   3197  CA LCYX X 210      -9.916 -12.080   0.536  0.00  0.00           C
ATOM   3198  HA LCYX X 210      -9.819 -10.996   0.600  0.00  0.00           H
ATOM   3199  CB LCYX X 210      -8.515 -12.644   0.248  0.00  0.00           C
ATOM   3200  HB2LCYX X 210      -8.587 -13.720   0.088  0.00  0.00           H
ATOM   3201  HB3LCYX X 210      -8.156 -12.195  -0.679  0.00  0.00           H
ATOM   3202  SG LCYX X 210      -7.269 -12.331   1.528  0.00  0.00           S
ATOM   3203  C  LCYX X 210     -10.885 -12.379  -0.618  0.00  0.00           C
ATOM   3204  O  LCYX X 210     -11.310 -13.524  -0.796  0.00  0.00           O
ATOM   3205  N  LALA X 211     -11.210 -11.359  -1.420  0.00  0.00           N
ATOM   3206  H  LALA X 211     -10.864 -10.434  -1.173  0.00  0.00           H
ATOM   3207  CA LALA X 211     -12.051 -11.439  -2.621  0.00  0.00           C
ATOM   3208  HA LALA X 211     -12.210 -10.415  -2.949  0.00  0.00           H
ATOM   3209  CB LALA X 211     -11.261 -12.120  -3.747  0.00  0.00           C
ATOM   3210  HB1LALA X 211     -11.122 -13.179  -3.523  0.00  0.00           H
ATOM   3211  HB2LALA X 211     -11.795 -12.027  -4.691  0.00  0.00           H
ATOM   3212  HB3LALA X 211     -10.288 -11.641  -3.854  0.00  0.00           H
ATOM   3213  C  LALA X 211     -13.476 -12.002  -2.421  0.00  0.00           C
ATOM   3214  O  LALA X 211     -14.087 -12.469  -3.389  0.00  0.00           O
ATOM   3215  N  LLYS X 212     -14.027 -11.975  -1.197  0.00  0.00           N
ATOM   3216  H  LLYS X 212     -13.500 -11.528  -0.450  0.00  0.00           H
ATOM   3217  CA LLYS X 212     -15.421 -12.376  -0.926  0.00  0.00           C
ATOM   3218  HA LLYS X 212     -15.649 -13.254  -1.530  0.00  0.00           H
ATOM   3219  CB LLYS X 212     -15.629 -12.744   0.561  0.00  0.00           C
ATOM   3220  HB2LLYS X 212     -14.984 -12.134   1.193  0.00  0.00           H
ATOM   3221  HB3LLYS X 212     -16.660 -12.511   0.835  0.00  0.00           H
ATOM   3222  CG LLYS X 212     -15.411 -14.234   0.885  0.00  0.00           C
ATOM   3223  HG2LLYS X 212     -15.656 -14.397   1.935  0.00  0.00           H
ATOM   3224  HG3LLYS X 212     -16.096 -14.830   0.280  0.00  0.00           H
ATOM   3225  CD LLYS X 212     -13.977 -14.712   0.637  0.00  0.00           C
ATOM   3226  HD2LLYS X 212     -13.738 -14.561  -0.414  0.00  0.00           H
ATOM   3227  HD3LLYS X 212     -13.289 -14.123   1.246  0.00  0.00           H
ATOM   3228  CE LLYS X 212     -13.813 -16.200   0.969  0.00  0.00           C
ATOM   3229  HE2LLYS X 212     -14.045 -16.361   2.027  0.00  0.00           H
ATOM   3230  HE3LLYS X 212     -14.520 -16.783   0.374  0.00  0.00           H
ATOM   3231  NZ LLYS X 212     -12.429 -16.641   0.689  0.00  0.00           N
ATOM   3232  HZ1LLYS X 212     -11.791 -16.144   1.312  0.00  0.00           H
ATOM   3233  HZ2LLYS X 212     -12.294 -17.640   0.837  0.00  0.00           H
ATOM   3234  HZ3LLYS X 212     -12.165 -16.433  -0.269  0.00  0.00           H
ATOM   3235  C  LLYS X 212     -16.405 -11.284  -1.359  0.00  0.00           C
ATOM   3236  O  LLYS X 212     -16.182 -10.096  -1.117  0.00  0.00           O
ATOM   3237  N  LALA X 213     -17.533 -11.698  -1.935  0.00  0.00           N
ATOM   3238  H  LALA X 213     -17.633 -12.682  -2.152  0.00  0.00           H
ATOM   3239  CA LALA X 213     -18.638 -10.804  -2.269  0.00  0.00           C
ATOM   3240  HA LALA X 213     -18.279 -10.098  -3.019  0.00  0.00           H
ATOM   3241  CB LALA X 213     -19.770 -11.619  -2.898  0.00  0.00           C
ATOM   3242  HB1LALA X 213     -20.134 -12.354  -2.185  0.00  0.00           H
ATOM   3243  HB2LALA X 213     -20.595 -10.962  -3.169  0.00  0.00           H
ATOM   3244  HB3LALA X 213     -19.414 -12.128  -3.796  0.00  0.00           H
ATOM   3245  C  LALA X 213     -19.113  -9.991  -1.045  0.00  0.00           C
ATOM   3246  O  LALA X 213     -19.145 -10.486   0.087  0.00  0.00           O
ATOM   3247  N  LTYR X 214     -19.434  -8.718  -1.283  0.00  0.00           N
ATOM   3248  H  LTYR X 214     -19.503  -8.457  -2.260  0.00  0.00           H
ATOM   3249  CA LTYR X 214     -19.745  -7.679  -0.293  0.00  0.00           C
ATOM   3250  HA LTYR X 214     -19.789  -6.745  -0.851  0.00  0.00           H
ATOM   3251  CB LTYR X 214     -21.151  -7.890   0.295  0.00  0.00           C
ATOM   3252  HB2LTYR X 214     -21.161  -8.812   0.878  0.00  0.00           H
ATOM   3253  HB3LTYR X 214     -21.371  -7.074   0.982  0.00  0.00           H
ATOM   3254  CG LTYR X 214     -22.265  -7.941  -0.734  0.00  0.00           C
ATOM   3255  CD1LTYR X 214     -22.897  -6.752  -1.155  0.00  0.00           C
ATOM   3256  HD1LTYR X 214     -22.573  -5.801  -0.757  0.00  0.00           H
ATOM   3257  CE1LTYR X 214     -23.949  -6.803  -2.092  0.00  0.00           C
ATOM   3258  HE1LTYR X 214     -24.424  -5.896  -2.431  0.00  0.00           H
ATOM   3259  CZ LTYR X 214     -24.379  -8.047  -2.605  0.00  0.00           C
ATOM   3260  OH LTYR X 214     -25.395  -8.116  -3.505  0.00  0.00           O
ATOM   3261  HH LTYR X 214     -25.943  -7.321  -3.514  0.00  0.00           H
ATOM   3262  CE2LTYR X 214     -23.764  -9.231  -2.156  0.00  0.00           C
ATOM   3263  HE2LTYR X 214     -24.113 -10.182  -2.530  0.00  0.00           H
ATOM   3264  CD2LTYR X 214     -22.705  -9.181  -1.231  0.00  0.00           C
ATOM   3265  HD2LTYR X 214     -22.250 -10.105  -0.893  0.00  0.00           H
ATOM   3266  C  LTYR X 214     -18.663  -7.440   0.782  0.00  0.00           C
ATOM   3267  O  LTYR X 214     -18.943  -6.789   1.790  0.00  0.00           O
ATOM   3268  N  LARG X 215     -17.422  -7.918   0.597  0.00  0.00           N
ATOM   3269  H  LARG X 215     -17.253  -8.506  -0.215  0.00  0.00           H
ATOM   3270  CA LARG X 215     -16.290  -7.711   1.523  0.00  0.00           C
ATOM   3271  HA LARG X 215     -16.535  -6.934   2.246  0.00  0.00           H
ATOM   3272  CB LARG X 215     -16.022  -9.008   2.318  0.00  0.00           C
ATOM   3273  HB2LARG X 215     -15.714  -9.787   1.620  0.00  0.00           H
ATOM   3274  HB3LARG X 215     -15.194  -8.830   3.005  0.00  0.00           H
ATOM   3275  CG LARG X 215     -17.216  -9.554   3.125  0.00  0.00           C
ATOM   3276  HG2LARG X 215     -18.052  -9.746   2.452  0.00  0.00           H
ATOM   3277  HG3LARG X 215     -16.921 -10.509   3.560  0.00  0.00           H
ATOM   3278  CD LARG X 215     -17.683  -8.630   4.261  0.00  0.00           C
ATOM   3279  HD2LARG X 215     -16.877  -8.533   4.987  0.00  0.00           H
ATOM   3280  HD3LARG X 215     -17.893  -7.633   3.875  0.00  0.00           H
ATOM   3281  NE LARG X 215     -18.879  -9.174   4.938  0.00  0.00           N
ATOM   3282  HE LARG X 215     -18.735  -9.833   5.681  0.00  0.00           H
ATOM   3283  CZ LARG X 215     -20.145  -8.897   4.676  0.00  0.00           C
ATOM   3284  NH1LARG X 215     -20.504  -8.084   3.732  0.00  0.00           N
ATOM   3285 HH11LARG X 215     -19.805  -7.625   3.164  0.00  0.00           H
ATOM   3286 HH12LARG X 215     -21.476  -7.823   3.601  0.00  0.00           H
ATOM   3287  NH2LARG X 215     -21.079  -9.450   5.389  0.00  0.00           N
ATOM   3288 HH21LARG X 215     -20.847 -10.071   6.151  0.00  0.00           H
ATOM   3289 HH22LARG X 215     -22.056  -9.287   5.160  0.00  0.00           H
ATOM   3290  C  LARG X 215     -15.049  -7.199   0.759  0.00  0.00           C
ATOM   3291  O  LARG X 215     -14.096  -7.961   0.577  0.00  0.00           O
ATOM   3292  N  LPRO X 216     -15.069  -5.943   0.259  0.00  0.00           N
ATOM   3293  CD LPRO X 216     -16.140  -4.968   0.441  0.00  0.00           C
ATOM   3294  HD2LPRO X 216     -16.432  -4.886   1.488  0.00  0.00           H
ATOM   3295  HD3LPRO X 216     -16.997  -5.251  -0.171  0.00  0.00           H
ATOM   3296  CG LPRO X 216     -15.590  -3.629  -0.047  0.00  0.00           C
ATOM   3297  HG2LPRO X 216     -15.081  -3.115   0.769  0.00  0.00           H
ATOM   3298  HG3LPRO X 216     -16.375  -2.999  -0.467  0.00  0.00           H
ATOM   3299  CB LPRO X 216     -14.574  -4.055  -1.103  0.00  0.00           C
ATOM   3300  HB2LPRO X 216     -13.830  -3.279  -1.278  0.00  0.00           H
ATOM   3301  HB3LPRO X 216     -15.092  -4.297  -2.033  0.00  0.00           H
ATOM   3302  CA LPRO X 216     -13.974  -5.338  -0.514  0.00  0.00           C
ATOM   3303  HA LPRO X 216     -13.682  -5.988  -1.337  0.00  0.00           H
ATOM   3304  C  LPRO X 216     -12.727  -5.045   0.340  0.00  0.00           C
ATOM   3305  O  LPRO X 216     -12.753  -5.185   1.564  0.00  0.00           O
ATOM   3306  N  LGLY X 217     -11.646  -4.594  -0.295  0.00  0.00           N
ATOM   3307  H  LGLY X 217     -11.697  -4.457  -1.295  0.00  0.00           H
ATOM   3308  CA LGLY X 217     -10.463  -4.077   0.398  0.00  0.00           C
ATOM   3309  HA2LGLY X 217     -10.265  -4.687   1.280  0.00  0.00           H
ATOM   3310  HA3LGLY X 217      -9.594  -4.143  -0.254  0.00  0.00           H
ATOM   3311  C  LGLY X 217     -10.622  -2.620   0.845  0.00  0.00           C
ATOM   3312  O  LGLY X 217     -11.387  -1.850   0.254  0.00  0.00           O
ATOM   3313  N  LVAL X 218      -9.872  -2.243   1.881  0.00  0.00           N
ATOM   3314  H  LVAL X 218      -9.304  -2.949   2.341  0.00  0.00           H
ATOM   3315  CA LVAL X 218      -9.863  -0.910   2.495  0.00  0.00           C
ATOM   3316  HA LVAL X 218     -10.419  -0.238   1.845  0.00  0.00           H
ATOM   3317  CB LVAL X 218     -10.574  -0.903   3.865  0.00  0.00           C
ATOM   3318  HB LVAL X 218      -9.966  -1.452   4.582  0.00  0.00           H
ATOM   3319  CG1LVAL X 218     -10.759   0.535   4.372  0.00  0.00           C
ATOM   3320 HG11LVAL X 218     -11.303   1.125   3.633  0.00  0.00           H
ATOM   3321 HG12LVAL X 218     -11.325   0.528   5.302  0.00  0.00           H
ATOM   3322 HG13LVAL X 218      -9.791   0.994   4.568  0.00  0.00           H
ATOM   3323  CG2LVAL X 218     -11.962  -1.560   3.811  0.00  0.00           C
ATOM   3324 HG21LVAL X 218     -11.862  -2.620   3.578  0.00  0.00           H
ATOM   3325 HG22LVAL X 218     -12.449  -1.481   4.782  0.00  0.00           H
ATOM   3326 HG23LVAL X 218     -12.577  -1.077   3.052  0.00  0.00           H
ATOM   3327  C  LVAL X 218      -8.428  -0.378   2.596  0.00  0.00           C
ATOM   3328  O  LVAL X 218      -7.495  -1.091   2.980  0.00  0.00           O
ATOM   3329  N  LTYR X 219      -8.268   0.892   2.231  0.00  0.00           N
ATOM   3330  H  LTYR X 219      -9.103   1.401   1.963  0.00  0.00           H
ATOM   3331  CA LTYR X 219      -7.002   1.556   1.919  0.00  0.00           C
ATOM   3332  HA LTYR X 219      -6.173   0.929   2.249  0.00  0.00           H
ATOM   3333  CB LTYR X 219      -6.905   1.736   0.389  0.00  0.00           C
ATOM   3334  HB2LTYR X 219      -7.715   2.390   0.059  0.00  0.00           H
ATOM   3335  HB3LTYR X 219      -5.968   2.246   0.160  0.00  0.00           H
ATOM   3336  CG LTYR X 219      -6.971   0.445  -0.419  0.00  0.00           C
ATOM   3337  CD1LTYR X 219      -8.209  -0.186  -0.678  0.00  0.00           C
ATOM   3338  HD1LTYR X 219      -9.128   0.273  -0.342  0.00  0.00           H
ATOM   3339  CE1LTYR X 219      -8.251  -1.434  -1.335  0.00  0.00           C
ATOM   3340  HE1LTYR X 219      -9.195  -1.929  -1.505  0.00  0.00           H
ATOM   3341  CZ LTYR X 219      -7.054  -2.043  -1.765  0.00  0.00           C
ATOM   3342  OH LTYR X 219      -7.057  -3.284  -2.324  0.00  0.00           O
ATOM   3343  HH LTYR X 219      -7.949  -3.572  -2.613  0.00  0.00           H
ATOM   3344  CE2LTYR X 219      -5.832  -1.370  -1.587  0.00  0.00           C
ATOM   3345  HE2LTYR X 219      -4.927  -1.822  -1.961  0.00  0.00           H
ATOM   3346  CD2LTYR X 219      -5.788  -0.134  -0.914  0.00  0.00           C
ATOM   3347  HD2LTYR X 219      -4.835   0.357  -0.768  0.00  0.00           H
ATOM   3348  C  LTYR X 219      -6.915   2.906   2.651  0.00  0.00           C
ATOM   3349  O  LTYR X 219      -7.938   3.560   2.868  0.00  0.00           O
ATOM   3350  N  LGLY X 220      -5.713   3.346   3.036  0.00  0.00           N
ATOM   3351  H  LGLY X 220      -4.897   2.783   2.812  0.00  0.00           H
ATOM   3352  CA LGLY X 220      -5.515   4.645   3.698  0.00  0.00           C
ATOM   3353  HA2LGLY X 220      -6.212   4.737   4.532  0.00  0.00           H
ATOM   3354  HA3LGLY X 220      -4.502   4.699   4.095  0.00  0.00           H
ATOM   3355  C  LGLY X 220      -5.720   5.821   2.735  0.00  0.00           C
ATOM   3356  O  LGLY X 220      -5.110   5.851   1.673  0.00  0.00           O
ATOM   3357  N  LASN X 221      -6.570   6.797   3.075  0.00  0.00           N
ATOM   3358  H  LASN X 221      -7.020   6.740   3.980  0.00  0.00           H
ATOM   3359  CA LASN X 221      -6.896   7.938   2.202  0.00  0.00           C
ATOM   3360  HA LASN X 221      -6.990   7.574   1.176  0.00  0.00           H
ATOM   3361  CB LASN X 221      -8.265   8.500   2.642  0.00  0.00           C
ATOM   3362  HB2LASN X 221      -8.975   7.681   2.728  0.00  0.00           H
ATOM   3363  HB3LASN X 221      -8.160   8.966   3.618  0.00  0.00           H
ATOM   3364  CG LASN X 221      -8.875   9.525   1.696  0.00  0.00           C
ATOM   3365  OD1LASN X 221      -8.393   9.799   0.606  0.00  0.00           O
ATOM   3366  ND2LASN X 221      -9.984  10.114   2.081  0.00  0.00           N
ATOM   3367 HD21LASN X 221     -10.501  10.684   1.427  0.00  0.00           H
ATOM   3368 HD22LASN X 221     -10.385   9.897   2.990  0.00  0.00           H
ATOM   3369  C  LASN X 221      -5.775   9.002   2.217  0.00  0.00           C
ATOM   3370  O  LASN X 221      -5.849   9.972   2.974  0.00  0.00           O
ATOM   3371  N  LVAL X 222      -4.730   8.827   1.398  0.00  0.00           N
ATOM   3372  H  LVAL X 222      -4.738   8.003   0.807  0.00  0.00           H
ATOM   3373  CA LVAL X 222      -3.477   9.614   1.466  0.00  0.00           C
ATOM   3374  HA LVAL X 222      -3.062   9.456   2.452  0.00  0.00           H
ATOM   3375  CB LVAL X 222      -2.429   9.082   0.462  0.00  0.00           C
ATOM   3376  HB LVAL X 222      -2.884   9.023  -0.526  0.00  0.00           H
ATOM   3377  CG1LVAL X 222      -1.155   9.937   0.376  0.00  0.00           C
ATOM   3378 HG11LVAL X 222      -0.671   9.995   1.351  0.00  0.00           H
ATOM   3379 HG12LVAL X 222      -0.465   9.496  -0.344  0.00  0.00           H
ATOM   3380 HG13LVAL X 222      -1.391  10.947   0.049  0.00  0.00           H
ATOM   3381  CG2LVAL X 222      -1.955   7.683   0.884  0.00  0.00           C
ATOM   3382 HG21LVAL X 222      -2.800   7.042   1.116  0.00  0.00           H
ATOM   3383 HG22LVAL X 222      -1.378   7.231   0.077  0.00  0.00           H
ATOM   3384 HG23LVAL X 222      -1.330   7.747   1.773  0.00  0.00           H
ATOM   3385  C  LVAL X 222      -3.668  11.135   1.372  0.00  0.00           C
ATOM   3386  O  LVAL X 222      -2.956  11.861   2.062  0.00  0.00           O
ATOM   3387  N  LMET X 223      -4.682  11.639   0.660  0.00  0.00           N
ATOM   3388  H  LMET X 223      -5.227  10.995   0.090  0.00  0.00           H
ATOM   3389  CA LMET X 223      -5.015  13.076   0.607  0.00  0.00           C
ATOM   3390  HA LMET X 223      -4.129  13.605   0.250  0.00  0.00           H
ATOM   3391  CB LMET X 223      -6.140  13.277  -0.424  0.00  0.00           C
ATOM   3392  HB2LMET X 223      -5.976  12.601  -1.263  0.00  0.00           H
ATOM   3393  HB3LMET X 223      -7.097  13.024   0.036  0.00  0.00           H
ATOM   3394  CG LMET X 223      -6.202  14.705  -0.986  0.00  0.00           C
ATOM   3395  HG2LMET X 223      -6.145  15.419  -0.168  0.00  0.00           H
ATOM   3396  HG3LMET X 223      -5.331  14.864  -1.624  0.00  0.00           H
ATOM   3397  SD LMET X 223      -7.700  15.106  -1.932  0.00  0.00           S
ATOM   3398  CE LMET X 223      -7.713  13.758  -3.145  0.00  0.00           C
ATOM   3399  HE1LMET X 223      -7.925  12.813  -2.645  0.00  0.00           H
ATOM   3400  HE2LMET X 223      -8.488  13.947  -3.886  0.00  0.00           H
ATOM   3401  HE3LMET X 223      -6.743  13.696  -3.634  0.00  0.00           H
ATOM   3402  C  LMET X 223      -5.392  13.689   1.980  0.00  0.00           C
ATOM   3403  O  LMET X 223      -5.429  14.914   2.140  0.00  0.00           O
ATOM   3404  N  LVAL X 224      -5.675  12.866   2.998  0.00  0.00           N
ATOM   3405  H  LVAL X 224      -5.666  11.866   2.809  0.00  0.00           H
ATOM   3406  CA LVAL X 224      -5.847  13.285   4.406  0.00  0.00           C
ATOM   3407  HA LVAL X 224      -6.336  14.257   4.425  0.00  0.00           H
ATOM   3408  CB LVAL X 224      -6.765  12.287   5.153  0.00  0.00           C
ATOM   3409  HB LVAL X 224      -6.302  11.301   5.156  0.00  0.00           H
ATOM   3410  CG1LVAL X 224      -7.030  12.682   6.611  0.00  0.00           C
ATOM   3411 HG11LVAL X 224      -7.431  13.694   6.662  0.00  0.00           H
ATOM   3412 HG12LVAL X 224      -7.746  11.992   7.059  0.00  0.00           H
ATOM   3413 HG13LVAL X 224      -6.113  12.620   7.196  0.00  0.00           H
ATOM   3414  CG2LVAL X 224      -8.132  12.192   4.458  0.00  0.00           C
ATOM   3415 HG21LVAL X 224      -8.014  11.775   3.459  0.00  0.00           H
ATOM   3416 HG22LVAL X 224      -8.794  11.533   5.019  0.00  0.00           H
ATOM   3417 HG23LVAL X 224      -8.591  13.179   4.392  0.00  0.00           H
ATOM   3418  C  LVAL X 224      -4.497  13.451   5.127  0.00  0.00           C
ATOM   3419  O  LVAL X 224      -4.400  14.238   6.074  0.00  0.00           O
ATOM   3420  N  LPHE X 225      -3.452  12.752   4.676  0.00  0.00           N
ATOM   3421  H  LPHE X 225      -3.587  12.182   3.848  0.00  0.00           H
ATOM   3422  CA LPHE X 225      -2.121  12.682   5.296  0.00  0.00           C
ATOM   3423  HA LPHE X 225      -2.202  12.949   6.349  0.00  0.00           H
ATOM   3424  CB LPHE X 225      -1.606  11.230   5.217  0.00  0.00           C
ATOM   3425  HB2LPHE X 225      -1.279  11.051   4.191  0.00  0.00           H
ATOM   3426  HB3LPHE X 225      -0.725  11.143   5.854  0.00  0.00           H
ATOM   3427  CG LPHE X 225      -2.575  10.116   5.601  0.00  0.00           C
ATOM   3428  CD1LPHE X 225      -3.455  10.244   6.692  0.00  0.00           C
ATOM   3429  HD1LPHE X 225      -3.451  11.137   7.294  0.00  0.00           H
ATOM   3430  CE1LPHE X 225      -4.347   9.204   7.010  0.00  0.00           C
ATOM   3431  HE1LPHE X 225      -5.021   9.318   7.845  0.00  0.00           H
ATOM   3432  CZ LPHE X 225      -4.356   8.019   6.254  0.00  0.00           C
ATOM   3433  HZ LPHE X 225      -5.040   7.220   6.503  0.00  0.00           H
ATOM   3434  CE2LPHE X 225      -3.457   7.871   5.185  0.00  0.00           C
ATOM   3435  HE2LPHE X 225      -3.433   6.952   4.615  0.00  0.00           H
ATOM   3436  CD2LPHE X 225      -2.573   8.915   4.867  0.00  0.00           C
ATOM   3437  HD2LPHE X 225      -1.875   8.787   4.055  0.00  0.00           H
ATOM   3438  C  LPHE X 225      -1.075  13.631   4.676  0.00  0.00           C
ATOM   3439  O  LPHE X 225      -0.084  13.926   5.342  0.00  0.00           O
ATOM   3440  N  LTHR X 226      -1.264  14.108   3.436  0.00  0.00           N
ATOM   3441  H  LTHR X 226      -2.057  13.749   2.914  0.00  0.00           H
ATOM   3442  CA LTHR X 226      -0.227  14.784   2.621  0.00  0.00           C
ATOM   3443  HA LTHR X 226       0.498  14.029   2.319  0.00  0.00           H
ATOM   3444  CB LTHR X 226      -0.841  15.357   1.325  0.00  0.00           C
ATOM   3445  HB LTHR X 226      -1.513  16.177   1.579  0.00  0.00           H
ATOM   3446  CG2LTHR X 226       0.209  15.866   0.337  0.00  0.00           C
ATOM   3447 HG21LTHR X 226       0.909  15.068   0.091  0.00  0.00           H
ATOM   3448 HG22LTHR X 226      -0.278  16.213  -0.575  0.00  0.00           H
ATOM   3449 HG23LTHR X 226       0.757  16.701   0.771  0.00  0.00           H
ATOM   3450  OG1LTHR X 226      -1.575  14.363   0.645  0.00  0.00           O
ATOM   3451  HG1LTHR X 226      -1.825  14.720  -0.224  0.00  0.00           H
ATOM   3452  C  LTHR X 226       0.562  15.882   3.354  0.00  0.00           C
ATOM   3453  O  LTHR X 226       1.789  15.892   3.291  0.00  0.00           O
ATOM   3454  N  LASP X 227      -0.091  16.771   4.111  0.00  0.00           N
ATOM   3455  H  LASP X 227      -1.094  16.680   4.212  0.00  0.00           H
ATOM   3456  CA LASP X 227       0.594  17.872   4.818  0.00  0.00           C
ATOM   3457  HA LASP X 227       1.286  18.342   4.115  0.00  0.00           H
ATOM   3458  CB LASP X 227      -0.446  18.925   5.251  0.00  0.00           C
ATOM   3459  HB2LASP X 227      -1.408  18.708   4.786  0.00  0.00           H
ATOM   3460  HB3LASP X 227      -0.594  18.879   6.331  0.00  0.00           H
ATOM   3461  CG LASP X 227      -0.044  20.346   4.851  0.00  0.00           C
ATOM   3462  OD1LASP X 227       0.914  20.895   5.441  0.00  0.00           O
ATOM   3463  OD2LASP X 227      -0.709  20.919   3.954  0.00  0.00           O
ATOM   3464  C  LASP X 227       1.436  17.386   6.021  0.00  0.00           C
ATOM   3465  O  LASP X 227       2.460  17.986   6.356  0.00  0.00           O
ATOM   3466  N  LTRP X 228       1.048  16.278   6.666  0.00  0.00           N
ATOM   3467  H  LTRP X 228       0.254  15.766   6.299  0.00  0.00           H
ATOM   3468  CA LTRP X 228       1.877  15.622   7.686  0.00  0.00           C
ATOM   3469  HA LTRP X 228       2.295  16.385   8.342  0.00  0.00           H
ATOM   3470  CB LTRP X 228       1.016  14.691   8.557  0.00  0.00           C
ATOM   3471  HB2LTRP X 228       0.334  15.299   9.152  0.00  0.00           H
ATOM   3472  HB3LTRP X 228       0.408  14.060   7.909  0.00  0.00           H
ATOM   3473  CG LTRP X 228       1.786  13.786   9.474  0.00  0.00           C
ATOM   3474  CD1LTRP X 228       2.296  14.128  10.680  0.00  0.00           C
ATOM   3475  HD1LTRP X 228       2.180  15.097  11.155  0.00  0.00           H
ATOM   3476  NE1LTRP X 228       3.026  13.071  11.192  0.00  0.00           N
ATOM   3477  HE1LTRP X 228       3.580  13.126  12.049  0.00  0.00           H
ATOM   3478  CE2LTRP X 228       3.041  11.999  10.326  0.00  0.00           C
ATOM   3479  CZ2LTRP X 228       3.656  10.741  10.375  0.00  0.00           C
ATOM   3480  HZ2LTRP X 228       4.251  10.465  11.232  0.00  0.00           H
ATOM   3481  CH2LTRP X 228       3.482   9.849   9.303  0.00  0.00           C
ATOM   3482  HH2LTRP X 228       3.953   8.874   9.325  0.00  0.00           H
ATOM   3483  CZ3LTRP X 228       2.697  10.229   8.199  0.00  0.00           C
ATOM   3484  HZ3LTRP X 228       2.569   9.541   7.374  0.00  0.00           H
ATOM   3485  CE3LTRP X 228       2.088  11.500   8.158  0.00  0.00           C
ATOM   3486  HE3LTRP X 228       1.494  11.785   7.303  0.00  0.00           H
ATOM   3487  CD2LTRP X 228       2.246  12.420   9.219  0.00  0.00           C
ATOM   3488  C  LTRP X 228       3.076  14.893   7.060  0.00  0.00           C
ATOM   3489  O  LTRP X 228       4.167  14.933   7.634  0.00  0.00           O
ATOM   3490  N  LILE X 229       2.907  14.305   5.867  0.00  0.00           N
ATOM   3491  H  LILE X 229       1.979  14.320   5.459  0.00  0.00           H
ATOM   3492  CA LILE X 229       4.004  13.697   5.092  0.00  0.00           C
ATOM   3493  HA LILE X 229       4.523  12.992   5.741  0.00  0.00           H
ATOM   3494  CB LILE X 229       3.472  12.910   3.865  0.00  0.00           C
ATOM   3495  HB LILE X 229       2.892  13.589   3.242  0.00  0.00           H
ATOM   3496  CG2LILE X 229       4.632  12.368   3.006  0.00  0.00           C
ATOM   3497 HG21LILE X 229       5.255  11.690   3.591  0.00  0.00           H
ATOM   3498 HG22LILE X 229       4.253  11.842   2.132  0.00  0.00           H
ATOM   3499 HG23LILE X 229       5.254  13.183   2.638  0.00  0.00           H
ATOM   3500  CG1LILE X 229       2.544  11.756   4.316  0.00  0.00           C
ATOM   3501 HG12LILE X 229       3.114  11.039   4.906  0.00  0.00           H
ATOM   3502 HG13LILE X 229       1.761  12.155   4.955  0.00  0.00           H
ATOM   3503  CD1LILE X 229       1.842  11.015   3.169  0.00  0.00           C
ATOM   3504 HD11LILE X 229       2.560  10.437   2.588  0.00  0.00           H
ATOM   3505 HD12LILE X 229       1.106  10.328   3.583  0.00  0.00           H
ATOM   3506 HD13LILE X 229       1.333  11.728   2.519  0.00  0.00           H
ATOM   3507  C  LILE X 229       5.033  14.770   4.701  0.00  0.00           C
ATOM   3508  O  LILE X 229       6.219  14.591   4.977  0.00  0.00           O
ATOM   3509  N  LTYR X 230       4.590  15.917   4.166  0.00  0.00           N
ATOM   3510  H  LTYR X 230       3.608  15.995   3.918  0.00  0.00           H
ATOM   3511  CA LTYR X 230       5.464  17.072   3.911  0.00  0.00           C
ATOM   3512  HA LTYR X 230       6.223  16.793   3.182  0.00  0.00           H
ATOM   3513  CB LTYR X 230       4.658  18.263   3.365  0.00  0.00           C
ATOM   3514  HB2LTYR X 230       3.863  18.497   4.074  0.00  0.00           H
ATOM   3515  HB3LTYR X 230       5.323  19.128   3.337  0.00  0.00           H
ATOM   3516  CG LTYR X 230       4.047  18.144   1.977  0.00  0.00           C
ATOM   3517  CD1LTYR X 230       4.582  17.282   0.996  0.00  0.00           C
ATOM   3518  HD1LTYR X 230       5.427  16.652   1.217  0.00  0.00           H
ATOM   3519  CE1LTYR X 230       4.049  17.265  -0.306  0.00  0.00           C
ATOM   3520  HE1LTYR X 230       4.478  16.617  -1.056  0.00  0.00           H
ATOM   3521  CZ LTYR X 230       2.986  18.128  -0.641  0.00  0.00           C
ATOM   3522  OH LTYR X 230       2.482  18.136  -1.902  0.00  0.00           O
ATOM   3523  HH LTYR X 230       2.931  17.464  -2.463  0.00  0.00           H
ATOM   3524  CE2LTYR X 230       2.458  19.001   0.331  0.00  0.00           C
ATOM   3525  HE2LTYR X 230       1.665  19.682   0.067  0.00  0.00           H
ATOM   3526  CD2LTYR X 230       2.983  19.001   1.636  0.00  0.00           C
ATOM   3527  HD2LTYR X 230       2.586  19.686   2.372  0.00  0.00           H
ATOM   3528  C  LTYR X 230       6.223  17.504   5.170  0.00  0.00           C
ATOM   3529  O  LTYR X 230       7.440  17.674   5.106  0.00  0.00           O
ATOM   3530  N  LARG X 231       5.557  17.587   6.334  0.00  0.00           N
ATOM   3531  H  LARG X 231       4.550  17.468   6.319  0.00  0.00           H
ATOM   3532  CA LARG X 231       6.232  17.913   7.601  0.00  0.00           C
ATOM   3533  HA LARG X 231       6.699  18.892   7.479  0.00  0.00           H
ATOM   3534  CB LARG X 231       5.222  18.006   8.758  0.00  0.00           C
ATOM   3535  HB2LARG X 231       4.476  18.762   8.512  0.00  0.00           H
ATOM   3536  HB3LARG X 231       4.716  17.053   8.893  0.00  0.00           H
ATOM   3537  CG LARG X 231       5.921  18.393  10.073  0.00  0.00           C
ATOM   3538  HG2LARG X 231       6.624  17.616  10.369  0.00  0.00           H
ATOM   3539  HG3LARG X 231       6.467  19.319   9.920  0.00  0.00           H
ATOM   3540  CD LARG X 231       4.928  18.594  11.211  0.00  0.00           C
ATOM   3541  HD2LARG X 231       4.153  19.284  10.871  0.00  0.00           H
ATOM   3542  HD3LARG X 231       4.476  17.630  11.452  0.00  0.00           H
ATOM   3543  NE LARG X 231       5.574  19.157  12.412  0.00  0.00           N
ATOM   3544  HE LARG X 231       6.581  19.286  12.382  0.00  0.00           H
ATOM   3545  CZ LARG X 231       4.951  19.513  13.520  0.00  0.00           C
ATOM   3546  NH1LARG X 231       3.697  19.234  13.720  0.00  0.00           N
ATOM   3547 HH11LARG X 231       3.211  18.694  13.013  0.00  0.00           H
ATOM   3548 HH12LARG X 231       3.245  19.509  14.578  0.00  0.00           H
ATOM   3549  NH2LARG X 231       5.571  20.148  14.466  0.00  0.00           N
ATOM   3550 HH21LARG X 231       6.540  20.419  14.334  0.00  0.00           H
ATOM   3551 HH22LARG X 231       5.054  20.517  15.249  0.00  0.00           H
ATOM   3552  C  LARG X 231       7.369  16.942   7.929  0.00  0.00           C
ATOM   3553  O  LARG X 231       8.416  17.416   8.365  0.00  0.00           O
ATOM   3554  N  LGLN X 232       7.186  15.631   7.732  0.00  0.00           N
ATOM   3555  H  LGLN X 232       6.308  15.322   7.333  0.00  0.00           H
ATOM   3556  CA LGLN X 232       8.225  14.636   8.040  0.00  0.00           C
ATOM   3557  HA LGLN X 232       8.645  14.869   9.021  0.00  0.00           H
ATOM   3558  CB LGLN X 232       7.661  13.204   8.097  0.00  0.00           C
ATOM   3559  HB2LGLN X 232       7.357  12.906   7.093  0.00  0.00           H
ATOM   3560  HB3LGLN X 232       8.480  12.549   8.395  0.00  0.00           H
ATOM   3561  CG LGLN X 232       6.485  12.940   9.054  0.00  0.00           C
ATOM   3562  HG2LGLN X 232       5.555  13.081   8.510  0.00  0.00           H
ATOM   3563  HG3LGLN X 232       6.507  11.893   9.357  0.00  0.00           H
ATOM   3564  CD LGLN X 232       6.470  13.808  10.309  0.00  0.00           C
ATOM   3565  OE1LGLN X 232       7.226  13.627  11.257  0.00  0.00           O
ATOM   3566  NE2LGLN X 232       5.585  14.776  10.388  0.00  0.00           N
ATOM   3567 HE21LGLN X 232       5.537  15.299  11.251  0.00  0.00           H
ATOM   3568 HE22LGLN X 232       4.924  14.886   9.628  0.00  0.00           H
ATOM   3569  C  LGLN X 232       9.393  14.684   7.046  0.00  0.00           C
ATOM   3570  O  LGLN X 232      10.540  14.588   7.472  0.00  0.00           O
ATOM   3571  N  LMET X 233       9.127  14.883   5.749  0.00  0.00           N
ATOM   3572  H  LMET X 233       8.159  14.932   5.446  0.00  0.00           H
ATOM   3573  CA LMET X 233      10.193  15.054   4.750  0.00  0.00           C
ATOM   3574  HA LMET X 233      10.906  14.235   4.863  0.00  0.00           H
ATOM   3575  CB LMET X 233       9.629  14.987   3.323  0.00  0.00           C
ATOM   3576  HB2LMET X 233       8.903  15.788   3.181  0.00  0.00           H
ATOM   3577  HB3LMET X 233      10.452  15.132   2.622  0.00  0.00           H
ATOM   3578  CG LMET X 233       8.969  13.635   3.015  0.00  0.00           C
ATOM   3579  HG2LMET X 233       9.639  12.843   3.348  0.00  0.00           H
ATOM   3580  HG3LMET X 233       8.046  13.547   3.586  0.00  0.00           H
ATOM   3581  SD LMET X 233       8.595  13.329   1.264  0.00  0.00           S
ATOM   3582  CE LMET X 233       7.478  14.706   0.892  0.00  0.00           C
ATOM   3583  HE1LMET X 233       8.018  15.650   0.961  0.00  0.00           H
ATOM   3584  HE2LMET X 233       7.091  14.594  -0.122  0.00  0.00           H
ATOM   3585  HE3LMET X 233       6.651  14.705   1.600  0.00  0.00           H
ATOM   3586  C  LMET X 233      10.977  16.358   4.976  0.00  0.00           C
ATOM   3587  O  LMET X 233      12.206  16.346   4.916  0.00  0.00           O
ATOM   3588  N  LARG X 234      10.294  17.458   5.326  0.00  0.00           N
ATOM   3589  H  LARG X 234       9.280  17.412   5.294  0.00  0.00           H
ATOM   3590  CA LARG X 234      10.910  18.741   5.712  0.00  0.00           C
ATOM   3591  HA LARG X 234      11.611  19.042   4.928  0.00  0.00           H
ATOM   3592  CB LARG X 234       9.801  19.810   5.819  0.00  0.00           C
ATOM   3593  HB2LARG X 234       9.285  19.882   4.860  0.00  0.00           H
ATOM   3594  HB3LARG X 234       9.078  19.510   6.579  0.00  0.00           H
ATOM   3595  CG LARG X 234      10.360  21.194   6.184  0.00  0.00           C
ATOM   3596  HG2LARG X 234      10.827  21.141   7.167  0.00  0.00           H
ATOM   3597  HG3LARG X 234      11.119  21.474   5.451  0.00  0.00           H
ATOM   3598  CD LARG X 234       9.293  22.294   6.241  0.00  0.00           C
ATOM   3599  HD2LARG X 234       8.872  22.443   5.244  0.00  0.00           H
ATOM   3600  HD3LARG X 234       8.498  21.983   6.921  0.00  0.00           H
ATOM   3601  NE LARG X 234       9.917  23.540   6.723  0.00  0.00           N
ATOM   3602  HE LARG X 234      10.930  23.542   6.727  0.00  0.00           H
ATOM   3603  CZ LARG X 234       9.339  24.574   7.302  0.00  0.00           C
ATOM   3604  NH1LARG X 234       8.061  24.681   7.501  0.00  0.00           N
ATOM   3605 HH11LARG X 234       7.416  23.957   7.197  0.00  0.00           H
ATOM   3606 HH12LARG X 234       7.711  25.457   8.041  0.00  0.00           H
ATOM   3607  NH2LARG X 234      10.043  25.584   7.717  0.00  0.00           N
ATOM   3608 HH21LARG X 234      11.046  25.608   7.583  0.00  0.00           H
ATOM   3609 HH22LARG X 234       9.551  26.339   8.176  0.00  0.00           H
ATOM   3610  C  LARG X 234      11.733  18.642   7.005  0.00  0.00           C
ATOM   3611  O  LARG X 234      12.722  19.356   7.146  0.00  0.00           O
ATOM   3612  N  LALA X 235      11.330  17.780   7.941  0.00  0.00           N
ATOM   3613  H  LALA X 235      10.496  17.241   7.771  0.00  0.00           H
ATOM   3614  CA LALA X 235      12.016  17.601   9.222  0.00  0.00           C
ATOM   3615  HA LALA X 235      12.173  18.581   9.672  0.00  0.00           H
ATOM   3616  CB LALA X 235      11.118  16.778  10.155  0.00  0.00           C
ATOM   3617  HB1LALA X 235      10.943  15.790   9.733  0.00  0.00           H
ATOM   3618  HB2LALA X 235      11.610  16.663  11.121  0.00  0.00           H
ATOM   3619  HB3LALA X 235      10.168  17.283  10.312  0.00  0.00           H
ATOM   3620  C  LALA X 235      13.404  16.951   9.096  0.00  0.00           C
ATOM   3621  O  LALA X 235      14.232  17.148   9.981  0.00  0.00           O
ATOM   3622  N  LASP X 236      13.667  16.194   8.025  0.00  0.00           N
ATOM   3623  H  LASP X 236      12.956  16.095   7.316  0.00  0.00           H
ATOM   3624  CA LASP X 236      14.921  15.451   7.835  0.00  0.00           C
ATOM   3625  HA LASP X 236      15.270  15.166   8.823  0.00  0.00           H
ATOM   3626  CB LASP X 236      14.625  14.143   7.086  0.00  0.00           C
ATOM   3627  HB2LASP X 236      13.821  13.623   7.609  0.00  0.00           H
ATOM   3628  HB3LASP X 236      14.279  14.368   6.076  0.00  0.00           H
ATOM   3629  CG LASP X 236      15.844  13.219   7.022  0.00  0.00           C
ATOM   3630  OD1LASP X 236      15.950  12.293   7.860  0.00  0.00           O
ATOM   3631  OD2LASP X 236      16.711  13.393   6.136  0.00  0.00           O
ATOM   3632  C  LASP X 236      16.061  16.270   7.208  0.00  0.00           C
ATOM   3633  O  LASP X 236      15.919  16.715   6.048  0.00  0.00           O
ATOM   3634  OXTLASP X 236      17.099  16.443   7.894  0.00  0.00           O
ATOM   3635  N  LPRO X 238     -11.951  -8.797   9.589  0.00  0.00           N
ATOM   3636  CD LPRO X 238     -12.887  -8.254  10.553  0.00  0.00           C
ATOM   3637  HD2LPRO X 238     -12.990  -8.912  11.416  0.00  0.00           H
ATOM   3638  HD3LPRO X 238     -13.854  -8.114  10.071  0.00  0.00           H
ATOM   3639  CG LPRO X 238     -12.313  -6.899  10.967  0.00  0.00           C
ATOM   3640  HG2LPRO X 238     -11.609  -7.029  11.789  0.00  0.00           H
ATOM   3641  HG3LPRO X 238     -13.099  -6.195  11.242  0.00  0.00           H
ATOM   3642  CB LPRO X 238     -11.565  -6.453   9.711  0.00  0.00           C
ATOM   3643  HB2LPRO X 238     -10.756  -5.759   9.943  0.00  0.00           H
ATOM   3644  HB3LPRO X 238     -12.275  -5.990   9.025  0.00  0.00           H
ATOM   3645  CA LPRO X 238     -11.057  -7.762   9.093  0.00  0.00           C
ATOM   3646  HA LPRO X 238     -11.155  -7.692   8.012  0.00  0.00           H
ATOM   3647  C  LPRO X 238      -9.598  -8.079   9.449  0.00  0.00           C
ATOM   3648  O  LPRO X 238      -9.209  -8.075  10.621  0.00  0.00           O
ATOM   3649  N  LSER X 239      -8.793  -8.375   8.427  0.00  0.00           N
ATOM   3650  H  LSER X 239      -9.194  -8.361   7.495  0.00  0.00           H
ATOM   3651  CA LSER X 239      -7.366  -8.714   8.526  0.00  0.00           C
ATOM   3652  HA LSER X 239      -7.184  -9.231   9.469  0.00  0.00           H
ATOM   3653  CB LSER X 239      -7.007  -9.659   7.378  0.00  0.00           C
ATOM   3654  HB2LSER X 239      -7.762 -10.442   7.292  0.00  0.00           H
ATOM   3655  HB3LSER X 239      -6.975  -9.095   6.445  0.00  0.00           H
ATOM   3656  OG LSER X 239      -5.749 -10.250   7.619  0.00  0.00           O
ATOM   3657  HG LSER X 239      -5.919 -11.164   7.917  0.00  0.00           H
ATOM   3658  C  HSER X 239      -6.437  -7.467   8.442  0.00  0.00           C
ATOM   3659  O  HSER X 239      -6.800  -6.429   7.919  0.00  0.00           O
ATOM   3660  N  HLYS X 240      -5.199  -7.677   8.994  0.00  0.00           N
ATOM   3661  H  HLYS X 240      -4.976  -8.650   9.191  0.00  0.00           H
ATOM   3662  CA HLYS X 240      -4.029  -6.862   8.645  0.00  0.00           C
ATOM   3663  HA HLYS X 240      -4.382  -5.844   8.468  0.00  0.00           H
ATOM   3664  CB HLYS X 240      -2.963  -6.925   9.750  0.00  0.00           C
ATOM   3665  HB2HLYS X 240      -2.841  -7.960  10.085  0.00  0.00           H
ATOM   3666  HB3HLYS X 240      -2.005  -6.599   9.337  0.00  0.00           H
ATOM   3667  CG LLYS X 240      -3.258  -6.052  10.979  0.00  0.00           C
ATOM   3668  HG2LLYS X 240      -3.284  -5.010  10.659  0.00  0.00           H
ATOM   3669  HG3LLYS X 240      -4.226  -6.329  11.395  0.00  0.00           H
ATOM   3670  CD LLYS X 240      -2.181  -6.225  12.063  0.00  0.00           C
ATOM   3671  HD2LLYS X 240      -2.289  -7.210  12.522  0.00  0.00           H
ATOM   3672  HD3LLYS X 240      -1.199  -6.165  11.594  0.00  0.00           H
ATOM   3673  CE LLYS X 240      -2.280  -5.136  13.144  0.00  0.00           C
ATOM   3674  HE2LLYS X 240      -2.146  -4.161  12.671  0.00  0.00           H
ATOM   3675  HE3LLYS X 240      -3.272  -5.158  13.598  0.00  0.00           H
ATOM   3676  NZ LLYS X 240      -1.251  -5.315  14.194  0.00  0.00           N
ATOM   3677  HZ1LLYS X 240      -1.110  -4.463  14.741  0.00  0.00           H
ATOM   3678  HZ2LLYS X 240      -1.505  -6.053  14.848  0.00  0.00           H
ATOM   3679  HZ3LLYS X 240      -0.344  -5.543  13.790  0.00  0.00           H
ATOM   3680  C  HLYS X 240      -3.445  -7.463   7.346  0.00  0.00           C
ATOM   3681  O  HLYS X 240      -2.922  -8.593   7.379  0.00  0.00           O
ATOM   3682  N  HARG X 241      -3.609  -6.746   6.215  0.00  0.00           N
ATOM   3683  H  HARG X 241      -3.994  -5.802   6.265  0.00  0.00           H
ATOM   3684  CA HARG X 241      -3.265  -7.267   4.897  0.00  0.00           C
ATOM   3685  HA HARG X 241      -3.223  -8.354   4.984  0.00  0.00           H
ATOM   3686  CB HARG X 241      -4.286  -6.837   3.812  0.00  0.00           C
ATOM   3687  HB2HARG X 241      -4.349  -5.740   3.829  0.00  0.00           H
ATOM   3688  HB3HARG X 241      -3.842  -7.114   2.847  0.00  0.00           H
ATOM   3689  CG HARG X 241      -5.670  -7.477   3.930  0.00  0.00           C
ATOM   3690  HG2HARG X 241      -5.599  -8.569   3.906  0.00  0.00           H
ATOM   3691  HG3HARG X 241      -6.180  -7.193   4.856  0.00  0.00           H
ATOM   3692  CD LARG X 241      -6.519  -7.035   2.732  0.00  0.00           C
ATOM   3693  HD2LARG X 241      -6.757  -5.974   2.835  0.00  0.00           H
ATOM   3694  HD3LARG X 241      -5.935  -7.170   1.818  0.00  0.00           H
ATOM   3695  NE LARG X 241      -7.758  -7.816   2.607  0.00  0.00           N
ATOM   3696  HE LARG X 241      -7.870  -8.613   3.228  0.00  0.00           H
ATOM   3697  CZ LARG X 241      -8.656  -7.655   1.649  0.00  0.00           C
ATOM   3698  NH1LARG X 241      -8.547  -6.734   0.738  0.00  0.00           N
ATOM   3699 HH11LARG X 241      -7.661  -6.266   0.610  0.00  0.00           H
ATOM   3700 HH12LARG X 241      -9.171  -6.766  -0.066  0.00  0.00           H
ATOM   3701  NH2LARG X 241      -9.700  -8.418   1.573  0.00  0.00           N
ATOM   3702 HH21LARG X 241      -9.784  -9.220   2.181  0.00  0.00           H
ATOM   3703 HH22LARG X 241     -10.232  -8.386   0.703  0.00  0.00           H
ATOM   3704  C  HARG X 241      -1.909  -6.832   4.349  0.00  0.00           C
ATOM   3705  O  HARG X 241      -1.259  -7.546   3.598  0.00  0.00           O
ATOM   3706  N  HSER X 242      -0.018  -7.525   6.388  0.00  0.00           N
ATOM   3707  H  HSER X 242      -0.622  -8.173   6.888  0.00  0.00           H
ATOM   3708  CA HSER X 242       1.349  -8.008   6.376  0.00  0.00           C
ATOM   3709  HA HSER X 242       1.917  -7.495   5.587  0.00  0.00           H
ATOM   3710  CB HSER X 242       2.116  -7.786   7.706  0.00  0.00           C
ATOM   3711  HB2HSER X 242       3.193  -7.928   7.552  0.00  0.00           H
ATOM   3712  HB3HSER X 242       1.963  -6.738   8.017  0.00  0.00           H
ATOM   3713  OG HSER X 242       1.737  -8.696   8.726  0.00  0.00           O
ATOM   3714  HG HSER X 242       0.753  -8.810   8.737  0.00  0.00           H
ATOM   3715  C  HSER X 242       1.344  -9.519   6.106  0.00  0.00           C
ATOM   3716  O  HSER X 242       0.402 -10.237   6.424  0.00  0.00           O
ATOM   3717  N  HPHE X 243       2.505 -10.011   5.574  0.00  0.00           N
ATOM   3718  H  HPHE X 243       3.223  -9.384   5.208  0.00  0.00           H
ATOM   3719  CA LPHE X 243       2.809 -11.444   5.568  0.00  0.00           C
ATOM   3720  HA LPHE X 243       1.864 -11.984   5.564  0.00  0.00           H
ATOM   3721  CB LPHE X 243       3.529 -11.844   4.264  0.00  0.00           C
ATOM   3722  HB2LPHE X 243       3.067 -11.322   3.427  0.00  0.00           H
ATOM   3723  HB3LPHE X 243       4.570 -11.526   4.313  0.00  0.00           H
ATOM   3724  CG LPHE X 243       3.461 -13.335   3.966  0.00  0.00           C
ATOM   3725  CD1LPHE X 243       4.590 -14.157   4.145  0.00  0.00           C
ATOM   3726  HD1LPHE X 243       5.528 -13.724   4.468  0.00  0.00           H
ATOM   3727  CE1LPHE X 243       4.503 -15.543   3.917  0.00  0.00           C
ATOM   3728  HE1LPHE X 243       5.377 -16.166   4.056  0.00  0.00           H
ATOM   3729  CZ LPHE X 243       3.278 -16.118   3.533  0.00  0.00           C
ATOM   3730  HZ LPHE X 243       3.201 -17.188   3.401  0.00  0.00           H
ATOM   3731  CE2LPHE X 243       2.153 -15.300   3.333  0.00  0.00           C
ATOM   3732  HE2LPHE X 243       1.208 -15.736   3.037  0.00  0.00           H
ATOM   3733  CD2LPHE X 243       2.250 -13.911   3.532  0.00  0.00           C
ATOM   3734  HD2LPHE X 243       1.387 -13.288   3.356  0.00  0.00           H
ATOM   3735  C  LPHE X 243       3.519 -11.888   6.873  0.00  0.00           C
ATOM   3736  O  LPHE X 243       4.414 -12.725   6.832  0.00  0.00           O
ATOM   3737  N  LILE X 244       3.169 -11.317   8.039  0.00  0.00           N
ATOM   3738  H  LILE X 244       2.498 -10.554   8.041  0.00  0.00           H
ATOM   3739  CA LILE X 244       3.595 -11.834   9.359  0.00  0.00           C
ATOM   3740  HA LILE X 244       4.550 -12.340   9.239  0.00  0.00           H
ATOM   3741  CB LILE X 244       3.827 -10.676  10.365  0.00  0.00           C
ATOM   3742  HB LILE X 244       2.889 -10.136  10.468  0.00  0.00           H
ATOM   3743  CG2LILE X 244       4.208 -11.141  11.782  0.00  0.00           C
ATOM   3744 HG21LILE X 244       4.423 -10.280  12.414  0.00  0.00           H
ATOM   3745 HG22LILE X 244       3.383 -11.682  12.237  0.00  0.00           H
ATOM   3746 HG23LILE X 244       5.084 -11.785  11.762  0.00  0.00           H
ATOM   3747  CG1LILE X 244       4.896  -9.673   9.869  0.00  0.00           C
ATOM   3748 HG12LILE X 244       4.530  -9.193   8.965  0.00  0.00           H
ATOM   3749 HG13LILE X 244       5.014  -8.886  10.614  0.00  0.00           H
ATOM   3750  CD1LILE X 244       6.281 -10.275   9.574  0.00  0.00           C
ATOM   3751 HD11LILE X 244       6.958  -9.485   9.256  0.00  0.00           H
ATOM   3752 HD12LILE X 244       6.693 -10.744  10.467  0.00  0.00           H
ATOM   3753 HD13LILE X 244       6.219 -11.007   8.770  0.00  0.00           H
ATOM   3754  C  LILE X 244       2.619 -12.906   9.883  0.00  0.00           C
ATOM   3755  O  LILE X 244       1.407 -12.843   9.647  0.00  0.00           O
ATOM   3756  N  LGLU X 245       3.162 -13.894  10.599  0.00  0.00           N
ATOM   3757  H  LGLU X 245       4.164 -13.856  10.758  0.00  0.00           H
ATOM   3758  CA LGLU X 245       2.432 -14.978  11.273  0.00  0.00           C
ATOM   3759  HA LGLU X 245       1.824 -15.509  10.541  0.00  0.00           H
ATOM   3760  CB LGLU X 245       3.434 -15.975  11.886  0.00  0.00           C
ATOM   3761  HB2LGLU X 245       4.123 -15.408  12.512  0.00  0.00           H
ATOM   3762  HB3LGLU X 245       2.909 -16.665  12.547  0.00  0.00           H
ATOM   3763  CG LGLU X 245       4.267 -16.776  10.861  0.00  0.00           C
ATOM   3764  HG2LGLU X 245       4.540 -16.133  10.024  0.00  0.00           H
ATOM   3765  HG3LGLU X 245       5.195 -17.075  11.353  0.00  0.00           H
ATOM   3766  CD LGLU X 245       3.593 -18.049  10.322  0.00  0.00           C
ATOM   3767  OE1LGLU X 245       2.432 -18.346  10.704  0.00  0.00           O
ATOM   3768  OE2LGLU X 245       4.249 -18.780   9.534  0.00  0.00           O
ATOM   3769  C  LGLU X 245       1.483 -14.456  12.368  0.00  0.00           C
ATOM   3770  O  LGLU X 245       1.763 -13.470  13.069  0.00  0.00           O
ATOM   3771  O  LWAT X 249       1.853   6.195  16.235  0.00  0.00           O
ATOM   3772  H1 LWAT X 249       1.286   6.548  15.518  0.00  0.00           H
ATOM   3773  H2 LWAT X 249       1.224   6.221  16.989  0.00  0.00           H
ATOM   3774  O  LWAT X 250      -6.317   3.354   7.570  0.00  0.00           O
ATOM   3775  H1 LWAT X 250      -5.768   2.772   7.020  0.00  0.00           H
ATOM   3776  H2 LWAT X 250      -6.499   2.755   8.334  0.00  0.00           H
ATOM   3777  O  LWAT X 251      -9.402  -4.362  -2.916  0.00  0.00           O
ATOM   3778  H1 LWAT X 251     -10.302  -3.993  -2.973  0.00  0.00           H
ATOM   3779  H2 LWAT X 251      -9.589  -5.239  -2.505  0.00  0.00           H
ATOM   3780  O  LWAT X 252      -1.301   7.917 -15.749  0.00  0.00           O
ATOM   3781  H1 LWAT X 252      -0.494   8.129 -16.276  0.00  0.00           H
ATOM   3782  H2 LWAT X 252      -0.933   7.243 -15.146  0.00  0.00           H
ATOM   3783  O  LWAT X 253       2.661   2.718  -0.529  0.00  0.00           O
ATOM   3784  H1 LWAT X 253       3.442   2.805   0.057  0.00  0.00           H
ATOM   3785  H2 LWAT X 253       2.243   1.922  -0.121  0.00  0.00           H
ATOM   3786  O  LWAT X 254       3.812   0.990  13.710  0.00  0.00           O
ATOM   3787  H1 LWAT X 254       4.640   0.454  13.661  0.00  0.00           H
ATOM   3788  H2 LWAT X 254       3.304   0.549  12.985  0.00  0.00           H
ATOM   3789  O  LWAT X 255       9.098   3.406 -17.083  0.00  0.00           O
ATOM   3790  H1 LWAT X 255       8.557   2.957 -17.759  0.00  0.00           H
ATOM   3791  H2 LWAT X 255       9.836   2.768 -16.981  0.00  0.00           H
ATOM   3792  O  LWAT X 256      21.535  -4.754  -6.801  0.00  0.00           O
ATOM   3793  H1 LWAT X 256      21.922  -3.903  -7.131  0.00  0.00           H
ATOM   3794  H2 LWAT X 256      22.280  -5.020  -6.199  0.00  0.00           H
ATOM   3795  O  LWAT X 258       5.937  12.120  -4.823  0.00  0.00           O
ATOM   3796  H1 LWAT X 258       5.546  11.366  -5.316  0.00  0.00           H
ATOM   3797  H2 LWAT X 258       6.827  11.772  -4.635  0.00  0.00           H
ATOM   3798  O  LWAT X 259      21.380   3.637  -5.652  0.00  0.00           O
ATOM   3799  H1 LWAT X 259      20.888   4.230  -5.050  0.00  0.00           H
ATOM   3800  H2 LWAT X 259      20.819   2.838  -5.628  0.00  0.00           H
ATOM   3801  O  LWAT X 260     -14.471   4.940  -0.299  0.00  0.00           O
ATOM   3802  H1 LWAT X 260     -15.035   5.266   0.429  0.00  0.00           H
ATOM   3803  H2 LWAT X 260     -15.122   4.433  -0.828  0.00  0.00           H
ATOM   3804  O  LWAT X 261      -7.761   5.510   8.227  0.00  0.00           O
ATOM   3805  H1 LWAT X 261      -7.821   5.966   7.358  0.00  0.00           H
ATOM   3806  H2 LWAT X 261      -7.281   4.692   7.935  0.00  0.00           H
ATOM   3807  O  LWAT X 262      18.839  -5.095   7.632  0.00  0.00           O
ATOM   3808  H1 LWAT X 262      18.387  -4.806   8.466  0.00  0.00           H
ATOM   3809  H2 LWAT X 262      18.907  -4.208   7.194  0.00  0.00           H
ATOM   3810  O  LWAT X 264      16.527  -3.283  -5.757  0.00  0.00           O
ATOM   3811  H1 LWAT X 264      16.107  -3.287  -6.632  0.00  0.00           H
ATOM   3812  H2 LWAT X 264      17.342  -3.796  -5.933  0.00  0.00           H
ATOM   3813  O  LWAT X 265     -17.070   0.446  -7.696  0.00  0.00           O
ATOM   3814  H1 LWAT X 265     -17.907   0.885  -7.961  0.00  0.00           H
ATOM   3815  H2 LWAT X 265     -16.602   1.193  -7.267  0.00  0.00           H
ATOM   3816  O  LWAT X 266     -15.906   7.090  -3.719  0.00  0.00           O
ATOM   3817  H1 LWAT X 266     -15.431   7.796  -4.229  0.00  0.00           H
ATOM   3818  H2 LWAT X 266     -16.218   6.545  -4.482  0.00  0.00           H
ATOM   3819  O  LWAT X 267     -14.031   7.554   3.572  0.00  0.00           O
ATOM   3820  H1 LWAT X 267     -13.175   7.221   3.194  0.00  0.00           H
ATOM   3821  H2 LWAT X 267     -13.834   7.404   4.526  0.00  0.00           H
ATOM   3822  O  LWAT X 268      -3.175 -12.185  -9.081  0.00  0.00           O
ATOM   3823  H1 LWAT X 268      -3.260 -12.287  -8.117  0.00  0.00           H
ATOM   3824  H2 LWAT X 268      -2.932 -13.095  -9.348  0.00  0.00           H
ATOM   3825  O  LWAT X 269      10.984  -4.016  -7.151  0.00  0.00           O
ATOM   3826  H1 LWAT X 269      11.176  -4.030  -6.199  0.00  0.00           H
ATOM   3827  H2 LWAT X 269      10.876  -4.968  -7.346  0.00  0.00           H
ATOM   3828  O  LWAT X 271       1.728  16.217  -5.570  0.00  0.00           O
ATOM   3829  H1 LWAT X 271       1.133  16.944  -5.283  0.00  0.00           H
ATOM   3830  H2 LWAT X 271       1.134  15.446  -5.401  0.00  0.00           H
ATOM   3831  O  LWAT X 272     -12.094 -15.777  -2.035  0.00  0.00           O
ATOM   3832  H1 LWAT X 272     -11.784 -14.899  -1.705  0.00  0.00           H
ATOM   3833  H2 LWAT X 272     -11.247 -16.085  -2.451  0.00  0.00           H
ATOM   3834  O  LWAT X 273     -14.457  -6.963 -11.790  0.00  0.00           O
ATOM   3835  H1 LWAT X 273     -14.669  -6.192 -11.225  0.00  0.00           H
ATOM   3836  H2 LWAT X 273     -14.531  -7.677 -11.099  0.00  0.00           H
ATOM   3837  O  LWAT X 274      15.779 -10.739   0.104  0.00  0.00           O
ATOM   3838  H1 LWAT X 274      16.159 -10.666  -0.803  0.00  0.00           H
ATOM   3839  H2 LWAT X 274      16.434 -11.356   0.506  0.00  0.00           H
ATOM   3840  O  LWAT X 275      -0.558  13.923  11.897  0.00  0.00           O
ATOM   3841  H1 LWAT X 275      -0.139  14.410  12.644  0.00  0.00           H
ATOM   3842  H2 LWAT X 275       0.226  13.574  11.446  0.00  0.00           H
ATOM   3843  O  LWAT X 276      -7.486  20.418  -8.746  0.00  0.00           O
ATOM   3844  H1 LWAT X 276      -7.000  19.839  -9.377  0.00  0.00           H
ATOM   3845  H2 LWAT X 276      -7.834  19.730  -8.129  0.00  0.00           H
ATOM   3846  O  LWAT X 277     -10.298  -6.303 -12.748  0.00  0.00           O
ATOM   3847  H1 LWAT X 277      -9.360  -6.476 -13.016  0.00  0.00           H
ATOM   3848  H2 LWAT X 277     -10.127  -5.754 -11.948  0.00  0.00           H
ATOM   3849  O  LWAT X 279      21.339   0.954   1.634  0.00  0.00           O
ATOM   3850  H1 LWAT X 279      22.183   0.863   2.129  0.00  0.00           H
ATOM   3851  H2 LWAT X 279      21.642   0.683   0.737  0.00  0.00           H
ATOM   3852  O  LWAT X 280     -14.619   9.018  -5.104  0.00  0.00           O
ATOM   3853  H1 LWAT X 280     -14.554   8.880  -6.076  0.00  0.00           H
ATOM   3854  H2 LWAT X 280     -14.981   9.936  -5.093  0.00  0.00           H
ATOM   3855  O  LWAT X 281      15.711  -7.102   5.493  0.00  0.00           O
ATOM   3856  H1 LWAT X 281      14.762  -6.886   5.638  0.00  0.00           H
ATOM   3857  H2 LWAT X 281      15.857  -6.626   4.641  0.00  0.00           H
ATOM   3858  O  LWAT X 282     -12.952 -10.398   1.115  0.00  0.00           O
ATOM   3859  H1 LWAT X 282     -13.323  -9.509   0.937  0.00  0.00           H
ATOM   3860  H2 LWAT X 282     -12.997 -10.412   2.095  0.00  0.00           H
ATOM   3861  O  LWAT X 283      -6.236   9.842  -1.106  0.00  0.00           O
ATOM   3862  H1 LWAT X 283      -6.071   8.923  -1.395  0.00  0.00           H
ATOM   3863  H2 LWAT X 283      -7.099   9.751  -0.665  0.00  0.00           H
ATOM   3864  O  LWAT X 284      13.642  14.776   3.172  0.00  0.00           O
ATOM   3865  H1 LWAT X 284      13.203  15.345   3.837  0.00  0.00           H
ATOM   3866  H2 LWAT X 284      14.572  14.820   3.498  0.00  0.00           H
ATOM   3867  O  LWAT X 285     -23.354   5.685  -2.099  0.00  0.00           O
ATOM   3868  H1 LWAT X 285     -22.878   6.149  -2.831  0.00  0.00           H
ATOM   3869  H2 LWAT X 285     -23.818   6.440  -1.694  0.00  0.00           H
ATOM   3870  O  LWAT X 286      14.084  13.166  -0.551  0.00  0.00           O
ATOM   3871  H1 LWAT X 286      14.958  12.997  -0.123  0.00  0.00           H
ATOM   3872  H2 LWAT X 286      13.899  14.061  -0.190  0.00  0.00           H
ATOM   3873  O  LWAT X 287      10.669  -0.028  -7.914  0.00  0.00           O
ATOM   3874  H1 LWAT X 287      10.276   0.721  -8.405  0.00  0.00           H
ATOM   3875  H2 LWAT X 287       9.910  -0.311  -7.371  0.00  0.00           H
ATOM   3876  O  LWAT X 288       0.182 -11.128  -5.775  0.00  0.00           O
ATOM   3877  H1 LWAT X 288       0.795 -10.363  -5.737  0.00  0.00           H
ATOM   3878  H2 LWAT X 288       0.363 -11.547  -4.906  0.00  0.00           H
ATOM   3879  O  LWAT X 289      -2.464  20.219   2.144  0.00  0.00           O
ATOM   3880  H1 LWAT X 289      -2.857  19.405   2.544  0.00  0.00           H
ATOM   3881  H2 LWAT X 289      -1.822  20.450   2.860  0.00  0.00           H
ATOM   3882  O  LWAT X 290     -16.813  -2.086  -8.287  0.00  0.00           O
ATOM   3883  H1 LWAT X 290     -16.811  -1.109  -8.095  0.00  0.00           H
ATOM   3884  H2 LWAT X 290     -15.944  -2.319  -7.886  0.00  0.00           H
ATOM   3885  O  LWAT X 291      -1.018  -2.637  -3.101  0.00  0.00           O
ATOM   3886  H1 LWAT X 291      -1.348  -1.869  -3.600  0.00  0.00           H
ATOM   3887  H2 LWAT X 291      -0.625  -3.179  -3.805  0.00  0.00           H
ATOM   3888  O  LWAT X 292      -9.354  20.498 -10.765  0.00  0.00           O
ATOM   3889  H1 LWAT X 292      -9.763  21.388 -10.649  0.00  0.00           H
ATOM   3890  H2 LWAT X 292      -8.726  20.518 -10.002  0.00  0.00           H
ATOM   3891  O  LWAT X 294      -7.816  -6.759 -13.779  0.00  0.00           O
ATOM   3892  H1 LWAT X 294      -8.016  -6.621 -14.738  0.00  0.00           H
ATOM   3893  H2 LWAT X 294      -7.473  -7.688 -13.834  0.00  0.00           H
ATOM   3894  O  LWAT X 295       2.805   9.309 -13.990  0.00  0.00           O
ATOM   3895  H1 LWAT X 295       3.583   9.845 -13.750  0.00  0.00           H
ATOM   3896  H2 LWAT X 295       3.132   8.848 -14.789  0.00  0.00           H
ATOM   3897  O  LWAT X 296      11.415   5.561 -19.382  0.00  0.00           O
ATOM   3898  H1 LWAT X 296      11.350   5.196 -20.291  0.00  0.00           H
ATOM   3899  H2 LWAT X 296      12.394   5.624 -19.299  0.00  0.00           H
ATOM   3900  O  LWAT X 297       3.151  -6.774  -1.817  0.00  0.00           O
ATOM   3901  H1 LWAT X 297       2.690  -5.915  -1.925  0.00  0.00           H
ATOM   3902  H2 LWAT X 297       2.786  -7.066  -0.956  0.00  0.00           H
ATOM   3903  O  LWAT X 298     -10.962   8.916 -14.743  0.00  0.00           O
ATOM   3904  H1 LWAT X 298     -11.768   9.215 -15.213  0.00  0.00           H
ATOM   3905  H2 LWAT X 298     -10.307   8.931 -15.463  0.00  0.00           H
ATOM   3906  O  LWAT X 299      -4.993  10.594 -17.722  0.00  0.00           O
ATOM   3907  H1 LWAT X 299      -4.883   9.652 -17.522  0.00  0.00           H
ATOM   3908  H2 LWAT X 299      -5.437  10.555 -18.595  0.00  0.00           H
ATOM   3909  O  LWAT X 303      17.935  -7.534   6.985  0.00  0.00           O
ATOM   3910  H1 LWAT X 303      18.235  -6.627   7.249  0.00  0.00           H
ATOM   3911  H2 LWAT X 303      17.099  -7.288   6.517  0.00  0.00           H
ATOM   3912  O  LWAT X 304       3.641  16.456  -3.579  0.00  0.00           O
ATOM   3913  H1 LWAT X 304       3.089  16.318  -4.378  0.00  0.00           H
ATOM   3914  H2 LWAT X 304       4.375  15.828  -3.766  0.00  0.00           H
ATOM   3915  O  LWAT X 305       1.575  -4.591  -2.330  0.00  0.00           O
ATOM   3916  H1 LWAT X 305       0.914  -4.460  -3.034  0.00  0.00           H
ATOM   3917  H2 LWAT X 305       1.016  -4.416  -1.534  0.00  0.00           H
ATOM   3918  O  LWAT X 306      16.999  -0.448 -11.626  0.00  0.00           O
ATOM   3919  H1 LWAT X 306      16.874  -1.037 -10.841  0.00  0.00           H
ATOM   3920  H2 LWAT X 306      16.739  -1.077 -12.331  0.00  0.00           H
ATOM   3921  O  LWAT X 307      -0.820 -17.164  -2.996  0.00  0.00           O
ATOM   3922  H1 LWAT X 307      -0.043 -16.935  -2.430  0.00  0.00           H
ATOM   3923  H2 LWAT X 307      -0.891 -18.125  -2.776  0.00  0.00           H
ATOM   3924  O  LWAT X 308      -6.922   4.827 -14.258  0.00  0.00           O
ATOM   3925  H1 LWAT X 308      -7.713   4.733 -13.701  0.00  0.00           H
ATOM   3926  H2 LWAT X 308      -7.290   5.361 -15.004  0.00  0.00           H
ATOM   3927  O  LWAT X 309      -0.533 -14.217 -14.044  0.00  0.00           O
ATOM   3928  H1 LWAT X 309       0.151 -14.481 -13.396  0.00  0.00           H
ATOM   3929  H2 LWAT X 309      -1.345 -14.410 -13.517  0.00  0.00           H
ATOM   3930  O  LWAT X 310     -13.286  -6.759  -4.207  0.00  0.00           O
ATOM   3931  H1 LWAT X 310     -13.268  -7.349  -3.422  0.00  0.00           H
ATOM   3932  H2 LWAT X 310     -12.553  -7.147  -4.731  0.00  0.00           H
ATOM   3933  O  LWAT X 311       8.013  -2.163 -11.044  0.00  0.00           O
ATOM   3934  H1 LWAT X 311       8.468  -2.511 -10.232  0.00  0.00           H
ATOM   3935  H2 LWAT X 311       7.354  -1.580 -10.610  0.00  0.00           H
ATOM   3936  O  LWAT X 312       5.989  -2.915 -12.896  0.00  0.00           O
ATOM   3937  H1 LWAT X 312       6.192  -3.511 -13.636  0.00  0.00           H
ATOM   3938  H2 LWAT X 312       6.807  -2.949 -12.374  0.00  0.00           H
ATOM   3939  O  LWAT X 313       5.723  14.760  -4.054  0.00  0.00           O
ATOM   3940  H1 LWAT X 313       6.317  15.053  -4.793  0.00  0.00           H
ATOM   3941  H2 LWAT X 313       5.732  13.788  -4.238  0.00  0.00           H
ATOM   3942  O  LWAT X 314     -19.965   0.026  -6.184  0.00  0.00           O
ATOM   3943  H1 LWAT X 314     -19.821   0.420  -7.088  0.00  0.00           H
ATOM   3944  H2 LWAT X 314     -19.730   0.821  -5.650  0.00  0.00           H
ATOM   3945  O  LWAT X 315      -2.915  16.535   5.431  0.00  0.00           O
ATOM   3946  H1 LWAT X 315      -3.008  17.161   6.193  0.00  0.00           H
ATOM   3947  H2 LWAT X 315      -3.330  15.741   5.825  0.00  0.00           H
ATOM   3948  O  LWAT X 316       6.497  10.105 -11.066  0.00  0.00           O
ATOM   3949  H1 LWAT X 316       6.558   9.272 -10.528  0.00  0.00           H
ATOM   3950  H2 LWAT X 316       6.382  10.743 -10.303  0.00  0.00           H
ATOM   3951  O  LWAT X 317      19.383   9.095   2.707  0.00  0.00           O
ATOM   3952  H1 LWAT X 317      18.789   9.719   2.239  0.00  0.00           H
ATOM   3953  H2 LWAT X 317      18.834   8.286   2.710  0.00  0.00           H
ATOM   3954  O  LWAT X 318     -11.818  12.003 -12.027  0.00  0.00           O
ATOM   3955  H1 LWAT X 318     -11.718  11.037 -11.913  0.00  0.00           H
ATOM   3956  H2 LWAT X 318     -12.756  12.064 -12.287  0.00  0.00           H
ATOM   3957  O  LWAT X 319     -21.669  -5.650  -8.099  0.00  0.00           O
ATOM   3958  H1 LWAT X 319     -21.389  -4.720  -8.284  0.00  0.00           H
ATOM   3959  H2 LWAT X 319     -20.836  -6.111  -8.378  0.00  0.00           H
ATOM   3960  O  LWAT X 321       3.185  15.548  -7.840  0.00  0.00           O
ATOM   3961  H1 LWAT X 321       2.741  15.839  -7.014  0.00  0.00           H
ATOM   3962  H2 LWAT X 321       2.543  15.833  -8.507  0.00  0.00           H
ATOM   3963  O  LWAT X 322       9.431  -1.350 -13.261  0.00  0.00           O
ATOM   3964  H1 LWAT X 322      10.091  -0.771 -12.831  0.00  0.00           H
ATOM   3965  H2 LWAT X 322       8.958  -1.691 -12.469  0.00  0.00           H
ATOM   3966  O  LWAT X 323      -9.634 -16.545  -2.903  0.00  0.00           O
ATOM   3967  H1 LWAT X 323      -9.250 -16.528  -3.807  0.00  0.00           H
ATOM   3968  H2 LWAT X 323      -9.707 -17.526  -2.778  0.00  0.00           H
ATOM   3969  O  LWAT X 324     -19.130  -4.690 -11.890  0.00  0.00           O
ATOM   3970  H1 LWAT X 324     -18.790  -3.836 -11.546  0.00  0.00           H
ATOM   3971  H2 LWAT X 324     -18.853  -4.615 -12.832  0.00  0.00           H
ATOM   3972  O  LWAT X 325      15.462  -8.824  11.550  0.00  0.00           O
ATOM   3973  H1 LWAT X 325      15.725  -8.807  10.605  0.00  0.00           H
ATOM   3974  H2 LWAT X 325      16.222  -9.325  11.929  0.00  0.00           H
ATOM   3975  O  LWAT X 326      20.953  -5.062   2.500  0.00  0.00           O
ATOM   3976  H1 LWAT X 326      20.649  -4.415   1.826  0.00  0.00           H
ATOM   3977  H2 LWAT X 326      21.372  -4.444   3.144  0.00  0.00           H
ATOM   3978  O  LWAT X 327       0.654   0.540  -8.821  0.00  0.00           O
ATOM   3979  H1 LWAT X 327       0.591   0.150  -9.705  0.00  0.00           H
ATOM   3980  H2 LWAT X 327      -0.273   0.699  -8.597  0.00  0.00           H
ATOM   3981  O  LWAT X 328      12.496  -5.718 -13.373  0.00  0.00           O
ATOM   3982  H1 LWAT X 328      13.383  -6.070 -13.654  0.00  0.00           H
ATOM   3983  H2 LWAT X 328      12.801  -4.999 -12.780  0.00  0.00           H
ATOM   3984  O  LWAT X 329      -3.470  13.293   8.661  0.00  0.00           O
ATOM   3985  H1 LWAT X 329      -3.968  13.498   7.838  0.00  0.00           H
ATOM   3986  H2 LWAT X 329      -3.038  14.180   8.789  0.00  0.00           H
ATOM   3987  O  LWAT X 330      11.443 -13.300  -0.974  0.00  0.00           O
ATOM   3988  H1 LWAT X 330      11.068 -12.513  -1.449  0.00  0.00           H
ATOM   3989  H2 LWAT X 330      12.334 -12.936  -0.757  0.00  0.00           H
ATOM   3990  O  LWAT X 331      22.479   7.404   6.111  0.00  0.00           O
ATOM   3991  H1 LWAT X 331      21.520   7.335   6.369  0.00  0.00           H
ATOM   3992  H2 LWAT X 331      22.400   8.066   5.400  0.00  0.00           H
ATOM   3993  O  LWAT X 332     -10.619  12.919  -5.284  0.00  0.00           O
ATOM   3994  H1 LWAT X 332     -10.466  12.025  -4.888  0.00  0.00           H
ATOM   3995  H2 LWAT X 332     -11.122  13.329  -4.544  0.00  0.00           H
ATOM   3996  O  LWAT X 333      -5.973 -14.947   4.313  0.00  0.00           O
ATOM   3997  H1 LWAT X 333      -6.457 -14.133   4.562  0.00  0.00           H
ATOM   3998  H2 LWAT X 333      -5.948 -15.401   5.184  0.00  0.00           H
ATOM   3999  O  LWAT X 334      -6.060  -4.121 -18.622  0.00  0.00           O
ATOM   4000  H1 LWAT X 334      -6.033  -5.113 -18.675  0.00  0.00           H
ATOM   4001  H2 LWAT X 334      -5.106  -3.972 -18.406  0.00  0.00           H
ATOM   4002  O  LWAT X 336      -3.613  18.051   3.287  0.00  0.00           O
ATOM   4003  H1 LWAT X 336      -3.326  17.477   4.040  0.00  0.00           H
ATOM   4004  H2 LWAT X 336      -4.557  18.188   3.558  0.00  0.00           H
ATOM   4005  O  LWAT X 337       9.052  -2.799  -8.641  0.00  0.00           O
ATOM   4006  H1 LWAT X 337       8.809  -2.171  -7.925  0.00  0.00           H
ATOM   4007  H2 LWAT X 337       9.785  -3.279  -8.189  0.00  0.00           H
ATOM   4008  O  LWAT X 338     -14.697   2.347 -15.541  0.00  0.00           O
ATOM   4009  H1 LWAT X 338     -14.169   2.872 -16.178  0.00  0.00           H
ATOM   4010  H2 LWAT X 338     -14.722   2.968 -14.778  0.00  0.00           H
ATOM   4011  O  LWAT X 339     -13.071  -8.320  -1.940  0.00  0.00           O
ATOM   4012  H1 LWAT X 339     -13.615  -8.349  -1.125  0.00  0.00           H
ATOM   4013  H2 LWAT X 339     -12.170  -8.377  -1.531  0.00  0.00           H
ATOM   4014  O  LWAT X 340      18.491  -7.571  -6.309  0.00  0.00           O
ATOM   4015  H1 LWAT X 340      19.261  -7.570  -6.917  0.00  0.00           H
ATOM   4016  H2 LWAT X 340      18.004  -8.352  -6.648  0.00  0.00           H
ATOM   4017  O  LWAT X 341      -1.600  -7.300 -14.228  0.00  0.00           O
ATOM   4018  H1 LWAT X 341      -0.947  -7.988 -13.991  0.00  0.00           H
ATOM   4019  H2 LWAT X 341      -2.240  -7.406 -13.493  0.00  0.00           H
ATOM   4020  O  LWAT X 342      21.078  -1.596  -2.901  0.00  0.00           O
ATOM   4021  H1 LWAT X 342      20.209  -1.163  -2.951  0.00  0.00           H
ATOM   4022  H2 LWAT X 342      20.806  -2.539  -2.817  0.00  0.00           H
ATOM   4023  O  LWAT X 343       0.241  19.635  -2.435  0.00  0.00           O
ATOM   4024  H1 LWAT X 343       0.047  19.144  -3.272  0.00  0.00           H
ATOM   4025  H2 LWAT X 343       1.025  19.116  -2.138  0.00  0.00           H
ATOM   4026  O  LWAT X 344       2.829  11.602 -18.570  0.00  0.00           O
ATOM   4027  H1 LWAT X 344       1.968  11.455 -18.111  0.00  0.00           H
ATOM   4028  H2 LWAT X 344       3.429  11.632 -17.805  0.00  0.00           H
ATOM   4029  O  LWAT X 345     -19.570   8.213  -0.056  0.00  0.00           O
ATOM   4030  H1 LWAT X 345     -20.242   8.337  -0.769  0.00  0.00           H
ATOM   4031  H2 LWAT X 345     -18.750   8.266  -0.605  0.00  0.00           H
ATOM   4032  O  LWAT X 346     -17.336   8.144  -1.624  0.00  0.00           O
ATOM   4033  H1 LWAT X 346     -16.896   7.724  -2.403  0.00  0.00           H
ATOM   4034  H2 LWAT X 346     -16.963   9.051  -1.711  0.00  0.00           H
ATOM   4035  O  LWAT X 347       5.627   1.556  18.237  0.00  0.00           O
ATOM   4036  H1 LWAT X 347       5.023   2.097  18.792  0.00  0.00           H
ATOM   4037  H2 LWAT X 347       5.538   2.021  17.381  0.00  0.00           H
ATOM   4038  O  LWAT X 348     -14.817   6.631 -13.246  0.00  0.00           O
ATOM   4039  H1 LWAT X 348     -14.856   5.651 -13.345  0.00  0.00           H
ATOM   4040  H2 LWAT X 348     -13.855   6.766 -13.426  0.00  0.00           H
ATOM   4041  O  LWAT X 349      -7.743  22.659  -3.059  0.00  0.00           O
ATOM   4042  H1 LWAT X 349      -7.295  21.848  -3.369  0.00  0.00           H
ATOM   4043  H2 LWAT X 349      -7.132  22.950  -2.354  0.00  0.00           H
ATOM   4044  O  LWAT X 350      -2.548  -6.277 -16.530  0.00  0.00           O
ATOM   4045  H1 LWAT X 350      -2.156  -6.580 -15.669  0.00  0.00           H
ATOM   4046  H2 LWAT X 350      -3.292  -6.924 -16.582  0.00  0.00           H
ATOM   4047  O  LWAT X 351       1.594  -4.702 -15.316  0.00  0.00           O
ATOM   4048  H1 LWAT X 351       1.173  -3.882 -15.686  0.00  0.00           H
ATOM   4049  H2 LWAT X 351       1.127  -5.365 -15.882  0.00  0.00           H
ATOM   4050  O  LWAT X 352      17.849   1.362  -9.630  0.00  0.00           O
ATOM   4051  H1 LWAT X 352      17.521   0.914 -10.436  0.00  0.00           H
ATOM   4052  H2 LWAT X 352      17.616   2.291  -9.832  0.00  0.00           H
ATOM   4053  O  LWAT X 353      23.693   0.456   3.017  0.00  0.00           O
ATOM   4054  H1 LWAT X 353      23.763  -0.526   3.038  0.00  0.00           H
ATOM   4055  H2 LWAT X 353      24.600   0.671   2.693  0.00  0.00           H
ATOM   4056  O  LWAT X 354      -9.974   9.415  10.481  0.00  0.00           O
ATOM   4057  H1 LWAT X 354      -9.208   9.884  10.897  0.00  0.00           H
ATOM   4058  H2 LWAT X 354     -10.704   9.944  10.887  0.00  0.00           H
ATOM   4059  O  LWAT X 355       6.960 -20.013  -6.295  0.00  0.00           O
ATOM   4060  H1 LWAT X 355       6.242 -19.900  -5.623  0.00  0.00           H
ATOM   4061  H2 LWAT X 355       6.526 -19.588  -7.066  0.00  0.00           H
ATOM   4062  O  LWAT X 357       6.839   8.144 -15.688  0.00  0.00           O
ATOM   4063  H1 LWAT X 357       6.733   7.166 -15.835  0.00  0.00           H
ATOM   4064  H2 LWAT X 357       6.762   8.150 -14.701  0.00  0.00           H
ATOM   4065  O  LWAT X 359      -5.086  12.198  10.643  0.00  0.00           O
ATOM   4066  H1 LWAT X 359      -5.181  11.235  10.475  0.00  0.00           H
ATOM   4067  H2 LWAT X 359      -4.509  12.450   9.889  0.00  0.00           H
ATOM   4068  O  LWAT X 360      -9.908  11.106  -1.260  0.00  0.00           O
ATOM   4069  H1 LWAT X 360      -9.313  10.624  -0.647  0.00  0.00           H
ATOM   4070  H2 LWAT X 360     -10.765  10.995  -0.780  0.00  0.00           H
ATOM   4071  O  LWAT X 361       2.107  16.268 -11.194  0.00  0.00           O
ATOM   4072  H1 LWAT X 361       1.632  16.400 -12.050  0.00  0.00           H
ATOM   4073  H2 LWAT X 361       1.620  16.931 -10.649  0.00  0.00           H
ATOM   4074  O  LWAT X 362     -10.356  22.044  -7.968  0.00  0.00           O
ATOM   4075  H1 LWAT X 362      -9.495  22.070  -7.508  0.00  0.00           H
ATOM   4076  H2 LWAT X 362     -10.961  21.913  -7.200  0.00  0.00           H
ATOM   4077  O  LWAT X 363     -12.173  11.070   0.184  0.00  0.00           O
ATOM   4078  H1 LWAT X 363     -12.964  10.486   0.215  0.00  0.00           H
ATOM   4079  H2 LWAT X 363     -12.623  11.938   0.047  0.00  0.00           H
ATOM   4080  O  LWAT X 364       2.795  -3.234  20.210  0.00  0.00           O
ATOM   4081  H1 LWAT X 364       2.931  -3.708  19.350  0.00  0.00           H
ATOM   4082  H2 LWAT X 364       2.340  -2.428  19.873  0.00  0.00           H
ATOM   4083  O  LWAT X1098       9.111   8.884 -16.974  0.00  0.00           O
ATOM   4084  H1 LWAT X1098       8.267   8.783 -16.477  0.00  0.00           H
ATOM   4085  H2 LWAT X1098       8.807   8.618 -17.871  0.00  0.00           H
ATOM   4086  O  LWAT X1791      -6.863  13.261 -19.794  0.00  0.00           O
ATOM   4087  H1 LWAT X1791      -6.646  12.305 -19.937  0.00  0.00           H
ATOM   4088  H2 LWAT X1791      -6.290  13.648 -20.503  0.00  0.00           H
ATOM   4089  O  LWAT X3226      22.901 -12.763  -7.560  0.00  0.00           O
ATOM   4090  H1 LWAT X3226      21.977 -12.658  -7.252  0.00  0.00           H
ATOM   4091  H2 LWAT X3226      22.786 -13.569  -8.126  0.00  0.00           H
ATOM   4092  O  LWAT X3335      20.603  -7.038  -7.967  0.00  0.00           O
ATOM   4093  H1 LWAT X3335      20.319  -6.783  -8.874  0.00  0.00           H
ATOM   4094  H2 LWAT X3335      20.926  -6.167  -7.641  0.00  0.00           H
ATOM   4095  O  LWAT X3337      22.215 -14.921  -9.085  0.00  0.00           O
ATOM   4096  H1 LWAT X3337      22.725 -15.649  -9.518  0.00  0.00           H
ATOM   4097  H2 LWAT X3337      21.587 -15.488  -8.559  0.00  0.00           H
ATOM   4098  O  LWAT X3351      21.138 -13.866 -11.405  0.00  0.00           O
ATOM   4099  H1 LWAT X3351      21.464 -14.261 -10.566  0.00  0.00           H
ATOM   4100  H2 LWAT X3351      21.365 -12.920 -11.236  0.00  0.00           H
ATOM   4101  O  LWAT X3355      18.591 -11.945 -14.521  0.00  0.00           O
ATOM   4102  H1 LWAT X3355      19.242 -12.670 -14.375  0.00  0.00           H
ATOM   4103  H2 LWAT X3355      18.901 -11.638 -15.413  0.00  0.00           H
ATOM   4104  O  LWAT X3365      26.053  -0.253  -3.410  0.00  0.00           O
ATOM   4105  H1 LWAT X3365      26.550  -0.107  -4.249  0.00  0.00           H
ATOM   4106  H2 LWAT X3365      25.897  -1.224  -3.488  0.00  0.00           H
ATOM   4107  O  LWAT X3378      20.086   7.141 -13.608  0.00  0.00           O
ATOM   4108  H1 LWAT X3378      19.890   7.919 -14.186  0.00  0.00           H
ATOM   4109  H2 LWAT X3378      19.173   6.937 -13.302  0.00  0.00           H
ATOM   4110  O  LWAT X3394      23.648   4.755  -6.346  0.00  0.00           O
ATOM   4111  H1 LWAT X3394      22.766   4.291  -6.252  0.00  0.00           H
ATOM   4112  H2 LWAT X3394      23.357   5.634  -5.981  0.00  0.00           H
ATOM   4113  O  LWAT X3456      21.894 -11.311 -11.047  0.00  0.00           O
ATOM   4114  H1 LWAT X3456      21.355 -10.485 -11.095  0.00  0.00           H
ATOM   4115  H2 LWAT X3456      22.444 -11.085 -10.255  0.00  0.00           H
ATOM   4116  O  LWAT X3457      20.073   1.231 -16.792  0.00  0.00           O
ATOM   4117  H1 LWAT X3457      20.024   1.478 -15.838  0.00  0.00           H
ATOM   4118  H2 LWAT X3457      20.683   1.949 -17.101  0.00  0.00           H
ATOM   4119  O  LWAT X3481      21.711   9.233  -5.664  0.00  0.00           O
ATOM   4120  H1 LWAT X3481      21.126   9.389  -6.430  0.00  0.00           H
ATOM   4121  H2 LWAT X3481      21.982  10.151  -5.448  0.00  0.00           H
ATOM   4122  O  LWAT X3491      19.907  -6.230 -10.514  0.00  0.00           O
ATOM   4123  H1 LWAT X3491      20.214  -5.301 -10.502  0.00  0.00           H
ATOM   4124  H2 LWAT X3491      19.352  -6.218 -11.327  0.00  0.00           H
ATOM   4125  O  LWAT X3498      22.714   6.925 -12.690  0.00  0.00           O
ATOM   4126  H1 LWAT X3498      22.887   7.683 -12.100  0.00  0.00           H
ATOM   4127  H2 LWAT X3498      21.793   7.112 -12.967  0.00  0.00           H
ATOM   4128  O  LWAT X3820       9.495 -23.005  -1.304  0.00  0.00           O
ATOM   4129  H1 LWAT X3820      10.447 -23.046  -1.051  0.00  0.00           H
ATOM   4130  H2 LWAT X3820       9.106 -23.482  -0.537  0.00  0.00           H
ATOM   4131  O  LWAT X3826      12.762 -19.539 -10.819  0.00  0.00           O
ATOM   4132  H1 LWAT X3826      12.237 -19.697 -10.013  0.00  0.00           H
ATOM   4133  H2 LWAT X3826      13.362 -18.829 -10.526  0.00  0.00           H
ATOM   4134  O  LWAT X3839      15.038 -17.089 -15.697  0.00  0.00           O
ATOM   4135  H1 LWAT X3839      14.859 -16.128 -15.674  0.00  0.00           H
ATOM   4136  H2 LWAT X3839      15.141 -17.277 -14.741  0.00  0.00           H
ATOM   4137  O  LWAT X3904      20.736 -16.798  -7.871  0.00  0.00           O
ATOM   4138  H1 LWAT X3904      21.062 -17.487  -7.264  0.00  0.00           H
ATOM   4139  H2 LWAT X3904      19.916 -17.230  -8.205  0.00  0.00           H
ATOM   4140  O  LWAT X3907       8.081 -18.504 -13.996  0.00  0.00           O
ATOM   4141  H1 LWAT X3907       7.428 -19.172 -13.671  0.00  0.00           H
ATOM   4142  H2 LWAT X3907       8.892 -18.869 -13.554  0.00  0.00           H
ATOM   4143  O  LWAT X3919      10.386 -19.528 -13.116  0.00  0.00           O
ATOM   4144  H1 LWAT X3919      11.136 -19.161 -13.656  0.00  0.00           H
ATOM   4145  H2 LWAT X3919      10.803 -20.378 -12.850  0.00  0.00           H
ATOM   4146  O  LWAT X3924      14.548 -17.404 -10.487  0.00  0.00           O
ATOM   4147  H1 LWAT X3924      15.431 -17.088 -10.174  0.00  0.00           H
ATOM   4148  H2 LWAT X3924      13.980 -16.762  -9.995  0.00  0.00           H
ATOM   4149  O  LWAT X3936      11.709 -13.686 -15.319  0.00  0.00           O
ATOM   4150  H1 LWAT X3936      11.772 -12.856 -15.859  0.00  0.00           H
ATOM   4151  H2 LWAT X3936      10.758 -13.898 -15.496  0.00  0.00           H
ATOM   4152  O  LWAT X3937      11.146 -10.125 -14.583  0.00  0.00           O
ATOM   4153  H1 LWAT X3937      11.335  -9.183 -14.838  0.00  0.00           H
ATOM   4154  H2 LWAT X3937      11.459 -10.569 -15.404  0.00  0.00           H
ATOM   4155  O  LWAT X3943      12.312  -9.450 -12.093  0.00  0.00           O
ATOM   4156  H1 LWAT X3943      11.854  -9.714 -12.921  0.00  0.00           H
ATOM   4157  H2 LWAT X3943      13.244  -9.647 -12.362  0.00  0.00           H
ATOM   4158  O  LWAT X3947      20.517 -13.910 -14.001  0.00  0.00           O
ATOM   4159  H1 LWAT X3947      21.464 -13.899 -14.256  0.00  0.00           H
ATOM   4160  H2 LWAT X3947      20.628 -13.949 -13.012  0.00  0.00           H
ATOM   4161  O  LWAT X3956      14.972 -18.009 -13.087  0.00  0.00           O
ATOM   4162  H1 LWAT X3956      14.772 -17.759 -12.150  0.00  0.00           H
ATOM   4163  H2 LWAT X3956      15.586 -18.748 -12.936  0.00  0.00           H
ATOM   4164  O  LWAT X3964      18.247  -3.820 -14.109  0.00  0.00           O
ATOM   4165  H1 LWAT X3964      17.528  -3.493 -13.519  0.00  0.00           H
ATOM   4166  H2 LWAT X3964      19.008  -3.316 -13.747  0.00  0.00           H
ATOM   4167  O  LWAT X3969      17.495  -3.547 -16.717  0.00  0.00           O
ATOM   4168  H1 LWAT X3969      17.805  -3.612 -15.784  0.00  0.00           H
ATOM   4169  H2 LWAT X3969      17.916  -4.344 -17.096  0.00  0.00           H
ATOM   4170  O  LWAT X3973      18.820 -10.026 -12.536  0.00  0.00           O
ATOM   4171  H1 LWAT X3973      18.025  -9.527 -12.810  0.00  0.00           H
ATOM   4172  H2 LWAT X3973      18.769 -10.782 -13.165  0.00  0.00           H
ATOM   4173  O  LWAT X3975       6.755 -10.519 -19.252  0.00  0.00           O
ATOM   4174  H1 LWAT X3975       6.700 -10.050 -18.390  0.00  0.00           H
ATOM   4175  H2 LWAT X3975       6.144 -11.272 -19.061  0.00  0.00           H
ATOM   4176  O  LWAT X3993      11.750  -7.596 -15.195  0.00  0.00           O
ATOM   4177  H1 LWAT X3993      12.462  -7.322 -15.792  0.00  0.00           H
ATOM   4178  H2 LWAT X3993      11.846  -6.922 -14.480  0.00  0.00           H
ATOM   4179  O  LWAT X3997      14.371 -14.367 -15.848  0.00  0.00           O
ATOM   4180  H1 LWAT X3997      14.850 -13.605 -15.439  0.00  0.00           H
ATOM   4181  H2 LWAT X3997      13.450 -14.122 -15.591  0.00  0.00           H
ATOM   4182  O  LWAT X3998      16.247  -3.102 -12.412  0.00  0.00           O
ATOM   4183  H1 LWAT X3998      15.362  -3.527 -12.414  0.00  0.00           H
ATOM   4184  H2 LWAT X3998      16.375  -2.998 -11.439  0.00  0.00           H
ATOM   4185  O  LWAT X4013      22.868  -8.425  -7.389  0.00  0.00           O
ATOM   4186  H1 LWAT X4013      21.982  -8.012  -7.508  0.00  0.00           H
ATOM   4187  H2 LWAT X4013      23.441  -7.669  -7.628  0.00  0.00           H
ATOM   4188  O  LWAT X4022       6.932  -5.071 -21.613  0.00  0.00           O
ATOM   4189  H1 LWAT X4022       7.372  -5.854 -21.187  0.00  0.00           H
ATOM   4190  H2 LWAT X4022       6.393  -5.559 -22.287  0.00  0.00           H
ATOM   4191  O  LWAT X4025      12.512 -18.381 -14.202  0.00  0.00           O
ATOM   4192  H1 LWAT X4025      12.807 -18.760 -15.065  0.00  0.00           H
ATOM   4193  H2 LWAT X4025      13.389 -18.314 -13.754  0.00  0.00           H
ATOM   4194  O  LWAT X4037       4.749 -15.019 -14.268  0.00  0.00           O
ATOM   4195  H1 LWAT X4037       5.618 -15.339 -14.595  0.00  0.00           H
ATOM   4196  H2 LWAT X4037       4.443 -15.810 -13.780  0.00  0.00           H
ATOM   4197  O  LWAT X4052       6.674 -10.017 -16.409  0.00  0.00           O
ATOM   4198  H1 LWAT X4052       7.359 -10.150 -15.708  0.00  0.00           H
ATOM   4199  H2 LWAT X4052       6.068  -9.413 -15.918  0.00  0.00           H
ATOM   4200  O  LWAT X4054      20.734  -8.849 -11.070  0.00  0.00           O
ATOM   4201  H1 LWAT X4054      19.994  -9.221 -11.618  0.00  0.00           H
ATOM   4202  H2 LWAT X4054      20.341  -7.975 -10.851  0.00  0.00           H
ATOM   4203  O  LWAT X4059      15.692  -5.733 -16.624  0.00  0.00           O
ATOM   4204  H1 LWAT X4059      15.929  -4.783 -16.605  0.00  0.00           H
ATOM   4205  H2 LWAT X4059      15.159  -5.747 -17.464  0.00  0.00           H
ATOM   4206  O  LWAT X4064      16.894   3.497 -18.327  0.00  0.00           O
ATOM   4207  H1 LWAT X4064      17.261   2.581 -18.389  0.00  0.00           H
ATOM   4208  H2 LWAT X4064      16.913   3.735 -19.284  0.00  0.00           H
ATOM   4209  O  LWAT X4066      11.927   4.311 -21.812  0.00  0.00           O
ATOM   4210  H1 LWAT X4066      12.150   4.716 -22.671  0.00  0.00           H
ATOM   4211  H2 LWAT X4066      12.825   4.062 -21.493  0.00  0.00           H
ATOM   4212  O  LWAT X4068      22.437   7.701  -8.624  0.00  0.00           O
ATOM   4213  H1 LWAT X4068      22.110   6.772  -8.658  0.00  0.00           H
ATOM   4214  H2 LWAT X4068      21.605   8.149  -8.332  0.00  0.00           H
ATOM   4215  O  LWAT X4069      16.982  11.647 -10.314  0.00  0.00           O
ATOM   4216  H1 LWAT X4069      16.063  11.885 -10.591  0.00  0.00           H
ATOM   4217  H2 LWAT X4069      17.447  11.828 -11.165  0.00  0.00           H
ATOM   4218  O  LWAT X4074      20.263   2.410 -14.263  0.00  0.00           O
ATOM   4219  H1 LWAT X4074      21.040   2.217 -13.683  0.00  0.00           H
ATOM   4220  H2 LWAT X4074      20.478   3.352 -14.484  0.00  0.00           H
ATOM   4221  O  LWAT X4075      14.545   6.855 -17.139  0.00  0.00           O
ATOM   4222  H1 LWAT X4075      14.258   6.202 -17.834  0.00  0.00           H
ATOM   4223  H2 LWAT X4075      15.520   6.759 -17.251  0.00  0.00           H
ATOM   4224  O  LWAT X4076      12.587   8.485 -18.259  0.00  0.00           O
ATOM   4225  H1 LWAT X4076      12.264   9.204 -17.681  0.00  0.00           H
ATOM   4226  H2 LWAT X4076      13.311   8.118 -17.717  0.00  0.00           H
ATOM   4227  O  LWAT X4078      16.734   4.195 -20.977  0.00  0.00           O
ATOM   4228  H1 LWAT X4078      16.567   4.941 -21.607  0.00  0.00           H
ATOM   4229  H2 LWAT X4078      15.785   3.916 -20.847  0.00  0.00           H
ATOM   4230  O  LWAT X4081      21.913   0.143  -7.861  0.00  0.00           O
ATOM   4231  H1 LWAT X4081      20.926   0.115  -7.841  0.00  0.00           H
ATOM   4232  H2 LWAT X4081      22.038   0.650  -8.699  0.00  0.00           H
ATOM   4233  O  LWAT X4094      19.206  -0.103  -7.808  0.00  0.00           O
ATOM   4234  H1 LWAT X4094      18.676   0.399  -8.477  0.00  0.00           H
ATOM   4235  H2 LWAT X4094      18.978  -1.020  -8.074  0.00  0.00           H
ATOM   4236  O  LWAT X4097      17.196   6.036 -17.373  0.00  0.00           O
ATOM   4237  H1 LWAT X4097      16.953   5.161 -17.774  0.00  0.00           H
ATOM   4238  H2 LWAT X4097      18.168   5.863 -17.260  0.00  0.00           H
ATOM   4239  O  LWAT X4111      22.316   1.431 -10.261  0.00  0.00           O
ATOM   4240  H1 LWAT X4111      22.833   2.227  -9.973  0.00  0.00           H
ATOM   4241  H2 LWAT X4111      22.247   1.660 -11.225  0.00  0.00           H
ATOM   4242  O  LWAT X4122      23.999   4.595 -12.607  0.00  0.00           O
ATOM   4243  H1 LWAT X4122      24.751   4.848 -13.189  0.00  0.00           H
ATOM   4244  H2 LWAT X4122      23.493   5.454 -12.642  0.00  0.00           H
ATOM   4245  O  LWAT X4124      15.474   7.214 -20.154  0.00  0.00           O
ATOM   4246  H1 LWAT X4124      14.991   6.451 -19.753  0.00  0.00           H
ATOM   4247  H2 LWAT X4124      15.707   6.812 -21.024  0.00  0.00           H
ATOM   4248  O  LWAT X4141      16.603  -2.424  -9.810  0.00  0.00           O
ATOM   4249  H1 LWAT X4141      17.427  -2.598  -9.296  0.00  0.00           H
ATOM   4250  H2 LWAT X4141      15.936  -2.555  -9.099  0.00  0.00           H
ATOM   4251  O  LWAT X4143      14.488   2.271 -22.890  0.00  0.00           O
ATOM   4252  H1 LWAT X4143      15.466   2.206 -22.984  0.00  0.00           H
ATOM   4253  H2 LWAT X4143      14.437   2.738 -22.021  0.00  0.00           H
ATOM   4254  O  LWAT X4152      23.497   0.693  -5.694  0.00  0.00           O
ATOM   4255  H1 LWAT X4152      23.481  -0.192  -5.253  0.00  0.00           H
ATOM   4256  H2 LWAT X4152      22.833   0.519  -6.406  0.00  0.00           H
ATOM   4257  O  LWAT X4159      13.539   7.536 -14.722  0.00  0.00           O
ATOM   4258  H1 LWAT X4159      13.424   6.617 -14.410  0.00  0.00           H
ATOM   4259  H2 LWAT X4159      13.965   7.366 -15.596  0.00  0.00           H
ATOM   4260  O  LWAT X4172      22.599   2.254 -12.848  0.00  0.00           O
ATOM   4261  H1 LWAT X4172      23.248   1.785 -13.432  0.00  0.00           H
ATOM   4262  H2 LWAT X4172      23.065   3.125 -12.781  0.00  0.00           H
ATOM   4263  O  LWAT X4174      24.856   2.500  -7.146  0.00  0.00           O
ATOM   4264  H1 LWAT X4174      24.304   1.840  -6.660  0.00  0.00           H
ATOM   4265  H2 LWAT X4174      24.334   3.316  -6.943  0.00  0.00           H
ATOM   4266  O  LWAT X4176       6.212  -2.927 -20.230  0.00  0.00           O
ATOM   4267  H1 LWAT X4176       6.821  -2.958 -19.454  0.00  0.00           H
ATOM   4268  H2 LWAT X4176       6.520  -3.747 -20.699  0.00  0.00           H
ATOM   4269  O  LWAT X4181       8.365   7.348 -19.165  0.00  0.00           O
ATOM   4270  H1 LWAT X4181       8.709   7.196 -20.070  0.00  0.00           H
ATOM   4271  H2 LWAT X4181       7.716   6.608 -19.109  0.00  0.00           H
ATOM   4272  O  LWAT X4183      22.540   6.819  -5.034  0.00  0.00           O
ATOM   4273  H1 LWAT X4183      22.182   7.732  -5.205  0.00  0.00           H
ATOM   4274  H2 LWAT X4183      21.755   6.422  -4.603  0.00  0.00           H
ATOM   4275  O  LWAT X4184       8.547  11.767 -11.922  0.00  0.00           O
ATOM   4276  H1 LWAT X4184       8.117  12.135 -12.723  0.00  0.00           H
ATOM   4277  H2 LWAT X4184       7.860  11.130 -11.637  0.00  0.00           H
ATOM   4278  O  LWAT X4189      18.068   9.411 -12.748  0.00  0.00           O
ATOM   4279  H1 LWAT X4189      17.587   8.563 -12.844  0.00  0.00           H
ATOM   4280  H2 LWAT X4189      18.562   9.409 -13.608  0.00  0.00           H
ATOM   4281  O  LWAT X4265      15.764  14.336  -6.874  0.00  0.00           O
ATOM   4282  H1 LWAT X4265      15.990  15.299  -6.903  0.00  0.00           H
ATOM   4283  H2 LWAT X4265      15.869  14.178  -5.911  0.00  0.00           H
ATOM   4284  O  LWAT X4316      16.131  14.398  -3.978  0.00  0.00           O
ATOM   4285  H1 LWAT X4316      16.680  15.219  -4.021  0.00  0.00           H
ATOM   4286  H2 LWAT X4316      16.611  13.929  -3.255  0.00  0.00           H
ATOM   4287  O  LWAT X4323      17.371   8.755 -16.966  0.00  0.00           O
ATOM   4288  H1 LWAT X4323      17.541   8.911 -17.930  0.00  0.00           H
ATOM   4289  H2 LWAT X4323      17.266   7.773 -16.996  0.00  0.00           H
ATOM   4290  O  LWAT X4372       4.701  11.066 -12.834  0.00  0.00           O
ATOM   4291  H1 LWAT X4372       4.039  11.433 -12.224  0.00  0.00           H
ATOM   4292  H2 LWAT X4372       5.333  10.666 -12.193  0.00  0.00           H
ATOM   4293  O  LWAT X4395       4.097  16.659 -15.543  0.00  0.00           O
ATOM   4294  H1 LWAT X4395       4.798  16.945 -16.181  0.00  0.00           H
ATOM   4295  H2 LWAT X4395       3.362  16.504 -16.180  0.00  0.00           H
ATOM   4296  O  LWAT X4689      -0.394 -17.546  -7.744  0.00  0.00           O
ATOM   4297  H1 LWAT X4689      -0.945 -18.236  -8.193  0.00  0.00           H
ATOM   4298  H2 LWAT X4689      -0.244 -16.951  -8.522  0.00  0.00           H
ATOM   4299  O  LWAT X4694      -2.416 -14.785  -9.856  0.00  0.00           O
ATOM   4300  H1 LWAT X4694      -1.521 -15.199  -9.879  0.00  0.00           H
ATOM   4301  H2 LWAT X4694      -2.923 -15.555  -9.486  0.00  0.00           H
ATOM   4302  O  LWAT X4710      -5.481 -11.389 -17.627  0.00  0.00           O
ATOM   4303  H1 LWAT X4710      -6.021 -10.974 -18.345  0.00  0.00           H
ATOM   4304  H2 LWAT X4710      -4.662 -10.832 -17.720  0.00  0.00           H
ATOM   4305  O  LWAT X4716       0.666  -8.621 -17.617  0.00  0.00           O
ATOM   4306  H1 LWAT X4716       1.094  -8.842 -16.758  0.00  0.00           H
ATOM   4307  H2 LWAT X4716       0.499  -7.660 -17.475  0.00  0.00           H
ATOM   4308  O  LWAT X4718       8.542 -10.889 -14.637  0.00  0.00           O
ATOM   4309  H1 LWAT X4718       8.702 -11.842 -14.666  0.00  0.00           H
ATOM   4310  H2 LWAT X4718       9.461 -10.547 -14.546  0.00  0.00           H
ATOM   4311  O  LWAT X4725       2.282  -4.654 -22.629  0.00  0.00           O
ATOM   4312  H1 LWAT X4725       1.532  -4.915 -22.040  0.00  0.00           H
ATOM   4313  H2 LWAT X4725       2.588  -5.558 -22.892  0.00  0.00           H
ATOM   4314  O  LWAT X4739      -4.595  -8.176 -16.398  0.00  0.00           O
ATOM   4315  H1 LWAT X4739      -5.102  -8.700 -15.759  0.00  0.00           H
ATOM   4316  H2 LWAT X4739      -4.095  -8.891 -16.864  0.00  0.00           H
ATOM   4317  O  LWAT X4740      -2.753 -14.640 -12.542  0.00  0.00           O
ATOM   4318  H1 LWAT X4740      -2.656 -14.646 -11.556  0.00  0.00           H
ATOM   4319  H2 LWAT X4740      -3.344 -13.850 -12.625  0.00  0.00           H
ATOM   4320  O  LWAT X4744      -2.757 -11.075 -21.284  0.00  0.00           O
ATOM   4321  H1 LWAT X4744      -1.868 -11.208 -21.680  0.00  0.00           H
ATOM   4322  H2 LWAT X4744      -2.526 -11.146 -20.329  0.00  0.00           H
ATOM   4323  O  LWAT X4746      -3.213  -7.885 -19.325  0.00  0.00           O
ATOM   4324  H1 LWAT X4746      -2.410  -7.934 -19.882  0.00  0.00           H
ATOM   4325  H2 LWAT X4746      -3.142  -8.739 -18.839  0.00  0.00           H
ATOM   4326  O  LWAT X4749       0.110  -5.996 -17.231  0.00  0.00           O
ATOM   4327  H1 LWAT X4749      -0.860  -6.041 -17.073  0.00  0.00           H
ATOM   4328  H2 LWAT X4749       0.138  -5.290 -17.913  0.00  0.00           H
ATOM   4329  O  LWAT X4753      -5.876  -1.617 -19.794  0.00  0.00           O
ATOM   4330  H1 LWAT X4753      -6.064  -2.509 -19.430  0.00  0.00           H
ATOM   4331  H2 LWAT X4753      -5.001  -1.790 -20.214  0.00  0.00           H
ATOM   4332  O  LWAT X4756       0.265 -10.185 -19.677  0.00  0.00           O
ATOM   4333  H1 LWAT X4756       0.338  -9.545 -18.919  0.00  0.00           H
ATOM   4334  H2 LWAT X4756      -0.531 -10.687 -19.368  0.00  0.00           H
ATOM   4335  O  LWAT X4758      -7.059  -9.387 -14.020  0.00  0.00           O
ATOM   4336  H1 LWAT X4758      -7.231 -10.126 -14.648  0.00  0.00           H
ATOM   4337  H2 LWAT X4758      -7.183  -9.861 -13.169  0.00  0.00           H
ATOM   4338  O  LWAT X4768      -1.976 -14.996 -16.262  0.00  0.00           O
ATOM   4339  H1 LWAT X4768      -1.787 -14.564 -17.117  0.00  0.00           H
ATOM   4340  H2 LWAT X4768      -1.291 -14.592 -15.690  0.00  0.00           H
ATOM   4341  O  LWAT X4771       2.627 -11.243 -18.966  0.00  0.00           O
ATOM   4342  H1 LWAT X4771       2.830 -10.660 -18.213  0.00  0.00           H
ATOM   4343  H2 LWAT X4771       1.759 -10.851 -19.247  0.00  0.00           H
ATOM   4344  O  LWAT X4777       8.123  -7.275 -20.714  0.00  0.00           O
ATOM   4345  H1 LWAT X4777       7.816  -7.898 -21.411  0.00  0.00           H
ATOM   4346  H2 LWAT X4777       9.094  -7.440 -20.771  0.00  0.00           H
ATOM   4347  O  LWAT X4783       0.108  -2.804 -16.554  0.00  0.00           O
ATOM   4348  H1 LWAT X4783      -0.805  -2.439 -16.560  0.00  0.00           H
ATOM   4349  H2 LWAT X4783       0.158  -3.137 -17.479  0.00  0.00           H
ATOM   4350  O  LWAT X4788      -2.011 -14.036 -18.934  0.00  0.00           O
ATOM   4351  H1 LWAT X4788      -2.335 -14.213 -19.846  0.00  0.00           H
ATOM   4352  H2 LWAT X4788      -1.888 -13.055 -18.991  0.00  0.00           H
ATOM   4353  O  LWAT X4791       3.432 -16.937 -12.670  0.00  0.00           O
ATOM   4354  H1 LWAT X4791       2.781 -16.319 -12.293  0.00  0.00           H
ATOM   4355  H2 LWAT X4791       2.841 -17.615 -13.059  0.00  0.00           H
ATOM   4356  O  LWAT X4804       1.305 -14.626 -11.904  0.00  0.00           O
ATOM   4357  H1 LWAT X4804       1.164 -13.848 -11.297  0.00  0.00           H
ATOM   4358  H2 LWAT X4804       1.883 -14.167 -12.570  0.00  0.00           H
ATOM   4359  O  LWAT X4810      -3.334  -4.283 -18.240  0.00  0.00           O
ATOM   4360  H1 LWAT X4810      -3.219  -4.681 -19.131  0.00  0.00           H
ATOM   4361  H2 LWAT X4810      -3.031  -5.037 -17.680  0.00  0.00           H
ATOM   4362  O  LWAT X4819       5.685 -18.883  -8.599  0.00  0.00           O
ATOM   4363  H1 LWAT X4819       5.527 -18.717  -9.565  0.00  0.00           H
ATOM   4364  H2 LWAT X4819       5.198 -18.097  -8.239  0.00  0.00           H
ATOM   4365  O  LWAT X4836      12.578  -0.941 -20.114  0.00  0.00           O
ATOM   4366  H1 LWAT X4836      12.725  -0.555 -19.234  0.00  0.00           H
ATOM   4367  H2 LWAT X4836      11.622  -0.690 -20.242  0.00  0.00           H
ATOM   4368  O  LWAT X4841       0.921   8.442 -17.131  0.00  0.00           O
ATOM   4369  H1 LWAT X4841       0.927   9.420 -17.208  0.00  0.00           H
ATOM   4370  H2 LWAT X4841       1.849   8.296 -16.823  0.00  0.00           H
ATOM   4371  O  LWAT X4850      -0.959   9.484 -21.687  0.00  0.00           O
ATOM   4372  H1 LWAT X4850      -1.716  10.008 -21.345  0.00  0.00           H
ATOM   4373  H2 LWAT X4850      -0.682  10.071 -22.431  0.00  0.00           H
ATOM   4374  O  LWAT X4851       1.554   3.277 -17.152  0.00  0.00           O
ATOM   4375  H1 LWAT X4851       1.359   2.711 -17.922  0.00  0.00           H
ATOM   4376  H2 LWAT X4851       1.315   2.656 -16.423  0.00  0.00           H
ATOM   4377  O  LWAT X4854       3.319   5.317 -16.672  0.00  0.00           O
ATOM   4378  H1 LWAT X4854       2.638   4.665 -16.965  0.00  0.00           H
ATOM   4379  H2 LWAT X4854       3.958   4.695 -16.255  0.00  0.00           H
ATOM   4380  O  LWAT X4867      -6.077   2.661 -15.910  0.00  0.00           O
ATOM   4381  H1 LWAT X4867      -6.306   3.423 -15.338  0.00  0.00           H
ATOM   4382  H2 LWAT X4867      -6.756   2.769 -16.617  0.00  0.00           H
ATOM   4383  O  LWAT X4871       1.034   1.258 -15.352  0.00  0.00           O
ATOM   4384  H1 LWAT X4871       0.405   0.924 -14.685  0.00  0.00           H
ATOM   4385  H2 LWAT X4871       1.865   1.254 -14.829  0.00  0.00           H
ATOM   4386  O  LWAT X4875       3.426   8.000 -16.331  0.00  0.00           O
ATOM   4387  H1 LWAT X4875       3.488   7.025 -16.487  0.00  0.00           H
ATOM   4388  H2 LWAT X4875       4.151   8.307 -16.917  0.00  0.00           H
ATOM   4389  O  LWAT X4879      -2.941   6.035 -18.519  0.00  0.00           O
ATOM   4390  H1 LWAT X4879      -1.975   6.080 -18.310  0.00  0.00           H
ATOM   4391  H2 LWAT X4879      -3.280   6.688 -17.873  0.00  0.00           H
ATOM   4392  O  LWAT X4881      -3.986   1.956 -17.541  0.00  0.00           O
ATOM   4393  H1 LWAT X4881      -4.665   2.110 -16.842  0.00  0.00           H
ATOM   4394  H2 LWAT X4881      -4.196   2.716 -18.131  0.00  0.00           H
ATOM   4395  O  LWAT X4885       7.026   2.431 -18.687  0.00  0.00           O
ATOM   4396  H1 LWAT X4885       6.543   1.896 -19.362  0.00  0.00           H
ATOM   4397  H2 LWAT X4885       6.664   2.023 -17.871  0.00  0.00           H
ATOM   4398  O  LWAT X4887       4.417  -1.429 -18.913  0.00  0.00           O
ATOM   4399  H1 LWAT X4887       4.715  -1.663 -18.019  0.00  0.00           H
ATOM   4400  H2 LWAT X4887       4.987  -2.029 -19.452  0.00  0.00           H
ATOM   4401  O  LWAT X4888      -0.004  -5.479 -21.307  0.00  0.00           O
ATOM   4402  H1 LWAT X4888      -0.217  -6.406 -21.028  0.00  0.00           H
ATOM   4403  H2 LWAT X4888      -0.706  -5.369 -21.991  0.00  0.00           H
ATOM   4404  O  LWAT X4890       6.629   5.555 -16.244  0.00  0.00           O
ATOM   4405  H1 LWAT X4890       6.612   5.392 -17.214  0.00  0.00           H
ATOM   4406  H2 LWAT X4890       6.083   4.803 -15.934  0.00  0.00           H
ATOM   4407  O  LWAT X4891      -2.571  -2.092 -16.814  0.00  0.00           O
ATOM   4408  H1 LWAT X4891      -2.824  -2.834 -17.419  0.00  0.00           H
ATOM   4409  H2 LWAT X4891      -3.273  -2.188 -16.140  0.00  0.00           H
ATOM   4410  O  LWAT X4895       6.697   8.035 -12.965  0.00  0.00           O
ATOM   4411  H1 LWAT X4895       6.365   7.446 -12.271  0.00  0.00           H
ATOM   4412  H2 LWAT X4895       6.722   8.890 -12.491  0.00  0.00           H
ATOM   4413  O  LWAT X4900       4.921   3.404 -15.519  0.00  0.00           O
ATOM   4414  H1 LWAT X4900       5.430   2.648 -15.892  0.00  0.00           H
ATOM   4415  H2 LWAT X4900       4.291   2.915 -14.951  0.00  0.00           H
ATOM   4416  O  LWAT X4902      -0.264   6.355 -18.382  0.00  0.00           O
ATOM   4417  H1 LWAT X4902       0.223   7.082 -17.929  0.00  0.00           H
ATOM   4418  H2 LWAT X4902      -0.075   6.597 -19.320  0.00  0.00           H
ATOM   4419  O  LWAT X4903      -5.284  14.188 -21.858  0.00  0.00           O
ATOM   4420  H1 LWAT X4903      -5.442  15.163 -21.926  0.00  0.00           H
ATOM   4421  H2 LWAT X4903      -5.513  13.940 -22.787  0.00  0.00           H
ATOM   4422  O  LWAT X4905     -11.508  -3.900 -17.638  0.00  0.00           O
ATOM   4423  H1 LWAT X4905     -11.784  -4.831 -17.861  0.00  0.00           H
ATOM   4424  H2 LWAT X4905     -10.550  -3.979 -17.857  0.00  0.00           H
ATOM   4425  O  LWAT X4910       0.307  -3.900 -19.050  0.00  0.00           O
ATOM   4426  H1 LWAT X4910       0.782  -3.107 -19.387  0.00  0.00           H
ATOM   4427  H2 LWAT X4910       0.175  -4.387 -19.895  0.00  0.00           H
ATOM   4428  O  LWAT X4918     -14.047  -2.793 -18.303  0.00  0.00           O
ATOM   4429  H1 LWAT X4918     -13.118  -3.085 -18.380  0.00  0.00           H
ATOM   4430  H2 LWAT X4918     -13.945  -1.826 -18.459  0.00  0.00           H
ATOM   4431  O  LWAT X4920     -13.893  -0.344 -15.809  0.00  0.00           O
ATOM   4432  H1 LWAT X4920     -14.220   0.547 -15.553  0.00  0.00           H
ATOM   4433  H2 LWAT X4920     -13.989  -0.273 -16.788  0.00  0.00           H
ATOM   4434  O  LWAT X4924      -4.774  10.891 -22.514  0.00  0.00           O
ATOM   4435  H1 LWAT X4924      -3.999  11.021 -21.914  0.00  0.00           H
ATOM   4436  H2 LWAT X4924      -4.421  11.355 -23.313  0.00  0.00           H
ATOM   4437  O  LWAT X4929      -7.987  16.979 -11.702  0.00  0.00           O
ATOM   4438  H1 LWAT X4929      -8.902  17.256 -11.440  0.00  0.00           H
ATOM   4439  H2 LWAT X4929      -7.483  17.717 -11.279  0.00  0.00           H
ATOM   4440  O  LWAT X4930      -5.580  15.621 -12.061  0.00  0.00           O
ATOM   4441  H1 LWAT X4930      -5.010  16.229 -11.552  0.00  0.00           H
ATOM   4442  H2 LWAT X4930      -6.453  16.042 -11.947  0.00  0.00           H
ATOM   4443  O  LWAT X4941      -1.538  21.888  -2.939  0.00  0.00           O
ATOM   4444  H1 LWAT X4941      -1.047  21.176  -2.490  0.00  0.00           H
ATOM   4445  H2 LWAT X4941      -2.073  22.236  -2.181  0.00  0.00           H
ATOM   4446  O  LWAT X4944     -12.657  18.908 -12.827  0.00  0.00           O
ATOM   4447  H1 LWAT X4944     -12.543  19.817 -12.452  0.00  0.00           H
ATOM   4448  H2 LWAT X4944     -13.056  19.144 -13.689  0.00  0.00           H
ATOM   4449  O  LWAT X4947      -4.349  19.251 -19.089  0.00  0.00           O
ATOM   4450  H1 LWAT X4947      -4.800  19.620 -19.891  0.00  0.00           H
ATOM   4451  H2 LWAT X4947      -4.045  18.395 -19.465  0.00  0.00           H
ATOM   4452  O  LWAT X4967       1.279  15.645 -20.094  0.00  0.00           O
ATOM   4453  H1 LWAT X4967       0.319  15.776 -19.871  0.00  0.00           H
ATOM   4454  H2 LWAT X4967       1.193  15.686 -21.085  0.00  0.00           H
ATOM   4455  O  LWAT X4969      -8.993  17.535 -14.230  0.00  0.00           O
ATOM   4456  H1 LWAT X4969      -8.910  18.510 -14.109  0.00  0.00           H
ATOM   4457  H2 LWAT X4969      -8.526  17.236 -13.418  0.00  0.00           H
ATOM   4458  O  LWAT X4974      -4.149  18.607  -8.054  0.00  0.00           O
ATOM   4459  H1 LWAT X4974      -4.536  17.777  -7.707  0.00  0.00           H
ATOM   4460  H2 LWAT X4974      -4.504  19.236  -7.366  0.00  0.00           H
ATOM   4461  O  LWAT X4977      -7.461  13.225 -17.138  0.00  0.00           O
ATOM   4462  H1 LWAT X4977      -7.179  13.253 -18.083  0.00  0.00           H
ATOM   4463  H2 LWAT X4977      -8.276  12.693 -17.221  0.00  0.00           H
ATOM   4464  O  LWAT X4979     -15.426  12.644 -15.113  0.00  0.00           O
ATOM   4465  H1 LWAT X4979     -15.208  13.518 -15.492  0.00  0.00           H
ATOM   4466  H2 LWAT X4979     -14.999  12.708 -14.240  0.00  0.00           H
ATOM   4467  O  LWAT X4980      -1.673  18.621 -10.854  0.00  0.00           O
ATOM   4468  H1 LWAT X4980      -0.785  18.431 -10.463  0.00  0.00           H
ATOM   4469  H2 LWAT X4980      -1.381  18.878 -11.766  0.00  0.00           H
ATOM   4470  O  LWAT X4984      -2.246  20.971 -15.006  0.00  0.00           O
ATOM   4471  H1 LWAT X4984      -2.254  20.756 -15.976  0.00  0.00           H
ATOM   4472  H2 LWAT X4984      -3.183  21.271 -14.916  0.00  0.00           H
ATOM   4473  O  LWAT X4987       0.862  17.235 -13.447  0.00  0.00           O
ATOM   4474  H1 LWAT X4987       0.527  16.803 -14.280  0.00  0.00           H
ATOM   4475  H2 LWAT X4987       0.178  17.944 -13.371  0.00  0.00           H
ATOM   4476  O  LWAT X4995      11.793  12.677  -8.006  0.00  0.00           O
ATOM   4477  H1 LWAT X4995      11.023  12.669  -7.396  0.00  0.00           H
ATOM   4478  H2 LWAT X4995      11.342  12.470  -8.855  0.00  0.00           H
ATOM   4479  O  LWAT X5022      -1.438  16.100 -19.658  0.00  0.00           O
ATOM   4480  H1 LWAT X5022      -2.143  16.536 -20.204  0.00  0.00           H
ATOM   4481  H2 LWAT X5022      -1.838  16.262 -18.765  0.00  0.00           H
ATOM   4482  O  LWAT X5026      10.817  12.327 -10.559  0.00  0.00           O
ATOM   4483  H1 LWAT X5026       9.935  12.153 -10.984  0.00  0.00           H
ATOM   4484  H2 LWAT X5026      11.391  12.099 -11.335  0.00  0.00           H
ATOM   4485  O  LWAT X5032       1.960  21.926  -2.411  0.00  0.00           O
ATOM   4486  H1 LWAT X5032       1.294  21.209  -2.409  0.00  0.00           H
ATOM   4487  H2 LWAT X5032       1.639  22.466  -1.657  0.00  0.00           H
ATOM   4488  O  LWAT X5034       6.236  11.749  -9.027  0.00  0.00           O
ATOM   4489  H1 LWAT X5034       6.934  12.292  -8.600  0.00  0.00           H
ATOM   4490  H2 LWAT X5034       5.517  12.410  -9.081  0.00  0.00           H
ATOM   4491  O  LWAT X5039      -4.142  17.557 -10.611  0.00  0.00           O
ATOM   4492  H1 LWAT X5039      -3.209  17.787 -10.849  0.00  0.00           H
ATOM   4493  H2 LWAT X5039      -4.116  17.798  -9.655  0.00  0.00           H
ATOM   4494  O  LWAT X5041       0.006  16.268 -15.776  0.00  0.00           O
ATOM   4495  H1 LWAT X5041      -0.559  15.580 -16.186  0.00  0.00           H
ATOM   4496  H2 LWAT X5041       0.699  16.362 -16.462  0.00  0.00           H
ATOM   4497  O  LWAT X5047      -4.951  20.151  -6.043  0.00  0.00           O
ATOM   4498  H1 LWAT X5047      -5.602  20.198  -5.312  0.00  0.00           H
ATOM   4499  H2 LWAT X5047      -4.304  20.826  -5.744  0.00  0.00           H
ATOM   4500  O  LWAT X5059     -12.219  14.269 -14.787  0.00  0.00           O
ATOM   4501  H1 LWAT X5059     -11.691  14.939 -15.286  0.00  0.00           H
ATOM   4502  H2 LWAT X5059     -12.496  14.829 -14.026  0.00  0.00           H
ATOM   4503  O  LWAT X5060      -2.342  20.221 -17.573  0.00  0.00           O
ATOM   4504  H1 LWAT X5060      -3.127  19.875 -18.069  0.00  0.00           H
ATOM   4505  H2 LWAT X5060      -1.704  20.275 -18.318  0.00  0.00           H
ATOM   4506  O  LWAT X5074       0.853  18.321  -9.921  0.00  0.00           O
ATOM   4507  H1 LWAT X5074       1.193  18.698  -9.074  0.00  0.00           H
ATOM   4508  H2 LWAT X5074       1.212  18.999 -10.548  0.00  0.00           H
ATOM   4509  O  LWAT X5416     -17.110 -13.932  -5.687  0.00  0.00           O
ATOM   4510  H1 LWAT X5416     -16.368 -14.048  -6.326  0.00  0.00           H
ATOM   4511  H2 LWAT X5416     -17.355 -12.998  -5.895  0.00  0.00           H
ATOM   4512  O  LWAT X5441     -18.311 -15.950 -10.566  0.00  0.00           O
ATOM   4513  H1 LWAT X5441     -18.927 -15.301 -10.990  0.00  0.00           H
ATOM   4514  H2 LWAT X5441     -18.250 -15.547  -9.671  0.00  0.00           H
ATOM   4515  O  LWAT X5450     -16.166 -10.625 -11.115  0.00  0.00           O
ATOM   4516  H1 LWAT X5450     -15.429 -10.662 -11.774  0.00  0.00           H
ATOM   4517  H2 LWAT X5450     -16.868 -10.236 -11.690  0.00  0.00           H
ATOM   4518  O  LWAT X5511     -16.876  -1.717 -13.232  0.00  0.00           O
ATOM   4519  H1 LWAT X5511     -17.188  -0.803 -13.403  0.00  0.00           H
ATOM   4520  H2 LWAT X5511     -17.319  -1.892 -12.373  0.00  0.00           H
ATOM   4521  O  LWAT X5520     -13.070 -13.258 -12.570  0.00  0.00           O
ATOM   4522  H1 LWAT X5520     -12.499 -13.255 -11.762  0.00  0.00           H
ATOM   4523  H2 LWAT X5520     -12.963 -14.214 -12.811  0.00  0.00           H
ATOM   4524  O  LWAT X5525     -18.421 -15.009  -7.954  0.00  0.00           O
ATOM   4525  H1 LWAT X5525     -18.294 -15.958  -7.688  0.00  0.00           H
ATOM   4526  H2 LWAT X5525     -18.114 -14.584  -7.120  0.00  0.00           H
ATOM   4527  O  LWAT X5559      -9.807 -12.054 -12.454  0.00  0.00           O
ATOM   4528  H1 LWAT X5559     -10.382 -11.404 -12.924  0.00  0.00           H
ATOM   4529  H2 LWAT X5559      -9.014 -11.494 -12.303  0.00  0.00           H
ATOM   4530  O  LWAT X5568     -14.855  -8.657  -9.786  0.00  0.00           O
ATOM   4531  H1 LWAT X5568     -15.344  -9.428 -10.143  0.00  0.00           H
ATOM   4532  H2 LWAT X5568     -14.762  -8.922  -8.847  0.00  0.00           H
ATOM   4533  O  LWAT X5575     -12.874  -5.800 -13.604  0.00  0.00           O
ATOM   4534  H1 LWAT X5575     -11.975  -6.014 -13.271  0.00  0.00           H
ATOM   4535  H2 LWAT X5575     -13.413  -6.186 -12.870  0.00  0.00           H
ATOM   4536  O  LWAT X5581     -11.712   1.281 -18.985  0.00  0.00           O
ATOM   4537  H1 LWAT X5581     -11.538   0.954 -19.905  0.00  0.00           H
ATOM   4538  H2 LWAT X5581     -10.877   0.948 -18.561  0.00  0.00           H
ATOM   4539  O  LWAT X5582     -22.081   3.586  -6.049  0.00  0.00           O
ATOM   4540  H1 LWAT X5582     -23.013   3.695  -5.769  0.00  0.00           H
ATOM   4541  H2 LWAT X5582     -21.816   4.550  -6.056  0.00  0.00           H
ATOM   4542  O  LWAT X5594     -19.385   2.722 -12.223  0.00  0.00           O
ATOM   4543  H1 LWAT X5594     -19.660   2.702 -11.272  0.00  0.00           H
ATOM   4544  H2 LWAT X5594     -20.191   3.151 -12.600  0.00  0.00           H
ATOM   4545  O  LWAT X5609     -15.218   3.952 -13.354  0.00  0.00           O
ATOM   4546  H1 LWAT X5609     -16.188   4.102 -13.418  0.00  0.00           H
ATOM   4547  H2 LWAT X5609     -15.124   3.896 -12.374  0.00  0.00           H
ATOM   4548  O  LWAT X5614     -18.118   0.761 -13.714  0.00  0.00           O
ATOM   4549  H1 LWAT X5614     -18.962   0.277 -13.896  0.00  0.00           H
ATOM   4550  H2 LWAT X5614     -18.465   1.440 -13.087  0.00  0.00           H
ATOM   4551  O  LWAT X5617     -19.710   2.582  -5.222  0.00  0.00           O
ATOM   4552  H1 LWAT X5617     -20.612   2.894  -5.479  0.00  0.00           H
ATOM   4553  H2 LWAT X5617     -19.173   3.039  -5.892  0.00  0.00           H
ATOM   4554  O  LWAT X5631     -22.760   3.168  -8.675  0.00  0.00           O
ATOM   4555  H1 LWAT X5631     -21.889   3.081  -9.148  0.00  0.00           H
ATOM   4556  H2 LWAT X5631     -22.424   3.223  -7.751  0.00  0.00           H
ATOM   4557  O  LWAT X5633     -21.335  -6.365 -12.185  0.00  0.00           O
ATOM   4558  H1 LWAT X5633     -22.089  -5.926 -11.734  0.00  0.00           H
ATOM   4559  H2 LWAT X5633     -20.612  -5.735 -11.969  0.00  0.00           H
ATOM   4560  O  LWAT X5638     -23.653   8.864  -5.025  0.00  0.00           O
ATOM   4561  H1 LWAT X5638     -23.019   8.154  -4.738  0.00  0.00           H
ATOM   4562  H2 LWAT X5638     -24.020   9.089  -4.132  0.00  0.00           H
ATOM   4563  O  LWAT X5653     -13.113   3.467 -17.701  0.00  0.00           O
ATOM   4564  H1 LWAT X5653     -13.404   3.739 -18.606  0.00  0.00           H
ATOM   4565  H2 LWAT X5653     -12.512   2.727 -17.953  0.00  0.00           H
ATOM   4566  O  LWAT X5654     -18.097  -2.257 -10.790  0.00  0.00           O
ATOM   4567  H1 LWAT X5654     -18.838  -1.669 -10.512  0.00  0.00           H
ATOM   4568  H2 LWAT X5654     -17.574  -2.257  -9.954  0.00  0.00           H
ATOM   4569  O  LWAT X5660      -7.821   6.219 -16.398  0.00  0.00           O
ATOM   4570  H1 LWAT X5660      -8.206   7.111 -16.471  0.00  0.00           H
ATOM   4571  H2 LWAT X5660      -7.458   6.104 -17.303  0.00  0.00           H
ATOM   4572  O  LWAT X5670     -15.864  -3.495 -14.936  0.00  0.00           O
ATOM   4573  H1 LWAT X5670     -16.117  -2.731 -14.345  0.00  0.00           H
ATOM   4574  H2 LWAT X5670     -16.604  -4.100 -14.700  0.00  0.00           H
ATOM   4575  O  LWAT X5674     -18.314   6.955 -10.749  0.00  0.00           O
ATOM   4576  H1 LWAT X5674     -19.164   6.471 -10.774  0.00  0.00           H
ATOM   4577  H2 LWAT X5674     -18.157   7.114 -11.694  0.00  0.00           H
ATOM   4578  O  LWAT X5680     -20.685   5.477 -10.561  0.00  0.00           O
ATOM   4579  H1 LWAT X5680     -20.546   4.581 -10.172  0.00  0.00           H
ATOM   4580  H2 LWAT X5680     -21.146   5.912  -9.805  0.00  0.00           H
ATOM   4581  O  LWAT X5684     -12.181   6.607 -13.808  0.00  0.00           O
ATOM   4582  H1 LWAT X5684     -11.652   7.414 -14.004  0.00  0.00           H
ATOM   4583  H2 LWAT X5684     -12.319   6.285 -14.735  0.00  0.00           H
ATOM   4584  O  LWAT X5688     -18.108  -9.354 -12.571  0.00  0.00           O
ATOM   4585  H1 LWAT X5688     -19.048  -9.246 -12.274  0.00  0.00           H
ATOM   4586  H2 LWAT X5688     -18.267  -9.400 -13.543  0.00  0.00           H
ATOM   4587  O  LWAT X5689     -18.670   9.727 -13.213  0.00  0.00           O
ATOM   4588  H1 LWAT X5689     -18.306   8.827 -13.351  0.00  0.00           H
ATOM   4589  H2 LWAT X5689     -18.355  10.169 -14.033  0.00  0.00           H
ATOM   4590  O  LWAT X5696     -20.158  -0.685  -9.835  0.00  0.00           O
ATOM   4591  H1 LWAT X5696     -20.774  -0.341 -10.514  0.00  0.00           H
ATOM   4592  H2 LWAT X5696     -19.942   0.155  -9.361  0.00  0.00           H
ATOM   4593  O  LWAT X5699     -21.857  11.216 -10.593  0.00  0.00           O
ATOM   4594  H1 LWAT X5699     -22.217  10.524  -9.987  0.00  0.00           H
ATOM   4595  H2 LWAT X5699     -22.415  11.979 -10.314  0.00  0.00           H
ATOM   4596  O  LWAT X5715     -23.806  -1.163  -8.575  0.00  0.00           O
ATOM   4597  H1 LWAT X5715     -23.468  -1.801  -9.249  0.00  0.00           H
ATOM   4598  H2 LWAT X5715     -23.901  -0.366  -9.155  0.00  0.00           H
ATOM   4599  O  LWAT X5717     -25.459   4.003  -1.911  0.00  0.00           O
ATOM   4600  H1 LWAT X5717     -24.579   4.458  -1.868  0.00  0.00           H
ATOM   4601  H2 LWAT X5717     -25.697   4.254  -2.843  0.00  0.00           H
ATOM   4602  O  LWAT X5720     -22.226  10.538  -6.681  0.00  0.00           O
ATOM   4603  H1 LWAT X5720     -22.744   9.975  -6.065  0.00  0.00           H
ATOM   4604  H2 LWAT X5720     -22.491  10.143  -7.539  0.00  0.00           H
ATOM   4605  O  LWAT X5729     -20.763  -3.119  -8.668  0.00  0.00           O
ATOM   4606  H1 LWAT X5729     -20.554  -2.252  -9.098  0.00  0.00           H
ATOM   4607  H2 LWAT X5729     -20.141  -3.053  -7.900  0.00  0.00           H
ATOM   4608  O  LWAT X5744     -21.983   6.626  -8.436  0.00  0.00           O
ATOM   4609  H1 LWAT X5744     -21.710   6.484  -7.493  0.00  0.00           H
ATOM   4610  H2 LWAT X5744     -22.957   6.608  -8.326  0.00  0.00           H
ATOM   4611  O  LWAT X5746      -9.315   0.388 -18.142  0.00  0.00           O
ATOM   4612  H1 LWAT X5746      -8.631   0.155 -18.803  0.00  0.00           H
ATOM   4613  H2 LWAT X5746      -8.896   1.175 -17.734  0.00  0.00           H
ATOM   4614  O  LWAT X5788     -14.779  14.793 -11.352  0.00  0.00           O
ATOM   4615  H1 LWAT X5788     -14.110  14.667 -10.630  0.00  0.00           H
ATOM   4616  H2 LWAT X5788     -14.779  13.872 -11.712  0.00  0.00           H
ATOM   4617  O  LWAT X5795     -15.410  15.835  -6.699  0.00  0.00           O
ATOM   4618  H1 LWAT X5795     -14.967  15.346  -5.968  0.00  0.00           H
ATOM   4619  H2 LWAT X5795     -15.843  15.074  -7.152  0.00  0.00           H
ATOM   4620  O  LWAT X5798     -10.786  16.343 -15.850  0.00  0.00           O
ATOM   4621  H1 LWAT X5798     -10.165  16.811 -15.229  0.00  0.00           H
ATOM   4622  H2 LWAT X5798     -10.154  16.197 -16.597  0.00  0.00           H
ATOM   4623  O  LWAT X5813     -22.820   9.232  -9.085  0.00  0.00           O
ATOM   4624  H1 LWAT X5813     -22.361   8.372  -8.985  0.00  0.00           H
ATOM   4625  H2 LWAT X5813     -23.586   8.955  -9.638  0.00  0.00           H
ATOM   4626  O  LWAT X5816     -19.479  12.388 -10.209  0.00  0.00           O
ATOM   4627  H1 LWAT X5816     -19.856  12.867  -9.431  0.00  0.00           H
ATOM   4628  H2 LWAT X5816     -20.265  11.836 -10.440  0.00  0.00           H
ATOM   4629  O  LWAT X5833     -18.628  14.893 -14.221  0.00  0.00           O
ATOM   4630  H1 LWAT X5833     -17.753  15.338 -14.273  0.00  0.00           H
ATOM   4631  H2 LWAT X5833     -18.525  14.481 -13.319  0.00  0.00           H
ATOM   4632  O  LWAT X5838     -18.147  14.014 -11.791  0.00  0.00           O
ATOM   4633  H1 LWAT X5838     -17.826  14.570 -11.040  0.00  0.00           H
ATOM   4634  H2 LWAT X5838     -18.696  13.370 -11.262  0.00  0.00           H
ATOM   4635  O  LWAT X5846     -14.236  22.733 -10.654  0.00  0.00           O
ATOM   4636  H1 LWAT X5846     -13.944  22.936  -9.733  0.00  0.00           H
ATOM   4637  H2 LWAT X5846     -15.131  22.360 -10.447  0.00  0.00           H
ATOM   4638  O  LWAT X5849     -12.681  16.062 -12.714  0.00  0.00           O
ATOM   4639  H1 LWAT X5849     -12.715  17.042 -12.744  0.00  0.00           H
ATOM   4640  H2 LWAT X5849     -13.507  15.870 -12.227  0.00  0.00           H
ATOM   4641  O  LWAT X5855     -17.369   7.299 -13.506  0.00  0.00           O
ATOM   4642  H1 LWAT X5855     -17.651   6.361 -13.648  0.00  0.00           H
ATOM   4643  H2 LWAT X5855     -16.405   7.124 -13.316  0.00  0.00           H
ATOM   4644  O  LWAT X5868     -12.248  21.564 -12.144  0.00  0.00           O
ATOM   4645  H1 LWAT X5868     -11.625  22.034 -11.528  0.00  0.00           H
ATOM   4646  H2 LWAT X5868     -13.093  21.955 -11.798  0.00  0.00           H
ATOM   4647  O  LWAT X5876     -16.420  13.529  -7.699  0.00  0.00           O
ATOM   4648  H1 LWAT X5876     -16.964  13.230  -6.937  0.00  0.00           H
ATOM   4649  H2 LWAT X5876     -15.692  12.866  -7.657  0.00  0.00           H
ATOM   4650  O  LWAT X5877     -10.616  22.901 -10.458  0.00  0.00           O
ATOM   4651  H1 LWAT X5877     -10.621  22.587  -9.507  0.00  0.00           H
ATOM   4652  H2 LWAT X5877     -10.391  23.854 -10.269  0.00  0.00           H
ATOM   4653  O  LWAT X5889     -13.371   9.548 -15.983  0.00  0.00           O
ATOM   4654  H1 LWAT X5889     -13.395   9.021 -16.816  0.00  0.00           H
ATOM   4655  H2 LWAT X5889     -14.294   9.383 -15.674  0.00  0.00           H
ATOM   4656  O  LWAT X5898      -8.654   9.042 -16.452  0.00  0.00           O
ATOM   4657  H1 LWAT X5898      -8.614   9.991 -16.671  0.00  0.00           H
ATOM   4658  H2 LWAT X5898      -7.923   8.987 -15.789  0.00  0.00           H
ATOM   4659  O  LWAT X5908     -16.121   8.780 -15.657  0.00  0.00           O
ATOM   4660  H1 LWAT X5908     -16.690   9.586 -15.655  0.00  0.00           H
ATOM   4661  H2 LWAT X5908     -16.542   8.270 -14.938  0.00  0.00           H
ATOM   4662  O  LWAT X5937     -10.423  18.029 -11.327  0.00  0.00           O
ATOM   4663  H1 LWAT X5937     -10.131  18.920 -11.029  0.00  0.00           H
ATOM   4664  H2 LWAT X5937     -11.189  18.276 -11.884  0.00  0.00           H
ATOM   4665  O  LWAT X5947     -13.714  23.045  -7.920  0.00  0.00           O
ATOM   4666  H1 LWAT X5947     -13.164  23.816  -7.640  0.00  0.00           H
ATOM   4667  H2 LWAT X5947     -13.286  22.347  -7.375  0.00  0.00           H
ATOM   4668  O  LWAT X6433     -27.198   0.451  -3.675  0.00  0.00           O
ATOM   4669  H1 LWAT X6433     -28.112   0.080  -3.574  0.00  0.00           H
ATOM   4670  H2 LWAT X6433     -27.443   1.366  -3.964  0.00  0.00           H
ATOM   4671  O  LWAT X6907      22.863 -12.955   7.250  0.00  0.00           O
ATOM   4672  H1 LWAT X6907      22.796 -12.618   8.169  0.00  0.00           H
ATOM   4673  H2 LWAT X6907      22.741 -12.126   6.750  0.00  0.00           H
ATOM   4674  O  LWAT X6939      22.606  -3.378  -0.319  0.00  0.00           O
ATOM   4675  H1 LWAT X6939      21.658  -3.328  -0.087  0.00  0.00           H
ATOM   4676  H2 LWAT X6939      22.728  -4.343  -0.393  0.00  0.00           H
ATOM   4677  O  LWAT X6958      19.629 -13.888   5.346  0.00  0.00           O
ATOM   4678  H1 LWAT X6958      20.044 -14.703   4.990  0.00  0.00           H
ATOM   4679  H2 LWAT X6958      20.108 -13.206   4.848  0.00  0.00           H
ATOM   4680  O  LWAT X6972      20.032  -9.294   7.491  0.00  0.00           O
ATOM   4681  H1 LWAT X6972      19.298  -8.647   7.411  0.00  0.00           H
ATOM   4682  H2 LWAT X6972      19.574  -9.988   8.028  0.00  0.00           H
ATOM   4683  O  LWAT X6974      25.693 -12.837   0.456  0.00  0.00           O
ATOM   4684  H1 LWAT X6974      24.899 -13.364   0.206  0.00  0.00           H
ATOM   4685  H2 LWAT X6974      25.778 -13.131   1.402  0.00  0.00           H
ATOM   4686  O  LWAT X6975      23.744  -5.284  -5.313  0.00  0.00           O
ATOM   4687  H1 LWAT X6975      24.059  -5.379  -4.390  0.00  0.00           H
ATOM   4688  H2 LWAT X6975      24.575  -5.444  -5.801  0.00  0.00           H
ATOM   4689  O  LWAT X7010      20.019   8.760  -7.872  0.00  0.00           O
ATOM   4690  H1 LWAT X7010      19.453   9.035  -8.633  0.00  0.00           H
ATOM   4691  H2 LWAT X7010      19.361   8.223  -7.373  0.00  0.00           H
ATOM   4692  O  LWAT X7019      24.598   5.341   2.377  0.00  0.00           O
ATOM   4693  H1 LWAT X7019      23.733   5.664   2.689  0.00  0.00           H
ATOM   4694  H2 LWAT X7019      25.131   5.428   3.197  0.00  0.00           H
ATOM   4695  O  LWAT X7026      25.577  -5.543   1.114  0.00  0.00           O
ATOM   4696  H1 LWAT X7026      25.537  -5.116   2.000  0.00  0.00           H
ATOM   4697  H2 LWAT X7026      24.647  -5.474   0.838  0.00  0.00           H
ATOM   4698  O  LWAT X7038      21.030   5.129  11.159  0.00  0.00           O
ATOM   4699  H1 LWAT X7038      20.789   4.456  10.467  0.00  0.00           H
ATOM   4700  H2 LWAT X7038      21.251   5.878  10.557  0.00  0.00           H
ATOM   4701  O  LWAT X7057      26.372   0.185  -0.729  0.00  0.00           O
ATOM   4702  H1 LWAT X7057      26.303   0.107  -1.713  0.00  0.00           H
ATOM   4703  H2 LWAT X7057      25.668  -0.463  -0.477  0.00  0.00           H
ATOM   4704  O  LWAT X7063      26.258   4.910  -5.469  0.00  0.00           O
ATOM   4705  H1 LWAT X7063      25.390   5.042  -5.907  0.00  0.00           H
ATOM   4706  H2 LWAT X7063      26.167   5.555  -4.725  0.00  0.00           H
ATOM   4707  O  LWAT X7080      28.763   4.004  -5.218  0.00  0.00           O
ATOM   4708  H1 LWAT X7080      27.840   4.313  -5.411  0.00  0.00           H
ATOM   4709  H2 LWAT X7080      29.251   4.821  -5.454  0.00  0.00           H
ATOM   4710  O  LWAT X7085      22.045   8.764   2.055  0.00  0.00           O
ATOM   4711  H1 LWAT X7085      21.114   9.031   2.256  0.00  0.00           H
ATOM   4712  H2 LWAT X7085      22.032   7.860   2.449  0.00  0.00           H
ATOM   4713  O  LWAT X7104      23.643   2.714  10.010  0.00  0.00           O
ATOM   4714  H1 LWAT X7104      23.202   2.659   9.133  0.00  0.00           H
ATOM   4715  H2 LWAT X7104      23.991   3.639   9.952  0.00  0.00           H
ATOM   4716  O  LWAT X7110      21.366  -7.108   4.307  0.00  0.00           O
ATOM   4717  H1 LWAT X7110      21.385  -6.392   3.640  0.00  0.00           H
ATOM   4718  H2 LWAT X7110      21.507  -6.588   5.128  0.00  0.00           H
ATOM   4719  O  LWAT X7112      16.547  -9.514   4.662  0.00  0.00           O
ATOM   4720  H1 LWAT X7112      17.431  -9.186   4.388  0.00  0.00           H
ATOM   4721  H2 LWAT X7112      16.156  -8.672   4.992  0.00  0.00           H
ATOM   4722  O  LWAT X7115      27.642   2.736  -3.008  0.00  0.00           O
ATOM   4723  H1 LWAT X7115      28.203   3.258  -3.614  0.00  0.00           H
ATOM   4724  H2 LWAT X7115      27.915   3.117  -2.142  0.00  0.00           H
ATOM   4725  O  LWAT X7117      24.727   8.850   1.655  0.00  0.00           O
ATOM   4726  H1 LWAT X7117      23.751   8.694   1.707  0.00  0.00           H
ATOM   4727  H2 LWAT X7117      24.871   9.138   2.595  0.00  0.00           H
ATOM   4728  O  LWAT X7253      23.102  11.796  -2.080  0.00  0.00           O
ATOM   4729  H1 LWAT X7253      22.710  11.643  -1.194  0.00  0.00           H
ATOM   4730  H2 LWAT X7253      23.928  11.259  -1.984  0.00  0.00           H
ATOM   4731  O  LWAT X7432      11.908 -19.003  -4.435  0.00  0.00           O
ATOM   4732  H1 LWAT X7432      10.946 -19.180  -4.541  0.00  0.00           H
ATOM   4733  H2 LWAT X7432      12.253 -19.512  -5.201  0.00  0.00           H
ATOM   4734  O  LWAT X7445       9.107 -22.287   3.070  0.00  0.00           O
ATOM   4735  H1 LWAT X7445       9.917 -22.353   3.636  0.00  0.00           H
ATOM   4736  H2 LWAT X7445       9.477 -21.717   2.351  0.00  0.00           H
ATOM   4737  O  LWAT X7446      10.228 -20.992   0.983  0.00  0.00           O
ATOM   4738  H1 LWAT X7446      11.136 -21.107   1.359  0.00  0.00           H
ATOM   4739  H2 LWAT X7446      10.487 -20.697   0.073  0.00  0.00           H
ATOM   4740  O  LWAT X7466      11.604 -17.675   0.604  0.00  0.00           O
ATOM   4741  H1 LWAT X7466      12.232 -17.971  -0.069  0.00  0.00           H
ATOM   4742  H2 LWAT X7466      11.959 -18.092   1.411  0.00  0.00           H
ATOM   4743  O  LWAT X7477       9.216 -19.772  -4.620  0.00  0.00           O
ATOM   4744  H1 LWAT X7477       8.523 -19.738  -5.320  0.00  0.00           H
ATOM   4745  H2 LWAT X7477       9.095 -20.709  -4.329  0.00  0.00           H
ATOM   4746  O  LWAT X7509      15.247 -16.538   9.342  0.00  0.00           O
ATOM   4747  H1 LWAT X7509      15.110 -15.798   9.984  0.00  0.00           H
ATOM   4748  H2 LWAT X7509      14.324 -16.890   9.323  0.00  0.00           H
ATOM   4749  O  LWAT X7510      17.458 -16.131   8.013  0.00  0.00           O
ATOM   4750  H1 LWAT X7510      16.630 -16.290   8.551  0.00  0.00           H
ATOM   4751  H2 LWAT X7510      18.040 -16.786   8.477  0.00  0.00           H
ATOM   4752  O  LWAT X7511      16.694 -17.171   3.560  0.00  0.00           O
ATOM   4753  H1 LWAT X7511      16.324 -16.901   4.441  0.00  0.00           H
ATOM   4754  H2 LWAT X7511      15.880 -17.032   3.014  0.00  0.00           H
ATOM   4755  O  LWAT X7512      23.931 -12.132  -2.137  0.00  0.00           O
ATOM   4756  H1 LWAT X7512      23.377 -11.490  -1.629  0.00  0.00           H
ATOM   4757  H2 LWAT X7512      23.780 -12.935  -1.582  0.00  0.00           H
ATOM   4758  O  LWAT X7513      16.940 -15.486  -1.170  0.00  0.00           O
ATOM   4759  H1 LWAT X7513      16.514 -16.372  -1.209  0.00  0.00           H
ATOM   4760  H2 LWAT X7513      16.271 -14.967  -1.681  0.00  0.00           H
ATOM   4761  O  LWAT X7514       7.123 -13.969   2.043  0.00  0.00           O
ATOM   4762  H1 LWAT X7514       7.963 -13.923   1.531  0.00  0.00           H
ATOM   4763  H2 LWAT X7514       7.222 -13.175   2.608  0.00  0.00           H
ATOM   4764  O  LWAT X7515      13.977 -12.670  -0.348  0.00  0.00           O
ATOM   4765  H1 LWAT X7515      14.066 -13.133   0.514  0.00  0.00           H
ATOM   4766  H2 LWAT X7515      14.581 -11.906  -0.186  0.00  0.00           H
ATOM   4767  O  LWAT X7517      12.898 -18.579   2.923  0.00  0.00           O
ATOM   4768  H1 LWAT X7517      13.477 -17.794   2.838  0.00  0.00           H
ATOM   4769  H2 LWAT X7517      12.589 -18.471   3.850  0.00  0.00           H
ATOM   4770  O  LWAT X7519       6.903 -16.786   1.470  0.00  0.00           O
ATOM   4771  H1 LWAT X7519       6.896 -15.871   1.810  0.00  0.00           H
ATOM   4772  H2 LWAT X7519       7.727 -16.775   0.940  0.00  0.00           H
ATOM   4773  O  LWAT X7521      15.965  -8.538   8.815  0.00  0.00           O
ATOM   4774  H1 LWAT X7521      15.499  -7.682   8.664  0.00  0.00           H
ATOM   4775  H2 LWAT X7521      16.786  -8.374   8.309  0.00  0.00           H
ATOM   4776  O  LWAT X7523      19.378 -14.353  -1.803  0.00  0.00           O
ATOM   4777  H1 LWAT X7523      19.993 -14.770  -1.169  0.00  0.00           H
ATOM   4778  H2 LWAT X7523      18.521 -14.717  -1.497  0.00  0.00           H
ATOM   4779  O  LWAT X7525      16.786 -16.086  -9.629  0.00  0.00           O
ATOM   4780  H1 LWAT X7525      16.799 -15.342 -10.262  0.00  0.00           H
ATOM   4781  H2 LWAT X7525      16.662 -15.587  -8.785  0.00  0.00           H
ATOM   4782  O  LWAT X7543      12.601 -15.569  -2.089  0.00  0.00           O
ATOM   4783  H1 LWAT X7543      12.056 -14.853  -1.699  0.00  0.00           H
ATOM   4784  H2 LWAT X7543      13.434 -15.081  -2.258  0.00  0.00           H
ATOM   4785  O  LWAT X7545      12.085 -18.421   5.618  0.00  0.00           O
ATOM   4786  H1 LWAT X7545      11.320 -17.861   5.903  0.00  0.00           H
ATOM   4787  H2 LWAT X7545      11.726 -19.301   5.922  0.00  0.00           H
ATOM   4788  O  LWAT X7549       9.361 -14.099   0.518  0.00  0.00           O
ATOM   4789  H1 LWAT X7549       9.275 -15.053   0.272  0.00  0.00           H
ATOM   4790  H2 LWAT X7549      10.106 -13.855  -0.086  0.00  0.00           H
ATOM   4791  O  LWAT X7552       8.891 -18.503  -2.214  0.00  0.00           O
ATOM   4792  H1 LWAT X7552       9.047 -18.822  -3.138  0.00  0.00           H
ATOM   4793  H2 LWAT X7552       7.898 -18.437  -2.258  0.00  0.00           H
ATOM   4794  O  LWAT X7562      18.896  -8.107   4.405  0.00  0.00           O
ATOM   4795  H1 LWAT X7562      18.687  -7.946   5.351  0.00  0.00           H
ATOM   4796  H2 LWAT X7562      19.870  -7.927   4.424  0.00  0.00           H
ATOM   4797  O  LWAT X7580       0.554 -21.719   2.849  0.00  0.00           O
ATOM   4798  H1 LWAT X7580       0.324 -21.126   3.614  0.00  0.00           H
ATOM   4799  H2 LWAT X7580       1.548 -21.661   2.942  0.00  0.00           H
ATOM   4800  O  LWAT X7581      14.906 -14.116  -2.450  0.00  0.00           O
ATOM   4801  H1 LWAT X7581      14.641 -13.456  -1.769  0.00  0.00           H
ATOM   4802  H2 LWAT X7581      14.620 -13.646  -3.262  0.00  0.00           H
ATOM   4803  O  LWAT X7585       8.660 -24.213   1.029  0.00  0.00           O
ATOM   4804  H1 LWAT X7585       8.973 -23.712   1.819  0.00  0.00           H
ATOM   4805  H2 LWAT X7585       7.686 -24.125   1.173  0.00  0.00           H
ATOM   4806  O  LWAT X7592      12.348 -15.327  13.613  0.00  0.00           O
ATOM   4807  H1 LWAT X7592      12.212 -16.142  13.079  0.00  0.00           H
ATOM   4808  H2 LWAT X7592      11.520 -15.340  14.147  0.00  0.00           H
ATOM   4809  O  LWAT X7596       5.803 -14.603   8.066  0.00  0.00           O
ATOM   4810  H1 LWAT X7596       5.140 -15.237   7.688  0.00  0.00           H
ATOM   4811  H2 LWAT X7596       5.526 -13.793   7.569  0.00  0.00           H
ATOM   4812  O  LWAT X7598      11.303 -14.934  10.663  0.00  0.00           O
ATOM   4813  H1 LWAT X7598      11.218 -14.298  11.407  0.00  0.00           H
ATOM   4814  H2 LWAT X7598      11.287 -14.305   9.907  0.00  0.00           H
ATOM   4815  O  LWAT X7601       6.252 -23.327   1.991  0.00  0.00           O
ATOM   4816  H1 LWAT X7601       6.553 -23.728   2.844  0.00  0.00           H
ATOM   4817  H2 LWAT X7601       5.305 -23.617   2.020  0.00  0.00           H
ATOM   4818  O  LWAT X7604       3.188 -21.540   3.311  0.00  0.00           O
ATOM   4819  H1 LWAT X7604       3.894 -21.153   3.871  0.00  0.00           H
ATOM   4820  H2 LWAT X7604       3.571 -22.424   3.129  0.00  0.00           H
ATOM   4821  O  LWAT X7606       6.250 -18.448  -2.525  0.00  0.00           O
ATOM   4822  H1 LWAT X7606       5.860 -19.026  -3.220  0.00  0.00           H
ATOM   4823  H2 LWAT X7606       5.574 -17.736  -2.503  0.00  0.00           H
ATOM   4824  O  LWAT X7607      23.737 -14.428  -0.660  0.00  0.00           O
ATOM   4825  H1 LWAT X7607      24.259 -15.241  -0.841  0.00  0.00           H
ATOM   4826  H2 LWAT X7607      22.841 -14.828  -0.562  0.00  0.00           H
ATOM   4827  O  LWAT X7608      14.528 -16.488   2.077  0.00  0.00           O
ATOM   4828  H1 LWAT X7608      14.556 -16.573   1.108  0.00  0.00           H
ATOM   4829  H2 LWAT X7608      14.301 -15.531   2.158  0.00  0.00           H
ATOM   4830  O  LWAT X7617      22.189  -0.028  -0.763  0.00  0.00           O
ATOM   4831  H1 LWAT X7617      21.881  -0.564  -1.521  0.00  0.00           H
ATOM   4832  H2 LWAT X7617      23.018  -0.496  -0.536  0.00  0.00           H
ATOM   4833  O  LWAT X7619      18.759  -4.767  -6.502  0.00  0.00           O
ATOM   4834  H1 LWAT X7619      18.556  -5.719  -6.347  0.00  0.00           H
ATOM   4835  H2 LWAT X7619      19.734  -4.786  -6.377  0.00  0.00           H
ATOM   4836  O  LWAT X7620      24.815  -5.356  -2.710  0.00  0.00           O
ATOM   4837  H1 LWAT X7620      24.340  -5.602  -1.893  0.00  0.00           H
ATOM   4838  H2 LWAT X7620      25.667  -5.830  -2.565  0.00  0.00           H
ATOM   4839  O  LWAT X7622      23.659  -0.499   7.907  0.00  0.00           O
ATOM   4840  H1 LWAT X7622      22.965  -0.383   8.596  0.00  0.00           H
ATOM   4841  H2 LWAT X7622      24.407  -0.037   8.356  0.00  0.00           H
ATOM   4842  O  LWAT X7623      18.884  -6.902   1.952  0.00  0.00           O
ATOM   4843  H1 LWAT X7623      18.863  -7.420   2.787  0.00  0.00           H
ATOM   4844  H2 LWAT X7623      19.625  -6.292   2.144  0.00  0.00           H
ATOM   4845  O  LWAT X7627      19.282  12.256   3.440  0.00  0.00           O
ATOM   4846  H1 LWAT X7627      19.993  12.663   2.903  0.00  0.00           H
ATOM   4847  H2 LWAT X7627      18.702  11.913   2.719  0.00  0.00           H
ATOM   4848  O  LWAT X7630      18.327   9.224  -9.990  0.00  0.00           O
ATOM   4849  H1 LWAT X7630      18.411   9.264 -10.972  0.00  0.00           H
ATOM   4850  H2 LWAT X7630      17.791  10.041  -9.851  0.00  0.00           H
ATOM   4851  O  LWAT X7631      23.659   3.805 -10.016  0.00  0.00           O
ATOM   4852  H1 LWAT X7631      23.835   4.103 -10.942  0.00  0.00           H
ATOM   4853  H2 LWAT X7631      24.519   4.056  -9.605  0.00  0.00           H
ATOM   4854  O  LWAT X7632      23.958  -2.646   6.268  0.00  0.00           O
ATOM   4855  H1 LWAT X7632      23.821  -1.864   6.860  0.00  0.00           H
ATOM   4856  H2 LWAT X7632      24.900  -2.501   6.027  0.00  0.00           H
ATOM   4857  O  LWAT X7633      21.222   7.095   9.151  0.00  0.00           O
ATOM   4858  H1 LWAT X7633      20.820   7.233   8.261  0.00  0.00           H
ATOM   4859  H2 LWAT X7633      22.124   7.414   8.993  0.00  0.00           H
ATOM   4860  O  LWAT X7634      26.151   6.462  -3.255  0.00  0.00           O
ATOM   4861  H1 LWAT X7634      27.122   6.564  -3.134  0.00  0.00           H
ATOM   4862  H2 LWAT X7634      25.829   6.965  -2.478  0.00  0.00           H
ATOM   4863  O  LWAT X7642      16.216  18.712   9.169  0.00  0.00           O
ATOM   4864  H1 LWAT X7642      15.512  18.153   9.594  0.00  0.00           H
ATOM   4865  H2 LWAT X7642      16.707  17.991   8.705  0.00  0.00           H
ATOM   4866  O  LWAT X7643       8.270  23.904   2.443  0.00  0.00           O
ATOM   4867  H1 LWAT X7643       9.216  23.750   2.688  0.00  0.00           H
ATOM   4868  H2 LWAT X7643       8.162  24.812   2.816  0.00  0.00           H
ATOM   4869  O  LWAT X7647      11.370  14.332  -4.787  0.00  0.00           O
ATOM   4870  H1 LWAT X7647      10.928  13.618  -5.307  0.00  0.00           H
ATOM   4871  H2 LWAT X7647      10.961  15.113  -5.248  0.00  0.00           H
ATOM   4872  O  LWAT X7648      18.906  14.688   6.954  0.00  0.00           O
ATOM   4873  H1 LWAT X7648      18.182  14.169   6.510  0.00  0.00           H
ATOM   4874  H2 LWAT X7648      18.351  15.435   7.291  0.00  0.00           H
ATOM   4875  O  LWAT X7658       9.680  15.519  -2.786  0.00  0.00           O
ATOM   4876  H1 LWAT X7658      10.437  15.763  -2.205  0.00  0.00           H
ATOM   4877  H2 LWAT X7658      10.148  14.967  -3.444  0.00  0.00           H
ATOM   4878  O  LWAT X7660      12.966  19.331   2.345  0.00  0.00           O
ATOM   4879  H1 LWAT X7660      13.549  18.781   2.912  0.00  0.00           H
ATOM   4880  H2 LWAT X7660      12.164  18.755   2.323  0.00  0.00           H
ATOM   4881  O  LWAT X7661      17.279  18.958   5.329  0.00  0.00           O
ATOM   4882  H1 LWAT X7661      16.594  19.466   5.845  0.00  0.00           H
ATOM   4883  H2 LWAT X7661      16.931  18.044   5.537  0.00  0.00           H
ATOM   4884  O  LWAT X7678      12.804  23.507   7.191  0.00  0.00           O
ATOM   4885  H1 LWAT X7678      13.574  23.133   6.702  0.00  0.00           H
ATOM   4886  H2 LWAT X7678      12.999  24.466   7.102  0.00  0.00           H
ATOM   4887  O  LWAT X7683      10.656  18.006   2.026  0.00  0.00           O
ATOM   4888  H1 LWAT X7683      10.361  17.450   1.292  0.00  0.00           H
ATOM   4889  H2 LWAT X7683       9.988  18.730   1.991  0.00  0.00           H
ATOM   4890  O  LWAT X7685      14.402  17.681   4.064  0.00  0.00           O
ATOM   4891  H1 LWAT X7685      15.009  17.458   4.819  0.00  0.00           H
ATOM   4892  H2 LWAT X7685      13.566  17.318   4.440  0.00  0.00           H
ATOM   4893  O  LWAT X7691      15.381  19.998   6.931  0.00  0.00           O
ATOM   4894  H1 LWAT X7691      15.686  19.626   7.794  0.00  0.00           H
ATOM   4895  H2 LWAT X7691      14.435  19.701   6.967  0.00  0.00           H
ATOM   4896  O  LWAT X7693      19.535  12.234  -0.151  0.00  0.00           O
ATOM   4897  H1 LWAT X7693      18.893  11.809   0.464  0.00  0.00           H
ATOM   4898  H2 LWAT X7693      20.152  12.631   0.489  0.00  0.00           H
ATOM   4899  O  LWAT X7700      10.931  23.578   2.947  0.00  0.00           O
ATOM   4900  H1 LWAT X7700      11.782  23.081   3.052  0.00  0.00           H
ATOM   4901  H2 LWAT X7700      11.297  24.496   2.915  0.00  0.00           H
ATOM   4902  O  LWAT X7707      19.347  17.602   8.713  0.00  0.00           O
ATOM   4903  H1 LWAT X7707      19.510  18.293   8.028  0.00  0.00           H
ATOM   4904  H2 LWAT X7707      18.537  17.189   8.330  0.00  0.00           H
ATOM   4905  O  LWAT X7711      13.543  15.594   0.584  0.00  0.00           O
ATOM   4906  H1 LWAT X7711      14.218  16.293   0.761  0.00  0.00           H
ATOM   4907  H2 LWAT X7711      13.450  15.242   1.505  0.00  0.00           H
ATOM   4908  O  LWAT X7716       9.713  12.676  -6.262  0.00  0.00           O
ATOM   4909  H1 LWAT X7716       8.968  12.978  -6.827  0.00  0.00           H
ATOM   4910  H2 LWAT X7716       9.223  12.152  -5.593  0.00  0.00           H
ATOM   4911  O  LWAT X7719      11.430  20.568  11.124  0.00  0.00           O
ATOM   4912  H1 LWAT X7719      10.621  20.335  10.616  0.00  0.00           H
ATOM   4913  H2 LWAT X7719      11.644  21.433  10.711  0.00  0.00           H
ATOM   4914  O  LWAT X7723      20.697   9.524   5.158  0.00  0.00           O
ATOM   4915  H1 LWAT X7723      20.188   9.351   4.341  0.00  0.00           H
ATOM   4916  H2 LWAT X7723      20.291   8.863   5.765  0.00  0.00           H
ATOM   4917  O  LWAT X7732      17.218  15.134   1.612  0.00  0.00           O
ATOM   4918  H1 LWAT X7732      16.951  14.943   2.545  0.00  0.00           H
ATOM   4919  H2 LWAT X7732      17.037  14.244   1.219  0.00  0.00           H
ATOM   4920  O  LWAT X7733      16.194  14.967   4.092  0.00  0.00           O
ATOM   4921  H1 LWAT X7733      16.487  14.258   4.734  0.00  0.00           H
ATOM   4922  H2 LWAT X7733      16.148  15.713   4.754  0.00  0.00           H
ATOM   4923  O  LWAT X7758      13.639  15.566  -3.714  0.00  0.00           O
ATOM   4924  H1 LWAT X7758      12.959  14.965  -4.097  0.00  0.00           H
ATOM   4925  H2 LWAT X7758      14.437  14.993  -3.812  0.00  0.00           H
ATOM   4926  O  LWAT X7761      17.636  13.358  -1.745  0.00  0.00           O
ATOM   4927  H1 LWAT X7761      17.045  13.249  -0.955  0.00  0.00           H
ATOM   4928  H2 LWAT X7761      18.431  12.886  -1.376  0.00  0.00           H
ATOM   4929  O  LWAT X7765       4.721  21.662   0.991  0.00  0.00           O
ATOM   4930  H1 LWAT X7765       4.284  20.793   1.039  0.00  0.00           H
ATOM   4931  H2 LWAT X7765       4.768  21.768   0.003  0.00  0.00           H
ATOM   4932  O  LWAT X7780      12.089  22.981   9.827  0.00  0.00           O
ATOM   4933  H1 LWAT X7780      13.006  23.076  10.198  0.00  0.00           H
ATOM   4934  H2 LWAT X7780      12.307  23.075   8.870  0.00  0.00           H
ATOM   4935  O  LWAT X7781       4.188  19.783  -3.996  0.00  0.00           O
ATOM   4936  H1 LWAT X7781       5.089  19.653  -3.604  0.00  0.00           H
ATOM   4937  H2 LWAT X7781       3.652  19.314  -3.327  0.00  0.00           H
ATOM   4938  O  LWAT X7893      12.874  26.226   7.276  0.00  0.00           O
ATOM   4939  H1 LWAT X7893      13.126  27.095   6.878  0.00  0.00           H
ATOM   4940  H2 LWAT X7893      13.576  26.172   7.974  0.00  0.00           H
ATOM   4941  O  LWAT X7986      -2.320 -19.613   6.282  0.00  0.00           O
ATOM   4942  H1 LWAT X7986      -1.713 -20.189   5.765  0.00  0.00           H
ATOM   4943  H2 LWAT X7986      -2.168 -18.764   5.801  0.00  0.00           H
ATOM   4944  O  LWAT X8012      -4.866 -22.667   3.601  0.00  0.00           O
ATOM   4945  H1 LWAT X8012      -5.010 -22.190   2.749  0.00  0.00           H
ATOM   4946  H2 LWAT X8012      -3.878 -22.678   3.600  0.00  0.00           H
ATOM   4947  O  LWAT X8034     -10.329 -22.764   5.838  0.00  0.00           O
ATOM   4948  H1 LWAT X8034     -10.016 -23.690   5.694  0.00  0.00           H
ATOM   4949  H2 LWAT X8034     -11.245 -22.862   5.475  0.00  0.00           H
ATOM   4950  O  LWAT X8041       6.266 -22.837  -1.552  0.00  0.00           O
ATOM   4951  H1 LWAT X8041       6.413 -23.184  -2.451  0.00  0.00           H
ATOM   4952  H2 LWAT X8041       5.531 -23.420  -1.256  0.00  0.00           H
ATOM   4953  O  LWAT X8052      -5.840 -23.762  -2.866  0.00  0.00           O
ATOM   4954  H1 LWAT X8052      -6.113 -22.819  -2.724  0.00  0.00           H
ATOM   4955  H2 LWAT X8052      -5.477 -23.953  -1.971  0.00  0.00           H
ATOM   4956  O  LWAT X8073      -7.570 -22.442   2.529  0.00  0.00           O
ATOM   4957  H1 LWAT X8073      -6.935 -22.707   3.224  0.00  0.00           H
ATOM   4958  H2 LWAT X8073      -6.946 -22.073   1.864  0.00  0.00           H
ATOM   4959  O  LWAT X8079       2.784 -18.416  -4.058  0.00  0.00           O
ATOM   4960  H1 LWAT X8079       3.147 -17.686  -3.513  0.00  0.00           H
ATOM   4961  H2 LWAT X8079       2.088 -17.916  -4.556  0.00  0.00           H
ATOM   4962  O  LWAT X8080       0.808 -17.064  -5.239  0.00  0.00           O
ATOM   4963  H1 LWAT X8080       0.324 -17.187  -6.079  0.00  0.00           H
ATOM   4964  H2 LWAT X8080       0.062 -17.048  -4.602  0.00  0.00           H
ATOM   4965  O  LWAT X8082      -0.439 -21.875   0.302  0.00  0.00           O
ATOM   4966  H1 LWAT X8082       0.010 -21.707   1.156  0.00  0.00           H
ATOM   4967  H2 LWAT X8082       0.301 -22.226  -0.229  0.00  0.00           H
ATOM   4968  O  LWAT X8084      -7.440 -12.866   5.738  0.00  0.00           O
ATOM   4969  H1 LWAT X8084      -6.934 -12.845   6.583  0.00  0.00           H
ATOM   4970  H2 LWAT X8084      -8.310 -13.173   6.086  0.00  0.00           H
ATOM   4971  O  LWAT X8085       4.171 -16.825  -7.675  0.00  0.00           O
ATOM   4972  H1 LWAT X8085       3.413 -17.468  -7.738  0.00  0.00           H
ATOM   4973  H2 LWAT X8085       3.658 -15.994  -7.578  0.00  0.00           H
ATOM   4974  O  LWAT X8087      -1.133 -17.658   4.656  0.00  0.00           O
ATOM   4975  H1 LWAT X8087      -1.190 -16.711   4.938  0.00  0.00           H
ATOM   4976  H2 LWAT X8087      -1.002 -17.516   3.687  0.00  0.00           H
ATOM   4977  O  LWAT X8088      -5.442 -22.813  -5.356  0.00  0.00           O
ATOM   4978  H1 LWAT X8088      -5.095 -21.959  -4.987  0.00  0.00           H
ATOM   4979  H2 LWAT X8088      -5.599 -23.279  -4.499  0.00  0.00           H
ATOM   4980  O  LWAT X8089      -2.373 -21.800  -2.977  0.00  0.00           O
ATOM   4981  H1 LWAT X8089      -3.203 -21.438  -3.393  0.00  0.00           H
ATOM   4982  H2 LWAT X8089      -2.166 -22.491  -3.651  0.00  0.00           H
ATOM   4983  O  LWAT X8092       9.916 -17.038   6.661  0.00  0.00           O
ATOM   4984  H1 LWAT X8092       9.262 -17.770   6.477  0.00  0.00           H
ATOM   4985  H2 LWAT X8092       9.337 -16.497   7.260  0.00  0.00           H
ATOM   4986  O  LWAT X8093     -12.825 -15.139   5.567  0.00  0.00           O
ATOM   4987  H1 LWAT X8093     -12.015 -15.470   5.109  0.00  0.00           H
ATOM   4988  H2 LWAT X8093     -12.443 -14.891   6.432  0.00  0.00           H
ATOM   4989  O  LWAT X8094      -0.699 -19.753  -2.243  0.00  0.00           O
ATOM   4990  H1 LWAT X8094       0.149 -20.156  -2.569  0.00  0.00           H
ATOM   4991  H2 LWAT X8094      -1.310 -20.493  -2.481  0.00  0.00           H
ATOM   4992  O  LWAT X8095      -4.802 -23.155   6.360  0.00  0.00           O
ATOM   4993  H1 LWAT X8095      -5.752 -23.133   6.599  0.00  0.00           H
ATOM   4994  H2 LWAT X8095      -4.867 -23.080   5.382  0.00  0.00           H
ATOM   4995  O  LWAT X8096      -4.457 -20.676   7.582  0.00  0.00           O
ATOM   4996  H1 LWAT X8096      -4.494 -21.568   7.176  0.00  0.00           H
ATOM   4997  H2 LWAT X8096      -3.686 -20.303   7.091  0.00  0.00           H
ATOM   4998  O  LWAT X8098      -3.841 -19.370  -5.975  0.00  0.00           O
ATOM   4999  H1 LWAT X8098      -4.073 -19.879  -5.158  0.00  0.00           H
ATOM   5000  H2 LWAT X8098      -3.313 -18.649  -5.586  0.00  0.00           H
ATOM   5001  O  LWAT X8102      -3.414 -17.089  -8.909  0.00  0.00           O
ATOM   5002  H1 LWAT X8102      -2.902 -17.916  -9.030  0.00  0.00           H
ATOM   5003  H2 LWAT X8102      -4.199 -17.438  -8.436  0.00  0.00           H
ATOM   5004  O  LWAT X8105       1.616 -20.691  -3.180  0.00  0.00           O
ATOM   5005  H1 LWAT X8105       2.280 -21.333  -3.515  0.00  0.00           H
ATOM   5006  H2 LWAT X8105       2.020 -19.854  -3.510  0.00  0.00           H
ATOM   5007  O  LWAT X8106      -3.730 -14.553   6.963  0.00  0.00           O
ATOM   5008  H1 LWAT X8106      -4.564 -15.060   6.865  0.00  0.00           H
ATOM   5009  H2 LWAT X8106      -3.203 -14.916   6.233  0.00  0.00           H
ATOM   5010  O  LWAT X8109      -2.165 -22.299   3.325  0.00  0.00           O
ATOM   5011  H1 LWAT X8109      -2.446 -21.362   3.163  0.00  0.00           H
ATOM   5012  H2 LWAT X8109      -1.215 -22.213   3.083  0.00  0.00           H
ATOM   5013  O  LWAT X8110      -3.070 -21.853  -0.364  0.00  0.00           O
ATOM   5014  H1 LWAT X8110      -2.138 -21.860  -0.014  0.00  0.00           H
ATOM   5015  H2 LWAT X8110      -2.846 -21.812  -1.331  0.00  0.00           H
ATOM   5016  O  LWAT X8113      -5.329 -21.404   1.181  0.00  0.00           O
ATOM   5017  H1 LWAT X8113      -4.520 -21.406   0.617  0.00  0.00           H
ATOM   5018  H2 LWAT X8113      -5.609 -20.469   1.067  0.00  0.00           H
ATOM   5019  O  LWAT X8117      -6.737 -12.689   8.495  0.00  0.00           O
ATOM   5020  H1 LWAT X8117      -7.607 -12.589   8.946  0.00  0.00           H
ATOM   5021  H2 LWAT X8117      -6.194 -13.000   9.252  0.00  0.00           H
ATOM   5022  O  LWAT X8120      -5.889 -14.808  -8.014  0.00  0.00           O
ATOM   5023  H1 LWAT X8120      -5.781 -15.348  -7.212  0.00  0.00           H
ATOM   5024  H2 LWAT X8120      -6.046 -15.495  -8.690  0.00  0.00           H
ATOM   5025  O  LWAT X8121     -11.151 -13.442 -10.601  0.00  0.00           O
ATOM   5026  H1 LWAT X8121     -10.593 -12.890 -11.198  0.00  0.00           H
ATOM   5027  H2 LWAT X8121     -11.058 -12.928  -9.767  0.00  0.00           H
ATOM   5028  O  LWAT X8122       3.945 -16.128   6.852  0.00  0.00           O
ATOM   5029  H1 LWAT X8122       3.837 -15.846   5.923  0.00  0.00           H
ATOM   5030  H2 LWAT X8122       2.994 -16.243   7.102  0.00  0.00           H
ATOM   5031  O  LWAT X8123      -8.185 -21.067  -4.745  0.00  0.00           O
ATOM   5032  H1 LWAT X8123      -8.984 -21.275  -4.199  0.00  0.00           H
ATOM   5033  H2 LWAT X8123      -7.491 -21.200  -4.055  0.00  0.00           H
ATOM   5034  O  LWAT X8125       8.334 -19.329  -9.285  0.00  0.00           O
ATOM   5035  H1 LWAT X8125       8.685 -18.398  -9.381  0.00  0.00           H
ATOM   5036  H2 LWAT X8125       7.437 -19.107  -8.949  0.00  0.00           H
ATOM   5037  O  LWAT X8127       2.494 -19.623   5.905  0.00  0.00           O
ATOM   5038  H1 LWAT X8127       2.815 -20.055   6.736  0.00  0.00           H
ATOM   5039  H2 LWAT X8127       3.300 -19.751   5.352  0.00  0.00           H
ATOM   5040  O  LWAT X8128      -7.950 -18.975  -6.423  0.00  0.00           O
ATOM   5041  H1 LWAT X8128      -8.887 -18.984  -6.732  0.00  0.00           H
ATOM   5042  H2 LWAT X8128      -7.979 -19.757  -5.817  0.00  0.00           H
ATOM   5043  O  LWAT X8129      -8.252 -16.535  -5.352  0.00  0.00           O
ATOM   5044  H1 LWAT X8129      -7.323 -16.214  -5.369  0.00  0.00           H
ATOM   5045  H2 LWAT X8129      -8.116 -17.441  -5.723  0.00  0.00           H
ATOM   5046  O  LWAT X8130       2.528 -20.058  12.752  0.00  0.00           O
ATOM   5047  H1 LWAT X8130       1.945 -19.549  13.357  0.00  0.00           H
ATOM   5048  H2 LWAT X8130       2.519 -19.464  11.965  0.00  0.00           H
ATOM   5049  O  LWAT X8138       5.335  21.818   4.881  0.00  0.00           O
ATOM   5050  H1 LWAT X8138       5.928  21.626   4.124  0.00  0.00           H
ATOM   5051  H2 LWAT X8138       4.462  21.768   4.436  0.00  0.00           H
ATOM   5052  O  LWAT X8142      -7.087  21.976   1.228  0.00  0.00           O
ATOM   5053  H1 LWAT X8142      -6.170  21.964   1.588  0.00  0.00           H
ATOM   5054  H2 LWAT X8142      -7.386  21.081   1.513  0.00  0.00           H
ATOM   5055  O  LWAT X8143      -2.991  21.925  -5.247  0.00  0.00           O
ATOM   5056  H1 LWAT X8143      -2.187  22.107  -5.790  0.00  0.00           H
ATOM   5057  H2 LWAT X8143      -2.565  21.915  -4.353  0.00  0.00           H
ATOM   5058  O  LWAT X8144       4.505  21.609   8.777  0.00  0.00           O
ATOM   5059  H1 LWAT X8144       3.758  21.148   8.322  0.00  0.00           H
ATOM   5060  H2 LWAT X8144       4.032  21.870   9.607  0.00  0.00           H
ATOM   5061  O  LWAT X8146      -3.136  20.612  -9.751  0.00  0.00           O
ATOM   5062  H1 LWAT X8146      -2.561  19.950 -10.208  0.00  0.00           H
[truncated: 73,317 more chars]
