# Supplementary material for: Transmembrane Protease Serine 2 Proteolytic Cleavage of the SARS-CoV-2 Spike Protein: A Mechanistic Quantum Mechanics/Molecular Mechanics Study to Inspire the Design of New Drugs To Fight the COVID-19 Pandemic
Source: J Chem Inf Model. 2022 May 12;62(10):2510–21. doi: 10.1021/acs.jcim.1c01561 (PMC9113003; doi:10.1021/acs.jcim.1c01561)
Supplement: Supplementary file 2 — ci1c01561_si_002.zip [file ci1c01561_si_002.zip › Data_files/Coordinates/R.pdb]

CRYST1    0.000    0.000    0.000  90.00  90.00  90.00 P 1           1
ATOM      1  N  LILE X   1      -2.175 -10.274  -4.291  0.00  0.00           N
ATOM      2  H1 LILE X   1      -2.531 -10.994  -3.673  0.00  0.00           H
ATOM      3  H2 LILE X   1      -1.794  -9.530  -3.706  0.00  0.00           H
ATOM      4  H3 LILE X   1      -1.436 -10.681  -4.850  0.00  0.00           H
ATOM      5  CA LILE X   1      -3.257  -9.746  -5.157  0.00  0.00           C
ATOM      6  HA LILE X   1      -3.927  -9.145  -4.543  0.00  0.00           H
ATOM      7  CB LILE X   1      -2.716  -8.861  -6.302  0.00  0.00           C
ATOM      8  HB LILE X   1      -2.012  -9.462  -6.879  0.00  0.00           H
ATOM      9  CG2LILE X   1      -3.824  -8.408  -7.275  0.00  0.00           C
ATOM     10 HG21LILE X   1      -4.648  -7.940  -6.732  0.00  0.00           H
ATOM     11 HG22LILE X   1      -3.420  -7.695  -7.994  0.00  0.00           H
ATOM     12 HG23LILE X   1      -4.214  -9.259  -7.837  0.00  0.00           H
ATOM     13  CG1LILE X   1      -1.936  -7.637  -5.785  0.00  0.00           C
ATOM     14 HG12LILE X   1      -1.456  -7.168  -6.641  0.00  0.00           H
ATOM     15 HG13LILE X   1      -1.143  -7.970  -5.117  0.00  0.00           H
ATOM     16  CD1LILE X   1      -2.771  -6.569  -5.070  0.00  0.00           C
ATOM     17 HD11LILE X   1      -3.394  -7.020  -4.301  0.00  0.00           H
ATOM     18 HD12LILE X   1      -2.110  -5.840  -4.604  0.00  0.00           H
ATOM     19 HD13LILE X   1      -3.403  -6.056  -5.791  0.00  0.00           H
ATOM     20  C  LILE X   1      -4.067 -10.902  -5.729  0.00  0.00           C
ATOM     21  O  LILE X   1      -3.501 -11.793  -6.355  0.00  0.00           O
ATOM     22  N  LVAL X   2      -5.382 -10.886  -5.524  0.00  0.00           N
ATOM     23  H  LVAL X   2      -5.782 -10.069  -5.070  0.00  0.00           H
ATOM     24  CA LVAL X   2      -6.349 -11.851  -6.070  0.00  0.00           C
ATOM     25  HA LVAL X   2      -5.839 -12.793  -6.274  0.00  0.00           H
ATOM     26  CB LVAL X   2      -7.477 -12.125  -5.053  0.00  0.00           C
ATOM     27  HB LVAL X   2      -8.043 -11.207  -4.890  0.00  0.00           H
ATOM     28  CG1LVAL X   2      -8.435 -13.196  -5.580  0.00  0.00           C
ATOM     29 HG11LVAL X   2      -7.863 -14.029  -5.982  0.00  0.00           H
ATOM     30 HG12LVAL X   2      -9.079 -13.569  -4.786  0.00  0.00           H
ATOM     31 HG13LVAL X   2      -9.065 -12.788  -6.372  0.00  0.00           H
ATOM     32  CG2LVAL X   2      -6.934 -12.586  -3.694  0.00  0.00           C
ATOM     33 HG21LVAL X   2      -6.323 -11.802  -3.253  0.00  0.00           H
ATOM     34 HG22LVAL X   2      -7.762 -12.800  -3.019  0.00  0.00           H
ATOM     35 HG23LVAL X   2      -6.333 -13.484  -3.818  0.00  0.00           H
ATOM     36  C  LVAL X   2      -6.948 -11.333  -7.383  0.00  0.00           C
ATOM     37  O  LVAL X   2      -7.273 -10.148  -7.479  0.00  0.00           O
ATOM     38  N  LGLY X   3      -7.136 -12.214  -8.368  0.00  0.00           N
ATOM     39  H  LGLY X   3      -6.833 -13.173  -8.213  0.00  0.00           H
ATOM     40  CA LGLY X   3      -7.817 -11.929  -9.638  0.00  0.00           C
ATOM     41  HA2LGLY X   3      -8.098 -12.877 -10.097  0.00  0.00           H
ATOM     42  HA3LGLY X   3      -8.728 -11.370  -9.431  0.00  0.00           H
ATOM     43  C  LGLY X   3      -6.991 -11.136 -10.660  0.00  0.00           C
ATOM     44  O  LGLY X   3      -7.550 -10.634 -11.644  0.00  0.00           O
ATOM     45  N  LGLY X   4      -5.686 -10.988 -10.424  0.00  0.00           N
ATOM     46  H  LGLY X   4      -5.282 -11.507  -9.655  0.00  0.00           H
ATOM     47  CA LGLY X   4      -4.748 -10.247 -11.263  0.00  0.00           C
ATOM     48  HA2LGLY X   4      -5.275  -9.504 -11.860  0.00  0.00           H
ATOM     49  HA3LGLY X   4      -4.054  -9.719 -10.610  0.00  0.00           H
ATOM     50  C  LGLY X   4      -3.920 -11.117 -12.208  0.00  0.00           C
ATOM     51  O  LGLY X   4      -4.164 -12.308 -12.396  0.00  0.00           O
ATOM     52  N  LGLU X   5      -2.909 -10.487 -12.796  0.00  0.00           N
ATOM     53  H  LGLU X   5      -2.785  -9.508 -12.577  0.00  0.00           H
ATOM     54  CA LGLU X   5      -1.986 -11.065 -13.780  0.00  0.00           C
ATOM     55  HA LGLU X   5      -1.994 -12.152 -13.698  0.00  0.00           H
ATOM     56  CB LGLU X   5      -2.498 -10.688 -15.182  0.00  0.00           C
ATOM     57  HB2LGLU X   5      -3.512 -11.080 -15.285  0.00  0.00           H
ATOM     58  HB3LGLU X   5      -2.552  -9.601 -15.239  0.00  0.00           H
ATOM     59  CG LGLU X   5      -1.666 -11.189 -16.374  0.00  0.00           C
ATOM     60  HG2LGLU X   5      -0.671 -10.746 -16.327  0.00  0.00           H
ATOM     61  HG3LGLU X   5      -1.561 -12.271 -16.301  0.00  0.00           H
ATOM     62  CD LGLU X   5      -2.309 -10.824 -17.726  0.00  0.00           C
ATOM     63  OE1LGLU X   5      -3.242  -9.983 -17.761  0.00  0.00           O
ATOM     64  OE2LGLU X   5      -1.858 -11.332 -18.783  0.00  0.00           O
ATOM     65  C  LGLU X   5      -0.556 -10.569 -13.503  0.00  0.00           C
ATOM     66  O  LGLU X   5      -0.389  -9.468 -12.956  0.00  0.00           O
ATOM     67  N  LSER X   6       0.466 -11.354 -13.865  0.00  0.00           N
ATOM     68  H  LSER X   6       0.257 -12.264 -14.266  0.00  0.00           H
ATOM     69  CA LSER X   6       1.884 -11.000 -13.677  0.00  0.00           C
ATOM     70  HA LSER X   6       2.102 -11.018 -12.609  0.00  0.00           H
ATOM     71  CB LSER X   6       2.812 -12.009 -14.364  0.00  0.00           C
ATOM     72  HB2LSER X   6       2.538 -12.104 -15.417  0.00  0.00           H
ATOM     73  HB3LSER X   6       3.839 -11.645 -14.302  0.00  0.00           H
ATOM     74  OG LSER X   6       2.746 -13.277 -13.738  0.00  0.00           O
ATOM     75  HG LSER X   6       3.485 -13.823 -14.089  0.00  0.00           H
ATOM     76  C  LSER X   6       2.204  -9.603 -14.219  0.00  0.00           C
ATOM     77  O  LSER X   6       1.897  -9.279 -15.368  0.00  0.00           O
ATOM     78  N  LALA X   7       2.829  -8.764 -13.396  0.00  0.00           N
ATOM     79  H  LALA X   7       3.090  -9.100 -12.476  0.00  0.00           H
ATOM     80  CA LALA X   7       3.183  -7.396 -13.759  0.00  0.00           C
ATOM     81  HA LALA X   7       2.297  -6.918 -14.179  0.00  0.00           H
ATOM     82  CB LALA X   7       3.576  -6.636 -12.490  0.00  0.00           C
ATOM     83  HB1LALA X   7       4.436  -7.120 -12.028  0.00  0.00           H
ATOM     84  HB2LALA X   7       3.837  -5.609 -12.744  0.00  0.00           H
ATOM     85  HB3LALA X   7       2.737  -6.630 -11.793  0.00  0.00           H
ATOM     86  C  LALA X   7       4.296  -7.339 -14.822  0.00  0.00           C
ATOM     87  O  LALA X   7       5.134  -8.241 -14.927  0.00  0.00           O
ATOM     88  N  LLEU X   8       4.324  -6.248 -15.591  0.00  0.00           N
ATOM     89  H  LLEU X   8       3.598  -5.551 -15.455  0.00  0.00           H
ATOM     90  CA LLEU X   8       5.344  -5.991 -16.614  0.00  0.00           C
ATOM     91  HA LLEU X   8       5.859  -6.926 -16.829  0.00  0.00           H
ATOM     92  CB LLEU X   8       4.656  -5.525 -17.910  0.00  0.00           C
ATOM     93  HB2LLEU X   8       4.107  -4.604 -17.705  0.00  0.00           H
ATOM     94  HB3LLEU X   8       5.418  -5.293 -18.654  0.00  0.00           H
ATOM     95  CG LLEU X   8       3.680  -6.554 -18.516  0.00  0.00           C
ATOM     96  HG LLEU X   8       2.836  -6.694 -17.842  0.00  0.00           H
ATOM     97  CD1LLEU X   8       3.155  -6.021 -19.845  0.00  0.00           C
ATOM     98 HD11LLEU X   8       3.975  -5.914 -20.556  0.00  0.00           H
ATOM     99 HD12LLEU X   8       2.411  -6.710 -20.243  0.00  0.00           H
ATOM    100 HD13LLEU X   8       2.694  -5.047 -19.691  0.00  0.00           H
ATOM    101  CD2LLEU X   8       4.329  -7.913 -18.789  0.00  0.00           C
ATOM    102 HD21LLEU X   8       4.565  -8.411 -17.849  0.00  0.00           H
ATOM    103 HD22LLEU X   8       3.632  -8.551 -19.334  0.00  0.00           H
ATOM    104 HD23LLEU X   8       5.237  -7.791 -19.379  0.00  0.00           H
ATOM    105  C  LLEU X   8       6.419  -4.996 -16.132  0.00  0.00           C
ATOM    106  O  LLEU X   8       6.142  -4.145 -15.281  0.00  0.00           O
ATOM    107  N  LPRO X   9       7.655  -5.054 -16.664  0.00  0.00           N
ATOM    108  CD LPRO X   9       8.146  -6.019 -17.638  0.00  0.00           C
ATOM    109  HD2LPRO X   9       7.414  -6.219 -18.419  0.00  0.00           H
ATOM    110  HD3LPRO X   9       8.410  -6.947 -17.129  0.00  0.00           H
ATOM    111  CG LPRO X   9       9.394  -5.386 -18.246  0.00  0.00           C
ATOM    112  HG2LPRO X   9       9.108  -4.739 -19.077  0.00  0.00           H
ATOM    113  HG3LPRO X   9      10.110  -6.140 -18.574  0.00  0.00           H
ATOM    114  CB LPRO X   9       9.943  -4.541 -17.098  0.00  0.00           C
ATOM    115  HB2LPRO X   9      10.545  -3.715 -17.473  0.00  0.00           H
ATOM    116  HB3LPRO X   9      10.533  -5.171 -16.431  0.00  0.00           H
ATOM    117  CA LPRO X   9       8.686  -4.060 -16.366  0.00  0.00           C
ATOM    118  HA LPRO X   9       8.881  -4.034 -15.293  0.00  0.00           H
ATOM    119  C  LPRO X   9       8.239  -2.667 -16.827  0.00  0.00           C
ATOM    120  O  LPRO X   9       7.648  -2.524 -17.898  0.00  0.00           O
ATOM    121  N  LGLY X  10       8.492  -1.640 -16.012  0.00  0.00           N
ATOM    122  H  LGLY X  10       8.953  -1.811 -15.122  0.00  0.00           H
ATOM    123  CA LGLY X  10       8.117  -0.253 -16.302  0.00  0.00           C
ATOM    124  HA2LGLY X  10       8.676   0.401 -15.632  0.00  0.00           H
ATOM    125  HA3LGLY X  10       8.409  -0.016 -17.325  0.00  0.00           H
ATOM    126  C  LGLY X  10       6.625   0.078 -16.146  0.00  0.00           C
ATOM    127  O  LGLY X  10       6.254   1.233 -16.363  0.00  0.00           O
ATOM    128  N  LALA X  11       5.760  -0.874 -15.770  0.00  0.00           N
ATOM    129  H  LALA X  11       6.102  -1.812 -15.607  0.00  0.00           H
ATOM    130  CA LALA X  11       4.338  -0.607 -15.518  0.00  0.00           C
ATOM    131  HA LALA X  11       3.943   0.014 -16.326  0.00  0.00           H
ATOM    132  CB LALA X  11       3.567  -1.933 -15.534  0.00  0.00           C
ATOM    133  HB1LALA X  11       3.913  -2.590 -14.737  0.00  0.00           H
ATOM    134  HB2LALA X  11       2.504  -1.734 -15.391  0.00  0.00           H
ATOM    135  HB3LALA X  11       3.697  -2.439 -16.490  0.00  0.00           H
ATOM    136  C  LALA X  11       4.120   0.157 -14.197  0.00  0.00           C
ATOM    137  O  LALA X  11       3.513   1.232 -14.190  0.00  0.00           O
ATOM    138  N  LTRP X  12       4.677  -0.357 -13.097  0.00  0.00           N
ATOM    139  H  LTRP X  12       5.134  -1.260 -13.193  0.00  0.00           H
ATOM    140  CA LTRP X  12       4.505   0.134 -11.724  0.00  0.00           C
ATOM    141  HA LTRP X  12       3.945   1.070 -11.749  0.00  0.00           H
ATOM    142  CB LTRP X  12       3.661  -0.890 -10.934  0.00  0.00           C
ATOM    143  HB2LTRP X  12       4.303  -1.722 -10.637  0.00  0.00           H
ATOM    144  HB3LTRP X  12       3.297  -0.417 -10.021  0.00  0.00           H
ATOM    145  CG LTRP X  12       2.495  -1.478 -11.677  0.00  0.00           C
ATOM    146  CD1LTRP X  12       2.460  -2.724 -12.199  0.00  0.00           C
ATOM    147  HD1LTRP X  12       3.266  -3.444 -12.120  0.00  0.00           H
ATOM    148  NE1LTRP X  12       1.305  -2.894 -12.937  0.00  0.00           N
ATOM    149  HE1LTRP X  12       1.153  -3.695 -13.550  0.00  0.00           H
ATOM    150  CE2LTRP X  12       0.526  -1.756 -12.921  0.00  0.00           C
ATOM    151  CZ2LTRP X  12      -0.688  -1.408 -13.532  0.00  0.00           C
ATOM    152  HZ2LTRP X  12      -1.209  -2.125 -14.151  0.00  0.00           H
ATOM    153  CH2LTRP X  12      -1.194  -0.108 -13.367  0.00  0.00           C
ATOM    154  HH2LTRP X  12      -2.114   0.180 -13.861  0.00  0.00           H
ATOM    155  CZ3LTRP X  12      -0.486   0.828 -12.591  0.00  0.00           C
ATOM    156  HZ3LTRP X  12      -0.870   1.836 -12.492  0.00  0.00           H
ATOM    157  CE3LTRP X  12       0.732   0.466 -11.984  0.00  0.00           C
ATOM    158  HE3LTRP X  12       1.302   1.192 -11.431  0.00  0.00           H
ATOM    159  CD2LTRP X  12       1.266  -0.831 -12.125  0.00  0.00           C
ATOM    160  C  LTRP X  12       5.872   0.435 -11.067  0.00  0.00           C
ATOM    161  O  LTRP X  12       6.231  -0.186 -10.063  0.00  0.00           O
ATOM    162  N  LPRO X  13       6.698   1.339 -11.634  0.00  0.00           N
ATOM    163  CD LPRO X  13       6.379   2.218 -12.749  0.00  0.00           C
ATOM    164  HD2LPRO X  13       5.406   2.693 -12.624  0.00  0.00           H
ATOM    165  HD3LPRO X  13       6.406   1.649 -13.678  0.00  0.00           H
ATOM    166  CG LPRO X  13       7.484   3.264 -12.779  0.00  0.00           C
ATOM    167  HG2LPRO X  13       7.259   4.056 -12.067  0.00  0.00           H
ATOM    168  HG3LPRO X  13       7.634   3.667 -13.781  0.00  0.00           H
ATOM    169  CB LPRO X  13       8.687   2.456 -12.300  0.00  0.00           C
ATOM    170  HB2LPRO X  13       9.476   3.094 -11.914  0.00  0.00           H
ATOM    171  HB3LPRO X  13       9.066   1.856 -13.129  0.00  0.00           H
ATOM    172  CA LPRO X  13       8.099   1.530 -11.228  0.00  0.00           C
ATOM    173  HA LPRO X  13       8.621   0.575 -11.275  0.00  0.00           H
ATOM    174  C  LPRO X  13       8.291   2.080  -9.799  0.00  0.00           C
ATOM    175  O  LPRO X  13       9.399   2.012  -9.266  0.00  0.00           O
ATOM    176  N  LTRP X  14       7.227   2.583  -9.163  0.00  0.00           N
ATOM    177  H  LTRP X  14       6.364   2.656  -9.678  0.00  0.00           H
ATOM    178  CA LTRP X  14       7.195   3.020  -7.758  0.00  0.00           C
ATOM    179  HA LTRP X  14       8.135   3.513  -7.514  0.00  0.00           H
ATOM    180  CB LTRP X  14       6.057   4.034  -7.571  0.00  0.00           C
ATOM    181  HB2LTRP X  14       5.878   4.200  -6.507  0.00  0.00           H
ATOM    182  HB3LTRP X  14       6.392   4.985  -7.984  0.00  0.00           H
ATOM    183  CG LTRP X  14       4.764   3.682  -8.246  0.00  0.00           C
ATOM    184  CD1LTRP X  14       3.783   2.895  -7.750  0.00  0.00           C
ATOM    185  HD1LTRP X  14       3.799   2.433  -6.768  0.00  0.00           H
ATOM    186  NE1LTRP X  14       2.780   2.754  -8.694  0.00  0.00           N
ATOM    187  HE1LTRP X  14       1.975   2.141  -8.567  0.00  0.00           H
ATOM    188  CE2LTRP X  14       3.056   3.484  -9.834  0.00  0.00           C
ATOM    189  CZ2LTRP X  14       2.370   3.696 -11.039  0.00  0.00           C
ATOM    190  HZ2LTRP X  14       1.381   3.299 -11.192  0.00  0.00           H
ATOM    191  CH2LTRP X  14       2.983   4.451 -12.053  0.00  0.00           C
ATOM    192  HH2LTRP X  14       2.480   4.596 -12.998  0.00  0.00           H
ATOM    193  CZ3LTRP X  14       4.244   5.033 -11.836  0.00  0.00           C
ATOM    194  HZ3LTRP X  14       4.696   5.630 -12.618  0.00  0.00           H
ATOM    195  CE3LTRP X  14       4.908   4.850 -10.608  0.00  0.00           C
ATOM    196  HE3LTRP X  14       5.867   5.319 -10.434  0.00  0.00           H
ATOM    197  CD2LTRP X  14       4.335   4.063  -9.585  0.00  0.00           C
ATOM    198  C  LTRP X  14       7.014   1.887  -6.739  0.00  0.00           C
ATOM    199  O  LTRP X  14       7.347   2.087  -5.573  0.00  0.00           O
ATOM    200  N  LGLN X  15       6.472   0.733  -7.143  0.00  0.00           N
ATOM    201  H  LGLN X  15       6.277   0.611  -8.128  0.00  0.00           H
ATOM    202  CA LGLN X  15       6.230  -0.411  -6.253  0.00  0.00           C
ATOM    203  HA LGLN X  15       5.671  -0.062  -5.386  0.00  0.00           H
ATOM    204  CB LGLN X  15       5.353  -1.436  -7.002  0.00  0.00           C
ATOM    205  HB2LGLN X  15       4.371  -0.994  -7.180  0.00  0.00           H
ATOM    206  HB3LGLN X  15       5.811  -1.625  -7.972  0.00  0.00           H
ATOM    207  CG LGLN X  15       5.164  -2.809  -6.341  0.00  0.00           C
ATOM    208  HG2LGLN X  15       4.627  -3.448  -7.041  0.00  0.00           H
ATOM    209  HG3LGLN X  15       6.137  -3.263  -6.179  0.00  0.00           H
ATOM    210  CD LGLN X  15       4.405  -2.799  -5.016  0.00  0.00           C
ATOM    211  OE1LGLN X  15       4.928  -2.469  -3.967  0.00  0.00           O
ATOM    212  NE2LGLN X  15       3.153  -3.195  -5.009  0.00  0.00           N
ATOM    213 HE21LGLN X  15       2.712  -3.298  -4.109  0.00  0.00           H
ATOM    214 HE22LGLN X  15       2.661  -3.365  -5.875  0.00  0.00           H
ATOM    215  C  LGLN X  15       7.563  -0.996  -5.752  0.00  0.00           C
ATOM    216  O  LGLN X  15       8.506  -1.152  -6.540  0.00  0.00           O
ATOM    217  N  LVAL X  16       7.638  -1.340  -4.464  0.00  0.00           N
ATOM    218  H  LVAL X  16       6.803  -1.220  -3.893  0.00  0.00           H
ATOM    219  CA LVAL X  16       8.839  -1.867  -3.790  0.00  0.00           C
ATOM    220  HA LVAL X  16       9.489  -2.310  -4.544  0.00  0.00           H
ATOM    221  CB LVAL X  16       9.649  -0.767  -3.070  0.00  0.00           C
ATOM    222  HB LVAL X  16      10.389  -1.254  -2.433  0.00  0.00           H
ATOM    223  CG1LVAL X  16      10.420   0.085  -4.077  0.00  0.00           C
ATOM    224 HG11LVAL X  16       9.724   0.615  -4.726  0.00  0.00           H
ATOM    225 HG12LVAL X  16      11.046   0.805  -3.550  0.00  0.00           H
ATOM    226 HG13LVAL X  16      11.053  -0.556  -4.685  0.00  0.00           H
ATOM    227  CG2LVAL X  16       8.810   0.167  -2.190  0.00  0.00           C
ATOM    228 HG21LVAL X  16       8.239  -0.413  -1.466  0.00  0.00           H
ATOM    229 HG22LVAL X  16       9.465   0.850  -1.656  0.00  0.00           H
ATOM    230 HG23LVAL X  16       8.126   0.750  -2.808  0.00  0.00           H
ATOM    231  C  LVAL X  16       8.497  -2.977  -2.798  0.00  0.00           C
ATOM    232  O  LVAL X  16       7.535  -2.882  -2.043  0.00  0.00           O
ATOM    233  N  LSER X  17       9.311  -4.033  -2.797  0.00  0.00           N
ATOM    234  H  LSER X  17      10.120  -4.010  -3.404  0.00  0.00           H
ATOM    235  CA LSER X  17       9.162  -5.185  -1.898  0.00  0.00           C
ATOM    236  HA LSER X  17       8.106  -5.330  -1.660  0.00  0.00           H
ATOM    237  CB LSER X  17       9.654  -6.437  -2.628  0.00  0.00           C
ATOM    238  HB2LSER X  17       9.188  -6.482  -3.611  0.00  0.00           H
ATOM    239  HB3LSER X  17      10.734  -6.386  -2.756  0.00  0.00           H
ATOM    240  OG LSER X  17       9.316  -7.608  -1.931  0.00  0.00           O
ATOM    241  HG LSER X  17      10.124  -7.993  -1.527  0.00  0.00           H
ATOM    242  C  LSER X  17       9.937  -4.948  -0.599  0.00  0.00           C
ATOM    243  O  LSER X  17      11.128  -4.625  -0.665  0.00  0.00           O
ATOM    244  N  LLEU X  18       9.289  -5.066   0.568  0.00  0.00           N
ATOM    245  H  LLEU X  18       8.306  -5.329   0.552  0.00  0.00           H
ATOM    246  CA LLEU X  18       9.875  -4.752   1.882  0.00  0.00           C
ATOM    247  HA LLEU X  18      10.850  -4.288   1.731  0.00  0.00           H
ATOM    248  CB LLEU X  18       9.000  -3.730   2.638  0.00  0.00           C
ATOM    249  HB2LLEU X  18       8.090  -4.230   2.970  0.00  0.00           H
ATOM    250  HB3LLEU X  18       9.541  -3.414   3.530  0.00  0.00           H
ATOM    251  CG LLEU X  18       8.593  -2.472   1.843  0.00  0.00           C
ATOM    252  HG LLEU X  18       7.998  -2.755   0.976  0.00  0.00           H
ATOM    253  CD1LLEU X  18       7.744  -1.569   2.735  0.00  0.00           C
ATOM    254 HD11LLEU X  18       8.314  -1.244   3.602  0.00  0.00           H
ATOM    255 HD12LLEU X  18       7.414  -0.701   2.166  0.00  0.00           H
ATOM    256 HD13LLEU X  18       6.861  -2.116   3.068  0.00  0.00           H
ATOM    257  CD2LLEU X  18       9.804  -1.660   1.373  0.00  0.00           C
ATOM    258 HD21LLEU X  18      10.391  -2.249   0.670  0.00  0.00           H
ATOM    259 HD22LLEU X  18       9.461  -0.761   0.864  0.00  0.00           H
ATOM    260 HD23LLEU X  18      10.421  -1.381   2.227  0.00  0.00           H
ATOM    261  C  LLEU X  18      10.100  -6.032   2.703  0.00  0.00           C
ATOM    262  O  LLEU X  18       9.155  -6.767   3.010  0.00  0.00           O
ATOM    263  N  LHID X  19      11.367  -6.325   3.013  0.00  0.00           N
ATOM    264  H  LHID X  19      12.084  -5.658   2.744  0.00  0.00           H
ATOM    265  CA LHID X  19      11.826  -7.629   3.504  0.00  0.00           C
ATOM    266  HA LHID X  19      10.981  -8.314   3.487  0.00  0.00           H
ATOM    267  CB LHID X  19      12.923  -8.199   2.584  0.00  0.00           C
ATOM    268  HB2LHID X  19      13.726  -7.465   2.500  0.00  0.00           H
ATOM    269  HB3LHID X  19      13.343  -9.087   3.059  0.00  0.00           H
ATOM    270  CG LHID X  19      12.504  -8.606   1.193  0.00  0.00           C
ATOM    271  ND1LHID X  19      13.255  -9.374   0.331  0.00  0.00           N
ATOM    272  HD1LHID X  19      14.198  -9.728   0.484  0.00  0.00           H
ATOM    273  CE1LHID X  19      12.564  -9.526  -0.807  0.00  0.00           C
ATOM    274  HE1LHID X  19      12.890 -10.097  -1.665  0.00  0.00           H
ATOM    275  NE2LHID X  19      11.403  -8.867  -0.735  0.00  0.00           N
ATOM    276  CD2LHID X  19      11.351  -8.286   0.527  0.00  0.00           C
ATOM    277  HD2LHID X  19      10.526  -7.702   0.896  0.00  0.00           H
ATOM    278  C  LHID X  19      12.364  -7.604   4.940  0.00  0.00           C
ATOM    279  O  LHID X  19      13.031  -6.648   5.350  0.00  0.00           O
ATOM    280  N  LVAL X  20      12.176  -8.719   5.656  0.00  0.00           N
ATOM    281  H  LVAL X  20      11.647  -9.469   5.216  0.00  0.00           H
ATOM    282  CA LVAL X  20      12.731  -8.996   6.996  0.00  0.00           C
ATOM    283  HA LVAL X  20      13.607  -8.368   7.157  0.00  0.00           H
ATOM    284  CB LVAL X  20      11.705  -8.675   8.106  0.00  0.00           C
ATOM    285  HB LVAL X  20      10.829  -9.308   7.969  0.00  0.00           H
ATOM    286  CG1LVAL X  20      12.279  -8.956   9.499  0.00  0.00           C
ATOM    287 HG11LVAL X  20      13.192  -8.383   9.656  0.00  0.00           H
ATOM    288 HG12LVAL X  20      11.549  -8.685  10.258  0.00  0.00           H
ATOM    289 HG13LVAL X  20      12.481 -10.019   9.613  0.00  0.00           H
ATOM    290  CG2LVAL X  20      11.246  -7.211   8.075  0.00  0.00           C
ATOM    291 HG21LVAL X  20      10.705  -7.007   7.152  0.00  0.00           H
ATOM    292 HG22LVAL X  20      10.570  -7.012   8.904  0.00  0.00           H
ATOM    293 HG23LVAL X  20      12.103  -6.542   8.142  0.00  0.00           H
ATOM    294  C  LVAL X  20      13.174 -10.465   7.068  0.00  0.00           C
ATOM    295  O  LVAL X  20      12.407 -11.354   6.705  0.00  0.00           O
ATOM    296  N  LGLN X  21      14.408 -10.733   7.513  0.00  0.00           N
ATOM    297  H  LGLN X  21      14.965  -9.958   7.856  0.00  0.00           H
ATOM    298  CA LGLN X  21      15.057 -12.061   7.476  0.00  0.00           C
ATOM    299  HA LGLN X  21      16.122 -11.886   7.627  0.00  0.00           H
ATOM    300  CB LGLN X  21      14.598 -12.974   8.627  0.00  0.00           C
ATOM    301  HB2LGLN X  21      13.560 -13.253   8.471  0.00  0.00           H
ATOM    302  HB3LGLN X  21      15.197 -13.883   8.575  0.00  0.00           H
ATOM    303  CG LGLN X  21      14.745 -12.386  10.038  0.00  0.00           C
ATOM    304  HG2LGLN X  21      15.776 -12.074  10.203  0.00  0.00           H
ATOM    305  HG3LGLN X  21      14.099 -11.516  10.139  0.00  0.00           H
ATOM    306  CD LGLN X  21      14.371 -13.419  11.099  0.00  0.00           C
ATOM    307  OE1LGLN X  21      14.781 -14.567  11.060  0.00  0.00           O
ATOM    308  NE2LGLN X  21      13.602 -13.067  12.101  0.00  0.00           N
ATOM    309 HE21LGLN X  21      13.269 -13.819  12.695  0.00  0.00           H
ATOM    310 HE22LGLN X  21      13.265 -12.115  12.171  0.00  0.00           H
ATOM    311  C  LGLN X  21      14.951 -12.763   6.102  0.00  0.00           C
ATOM    312  O  LGLN X  21      14.541 -13.920   5.989  0.00  0.00           O
ATOM    313  N  LASN X  22      15.317 -12.042   5.041  0.00  0.00           N
ATOM    314  H  LASN X  22      15.664 -11.102   5.204  0.00  0.00           H
ATOM    315  CA LASN X  22      15.396 -12.514   3.658  0.00  0.00           C
ATOM    316  HA LASN X  22      15.642 -11.627   3.070  0.00  0.00           H
ATOM    317  CB LASN X  22      16.594 -13.477   3.525  0.00  0.00           C
ATOM    318  HB2LASN X  22      17.447 -13.077   4.069  0.00  0.00           H
ATOM    319  HB3LASN X  22      16.334 -14.435   3.972  0.00  0.00           H
ATOM    320  CG LASN X  22      17.026 -13.690   2.086  0.00  0.00           C
ATOM    321  OD1LASN X  22      17.081 -12.763   1.289  0.00  0.00           O
ATOM    322  ND2LASN X  22      17.324 -14.906   1.699  0.00  0.00           N
ATOM    323 HD21LASN X  22      17.427 -15.058   0.705  0.00  0.00           H
ATOM    324 HD22LASN X  22      17.278 -15.677   2.362  0.00  0.00           H
ATOM    325  C  LASN X  22      14.070 -13.027   3.049  0.00  0.00           C
ATOM    326  O  LASN X  22      14.093 -13.801   2.086  0.00  0.00           O
ATOM    327  N  LVAL X  23      12.914 -12.580   3.552  0.00  0.00           N
ATOM    328  H  LVAL X  23      12.941 -11.993   4.377  0.00  0.00           H
ATOM    329  CA LVAL X  23      11.585 -12.832   2.957  0.00  0.00           C
ATOM    330  HA LVAL X  23      11.721 -13.156   1.925  0.00  0.00           H
ATOM    331  CB LVAL X  23      10.808 -13.954   3.680  0.00  0.00           C
ATOM    332  HB LVAL X  23       9.860 -14.094   3.161  0.00  0.00           H
ATOM    333  CG1LVAL X  23      11.551 -15.293   3.627  0.00  0.00           C
ATOM    334 HG11LVAL X  23      12.482 -15.239   4.192  0.00  0.00           H
ATOM    335 HG12LVAL X  23      10.923 -16.078   4.049  0.00  0.00           H
ATOM    336 HG13LVAL X  23      11.771 -15.546   2.590  0.00  0.00           H
ATOM    337  CG2LVAL X  23      10.475 -13.619   5.135  0.00  0.00           C
ATOM    338 HG21LVAL X  23       9.879 -12.708   5.193  0.00  0.00           H
ATOM    339 HG22LVAL X  23       9.898 -14.428   5.579  0.00  0.00           H
ATOM    340 HG23LVAL X  23      11.396 -13.478   5.696  0.00  0.00           H
ATOM    341  C  LVAL X  23      10.739 -11.559   2.903  0.00  0.00           C
ATOM    342  O  LVAL X  23      10.909 -10.653   3.720  0.00  0.00           O
ATOM    343  N  LHIE X  24       9.814 -11.509   1.943  0.00  0.00           N
ATOM    344  H  LHIE X  24       9.748 -12.301   1.315  0.00  0.00           H
ATOM    345  CA LHIE X  24       8.817 -10.447   1.779  0.00  0.00           C
ATOM    346  HA LHIE X  24       9.316  -9.479   1.761  0.00  0.00           H
ATOM    347  CB LHIE X  24       8.108 -10.645   0.436  0.00  0.00           C
ATOM    348  HB2LHIE X  24       8.825 -10.461  -0.360  0.00  0.00           H
ATOM    349  HB3LHIE X  24       7.766 -11.674   0.361  0.00  0.00           H
ATOM    350  CG LHIE X  24       6.927  -9.734   0.235  0.00  0.00           C
ATOM    351  ND1LHIE X  24       7.021  -8.380  -0.062  0.00  0.00           N
ATOM    352  CE1LHIE X  24       5.764  -7.930  -0.143  0.00  0.00           C
ATOM    353  HE1LHIE X  24       5.489  -6.917  -0.405  0.00  0.00           H
ATOM    354  NE2LHIE X  24       4.897  -8.912   0.151  0.00  0.00           N
ATOM    355  HE2LHIE X  24       3.886  -8.782   0.207  0.00  0.00           H
ATOM    356  CD2LHIE X  24       5.611 -10.066   0.387  0.00  0.00           C
ATOM    357  HD2LHIE X  24       5.219 -11.038   0.654  0.00  0.00           H
ATOM    358  C  LHIE X  24       7.790 -10.421   2.913  0.00  0.00           C
ATOM    359  O  LHIE X  24       7.322 -11.478   3.349  0.00  0.00           O
ATOM    360  N  LVAL X  25       7.402  -9.210   3.327  0.00  0.00           N
ATOM    361  H  LVAL X  25       7.856  -8.408   2.901  0.00  0.00           H
ATOM    362  CA LVAL X  25       6.424  -8.953   4.398  0.00  0.00           C
ATOM    363  HA LVAL X  25       5.971  -9.895   4.702  0.00  0.00           H
ATOM    364  CB LVAL X  25       7.146  -8.371   5.632  0.00  0.00           C
ATOM    365  HB LVAL X  25       7.715  -7.493   5.328  0.00  0.00           H
ATOM    366  CG1LVAL X  25       6.162  -7.941   6.723  0.00  0.00           C
ATOM    367 HG11LVAL X  25       5.505  -8.775   6.963  0.00  0.00           H
ATOM    368 HG12LVAL X  25       6.706  -7.627   7.613  0.00  0.00           H
ATOM    369 HG13LVAL X  25       5.562  -7.098   6.386  0.00  0.00           H
ATOM    370  CG2LVAL X  25       8.120  -9.386   6.244  0.00  0.00           C
ATOM    371 HG21LVAL X  25       8.907  -9.632   5.530  0.00  0.00           H
ATOM    372 HG22LVAL X  25       8.587  -8.962   7.132  0.00  0.00           H
ATOM    373 HG23LVAL X  25       7.590 -10.300   6.516  0.00  0.00           H
ATOM    374  C  LVAL X  25       5.276  -8.039   3.945  0.00  0.00           C
ATOM    375  O  LVAL X  25       4.111  -8.362   4.202  0.00  0.00           O
ATOM    376  N  LCYX X  26       5.607  -6.919   3.291  0.00  0.00           N
ATOM    377  H  LCYX X  26       6.580  -6.786   3.043  0.00  0.00           H
ATOM    378  CA LCYX X  26       4.696  -5.847   2.865  0.00  0.00           C
ATOM    379  HA LCYX X  26       3.714  -6.265   2.638  0.00  0.00           H
ATOM    380  CB LCYX X  26       4.544  -4.803   3.987  0.00  0.00           C
ATOM    381  HB2LCYX X  26       5.530  -4.519   4.356  0.00  0.00           H
ATOM    382  HB3LCYX X  26       4.099  -3.906   3.552  0.00  0.00           H
ATOM    383  SG LCYX X  26       3.494  -5.285   5.384  0.00  0.00           S
ATOM    384  C  LCYX X  26       5.217  -5.151   1.593  0.00  0.00           C
ATOM    385  O  LCYX X  26       6.410  -5.215   1.290  0.00  0.00           O
ATOM    386  N  LGLY X  27       4.328  -4.480   0.861  0.00  0.00           N
ATOM    387  H  LGLY X  27       3.386  -4.392   1.231  0.00  0.00           H
ATOM    388  CA LGLY X  27       4.671  -3.606  -0.263  0.00  0.00           C
ATOM    389  HA2LGLY X  27       5.573  -3.966  -0.757  0.00  0.00           H
ATOM    390  HA3LGLY X  27       3.861  -3.631  -0.991  0.00  0.00           H
ATOM    391  C  LGLY X  27       4.892  -2.147   0.156  0.00  0.00           C
ATOM    392  O  LGLY X  27       4.830  -1.789   1.339  0.00  0.00           O
ATOM    393  N  LGLY X  28       5.132  -1.286  -0.833  0.00  0.00           N
ATOM    394  H  LGLY X  28       5.228  -1.640  -1.780  0.00  0.00           H
ATOM    395  CA LGLY X  28       5.243   0.156  -0.624  0.00  0.00           C
ATOM    396  HA2LGLY X  28       4.356   0.499  -0.092  0.00  0.00           H
ATOM    397  HA3LGLY X  28       6.112   0.363  -0.000  0.00  0.00           H
ATOM    398  C  LGLY X  28       5.369   0.959  -1.920  0.00  0.00           C
ATOM    399  O  LGLY X  28       5.429   0.398  -3.013  0.00  0.00           O
ATOM    400  N  LSER X  29       5.433   2.286  -1.789  0.00  0.00           N
ATOM    401  H  LSER X  29       5.374   2.661  -0.850  0.00  0.00           H
ATOM    402  CA LSER X  29       5.502   3.232  -2.913  0.00  0.00           C
ATOM    403  HA LSER X  29       5.669   2.683  -3.839  0.00  0.00           H
ATOM    404  CB LSER X  29       4.194   4.018  -3.080  0.00  0.00           C
ATOM    405  HB2LSER X  29       4.062   4.697  -2.236  0.00  0.00           H
ATOM    406  HB3LSER X  29       4.257   4.608  -3.993  0.00  0.00           H
ATOM    407  OG LSER X  29       3.069   3.171  -3.158  0.00  0.00           O
ATOM    408  HG LSER X  29       2.839   2.925  -2.235  0.00  0.00           H
ATOM    409  C  LSER X  29       6.636   4.237  -2.731  0.00  0.00           C
ATOM    410  O  LSER X  29       6.652   4.973  -1.744  0.00  0.00           O
ATOM    411  N  LILE X  30       7.553   4.312  -3.695  0.00  0.00           N
ATOM    412  H  LILE X  30       7.505   3.625  -4.442  0.00  0.00           H
ATOM    413  CA LILE X  30       8.594   5.350  -3.778  0.00  0.00           C
ATOM    414  HA LILE X  30       9.144   5.388  -2.837  0.00  0.00           H
ATOM    415  CB LILE X  30       9.585   5.012  -4.919  0.00  0.00           C
ATOM    416  HB LILE X  30       9.010   4.931  -5.843  0.00  0.00           H
ATOM    417  CG2LILE X  30      10.633   6.123  -5.105  0.00  0.00           C
ATOM    418 HG21LILE X  30      11.263   6.192  -4.217  0.00  0.00           H
ATOM    419 HG22LILE X  30      11.256   5.910  -5.970  0.00  0.00           H
ATOM    420 HG23LILE X  30      10.166   7.089  -5.278  0.00  0.00           H
ATOM    421  CG1LILE X  30      10.316   3.671  -4.679  0.00  0.00           C
ATOM    422 HG12LILE X  30      11.100   3.809  -3.935  0.00  0.00           H
ATOM    423 HG13LILE X  30       9.621   2.933  -4.281  0.00  0.00           H
ATOM    424  CD1LILE X  30      10.920   3.079  -5.961  0.00  0.00           C
ATOM    425 HD11LILE X  30      11.602   3.784  -6.432  0.00  0.00           H
ATOM    426 HD12LILE X  30      11.475   2.174  -5.718  0.00  0.00           H
ATOM    427 HD13LILE X  30      10.127   2.826  -6.662  0.00  0.00           H
ATOM    428  C  LILE X  30       7.944   6.722  -4.016  0.00  0.00           C
ATOM    429  O  LILE X  30       7.164   6.872  -4.959  0.00  0.00           O
ATOM    430  N  LILE X  31       8.297   7.739  -3.220  0.00  0.00           N
ATOM    431  H  LILE X  31       8.928   7.541  -2.447  0.00  0.00           H
ATOM    432  CA LILE X  31       7.790   9.119  -3.381  0.00  0.00           C
ATOM    433  HA LILE X  31       7.183   9.155  -4.286  0.00  0.00           H
ATOM    434  CB LILE X  31       6.844   9.512  -2.223  0.00  0.00           C
ATOM    435  HB LILE X  31       6.570  10.558  -2.376  0.00  0.00           H
ATOM    436  CG2LILE X  31       5.547   8.686  -2.308  0.00  0.00           C
ATOM    437 HG21LILE X  31       5.755   7.631  -2.125  0.00  0.00           H
ATOM    438 HG22LILE X  31       4.827   9.035  -1.572  0.00  0.00           H
ATOM    439 HG23LILE X  31       5.104   8.793  -3.299  0.00  0.00           H
ATOM    440  CG1LILE X  31       7.502   9.394  -0.831  0.00  0.00           C
ATOM    441 HG12LILE X  31       7.554   8.345  -0.535  0.00  0.00           H
ATOM    442 HG13LILE X  31       8.518   9.780  -0.883  0.00  0.00           H
ATOM    443  CD1LILE X  31       6.769  10.187   0.258  0.00  0.00           C
ATOM    444 HD11LILE X  31       5.750   9.822   0.382  0.00  0.00           H
ATOM    445 HD12LILE X  31       7.298  10.076   1.205  0.00  0.00           H
ATOM    446 HD13LILE X  31       6.744  11.243  -0.010  0.00  0.00           H
ATOM    447  C  LILE X  31       8.890  10.167  -3.628  0.00  0.00           C
ATOM    448  O  LILE X  31       8.610  11.167  -4.298  0.00  0.00           O
ATOM    449  N  LTHR X  32      10.128   9.907  -3.191  0.00  0.00           N
ATOM    450  H  LTHR X  32      10.272   9.050  -2.667  0.00  0.00           H
ATOM    451  CA LTHR X  32      11.369  10.655  -3.511  0.00  0.00           C
ATOM    452  HA LTHR X  32      11.226  11.196  -4.445  0.00  0.00           H
ATOM    453  CB LTHR X  32      11.750  11.694  -2.427  0.00  0.00           C
ATOM    454  HB LTHR X  32      12.359  12.459  -2.904  0.00  0.00           H
ATOM    455  CG2LTHR X  32      10.572  12.410  -1.769  0.00  0.00           C
ATOM    456 HG21LTHR X  32       9.981  11.718  -1.174  0.00  0.00           H
ATOM    457 HG22LTHR X  32      10.948  13.201  -1.118  0.00  0.00           H
ATOM    458 HG23LTHR X  32       9.939  12.853  -2.535  0.00  0.00           H
ATOM    459  OG1LTHR X  32      12.530  11.116  -1.404  0.00  0.00           O
ATOM    460  HG1LTHR X  32      13.077  11.856  -1.049  0.00  0.00           H
ATOM    461  C  LTHR X  32      12.525   9.656  -3.724  0.00  0.00           C
ATOM    462  O  LTHR X  32      12.302   8.457  -3.540  0.00  0.00           O
ATOM    463  N  LPRO X  33      13.756  10.073  -4.089  0.00  0.00           N
ATOM    464  CD LPRO X  33      14.134  11.391  -4.584  0.00  0.00           C
ATOM    465  HD2LPRO X  33      14.354  12.050  -3.743  0.00  0.00           H
ATOM    466  HD3LPRO X  33      13.361  11.827  -5.218  0.00  0.00           H
ATOM    467  CG LPRO X  33      15.410  11.166  -5.393  0.00  0.00           C
ATOM    468  HG2LPRO X  33      16.038  12.054  -5.420  0.00  0.00           H
ATOM    469  HG3LPRO X  33      15.162  10.840  -6.404  0.00  0.00           H
ATOM    470  CB LPRO X  33      16.084  10.031  -4.630  0.00  0.00           C
ATOM    471  HB2LPRO X  33      16.606  10.442  -3.764  0.00  0.00           H
ATOM    472  HB3LPRO X  33      16.775   9.472  -5.263  0.00  0.00           H
ATOM    473  CA LPRO X  33      14.906   9.164  -4.176  0.00  0.00           C
ATOM    474  HA LPRO X  33      14.703   8.423  -4.948  0.00  0.00           H
ATOM    475  C  LPRO X  33      15.253   8.410  -2.881  0.00  0.00           C
ATOM    476  O  LPRO X  33      15.973   7.416  -2.949  0.00  0.00           O
ATOM    477  N  LGLU X  34      14.764   8.842  -1.712  0.00  0.00           N
ATOM    478  H  LGLU X  34      14.190   9.675  -1.714  0.00  0.00           H
ATOM    479  CA LGLU X  34      15.049   8.193  -0.420  0.00  0.00           C
ATOM    480  HA LGLU X  34      15.496   7.218  -0.615  0.00  0.00           H
ATOM    481  CB LGLU X  34      16.109   9.009   0.348  0.00  0.00           C
ATOM    482  HB2LGLU X  34      16.468   8.426   1.197  0.00  0.00           H
ATOM    483  HB3LGLU X  34      16.954   9.175  -0.322  0.00  0.00           H
ATOM    484  CG LGLU X  34      15.595  10.366   0.858  0.00  0.00           C
ATOM    485  HG2LGLU X  34      14.871  10.756   0.144  0.00  0.00           H
ATOM    486  HG3LGLU X  34      15.074  10.222   1.805  0.00  0.00           H
ATOM    487  CD LGLU X  34      16.718  11.398   1.036  0.00  0.00           C
ATOM    488  OE1LGLU X  34      17.805  11.045   1.570  0.00  0.00           O
ATOM    489  OE2LGLU X  34      16.518  12.564   0.621  0.00  0.00           O
ATOM    490  C  LGLU X  34      13.809   7.890   0.442  0.00  0.00           C
ATOM    491  O  LGLU X  34      13.917   7.048   1.333  0.00  0.00           O
ATOM    492  N  LTRP X  35      12.645   8.508   0.193  0.00  0.00           N
ATOM    493  H  LTRP X  35      12.612   9.210  -0.536  0.00  0.00           H
ATOM    494  CA LTRP X  35      11.405   8.257   0.948  0.00  0.00           C
ATOM    495  HA LTRP X  35      11.673   7.822   1.910  0.00  0.00           H
ATOM    496  CB LTRP X  35      10.688   9.576   1.251  0.00  0.00           C
ATOM    497  HB2LTRP X  35      10.577  10.138   0.326  0.00  0.00           H
ATOM    498  HB3LTRP X  35       9.685   9.346   1.611  0.00  0.00           H
ATOM    499  CG LTRP X  35      11.327  10.452   2.284  0.00  0.00           C
ATOM    500  CD1LTRP X  35      12.055  11.563   2.035  0.00  0.00           C
ATOM    501  HD1LTRP X  35      12.281  11.954   1.050  0.00  0.00           H
ATOM    502  NE1LTRP X  35      12.438  12.147   3.224  0.00  0.00           N
ATOM    503  HE1LTRP X  35      12.971  13.019   3.260  0.00  0.00           H
ATOM    504  CE2LTRP X  35      11.957  11.448   4.310  0.00  0.00           C
ATOM    505  CZ2LTRP X  35      12.023  11.659   5.694  0.00  0.00           C
ATOM    506  HZ2LTRP X  35      12.533  12.527   6.083  0.00  0.00           H
ATOM    507  CH2LTRP X  35      11.408  10.741   6.561  0.00  0.00           C
ATOM    508  HH2LTRP X  35      11.457  10.898   7.630  0.00  0.00           H
ATOM    509  CZ3LTRP X  35      10.734   9.624   6.034  0.00  0.00           C
ATOM    510  HZ3LTRP X  35      10.268   8.915   6.703  0.00  0.00           H
ATOM    511  CE3LTRP X  35      10.661   9.428   4.639  0.00  0.00           C
ATOM    512  HE3LTRP X  35      10.137   8.575   4.238  0.00  0.00           H
ATOM    513  CD2LTRP X  35      11.265  10.338   3.741  0.00  0.00           C
ATOM    514  C  LTRP X  35      10.438   7.278   0.258  0.00  0.00           C
ATOM    515  O  LTRP X  35      10.140   7.393  -0.937  0.00  0.00           O
ATOM    516  N  LILE X  36       9.875   6.365   1.058  0.00  0.00           N
ATOM    517  H  LILE X  36      10.183   6.356   2.026  0.00  0.00           H
ATOM    518  CA LILE X  36       8.886   5.339   0.681  0.00  0.00           C
ATOM    519  HA LILE X  36       8.509   5.569  -0.313  0.00  0.00           H
ATOM    520  CB LILE X  36       9.572   3.947   0.628  0.00  0.00           C
ATOM    521  HB LILE X  36      10.204   3.859   1.513  0.00  0.00           H
ATOM    522  CG2LILE X  36       8.577   2.767   0.654  0.00  0.00           C
ATOM    523 HG21LILE X  36       7.888   2.834  -0.189  0.00  0.00           H
ATOM    524 HG22LILE X  36       9.109   1.819   0.601  0.00  0.00           H
ATOM    525 HG23LILE X  36       8.012   2.760   1.586  0.00  0.00           H
ATOM    526  CG1LILE X  36      10.471   3.824  -0.627  0.00  0.00           C
ATOM    527 HG12LILE X  36       9.856   3.579  -1.494  0.00  0.00           H
ATOM    528 HG13LILE X  36      10.962   4.775  -0.827  0.00  0.00           H
ATOM    529  CD1LILE X  36      11.581   2.776  -0.483  0.00  0.00           C
ATOM    530 HD11LILE X  36      11.166   1.785  -0.307  0.00  0.00           H
ATOM    531 HD12LILE X  36      12.170   2.751  -1.400  0.00  0.00           H
ATOM    532 HD13LILE X  36      12.231   3.044   0.350  0.00  0.00           H
ATOM    533  C  LILE X  36       7.685   5.365   1.649  0.00  0.00           C
ATOM    534  O  LILE X  36       7.849   5.560   2.853  0.00  0.00           O
ATOM    535  N  LVAL X  37       6.476   5.134   1.127  0.00  0.00           N
ATOM    536  H  LVAL X  37       6.433   5.001   0.121  0.00  0.00           H
ATOM    537  CA LVAL X  37       5.215   4.980   1.885  0.00  0.00           C
ATOM    538  HA LVAL X  37       5.337   5.406   2.881  0.00  0.00           H
ATOM    539  CB LVAL X  37       4.071   5.737   1.173  0.00  0.00           C
ATOM    540  HB LVAL X  37       3.965   5.346   0.161  0.00  0.00           H
ATOM    541  CG1LVAL X  37       2.727   5.570   1.893  0.00  0.00           C
ATOM    542 HG11LVAL X  37       2.840   5.832   2.945  0.00  0.00           H
ATOM    543 HG12LVAL X  37       1.973   6.211   1.434  0.00  0.00           H
ATOM    544 HG13LVAL X  37       2.379   4.540   1.814  0.00  0.00           H
ATOM    545  CG2LVAL X  37       4.362   7.240   1.068  0.00  0.00           C
ATOM    546 HG21LVAL X  37       5.284   7.403   0.512  0.00  0.00           H
ATOM    547 HG22LVAL X  37       3.551   7.738   0.537  0.00  0.00           H
ATOM    548 HG23LVAL X  37       4.461   7.673   2.062  0.00  0.00           H
ATOM    549  C  LVAL X  37       4.838   3.500   2.040  0.00  0.00           C
ATOM    550  O  LVAL X  37       4.899   2.763   1.056  0.00  0.00           O
ATOM    551  N  LTHR X  38       4.379   3.081   3.226  0.00  0.00           N
ATOM    552  H  LTHR X  38       4.354   3.753   3.988  0.00  0.00           H
ATOM    553  CA LTHR X  38       3.826   1.737   3.530  0.00  0.00           C
ATOM    554  HA LTHR X  38       3.294   1.368   2.653  0.00  0.00           H
ATOM    555  CB LTHR X  38       4.981   0.751   3.804  0.00  0.00           C
ATOM    556  HB LTHR X  38       5.698   0.819   2.985  0.00  0.00           H
ATOM    557  CG2LTHR X  38       5.721   1.029   5.115  0.00  0.00           C
ATOM    558 HG21LTHR X  38       5.056   0.888   5.967  0.00  0.00           H
ATOM    559 HG22LTHR X  38       6.555   0.334   5.198  0.00  0.00           H
ATOM    560 HG23LTHR X  38       6.108   2.047   5.117  0.00  0.00           H
ATOM    561  OG1LTHR X  38       4.524  -0.580   3.869  0.00  0.00           O
ATOM    562  HG1LTHR X  38       4.540  -0.946   2.962  0.00  0.00           H
ATOM    563  C  LTHR X  38       2.793   1.816   4.682  0.00  0.00           C
ATOM    564  O  LTHR X  38       2.446   2.917   5.114  0.00  0.00           O
ATOM    565  N  LALA X  39       2.262   0.697   5.189  0.00  0.00           N
ATOM    566  H  LALA X  39       2.596  -0.183   4.814  0.00  0.00           H
ATOM    567  CA LALA X  39       1.251   0.670   6.261  0.00  0.00           C
ATOM    568  HA LALA X  39       0.634   1.564   6.164  0.00  0.00           H
ATOM    569  CB LALA X  39       0.318  -0.530   6.054  0.00  0.00           C
ATOM    570  HB1LALA X  39       0.879  -1.461   6.108  0.00  0.00           H
ATOM    571  HB2LALA X  39      -0.456  -0.532   6.822  0.00  0.00           H
ATOM    572  HB3LALA X  39      -0.165  -0.457   5.080  0.00  0.00           H
ATOM    573  C  LALA X  39       1.851   0.684   7.685  0.00  0.00           C
ATOM    574  O  LALA X  39       2.887   0.069   7.955  0.00  0.00           O
ATOM    575  N  LALA X  40       1.164   1.325   8.640  0.00  0.00           N
ATOM    576  H  LALA X  40       0.243   1.680   8.415  0.00  0.00           H
ATOM    577  CA LALA X  40       1.610   1.420  10.037  0.00  0.00           C
ATOM    578  HA LALA X  40       2.626   1.813  10.045  0.00  0.00           H
ATOM    579  CB LALA X  40       0.713   2.403  10.801  0.00  0.00           C
ATOM    580  HB1LALA X  40      -0.304   2.021  10.860  0.00  0.00           H
ATOM    581  HB2LALA X  40       1.091   2.529  11.816  0.00  0.00           H
ATOM    582  HB3LALA X  40       0.704   3.371  10.309  0.00  0.00           H
ATOM    583  C  LALA X  40       1.653   0.061  10.758  0.00  0.00           C
ATOM    584  O  LALA X  40       2.517  -0.146  11.617  0.00  0.00           O
ATOM    585  N  LHID X  41       0.767  -0.877  10.403  0.00  0.00           N
ATOM    586  H  LHID X  41      -0.005  -0.598   9.798  0.00  0.00           H
ATOM    587  CA LHID X  41       0.790  -2.230  10.968  0.00  0.00           C
ATOM    588  HA LHID X  41       0.964  -2.135  12.041  0.00  0.00           H
ATOM    589  CB HHID X  41      -0.562  -2.929  10.791  0.00  0.00           C
ATOM    590  HB2HHID X  41      -0.533  -3.807  11.449  0.00  0.00           H
ATOM    591  HB3HHID X  41      -1.318  -2.252  11.185  0.00  0.00           H
ATOM    592  CG HHID X  41      -0.913  -3.392   9.414  0.00  0.00           C
ATOM    593  ND1HHID X  41      -1.720  -2.704   8.536  0.00  0.00           N
ATOM    594  HD1HHID X  41      -2.284  -1.810   8.658  0.00  0.00           H
ATOM    595  CE1HHID X  41      -1.805  -3.441   7.410  0.00  0.00           C
ATOM    596  HE1HHID X  41      -2.389  -3.148   6.552  0.00  0.00           H
ATOM    597  NE2HHID X  41      -1.110  -4.568   7.492  0.00  0.00           N
ATOM    598  CD2HHID X  41      -0.535  -4.538   8.742  0.00  0.00           C
ATOM    599  HD2HHID X  41       0.114  -5.334   9.090  0.00  0.00           H
ATOM    600  C  LHID X  41       1.903  -3.139  10.414  0.00  0.00           C
ATOM    601  O  LHID X  41       2.202  -4.155  11.041  0.00  0.00           O
ATOM    602  N  LCYX X  42       2.527  -2.827   9.271  0.00  0.00           N
ATOM    603  H  LCYX X  42       2.235  -2.013   8.747  0.00  0.00           H
ATOM    604  CA LCYX X  42       3.727  -3.550   8.833  0.00  0.00           C
ATOM    605  HA LCYX X  42       3.518  -4.621   8.807  0.00  0.00           H
ATOM    606  CB LCYX X  42       4.115  -3.094   7.417  0.00  0.00           C
ATOM    607  HB2LCYX X  42       4.260  -2.013   7.412  0.00  0.00           H
ATOM    608  HB3LCYX X  42       5.063  -3.553   7.134  0.00  0.00           H
ATOM    609  SG LCYX X  42       2.888  -3.498   6.148  0.00  0.00           S
ATOM    610  C  LCYX X  42       4.854  -3.307   9.852  0.00  0.00           C
ATOM    611  O  LCYX X  42       5.357  -4.233  10.491  0.00  0.00           O
ATOM    612  N  LVAL X  43       5.157  -2.028  10.095  0.00  0.00           N
ATOM    613  H  LVAL X  43       4.658  -1.330   9.560  0.00  0.00           H
ATOM    614  CA LVAL X  43       6.137  -1.537  11.081  0.00  0.00           C
ATOM    615  HA LVAL X  43       6.968  -2.243  11.100  0.00  0.00           H
ATOM    616  CB LVAL X  43       6.715  -0.179  10.636  0.00  0.00           C
ATOM    617  HB LVAL X  43       7.411   0.159  11.401  0.00  0.00           H
ATOM    618  CG1LVAL X  43       7.498  -0.301   9.325  0.00  0.00           C
ATOM    619 HG11LVAL X  43       6.848  -0.631   8.514  0.00  0.00           H
ATOM    620 HG12LVAL X  43       7.930   0.663   9.060  0.00  0.00           H
ATOM    621 HG13LVAL X  43       8.305  -1.018   9.449  0.00  0.00           H
ATOM    622  CG2LVAL X  43       5.642   0.896  10.441  0.00  0.00           C
ATOM    623 HG21LVAL X  43       5.016   0.965  11.325  0.00  0.00           H
ATOM    624 HG22LVAL X  43       6.123   1.861  10.289  0.00  0.00           H
ATOM    625 HG23LVAL X  43       5.017   0.671   9.577  0.00  0.00           H
ATOM    626  C  LVAL X  43       5.599  -1.501  12.527  0.00  0.00           C
ATOM    627  O  LVAL X  43       5.971  -0.644  13.334  0.00  0.00           O
ATOM    628  N  LGLU X  44       4.683  -2.401  12.889  0.00  0.00           N
ATOM    629  H  LGLU X  44       4.407  -3.094  12.205  0.00  0.00           H
ATOM    630  CA LGLU X  44       4.305  -2.629  14.292  0.00  0.00           C
ATOM    631  HA LGLU X  44       4.221  -1.658  14.782  0.00  0.00           H
ATOM    632  CB LGLU X  44       2.945  -3.339  14.380  0.00  0.00           C
ATOM    633  HB2LGLU X  44       2.442  -3.313  13.417  0.00  0.00           H
ATOM    634  HB3LGLU X  44       3.091  -4.381  14.668  0.00  0.00           H
ATOM    635  CG LGLU X  44       2.046  -2.629  15.393  0.00  0.00           C
ATOM    636  HG2LGLU X  44       2.604  -2.443  16.313  0.00  0.00           H
ATOM    637  HG3LGLU X  44       1.757  -1.664  14.975  0.00  0.00           H
ATOM    638  CD LGLU X  44       0.797  -3.450  15.716  0.00  0.00           C
ATOM    639  OE1LGLU X  44       0.914  -4.585  16.243  0.00  0.00           O
ATOM    640  OE2LGLU X  44      -0.324  -2.962  15.456  0.00  0.00           O
ATOM    641  C  LGLU X  44       5.391  -3.431  15.028  0.00  0.00           C
ATOM    642  O  LGLU X  44       6.159  -4.156  14.391  0.00  0.00           O
ATOM    643  N  LLYS X  45       5.460  -3.347  16.367  0.00  0.00           N
ATOM    644  H  LLYS X  45       4.718  -2.863  16.853  0.00  0.00           H
ATOM    645  CA LLYS X  45       6.472  -4.071  17.164  0.00  0.00           C
ATOM    646  HA LLYS X  45       7.450  -3.705  16.861  0.00  0.00           H
ATOM    647  CB LLYS X  45       6.312  -3.824  18.675  0.00  0.00           C
ATOM    648  HB2LLYS X  45       5.459  -4.398  19.039  0.00  0.00           H
ATOM    649  HB3LLYS X  45       7.202  -4.213  19.173  0.00  0.00           H
ATOM    650  CG LLYS X  45       6.113  -2.358  19.091  0.00  0.00           C
ATOM    651  HG2LLYS X  45       6.901  -1.737  18.666  0.00  0.00           H
ATOM    652  HG3LLYS X  45       5.145  -2.009  18.728  0.00  0.00           H
ATOM    653  CD LLYS X  45       6.145  -2.260  20.625  0.00  0.00           C
ATOM    654  HD2LLYS X  45       5.519  -3.051  21.041  0.00  0.00           H
ATOM    655  HD3LLYS X  45       7.163  -2.428  20.980  0.00  0.00           H
ATOM    656  CE LLYS X  45       5.614  -0.927  21.164  0.00  0.00           C
ATOM    657  HE2LLYS X  45       4.580  -0.798  20.831  0.00  0.00           H
ATOM    658  HE3LLYS X  45       5.596  -0.991  22.257  0.00  0.00           H
ATOM    659  NZ LLYS X  45       6.437   0.236  20.754  0.00  0.00           N
ATOM    660  HZ1LLYS X  45       6.268   0.488  19.779  0.00  0.00           H
ATOM    661  HZ2LLYS X  45       6.205   1.030  21.351  0.00  0.00           H
ATOM    662  HZ3LLYS X  45       7.418   0.050  20.875  0.00  0.00           H
ATOM    663  C  LLYS X  45       6.388  -5.587  16.888  0.00  0.00           C
ATOM    664  O  LLYS X  45       5.266  -6.107  16.879  0.00  0.00           O
ATOM    665  N  LPRO X  46       7.518  -6.298  16.693  0.00  0.00           N
ATOM    666  CD LPRO X  46       7.477  -7.710  16.335  0.00  0.00           C
ATOM    667  HD2LPRO X  46       6.854  -7.882  15.456  0.00  0.00           H
ATOM    668  HD3LPRO X  46       7.097  -8.291  17.177  0.00  0.00           H
ATOM    669  CG LPRO X  46       8.919  -8.110  16.050  0.00  0.00           C
ATOM    670  HG2LPRO X  46       9.167  -7.903  15.009  0.00  0.00           H
ATOM    671  HG3LPRO X  46       9.092  -9.158  16.280  0.00  0.00           H
ATOM    672  CB LPRO X  46       9.701  -7.178  16.973  0.00  0.00           C
ATOM    673  HB2LPRO X  46      10.738  -7.074  16.651  0.00  0.00           H
ATOM    674  HB3LPRO X  46       9.660  -7.557  17.996  0.00  0.00           H
ATOM    675  CA LPRO X  46       8.916  -5.863  16.879  0.00  0.00           C
ATOM    676  HA LPRO X  46       9.025  -5.319  17.817  0.00  0.00           H
ATOM    677  C  LPRO X  46       9.500  -4.998  15.743  0.00  0.00           C
ATOM    678  O  LPRO X  46      10.518  -4.332  15.929  0.00  0.00           O
ATOM    679  N  LLEU X  47       8.861  -4.973  14.574  0.00  0.00           N
ATOM    680  H  LLEU X  47       7.968  -5.445  14.514  0.00  0.00           H
ATOM    681  CA LLEU X  47       9.360  -4.371  13.330  0.00  0.00           C
ATOM    682  HA LLEU X  47      10.421  -4.611  13.250  0.00  0.00           H
ATOM    683  CB LLEU X  47       8.642  -5.024  12.131  0.00  0.00           C
ATOM    684  HB2LLEU X  47       7.606  -4.682  12.114  0.00  0.00           H
ATOM    685  HB3LLEU X  47       9.124  -4.677  11.220  0.00  0.00           H
ATOM    686  CG LLEU X  47       8.649  -6.563  12.111  0.00  0.00           C
ATOM    687  HG LLEU X  47       8.093  -6.944  12.968  0.00  0.00           H
ATOM    688  CD1LLEU X  47       7.962  -7.065  10.844  0.00  0.00           C
ATOM    689 HD11LLEU X  47       8.479  -6.699   9.957  0.00  0.00           H
ATOM    690 HD12LLEU X  47       7.966  -8.154  10.840  0.00  0.00           H
ATOM    691 HD13LLEU X  47       6.929  -6.719  10.821  0.00  0.00           H
ATOM    692  CD2LLEU X  47      10.070  -7.129  12.151  0.00  0.00           C
ATOM    693 HD21LLEU X  47      10.553  -6.885  13.096  0.00  0.00           H
ATOM    694 HD22LLEU X  47      10.032  -8.215  12.063  0.00  0.00           H
ATOM    695 HD23LLEU X  47      10.657  -6.718  11.330  0.00  0.00           H
ATOM    696  C  LLEU X  47       9.281  -2.831  13.279  0.00  0.00           C
ATOM    697  O  LLEU X  47       9.387  -2.237  12.208  0.00  0.00           O
ATOM    698  N  LASN X  48       9.116  -2.163  14.424  0.00  0.00           N
ATOM    699  H  LASN X  48       9.072  -2.704  15.275  0.00  0.00           H
ATOM    700  CA LASN X  48       9.170  -0.701  14.520  0.00  0.00           C
ATOM    701  HA LASN X  48       8.585  -0.278  13.700  0.00  0.00           H
ATOM    702  CB LASN X  48       8.525  -0.267  15.852  0.00  0.00           C
ATOM    703  HB2LASN X  48       8.408   0.816  15.851  0.00  0.00           H
ATOM    704  HB3LASN X  48       7.535  -0.714  15.942  0.00  0.00           H
ATOM    705  CG LASN X  48       9.368  -0.682  17.044  0.00  0.00           C
ATOM    706  OD1LASN X  48       9.321  -1.810  17.501  0.00  0.00           O
ATOM    707  ND2LASN X  48      10.195   0.192  17.560  0.00  0.00           N
ATOM    708 HD21LASN X  48      11.063  -0.140  17.960  0.00  0.00           H
ATOM    709 HD22LASN X  48      10.196   1.138  17.188  0.00  0.00           H
ATOM    710  C  LASN X  48      10.609  -0.150  14.385  0.00  0.00           C
ATOM    711  O  LASN X  48      10.781   1.013  14.020  0.00  0.00           O
ATOM    712  N  LASN X  49      11.638  -0.946  14.712  0.00  0.00           N
ATOM    713  H  LASN X  49      11.442  -1.902  14.971  0.00  0.00           H
ATOM    714  CA LASN X  49      13.041  -0.530  14.596  0.00  0.00           C
ATOM    715  HA LASN X  49      13.104   0.509  14.912  0.00  0.00           H
ATOM    716  CB LASN X  49      13.924  -1.336  15.573  0.00  0.00           C
ATOM    717  HB2LASN X  49      13.825  -2.399  15.361  0.00  0.00           H
ATOM    718  HB3LASN X  49      14.966  -1.061  15.418  0.00  0.00           H
ATOM    719  CG LASN X  49      13.608  -1.097  17.045  0.00  0.00           C
ATOM    720  OD1LASN X  49      13.060  -0.083  17.453  0.00  0.00           O
ATOM    721  ND2LASN X  49      13.937  -2.019  17.913  0.00  0.00           N
ATOM    722 HD21LASN X  49      13.727  -1.844  18.887  0.00  0.00           H
ATOM    723 HD22LASN X  49      14.424  -2.863  17.623  0.00  0.00           H
ATOM    724  C  LASN X  49      13.514  -0.653  13.123  0.00  0.00           C
ATOM    725  O  LASN X  49      13.374  -1.737  12.551  0.00  0.00           O
ATOM    726  N  LPRO X  50      14.087   0.397  12.494  0.00  0.00           N
ATOM    727  CD LPRO X  50      14.344   1.715  13.058  0.00  0.00           C
ATOM    728  HD2LPRO X  50      15.296   1.695  13.584  0.00  0.00           H
ATOM    729  HD3LPRO X  50      13.550   2.052  13.723  0.00  0.00           H
ATOM    730  CG LPRO X  50      14.423   2.676  11.880  0.00  0.00           C
ATOM    731  HG2LPRO X  50      15.090   3.511  12.091  0.00  0.00           H
ATOM    732  HG3LPRO X  50      13.424   3.034  11.639  0.00  0.00           H
ATOM    733  CB LPRO X  50      14.941   1.796  10.748  0.00  0.00           C
ATOM    734  HB2LPRO X  50      16.027   1.756  10.789  0.00  0.00           H
ATOM    735  HB3LPRO X  50      14.622   2.167   9.777  0.00  0.00           H
ATOM    736  CA LPRO X  50      14.354   0.414  11.048  0.00  0.00           C
ATOM    737  HA LPRO X  50      13.403   0.315  10.523  0.00  0.00           H
ATOM    738  C  LPRO X  50      15.299  -0.684  10.541  0.00  0.00           C
ATOM    739  O  LPRO X  50      15.080  -1.218   9.456  0.00  0.00           O
ATOM    740  N  LTRP X  51      16.316  -1.060  11.328  0.00  0.00           N
ATOM    741  H  LTRP X  51      16.448  -0.562  12.194  0.00  0.00           H
ATOM    742  CA LTRP X  51      17.371  -2.000  10.915  0.00  0.00           C
ATOM    743  HA LTRP X  51      17.879  -1.575  10.050  0.00  0.00           H
ATOM    744  CB LTRP X  51      18.412  -2.119  12.036  0.00  0.00           C
ATOM    745  HB2LTRP X  51      19.314  -2.557  11.607  0.00  0.00           H
ATOM    746  HB3LTRP X  51      18.682  -1.121  12.386  0.00  0.00           H
ATOM    747  CG LTRP X  51      18.017  -2.968  13.209  0.00  0.00           C
ATOM    748  CD1LTRP X  51      17.462  -2.518  14.356  0.00  0.00           C
ATOM    749  HD1LTRP X  51      17.243  -1.479  14.568  0.00  0.00           H
ATOM    750  NE1LTRP X  51      17.207  -3.583  15.196  0.00  0.00           N
ATOM    751  HE1LTRP X  51      16.716  -3.509  16.086  0.00  0.00           H
ATOM    752  CE2LTRP X  51      17.581  -4.779  14.630  0.00  0.00           C
ATOM    753  CZ2LTRP X  51      17.520  -6.105  15.080  0.00  0.00           C
ATOM    754  HZ2LTRP X  51      17.118  -6.328  16.055  0.00  0.00           H
ATOM    755  CH2LTRP X  51      17.955  -7.133  14.229  0.00  0.00           C
ATOM    756  HH2LTRP X  51      17.887  -8.163  14.543  0.00  0.00           H
ATOM    757  CZ3LTRP X  51      18.467  -6.821  12.958  0.00  0.00           C
ATOM    758  HZ3LTRP X  51      18.798  -7.617  12.302  0.00  0.00           H
ATOM    759  CE3LTRP X  51      18.546  -5.482  12.530  0.00  0.00           C
ATOM    760  HE3LTRP X  51      18.949  -5.255  11.552  0.00  0.00           H
ATOM    761  CD2LTRP X  51      18.094  -4.423  13.349  0.00  0.00           C
ATOM    762  C  LTRP X  51      16.855  -3.390  10.497  0.00  0.00           C
ATOM    763  O  LTRP X  51      17.524  -4.081   9.726  0.00  0.00           O
ATOM    764  N  LHID X  52      15.664  -3.798  10.958  0.00  0.00           N
ATOM    765  H  LHID X  52      15.158  -3.183  11.580  0.00  0.00           H
ATOM    766  CA LHID X  52      15.015  -5.044  10.536  0.00  0.00           C
ATOM    767  HA LHID X  52      15.672  -5.883  10.768  0.00  0.00           H
ATOM    768  CB LHID X  52      13.693  -5.221  11.304  0.00  0.00           C
ATOM    769  HB2LHID X  52      13.086  -4.319  11.198  0.00  0.00           H
ATOM    770  HB3LHID X  52      13.136  -6.043  10.852  0.00  0.00           H
ATOM    771  CG LHID X  52      13.860  -5.544  12.767  0.00  0.00           C
ATOM    772  ND1LHID X  52      14.446  -6.680  13.266  0.00  0.00           N
ATOM    773  HD1LHID X  52      14.852  -7.429  12.706  0.00  0.00           H
ATOM    774  CE1LHID X  52      14.381  -6.628  14.606  0.00  0.00           C
ATOM    775  HE1LHID X  52      14.756  -7.397  15.268  0.00  0.00           H
ATOM    776  NE2LHID X  52      13.799  -5.485  15.014  0.00  0.00           N
ATOM    777  CD2LHID X  52      13.454  -4.797  13.840  0.00  0.00           C
ATOM    778  HD2LHID X  52      12.931  -3.854  13.784  0.00  0.00           H
ATOM    779  C  LHID X  52      14.725  -5.089   9.026  0.00  0.00           C
ATOM    780  O  LHID X  52      14.746  -6.172   8.437  0.00  0.00           O
ATOM    781  N  LTRP X  53      14.447  -3.936   8.413  0.00  0.00           N
ATOM    782  H  LTRP X  53      14.545  -3.076   8.940  0.00  0.00           H
ATOM    783  CA LTRP X  53      13.920  -3.814   7.056  0.00  0.00           C
ATOM    784  HA LTRP X  53      13.379  -4.726   6.804  0.00  0.00           H
ATOM    785  CB LTRP X  53      12.923  -2.654   7.016  0.00  0.00           C
ATOM    786  HB2LTRP X  53      13.423  -1.740   7.334  0.00  0.00           H
ATOM    787  HB3LTRP X  53      12.599  -2.508   5.984  0.00  0.00           H
ATOM    788  CG LTRP X  53      11.701  -2.851   7.848  0.00  0.00           C
ATOM    789  CD1LTRP X  53      11.532  -2.419   9.117  0.00  0.00           C
ATOM    790  HD1LTRP X  53      12.268  -1.867   9.690  0.00  0.00           H
ATOM    791  NE1LTRP X  53      10.284  -2.800   9.565  0.00  0.00           N
ATOM    792  HE1LTRP X  53       9.934  -2.572  10.495  0.00  0.00           H
ATOM    793  CE2LTRP X  53       9.582  -3.490   8.599  0.00  0.00           C
ATOM    794  CZ2LTRP X  53       8.298  -4.050   8.558  0.00  0.00           C
ATOM    795  HZ2LTRP X  53       7.650  -3.984   9.416  0.00  0.00           H
ATOM    796  CH2LTRP X  53       7.872  -4.704   7.389  0.00  0.00           C
ATOM    797  HH2LTRP X  53       6.885  -5.143   7.343  0.00  0.00           H
ATOM    798  CZ3LTRP X  53       8.736  -4.797   6.283  0.00  0.00           C
ATOM    799  HZ3LTRP X  53       8.408  -5.300   5.383  0.00  0.00           H
ATOM    800  CE3LTRP X  53      10.027  -4.238   6.338  0.00  0.00           C
ATOM    801  HE3LTRP X  53      10.686  -4.321   5.486  0.00  0.00           H
ATOM    802  CD2LTRP X  53      10.478  -3.561   7.492  0.00  0.00           C
ATOM    803  C  LTRP X  53      14.999  -3.584   5.999  0.00  0.00           C
ATOM    804  O  LTRP X  53      15.927  -2.800   6.204  0.00  0.00           O
ATOM    805  N  LTHR X  54      14.799  -4.171   4.820  0.00  0.00           N
ATOM    806  H  LTHR X  54      14.014  -4.807   4.728  0.00  0.00           H
ATOM    807  CA LTHR X  54      15.461  -3.767   3.570  0.00  0.00           C
ATOM    808  HA LTHR X  54      15.806  -2.744   3.699  0.00  0.00           H
ATOM    809  CB LTHR X  54      16.691  -4.625   3.216  0.00  0.00           C
ATOM    810  HB LTHR X  54      17.103  -4.261   2.274  0.00  0.00           H
ATOM    811  CG2LTHR X  54      17.792  -4.555   4.273  0.00  0.00           C
ATOM    812 HG21LTHR X  54      17.430  -4.937   5.226  0.00  0.00           H
ATOM    813 HG22LTHR X  54      18.650  -5.145   3.962  0.00  0.00           H
ATOM    814 HG23LTHR X  54      18.110  -3.524   4.401  0.00  0.00           H
ATOM    815  OG1LTHR X  54      16.359  -5.985   3.055  0.00  0.00           O
ATOM    816  HG1LTHR X  54      17.080  -6.378   2.531  0.00  0.00           H
ATOM    817  C  LTHR X  54      14.448  -3.747   2.423  0.00  0.00           C
ATOM    818  O  LTHR X  54      13.422  -4.425   2.491  0.00  0.00           O
ATOM    819  N  LALA X  55      14.700  -2.934   1.395  0.00  0.00           N
ATOM    820  H  LALA X  55      15.558  -2.393   1.416  0.00  0.00           H
ATOM    821  CA LALA X  55      13.764  -2.667   0.301  0.00  0.00           C
ATOM    822  HA LALA X  55      12.879  -3.290   0.430  0.00  0.00           H
ATOM    823  CB LALA X  55      13.313  -1.204   0.393  0.00  0.00           C
ATOM    824  HB1LALA X  55      14.168  -0.543   0.245  0.00  0.00           H
ATOM    825  HB2LALA X  55      12.566  -1.000  -0.375  0.00  0.00           H
ATOM    826  HB3LALA X  55      12.874  -1.011   1.373  0.00  0.00           H
ATOM    827  C  LALA X  55      14.362  -2.992  -1.078  0.00  0.00           C
ATOM    828  O  LALA X  55      15.542  -2.727  -1.326  0.00  0.00           O
ATOM    829  N  LPHE X  56      13.531  -3.519  -1.984  0.00  0.00           N
ATOM    830  H  LPHE X  56      12.593  -3.760  -1.676  0.00  0.00           H
ATOM    831  CA LPHE X  56      13.924  -3.920  -3.340  0.00  0.00           C
ATOM    832  HA LPHE X  56      14.969  -3.650  -3.507  0.00  0.00           H
ATOM    833  CB LPHE X  56      13.831  -5.442  -3.477  0.00  0.00           C
ATOM    834  HB2LPHE X  56      12.829  -5.770  -3.203  0.00  0.00           H
ATOM    835  HB3LPHE X  56      13.985  -5.701  -4.525  0.00  0.00           H
ATOM    836  CG LPHE X  56      14.845  -6.197  -2.641  0.00  0.00           C
ATOM    837  CD1LPHE X  56      14.567  -6.519  -1.298  0.00  0.00           C
ATOM    838  HD1LPHE X  56      13.623  -6.235  -0.853  0.00  0.00           H
ATOM    839  CE1LPHE X  56      15.517  -7.218  -0.533  0.00  0.00           C
ATOM    840  HE1LPHE X  56      15.310  -7.454   0.501  0.00  0.00           H
ATOM    841  CZ LPHE X  56      16.726  -7.631  -1.117  0.00  0.00           C
ATOM    842  HZ LPHE X  56      17.446  -8.189  -0.534  0.00  0.00           H
ATOM    843  CE2LPHE X  56      17.001  -7.311  -2.457  0.00  0.00           C
ATOM    844  HE2LPHE X  56      17.933  -7.621  -2.905  0.00  0.00           H
ATOM    845  CD2LPHE X  56      16.072  -6.579  -3.214  0.00  0.00           C
ATOM    846  HD2LPHE X  56      16.301  -6.324  -4.239  0.00  0.00           H
ATOM    847  C  LPHE X  56      13.089  -3.219  -4.421  0.00  0.00           C
ATOM    848  O  LPHE X  56      11.869  -3.400  -4.507  0.00  0.00           O
ATOM    849  N  LALA X  57      13.777  -2.458  -5.276  0.00  0.00           N
ATOM    850  H  LALA X  57      14.787  -2.455  -5.173  0.00  0.00           H
ATOM    851  CA LALA X  57      13.227  -1.637  -6.354  0.00  0.00           C
ATOM    852  HA LALA X  57      12.138  -1.657  -6.304  0.00  0.00           H
ATOM    853  CB LALA X  57      13.685  -0.189  -6.127  0.00  0.00           C
ATOM    854  HB1LALA X  57      14.771  -0.123  -6.203  0.00  0.00           H
ATOM    855  HB2LALA X  57      13.235   0.460  -6.878  0.00  0.00           H
ATOM    856  HB3LALA X  57      13.374   0.152  -5.139  0.00  0.00           H
ATOM    857  C  LALA X  57      13.633  -2.142  -7.754  0.00  0.00           C
ATOM    858  O  LALA X  57      14.715  -2.716  -7.938  0.00  0.00           O
ATOM    859  N  LGLY X  58      12.783  -1.895  -8.756  0.00  0.00           N
ATOM    860  H  LGLY X  58      11.940  -1.368  -8.527  0.00  0.00           H
ATOM    861  CA LGLY X  58      13.030  -2.192 -10.176  0.00  0.00           C
ATOM    862  HA2LGLY X  58      12.216  -1.761 -10.760  0.00  0.00           H
ATOM    863  HA3LGLY X  58      13.958  -1.714 -10.486  0.00  0.00           H
ATOM    864  C  LGLY X  58      13.125  -3.679 -10.534  0.00  0.00           C
ATOM    865  O  LGLY X  58      13.670  -4.021 -11.589  0.00  0.00           O
ATOM    866  N  LILE X  59      12.646  -4.565  -9.656  0.00  0.00           N
ATOM    867  H  LILE X  59      12.197  -4.189  -8.826  0.00  0.00           H
ATOM    868  CA LILE X  59      12.727  -6.030  -9.767  0.00  0.00           C
ATOM    869  HA LILE X  59      12.968  -6.305 -10.794  0.00  0.00           H
ATOM    870  CB LILE X  59      13.851  -6.584  -8.854  0.00  0.00           C
ATOM    871  HB LILE X  59      13.710  -6.179  -7.849  0.00  0.00           H
ATOM    872  CG2LILE X  59      13.791  -8.121  -8.752  0.00  0.00           C
ATOM    873 HG21LILE X  59      13.896  -8.574  -9.738  0.00  0.00           H
ATOM    874 HG22LILE X  59      14.584  -8.492  -8.103  0.00  0.00           H
ATOM    875 HG23LILE X  59      12.853  -8.440  -8.300  0.00  0.00           H
ATOM    876  CG1LILE X  59      15.229  -6.121  -9.383  0.00  0.00           C
ATOM    877 HG12LILE X  59      15.388  -6.518 -10.386  0.00  0.00           H
ATOM    878 HG13LILE X  59      15.241  -5.034  -9.446  0.00  0.00           H
ATOM    879  CD1LILE X  59      16.417  -6.517  -8.502  0.00  0.00           C
ATOM    880 HD11LILE X  59      16.592  -7.590  -8.560  0.00  0.00           H
ATOM    881 HD12LILE X  59      17.312  -6.004  -8.853  0.00  0.00           H
ATOM    882 HD13LILE X  59      16.225  -6.228  -7.468  0.00  0.00           H
ATOM    883  C  LILE X  59      11.354  -6.626  -9.442  0.00  0.00           C
ATOM    884  O  LILE X  59      10.821  -6.408  -8.355  0.00  0.00           O
ATOM    885  N  LLEU X  60      10.781  -7.378 -10.383  0.00  0.00           N
ATOM    886  H  LLEU X  60      11.302  -7.568 -11.231  0.00  0.00           H
ATOM    887  CA LLEU X  60       9.424  -7.932 -10.281  0.00  0.00           C
ATOM    888  HA LLEU X  60       8.785  -7.221  -9.755  0.00  0.00           H
ATOM    889  CB LLEU X  60       8.860  -8.144 -11.701  0.00  0.00           C
ATOM    890  HB2LLEU X  60       9.423  -8.952 -12.170  0.00  0.00           H
ATOM    891  HB3LLEU X  60       7.822  -8.471 -11.621  0.00  0.00           H
ATOM    892  CG LLEU X  60       8.921  -6.915 -12.626  0.00  0.00           C
ATOM    893  HG LLEU X  60       9.946  -6.553 -12.690  0.00  0.00           H
ATOM    894  CD1LLEU X  60       8.489  -7.313 -14.031  0.00  0.00           C
ATOM    895 HD11LLEU X  60       7.444  -7.617 -14.032  0.00  0.00           H
ATOM    896 HD12LLEU X  60       8.631  -6.468 -14.695  0.00  0.00           H
ATOM    897 HD13LLEU X  60       9.100  -8.138 -14.392  0.00  0.00           H
ATOM    898  CD2LLEU X  60       8.024  -5.769 -12.161  0.00  0.00           C
ATOM    899 HD21LLEU X  60       8.316  -5.439 -11.164  0.00  0.00           H
ATOM    900 HD22LLEU X  60       8.129  -4.927 -12.845  0.00  0.00           H
ATOM    901 HD23LLEU X  60       6.984  -6.094 -12.151  0.00  0.00           H
ATOM    902  C  LLEU X  60       9.374  -9.254  -9.498  0.00  0.00           C
ATOM    903  O  LLEU X  60       8.294  -9.695  -9.105  0.00  0.00           O
ATOM    904  N  LARG X  61      10.523  -9.910  -9.297  0.00  0.00           N
ATOM    905  H  LARG X  61      11.363  -9.483  -9.666  0.00  0.00           H
ATOM    906  CA LARG X  61      10.618 -11.295  -8.816  0.00  0.00           C
ATOM    907  HA LARG X  61       9.617 -11.677  -8.616  0.00  0.00           H
ATOM    908  CB LARG X  61      11.234 -12.165  -9.915  0.00  0.00           C
ATOM    909  HB2LARG X  61      12.163 -11.710 -10.261  0.00  0.00           H
ATOM    910  HB3LARG X  61      11.468 -13.139  -9.492  0.00  0.00           H
ATOM    911  CG LARG X  61      10.280 -12.338 -11.101  0.00  0.00           C
ATOM    912  HG2LARG X  61       9.291 -12.610 -10.740  0.00  0.00           H
ATOM    913  HG3LARG X  61      10.200 -11.392 -11.638  0.00  0.00           H
ATOM    914  CD LARG X  61      10.785 -13.410 -12.069  0.00  0.00           C
ATOM    915  HD2LARG X  61      10.179 -13.357 -12.974  0.00  0.00           H
ATOM    916  HD3LARG X  61      11.823 -13.197 -12.330  0.00  0.00           H
ATOM    917  NE LARG X  61      10.676 -14.769 -11.508  0.00  0.00           N
ATOM    918  HE LARG X  61      10.386 -14.880 -10.534  0.00  0.00           H
ATOM    919  CZ LARG X  61      10.928 -15.894 -12.146  0.00  0.00           C
ATOM    920  NH1LARG X  61      11.442 -15.913 -13.343  0.00  0.00           N
ATOM    921 HH11LARG X  61      11.677 -15.058 -13.818  0.00  0.00           H
ATOM    922 HH12LARG X  61      11.678 -16.810 -13.752  0.00  0.00           H
ATOM    923  NH2LARG X  61      10.663 -17.028 -11.580  0.00  0.00           N
ATOM    924 HH21LARG X  61      10.141 -17.008 -10.702  0.00  0.00           H
ATOM    925 HH22LARG X  61      10.754 -17.905 -12.075  0.00  0.00           H
ATOM    926  C  LARG X  61      11.411 -11.444  -7.523  0.00  0.00           C
ATOM    927  O  LARG X  61      12.579 -11.069  -7.459  0.00  0.00           O
ATOM    928  N  LGLN X  62      10.799 -12.097  -6.541  0.00  0.00           N
ATOM    929  H  LGLN X  62       9.863 -12.440  -6.733  0.00  0.00           H
ATOM    930  CA LGLN X  62      11.380 -12.438  -5.239  0.00  0.00           C
ATOM    931  HA LGLN X  62      11.633 -11.523  -4.703  0.00  0.00           H
ATOM    932  CB LGLN X  62      10.324 -13.217  -4.434  0.00  0.00           C
ATOM    933  HB2LGLN X  62      10.003 -14.076  -5.015  0.00  0.00           H
ATOM    934  HB3LGLN X  62      10.779 -13.603  -3.523  0.00  0.00           H
ATOM    935  CG LGLN X  62       9.079 -12.385  -4.070  0.00  0.00           C
ATOM    936  HG2LGLN X  62       8.629 -11.975  -4.972  0.00  0.00           H
ATOM    937  HG3LGLN X  62       8.342 -13.034  -3.598  0.00  0.00           H
ATOM    938  CD LGLN X  62       9.395 -11.253  -3.101  0.00  0.00           C
ATOM    939  OE1LGLN X  62      10.331 -11.338  -2.321  0.00  0.00           O
ATOM    940  NE2LGLN X  62       8.633 -10.184  -3.112  0.00  0.00           N
ATOM    941 HE21LGLN X  62       8.870  -9.415  -2.490  0.00  0.00           H
ATOM    942 HE22LGLN X  62       7.860 -10.089  -3.749  0.00  0.00           H
ATOM    943  C  LGLN X  62      12.670 -13.263  -5.376  0.00  0.00           C
ATOM    944  O  LGLN X  62      13.639 -13.023  -4.652  0.00  0.00           O
ATOM    945  N  LSER X  63      12.739 -14.161  -6.367  0.00  0.00           N
ATOM    946  H  LSER X  63      11.915 -14.320  -6.937  0.00  0.00           H
ATOM    947  CA LSER X  63      13.943 -14.957  -6.658  0.00  0.00           C
ATOM    948  HA LSER X  63      14.286 -15.388  -5.716  0.00  0.00           H
ATOM    949  CB LSER X  63      13.591 -16.129  -7.582  0.00  0.00           C
ATOM    950  HB2LSER X  63      14.473 -16.760  -7.701  0.00  0.00           H
ATOM    951  HB3LSER X  63      12.803 -16.727  -7.122  0.00  0.00           H
ATOM    952  OG LSER X  63      13.161 -15.687  -8.859  0.00  0.00           O
ATOM    953  HG LSER X  63      12.183 -15.515  -8.798  0.00  0.00           H
ATOM    954  C  LSER X  63      15.132 -14.152  -7.220  0.00  0.00           C
ATOM    955  O  LSER X  63      16.200 -14.725  -7.428  0.00  0.00           O
ATOM    956  N  LPHE X  64      14.983 -12.841  -7.451  0.00  0.00           N
ATOM    957  H  LPHE X  64      14.065 -12.437  -7.309  0.00  0.00           H
ATOM    958  CA LPHE X  64      16.058 -11.917  -7.855  0.00  0.00           C
ATOM    959  HA LPHE X  64      17.001 -12.461  -7.871  0.00  0.00           H
ATOM    960  CB LPHE X  64      15.792 -11.421  -9.286  0.00  0.00           C
ATOM    961  HB2LPHE X  64      14.809 -10.951  -9.321  0.00  0.00           H
ATOM    962  HB3LPHE X  64      16.528 -10.655  -9.534  0.00  0.00           H
ATOM    963  CG LPHE X  64      15.860 -12.506 -10.350  0.00  0.00           C
ATOM    964  CD1LPHE X  64      14.744 -13.323 -10.615  0.00  0.00           C
ATOM    965  HD1LPHE X  64      13.843 -13.205 -10.035  0.00  0.00           H
ATOM    966  CE1LPHE X  64      14.804 -14.316 -11.608  0.00  0.00           C
ATOM    967  HE1LPHE X  64      13.947 -14.947 -11.797  0.00  0.00           H
ATOM    968  CZ LPHE X  64      15.992 -14.511 -12.333  0.00  0.00           C
ATOM    969  HZ LPHE X  64      16.050 -15.282 -13.090  0.00  0.00           H
ATOM    970  CE2LPHE X  64      17.116 -13.713 -12.058  0.00  0.00           C
ATOM    971  HE2LPHE X  64      18.036 -13.867 -12.608  0.00  0.00           H
ATOM    972  CD2LPHE X  64      17.049 -12.710 -11.075  0.00  0.00           C
ATOM    973  HD2LPHE X  64      17.918 -12.095 -10.880  0.00  0.00           H
ATOM    974  C  LPHE X  64      16.273 -10.764  -6.849  0.00  0.00           C
ATOM    975  O  LPHE X  64      17.075  -9.856  -7.077  0.00  0.00           O
ATOM    976  N  LMET X  65      15.570 -10.794  -5.713  0.00  0.00           N
ATOM    977  H  LMET X  65      14.937 -11.571  -5.570  0.00  0.00           H
ATOM    978  CA LMET X  65      15.745  -9.871  -4.585  0.00  0.00           C
ATOM    979  HA LMET X  65      16.118  -8.913  -4.950  0.00  0.00           H
ATOM    980  CB LMET X  65      14.389  -9.623  -3.919  0.00  0.00           C
ATOM    981  HB2LMET X  65      13.945 -10.575  -3.630  0.00  0.00           H
ATOM    982  HB3LMET X  65      14.525  -9.016  -3.025  0.00  0.00           H
ATOM    983  CG LMET X  65      13.443  -8.892  -4.873  0.00  0.00           C
ATOM    984  HG2LMET X  65      13.850  -7.906  -5.093  0.00  0.00           H
ATOM    985  HG3LMET X  65      13.374  -9.444  -5.806  0.00  0.00           H
ATOM    986  SD LMET X  65      11.779  -8.713  -4.210  0.00  0.00           S
ATOM    987  CE LMET X  65      10.953  -7.980  -5.633  0.00  0.00           C
ATOM    988  HE1LMET X  65      11.038  -8.641  -6.495  0.00  0.00           H
ATOM    989  HE2LMET X  65       9.903  -7.842  -5.387  0.00  0.00           H
ATOM    990  HE3LMET X  65      11.404  -7.015  -5.861  0.00  0.00           H
ATOM    991  C  LMET X  65      16.799 -10.423  -3.616  0.00  0.00           C
ATOM    992  O  LMET X  65      16.494 -10.836  -2.495  0.00  0.00           O
ATOM    993  N  LPHE X  66      18.038 -10.511  -4.100  0.00  0.00           N
ATOM    994  H  LPHE X  66      18.213 -10.158  -5.031  0.00  0.00           H
ATOM    995  CA LPHE X  66      19.127 -11.218  -3.428  0.00  0.00           C
ATOM    996  HA LPHE X  66      18.801 -12.246  -3.266  0.00  0.00           H
ATOM    997  CB LPHE X  66      20.361 -11.254  -4.340  0.00  0.00           C
ATOM    998  HB2LPHE X  66      20.766 -10.244  -4.423  0.00  0.00           H
ATOM    999  HB3LPHE X  66      21.127 -11.874  -3.870  0.00  0.00           H
ATOM   1000  CG LPHE X  66      20.090 -11.799  -5.730  0.00  0.00           C
ATOM   1001  CD1LPHE X  66      19.684 -13.137  -5.895  0.00  0.00           C
ATOM   1002  HD1LPHE X  66      19.575 -13.780  -5.032  0.00  0.00           H
ATOM   1003  CE1LPHE X  66      19.424 -13.642  -7.181  0.00  0.00           C
ATOM   1004  HE1LPHE X  66      19.109 -14.669  -7.303  0.00  0.00           H
ATOM   1005  CZ LPHE X  66      19.571 -12.814  -8.307  0.00  0.00           C
ATOM   1006  HZ LPHE X  66      19.384 -13.209  -9.295  0.00  0.00           H
ATOM   1007  CE2LPHE X  66      19.962 -11.474  -8.144  0.00  0.00           C
ATOM   1008  HE2LPHE X  66      20.075 -10.831  -9.006  0.00  0.00           H
ATOM   1009  CD2LPHE X  66      20.226 -10.969  -6.859  0.00  0.00           C
ATOM   1010  HD2LPHE X  66      20.553  -9.944  -6.744  0.00  0.00           H
ATOM   1011  C  LPHE X  66      19.474 -10.622  -2.059  0.00  0.00           C
ATOM   1012  O  LPHE X  66      19.490  -9.402  -1.870  0.00  0.00           O
ATOM   1013  N  LTYR X  67      19.798 -11.488  -1.099  0.00  0.00           N
ATOM   1014  H  LTYR X  67      19.753 -12.477  -1.313  0.00  0.00           H
ATOM   1015  CA LTYR X  67      20.256 -11.059   0.221  0.00  0.00           C
ATOM   1016  HA LTYR X  67      19.444 -10.511   0.701  0.00  0.00           H
ATOM   1017  CB LTYR X  67      20.600 -12.271   1.091  0.00  0.00           C
ATOM   1018  HB2LTYR X  67      19.730 -12.923   1.169  0.00  0.00           H
ATOM   1019  HB3LTYR X  67      21.403 -12.839   0.619  0.00  0.00           H
ATOM   1020  CG LTYR X  67      21.029 -11.848   2.479  0.00  0.00           C
ATOM   1021  CD1LTYR X  67      20.051 -11.453   3.410  0.00  0.00           C
ATOM   1022  HD1LTYR X  67      19.002 -11.505   3.150  0.00  0.00           H
ATOM   1023  CE1LTYR X  67      20.438 -10.955   4.666  0.00  0.00           C
ATOM   1024  HE1LTYR X  67      19.682 -10.655   5.375  0.00  0.00           H
ATOM   1025  CZ LTYR X  67      21.806 -10.828   4.989  0.00  0.00           C
ATOM   1026  OH LTYR X  67      22.184 -10.328   6.197  0.00  0.00           O
ATOM   1027  HH LTYR X  67      21.419  -9.908   6.647  0.00  0.00           H
ATOM   1028  CE2LTYR X  67      22.785 -11.232   4.057  0.00  0.00           C
ATOM   1029  HE2LTYR X  67      23.833 -11.128   4.300  0.00  0.00           H
ATOM   1030  CD2LTYR X  67      22.396 -11.738   2.802  0.00  0.00           C
ATOM   1031  HD2LTYR X  67      23.150 -12.000   2.070  0.00  0.00           H
ATOM   1032  C  LTYR X  67      21.471 -10.126   0.104  0.00  0.00           C
ATOM   1033  O  LTYR X  67      22.417 -10.431  -0.621  0.00  0.00           O
ATOM   1034  N  LGLY X  68      21.441  -8.987   0.800  0.00  0.00           N
ATOM   1035  H  LGLY X  68      20.641  -8.803   1.387  0.00  0.00           H
ATOM   1036  CA LGLY X  68      22.502  -7.977   0.750  0.00  0.00           C
ATOM   1037  HA2LGLY X  68      22.453  -7.373   1.655  0.00  0.00           H
ATOM   1038  HA3LGLY X  68      23.471  -8.479   0.735  0.00  0.00           H
ATOM   1039  C  LGLY X  68      22.447  -7.030  -0.459  0.00  0.00           C
ATOM   1040  O  LGLY X  68      23.127  -6.002  -0.437  0.00  0.00           O
ATOM   1041  N  LALA X  69      21.625  -7.296  -1.484  0.00  0.00           N
ATOM   1042  H  LALA X  69      21.117  -8.174  -1.490  0.00  0.00           H
ATOM   1043  CA LALA X  69      21.362  -6.351  -2.580  0.00  0.00           C
ATOM   1044  HA LALA X  69      22.276  -5.801  -2.803  0.00  0.00           H
ATOM   1045  CB LALA X  69      20.996  -7.145  -3.840  0.00  0.00           C
ATOM   1046  HB1LALA X  69      20.069  -7.694  -3.695  0.00  0.00           H
ATOM   1047  HB2LALA X  69      20.867  -6.458  -4.676  0.00  0.00           H
ATOM   1048  HB3LALA X  69      21.796  -7.846  -4.084  0.00  0.00           H
ATOM   1049  C  LALA X  69      20.292  -5.296  -2.225  0.00  0.00           C
ATOM   1050  O  LALA X  69      20.286  -4.201  -2.791  0.00  0.00           O
ATOM   1051  N  LGLY X  70      19.414  -5.585  -1.258  0.00  0.00           N
ATOM   1052  H  LGLY X  70      19.449  -6.501  -0.835  0.00  0.00           H
ATOM   1053  CA LGLY X  70      18.365  -4.665  -0.810  0.00  0.00           C
ATOM   1054  HA2LGLY X  70      17.757  -4.376  -1.669  0.00  0.00           H
ATOM   1055  HA3LGLY X  70      17.714  -5.170  -0.097  0.00  0.00           H
ATOM   1056  C  LGLY X  70      18.921  -3.403  -0.144  0.00  0.00           C
ATOM   1057  O  LGLY X  70      19.949  -3.448   0.542  0.00  0.00           O
ATOM   1058  N  LTYR X  71      18.237  -2.277  -0.338  0.00  0.00           N
ATOM   1059  H  LTYR X  71      17.373  -2.337  -0.868  0.00  0.00           H
ATOM   1060  CA LTYR X  71      18.551  -0.996   0.302  0.00  0.00           C
ATOM   1061  HA LTYR X  71      19.624  -0.808   0.231  0.00  0.00           H
ATOM   1062  CB LTYR X  71      17.810   0.134  -0.424  0.00  0.00           C
ATOM   1063  HB2LTYR X  71      16.749  -0.110  -0.488  0.00  0.00           H
ATOM   1064  HB3LTYR X  71      17.897   1.039   0.179  0.00  0.00           H
ATOM   1065  CG LTYR X  71      18.336   0.442  -1.812  0.00  0.00           C
ATOM   1066  CD1LTYR X  71      17.931  -0.318  -2.930  0.00  0.00           C
ATOM   1067  HD1LTYR X  71      17.236  -1.139  -2.806  0.00  0.00           H
ATOM   1068  CE1LTYR X  71      18.408   0.009  -4.216  0.00  0.00           C
ATOM   1069  HE1LTYR X  71      18.083  -0.563  -5.073  0.00  0.00           H
ATOM   1070  CZ LTYR X  71      19.280   1.107  -4.386  0.00  0.00           C
ATOM   1071  OH LTYR X  71      19.697   1.478  -5.625  0.00  0.00           O
ATOM   1072  HH LTYR X  71      19.451   0.830  -6.312  0.00  0.00           H
ATOM   1073  CE2LTYR X  71      19.696   1.853  -3.263  0.00  0.00           C
ATOM   1074  HE2LTYR X  71      20.356   2.697  -3.384  0.00  0.00           H
ATOM   1075  CD2LTYR X  71      19.226   1.518  -1.982  0.00  0.00           C
ATOM   1076  HD2LTYR X  71      19.533   2.108  -1.128  0.00  0.00           H
ATOM   1077  C  LTYR X  71      18.159  -1.019   1.784  0.00  0.00           C
ATOM   1078  O  LTYR X  71      17.085  -1.512   2.127  0.00  0.00           O
ATOM   1079  N  LGLN X  72      19.000  -0.481   2.669  0.00  0.00           N
ATOM   1080  H  LGLN X  72      19.839  -0.021   2.326  0.00  0.00           H
ATOM   1081  CA LGLN X  72      18.727  -0.429   4.108  0.00  0.00           C
ATOM   1082  HA LGLN X  72      18.216  -1.349   4.388  0.00  0.00           H
ATOM   1083  CB LGLN X  72      20.058  -0.376   4.883  0.00  0.00           C
ATOM   1084  HB2LGLN X  72      20.652  -1.250   4.613  0.00  0.00           H
ATOM   1085  HB3LGLN X  72      20.612   0.510   4.575  0.00  0.00           H
ATOM   1086  CG LGLN X  72      19.901  -0.348   6.415  0.00  0.00           C
ATOM   1087  HG2LGLN X  72      20.887  -0.396   6.875  0.00  0.00           H
ATOM   1088  HG3LGLN X  72      19.442   0.594   6.718  0.00  0.00           H
ATOM   1089  CD LGLN X  72      19.071  -1.522   6.922  0.00  0.00           C
ATOM   1090  OE1LGLN X  72      19.426  -2.683   6.773  0.00  0.00           O
ATOM   1091  NE2LGLN X  72      17.919  -1.285   7.502  0.00  0.00           N
ATOM   1092 HE21LGLN X  72      17.262  -2.053   7.571  0.00  0.00           H
ATOM   1093 HE22LGLN X  72      17.614  -0.335   7.685  0.00  0.00           H
ATOM   1094  C  LGLN X  72      17.797   0.739   4.464  0.00  0.00           C
ATOM   1095  O  LGLN X  72      18.027   1.873   4.046  0.00  0.00           O
ATOM   1096  N  LVAL X  73      16.776   0.485   5.286  0.00  0.00           N
ATOM   1097  H  LVAL X  73      16.627  -0.471   5.590  0.00  0.00           H
ATOM   1098  CA LVAL X  73      15.949   1.538   5.900  0.00  0.00           C
ATOM   1099  HA LVAL X  73      15.801   2.335   5.171  0.00  0.00           H
ATOM   1100  CB LVAL X  73      14.558   0.997   6.286  0.00  0.00           C
ATOM   1101  HB LVAL X  73      14.671   0.267   7.086  0.00  0.00           H
ATOM   1102  CG1LVAL X  73      13.638   2.121   6.777  0.00  0.00           C
ATOM   1103 HG11LVAL X  73      13.508   2.865   5.993  0.00  0.00           H
ATOM   1104 HG12LVAL X  73      12.666   1.710   7.049  0.00  0.00           H
ATOM   1105 HG13LVAL X  73      14.062   2.608   7.651  0.00  0.00           H
ATOM   1106  CG2LVAL X  73      13.859   0.315   5.101  0.00  0.00           C
ATOM   1107 HG21LVAL X  73      14.423  -0.558   4.774  0.00  0.00           H
ATOM   1108 HG22LVAL X  73      12.867  -0.019   5.401  0.00  0.00           H
ATOM   1109 HG23LVAL X  73      13.760   1.013   4.269  0.00  0.00           H
ATOM   1110  C  LVAL X  73      16.676   2.127   7.118  0.00  0.00           C
ATOM   1111  O  LVAL X  73      17.083   1.385   8.016  0.00  0.00           O
ATOM   1112  N  LGLU X  74      16.849   3.449   7.164  0.00  0.00           N
ATOM   1113  H  LGLU X  74      16.488   4.006   6.395  0.00  0.00           H
ATOM   1114  CA LGLU X  74      17.484   4.158   8.289  0.00  0.00           C
ATOM   1115  HA LGLU X  74      18.086   3.453   8.861  0.00  0.00           H
ATOM   1116  CB LGLU X  74      18.460   5.227   7.774  0.00  0.00           C
ATOM   1117  HB2LGLU X  74      18.934   5.664   8.652  0.00  0.00           H
ATOM   1118  HB3LGLU X  74      19.240   4.745   7.184  0.00  0.00           H
ATOM   1119  CG LGLU X  74      17.843   6.362   6.944  0.00  0.00           C
ATOM   1120  HG2LGLU X  74      17.705   6.020   5.920  0.00  0.00           H
ATOM   1121  HG3LGLU X  74      16.863   6.627   7.334  0.00  0.00           H
ATOM   1122  CD LGLU X  74      18.735   7.607   6.959  0.00  0.00           C
ATOM   1123  OE1LGLU X  74      19.971   7.483   6.796  0.00  0.00           O
ATOM   1124  OE2LGLU X  74      18.206   8.726   7.135  0.00  0.00           O
ATOM   1125  C  LGLU X  74      16.478   4.753   9.286  0.00  0.00           C
ATOM   1126  O  LGLU X  74      16.763   4.798  10.485  0.00  0.00           O
ATOM   1127  N  LLYS X  75      15.284   5.155   8.824  0.00  0.00           N
ATOM   1128  H  LLYS X  75      15.116   5.069   7.827  0.00  0.00           H
ATOM   1129  CA LLYS X  75      14.219   5.742   9.656  0.00  0.00           C
ATOM   1130  HA LLYS X  75      14.413   5.485  10.699  0.00  0.00           H
ATOM   1131  CB LLYS X  75      14.193   7.281   9.557  0.00  0.00           C
ATOM   1132  HB2LLYS X  75      13.941   7.579   8.540  0.00  0.00           H
ATOM   1133  HB3LLYS X  75      13.404   7.648  10.216  0.00  0.00           H
ATOM   1134  CG LLYS X  75      15.512   7.950   9.967  0.00  0.00           C
ATOM   1135  HG2LLYS X  75      15.834   7.542  10.924  0.00  0.00           H
ATOM   1136  HG3LLYS X  75      16.274   7.742   9.219  0.00  0.00           H
ATOM   1137  CD LLYS X  75      15.348   9.467  10.118  0.00  0.00           C
ATOM   1138  HD2LLYS X  75      14.904   9.899   9.218  0.00  0.00           H
ATOM   1139  HD3LLYS X  75      14.685   9.668  10.960  0.00  0.00           H
ATOM   1140  CE LLYS X  75      16.701  10.126  10.399  0.00  0.00           C
ATOM   1141  HE2LLYS X  75      16.525  11.071  10.920  0.00  0.00           H
ATOM   1142  HE3LLYS X  75      17.288   9.482  11.058  0.00  0.00           H
ATOM   1143  NZ LLYS X  75      17.441  10.401   9.148  0.00  0.00           N
ATOM   1144  HZ1LLYS X  75      16.920  11.056   8.566  0.00  0.00           H
ATOM   1145  HZ2LLYS X  75      18.333  10.847   9.321  0.00  0.00           H
ATOM   1146  HZ3LLYS X  75      17.631   9.568   8.591  0.00  0.00           H
ATOM   1147  C  LLYS X  75      12.847   5.182   9.297  0.00  0.00           C
ATOM   1148  O  LLYS X  75      12.557   4.928   8.130  0.00  0.00           O
ATOM   1149  N  LVAL X  76      12.002   5.047  10.317  0.00  0.00           N
ATOM   1150  H  LVAL X  76      12.369   5.269  11.235  0.00  0.00           H
ATOM   1151  CA LVAL X  76      10.598   4.610  10.252  0.00  0.00           C
ATOM   1152  HA LVAL X  76      10.262   4.617   9.216  0.00  0.00           H
ATOM   1153  CB LVAL X  76      10.460   3.171  10.794  0.00  0.00           C
ATOM   1154  HB LVAL X  76      10.983   3.106  11.750  0.00  0.00           H
ATOM   1155  CG1LVAL X  76       9.007   2.750  11.034  0.00  0.00           C
ATOM   1156 HG11LVAL X  76       8.431   2.846  10.113  0.00  0.00           H
ATOM   1157 HG12LVAL X  76       8.992   1.715  11.370  0.00  0.00           H
ATOM   1158 HG13LVAL X  76       8.551   3.356  11.816  0.00  0.00           H
ATOM   1159  CG2LVAL X  76      11.079   2.147   9.834  0.00  0.00           C
ATOM   1160 HG21LVAL X  76      12.121   2.390   9.637  0.00  0.00           H
ATOM   1161 HG22LVAL X  76      11.031   1.150  10.272  0.00  0.00           H
ATOM   1162 HG23LVAL X  76      10.534   2.147   8.891  0.00  0.00           H
ATOM   1163  C  LVAL X  76       9.728   5.586  11.051  0.00  0.00           C
ATOM   1164  O  LVAL X  76      10.081   5.929  12.186  0.00  0.00           O
ATOM   1165  N  LILE X  77       8.593   6.024  10.498  0.00  0.00           N
ATOM   1166  H  LILE X  77       8.402   5.758   9.535  0.00  0.00           H
ATOM   1167  CA LILE X  77       7.651   6.950  11.156  0.00  0.00           C
ATOM   1168  HA LILE X  77       7.788   6.892  12.235  0.00  0.00           H
ATOM   1169  CB LILE X  77       7.903   8.426  10.734  0.00  0.00           C
ATOM   1170  HB LILE X  77       7.600   8.538   9.692  0.00  0.00           H
ATOM   1171  CG2LILE X  77       7.018   9.348  11.596  0.00  0.00           C
ATOM   1172 HG21LILE X  77       7.340   9.316  12.637  0.00  0.00           H
ATOM   1173 HG22LILE X  77       7.073  10.376  11.241  0.00  0.00           H
ATOM   1174 HG23LILE X  77       5.976   9.039  11.545  0.00  0.00           H
ATOM   1175  CG1LILE X  77       9.384   8.870  10.829  0.00  0.00           C
ATOM   1176 HG12LILE X  77       9.703   8.866  11.872  0.00  0.00           H
ATOM   1177 HG13LILE X  77      10.010   8.172  10.276  0.00  0.00           H
ATOM   1178  CD1LILE X  77       9.657  10.253  10.221  0.00  0.00           C
ATOM   1179 HD11LILE X  77       9.164  11.034  10.798  0.00  0.00           H
ATOM   1180 HD12LILE X  77      10.730  10.443  10.230  0.00  0.00           H
ATOM   1181 HD13LILE X  77       9.303  10.281   9.190  0.00  0.00           H
ATOM   1182  C  LILE X  77       6.199   6.538  10.862  0.00  0.00           C
ATOM   1183  O  LILE X  77       5.689   6.824   9.780  0.00  0.00           O
ATOM   1184  N  LSER X  78       5.519   5.891  11.813  0.00  0.00           N
ATOM   1185  H  LSER X  78       5.996   5.619  12.663  0.00  0.00           H
ATOM   1186  CA LSER X  78       4.064   5.652  11.755  0.00  0.00           C
ATOM   1187  HA LSER X  78       3.792   5.354  10.744  0.00  0.00           H
ATOM   1188  CB LSER X  78       3.653   4.518  12.700  0.00  0.00           C
ATOM   1189  HB2LSER X  78       3.858   4.809  13.731  0.00  0.00           H
ATOM   1190  HB3LSER X  78       2.584   4.328  12.591  0.00  0.00           H
ATOM   1191  OG LSER X  78       4.372   3.342  12.388  0.00  0.00           O
ATOM   1192  HG LSER X  78       4.000   2.588  12.876  0.00  0.00           H
ATOM   1193  C  LSER X  78       3.261   6.909  12.107  0.00  0.00           C
ATOM   1194  O  LSER X  78       3.732   7.761  12.865  0.00  0.00           O
ATOM   1195  N  LHIE X  79       2.027   7.018  11.604  0.00  0.00           N
ATOM   1196  H  LHIE X  79       1.713   6.326  10.930  0.00  0.00           H
ATOM   1197  CA LHIE X  79       1.149   8.167  11.875  0.00  0.00           C
ATOM   1198  HA LHIE X  79       1.655   9.046  11.482  0.00  0.00           H
ATOM   1199  CB LHIE X  79      -0.157   8.019  11.082  0.00  0.00           C
ATOM   1200  HB2LHIE X  79       0.078   7.683  10.075  0.00  0.00           H
ATOM   1201  HB3LHIE X  79      -0.781   7.257  11.552  0.00  0.00           H
ATOM   1202  CG LHIE X  79      -0.942   9.304  10.981  0.00  0.00           C
ATOM   1203  ND1LHIE X  79      -1.625   9.915  12.033  0.00  0.00           N
ATOM   1204  CE1LHIE X  79      -2.135  11.052  11.530  0.00  0.00           C
ATOM   1205  HE1LHIE X  79      -2.704  11.781  12.095  0.00  0.00           H
ATOM   1206  NE2LHIE X  79      -1.827  11.171  10.229  0.00  0.00           N
ATOM   1207  HE2LHIE X  79      -2.117  11.947   9.639  0.00  0.00           H
ATOM   1208  CD2LHIE X  79      -1.066  10.081   9.865  0.00  0.00           C
ATOM   1209  HD2LHIE X  79      -0.634   9.879   8.894  0.00  0.00           H
ATOM   1210  C  LHIE X  79       0.866   8.366  13.387  0.00  0.00           C
ATOM   1211  O  LHIE X  79       0.555   7.390  14.087  0.00  0.00           O
ATOM   1212  N  LPRO X  80       0.928   9.606  13.921  0.00  0.00           N
ATOM   1213  CD LPRO X  80       1.470  10.793  13.274  0.00  0.00           C
ATOM   1214  HD2LPRO X  80       0.731  11.220  12.595  0.00  0.00           H
ATOM   1215  HD3LPRO X  80       2.391  10.563  12.742  0.00  0.00           H
ATOM   1216  CG LPRO X  80       1.783  11.783  14.392  0.00  0.00           C
ATOM   1217  HG2LPRO X  80       1.685  12.814  14.054  0.00  0.00           H
ATOM   1218  HG3LPRO X  80       2.786  11.598  14.779  0.00  0.00           H
ATOM   1219  CB LPRO X  80       0.747  11.426  15.451  0.00  0.00           C
ATOM   1220  HB2LPRO X  80      -0.204  11.898  15.195  0.00  0.00           H
ATOM   1221  HB3LPRO X  80       1.066  11.728  16.448  0.00  0.00           H
ATOM   1222  CA LPRO X  80       0.635   9.901  15.327  0.00  0.00           C
ATOM   1223  HA LPRO X  80       1.408   9.440  15.941  0.00  0.00           H
ATOM   1224  C  LPRO X  80      -0.738   9.424  15.820  0.00  0.00           C
ATOM   1225  O  LPRO X  80      -0.865   9.060  16.988  0.00  0.00           O
ATOM   1226  N  LASN X  81      -1.756   9.396  14.955  0.00  0.00           N
ATOM   1227  H  LASN X  81      -1.573   9.689  14.000  0.00  0.00           H
ATOM   1228  CA LASN X  81      -3.132   9.004  15.279  0.00  0.00           C
ATOM   1229  HA LASN X  81      -3.240   9.011  16.365  0.00  0.00           H
ATOM   1230  CB LASN X  81      -4.103  10.067  14.720  0.00  0.00           C
ATOM   1231  HB2LASN X  81      -4.024  10.101  13.634  0.00  0.00           H
ATOM   1232  HB3LASN X  81      -5.128   9.797  14.979  0.00  0.00           H
ATOM   1233  CG LASN X  81      -3.835  11.454  15.273  0.00  0.00           C
ATOM   1234  OD1LASN X  81      -3.424  12.371  14.577  0.00  0.00           O
ATOM   1235  ND2LASN X  81      -4.034  11.659  16.552  0.00  0.00           N
ATOM   1236 HD21LASN X  81      -3.727  12.541  16.947  0.00  0.00           H
ATOM   1237 HD22LASN X  81      -4.399  10.923  17.147  0.00  0.00           H
ATOM   1238  C  LASN X  81      -3.484   7.559  14.860  0.00  0.00           C
ATOM   1239  O  LASN X  81      -4.667   7.243  14.697  0.00  0.00           O
ATOM   1240  N  LTYR X  82      -2.492   6.678  14.668  0.00  0.00           N
ATOM   1241  H  LTYR X  82      -1.533   6.988  14.749  0.00  0.00           H
ATOM   1242  CA LTYR X  82      -2.754   5.271  14.343  0.00  0.00           C
ATOM   1243  HA LTYR X  82      -3.403   5.274  13.472  0.00  0.00           H
ATOM   1244  CB LTYR X  82      -1.471   4.512  13.952  0.00  0.00           C
ATOM   1245  HB2LTYR X  82      -0.980   5.042  13.135  0.00  0.00           H
ATOM   1246  HB3LTYR X  82      -0.791   4.492  14.805  0.00  0.00           H
ATOM   1247  CG LTYR X  82      -1.767   3.089  13.496  0.00  0.00           C
ATOM   1248  CD1LTYR X  82      -2.659   2.903  12.427  0.00  0.00           C
ATOM   1249  HD1LTYR X  82      -3.056   3.759  11.911  0.00  0.00           H
ATOM   1250  CE1LTYR X  82      -3.065   1.618  12.042  0.00  0.00           C
ATOM   1251  HE1LTYR X  82      -3.780   1.496  11.249  0.00  0.00           H
ATOM   1252  CZ LTYR X  82      -2.535   0.492  12.691  0.00  0.00           C
ATOM   1253  OH LTYR X  82      -2.914  -0.738  12.260  0.00  0.00           O
ATOM   1254  HH LTYR X  82      -3.091  -0.700  11.314  0.00  0.00           H
ATOM   1255  CE2LTYR X  82      -1.622   0.661  13.755  0.00  0.00           C
ATOM   1256  HE2LTYR X  82      -1.216  -0.209  14.249  0.00  0.00           H
ATOM   1257  CD2LTYR X  82      -1.250   1.961  14.167  0.00  0.00           C
ATOM   1258  HD2LTYR X  82      -0.574   2.088  15.001  0.00  0.00           H
ATOM   1259  C  LTYR X  82      -3.502   4.520  15.460  0.00  0.00           C
ATOM   1260  O  LTYR X  82      -3.187   4.663  16.645  0.00  0.00           O
ATOM   1261  N  LASP X  83      -4.456   3.673  15.071  0.00  0.00           N
ATOM   1262  H  LASP X  83      -4.677   3.641  14.081  0.00  0.00           H
ATOM   1263  CA LASP X  83      -5.210   2.786  15.960  0.00  0.00           C
ATOM   1264  HA LASP X  83      -4.691   2.699  16.916  0.00  0.00           H
ATOM   1265  CB LASP X  83      -6.587   3.408  16.232  0.00  0.00           C
ATOM   1266  HB2LASP X  83      -6.446   4.336  16.789  0.00  0.00           H
ATOM   1267  HB3LASP X  83      -7.052   3.656  15.276  0.00  0.00           H
ATOM   1268  CG LASP X  83      -7.541   2.503  17.019  0.00  0.00           C
ATOM   1269  OD1LASP X  83      -7.103   1.517  17.660  0.00  0.00           O
ATOM   1270  OD2LASP X  83      -8.761   2.783  17.003  0.00  0.00           O
ATOM   1271  C  LASP X  83      -5.327   1.376  15.364  0.00  0.00           C
ATOM   1272  O  LASP X  83      -6.136   1.121  14.469  0.00  0.00           O
ATOM   1273  N  LSER X  84      -4.555   0.432  15.904  0.00  0.00           N
ATOM   1274  H  LSER X  84      -3.892   0.706  16.622  0.00  0.00           H
ATOM   1275  CA LSER X  84      -4.554  -0.975  15.477  0.00  0.00           C
ATOM   1276  HA LSER X  84      -4.301  -1.008  14.419  0.00  0.00           H
ATOM   1277  CB LSER X  84      -3.473  -1.750  16.239  0.00  0.00           C
ATOM   1278  HB2LSER X  84      -3.541  -2.810  15.988  0.00  0.00           H
ATOM   1279  HB3LSER X  84      -2.492  -1.388  15.934  0.00  0.00           H
ATOM   1280  OG LSER X  84      -3.618  -1.580  17.639  0.00  0.00           O
ATOM   1281  HG LSER X  84      -3.113  -0.766  17.859  0.00  0.00           H
ATOM   1282  C  LSER X  84      -5.903  -1.691  15.632  0.00  0.00           C
ATOM   1283  O  LSER X  84      -6.152  -2.649  14.896  0.00  0.00           O
ATOM   1284  N  LLYS X  85      -6.807  -1.239  16.516  0.00  0.00           N
ATOM   1285  H  LLYS X  85      -6.587  -0.398  17.044  0.00  0.00           H
ATOM   1286  CA LLYS X  85      -8.116  -1.889  16.723  0.00  0.00           C
ATOM   1287  HA LLYS X  85      -7.964  -2.971  16.754  0.00  0.00           H
ATOM   1288  CB LLYS X  85      -8.737  -1.451  18.059  0.00  0.00           C
ATOM   1289  HB2LLYS X  85      -8.919  -0.375  18.044  0.00  0.00           H
ATOM   1290  HB3LLYS X  85      -9.700  -1.952  18.162  0.00  0.00           H
ATOM   1291  CG LLYS X  85      -7.873  -1.800  19.283  0.00  0.00           C
ATOM   1292  HG2LLYS X  85      -7.594  -2.854  19.249  0.00  0.00           H
ATOM   1293  HG3LLYS X  85      -6.968  -1.191  19.279  0.00  0.00           H
ATOM   1294  CD LLYS X  85      -8.668  -1.525  20.565  0.00  0.00           C
ATOM   1295  HD2LLYS X  85      -9.009  -0.491  20.553  0.00  0.00           H
ATOM   1296  HD3LLYS X  85      -9.537  -2.183  20.595  0.00  0.00           H
ATOM   1297  CE LLYS X  85      -7.824  -1.751  21.821  0.00  0.00           C
ATOM   1298  HE2LLYS X  85      -7.526  -2.802  21.879  0.00  0.00           H
ATOM   1299  HE3LLYS X  85      -6.912  -1.150  21.742  0.00  0.00           H
ATOM   1300  NZ LLYS X  85      -8.579  -1.361  23.035  0.00  0.00           N
ATOM   1301  HZ1LLYS X  85      -9.372  -1.973  23.198  0.00  0.00           H
ATOM   1302  HZ2LLYS X  85      -7.992  -1.418  23.865  0.00  0.00           H
ATOM   1303  HZ3LLYS X  85      -8.900  -0.397  22.972  0.00  0.00           H
ATOM   1304  C  LLYS X  85      -9.093  -1.612  15.576  0.00  0.00           C
ATOM   1305  O  LLYS X  85      -9.790  -2.527  15.126  0.00  0.00           O
ATOM   1306  N  LTHR X  86      -9.144  -0.365  15.107  0.00  0.00           N
ATOM   1307  H  LTHR X  86      -8.554   0.324  15.557  0.00  0.00           H
ATOM   1308  CA LTHR X  86     -10.028   0.108  14.018  0.00  0.00           C
ATOM   1309  HA LTHR X  86     -10.899  -0.542  13.936  0.00  0.00           H
ATOM   1310  CB LTHR X  86     -10.525   1.529  14.311  0.00  0.00           C
ATOM   1311  HB LTHR X  86     -11.121   1.881  13.470  0.00  0.00           H
ATOM   1312  CG2LTHR X  86     -11.387   1.590  15.567  0.00  0.00           C
ATOM   1313 HG21LTHR X  86     -10.830   1.260  16.442  0.00  0.00           H
ATOM   1314 HG22LTHR X  86     -11.723   2.614  15.718  0.00  0.00           H
ATOM   1315 HG23LTHR X  86     -12.263   0.954  15.440  0.00  0.00           H
ATOM   1316  OG1LTHR X  86      -9.413   2.378  14.448  0.00  0.00           O
ATOM   1317  HG1LTHR X  86      -9.333   2.596  15.400  0.00  0.00           H
ATOM   1318  C  LTHR X  86      -9.350   0.143  12.647  0.00  0.00           C
ATOM   1319  O  LTHR X  86     -10.047   0.168  11.628  0.00  0.00           O
ATOM   1320  N  LLYS X  87      -8.008   0.123  12.626  0.00  0.00           N
ATOM   1321  H  LLYS X  87      -7.554   0.161  13.535  0.00  0.00           H
ATOM   1322  CA LLYS X  87      -7.117   0.382  11.481  0.00  0.00           C
ATOM   1323  HA LLYS X  87      -6.100   0.285  11.861  0.00  0.00           H
ATOM   1324  CB LLYS X  87      -7.283  -0.680  10.370  0.00  0.00           C
ATOM   1325  HB2LLYS X  87      -8.240  -0.514   9.877  0.00  0.00           H
ATOM   1326  HB3LLYS X  87      -6.502  -0.535   9.621  0.00  0.00           H
ATOM   1327  CG LLYS X  87      -7.237  -2.146  10.835  0.00  0.00           C
ATOM   1328  HG2LLYS X  87      -8.028  -2.323  11.561  0.00  0.00           H
ATOM   1329  HG3LLYS X  87      -7.427  -2.783   9.971  0.00  0.00           H
ATOM   1330  CD LLYS X  87      -5.889  -2.541  11.450  0.00  0.00           C
ATOM   1331  HD2LLYS X  87      -5.100  -2.299  10.736  0.00  0.00           H
ATOM   1332  HD3LLYS X  87      -5.711  -1.975  12.364  0.00  0.00           H
ATOM   1333  CE LLYS X  87      -5.817  -4.044  11.749  0.00  0.00           C
ATOM   1334  HE2LLYS X  87      -6.060  -4.605  10.842  0.00  0.00           H
ATOM   1335  HE3LLYS X  87      -4.788  -4.278  12.024  0.00  0.00           H
ATOM   1336  NZ LLYS X  87      -6.700  -4.481  12.856  0.00  0.00           N
ATOM   1337  HZ1LLYS X  87      -7.684  -4.346  12.649  0.00  0.00           H
ATOM   1338  HZ2LLYS X  87      -6.569  -5.480  13.028  0.00  0.00           H
ATOM   1339  HZ3LLYS X  87      -6.482  -3.999  13.724  0.00  0.00           H
ATOM   1340  C  LLYS X  87      -7.170   1.830  10.964  0.00  0.00           C
ATOM   1341  O  LLYS X  87      -6.841   2.077   9.805  0.00  0.00           O
ATOM   1342  N  LASN X  88      -7.590   2.799  11.782  0.00  0.00           N
ATOM   1343  H  LASN X  88      -7.830   2.556  12.736  0.00  0.00           H
ATOM   1344  CA LASN X  88      -7.612   4.220  11.405  0.00  0.00           C
ATOM   1345  HA LASN X  88      -8.028   4.275  10.401  0.00  0.00           H
ATOM   1346  CB LASN X  88      -8.564   4.962  12.366  0.00  0.00           C
ATOM   1347  HB2LASN X  88      -9.472   4.371  12.486  0.00  0.00           H
ATOM   1348  HB3LASN X  88      -8.093   5.047  13.346  0.00  0.00           H
ATOM   1349  CG LASN X  88      -9.015   6.350  11.931  0.00  0.00           C
ATOM   1350  OD1LASN X  88      -9.469   7.151  12.732  0.00  0.00           O
ATOM   1351  ND2LASN X  88      -8.959   6.719  10.671  0.00  0.00           N
ATOM   1352 HD21LASN X  88      -9.183   7.702  10.517  0.00  0.00           H
ATOM   1353 HD22LASN X  88      -8.568   6.142   9.935  0.00  0.00           H
ATOM   1354  C  LASN X  88      -6.185   4.825  11.367  0.00  0.00           C
ATOM   1355  O  LASN X  88      -5.371   4.518  12.233  0.00  0.00           O
ATOM   1356  N  LASN X  89      -5.895   5.678  10.373  0.00  0.00           N
ATOM   1357  H  LASN X  89      -6.629   5.862   9.703  0.00  0.00           H
ATOM   1358  CA LASN X  89      -4.588   6.288  10.063  0.00  0.00           C
ATOM   1359  HA LASN X  89      -4.717   6.816   9.118  0.00  0.00           H
ATOM   1360  CB LASN X  89      -4.217   7.372  11.098  0.00  0.00           C
ATOM   1361  HB2LASN X  89      -4.078   6.911  12.072  0.00  0.00           H
ATOM   1362  HB3LASN X  89      -3.272   7.828  10.810  0.00  0.00           H
ATOM   1363  CG LASN X  89      -5.234   8.492  11.201  0.00  0.00           C
ATOM   1364  OD1LASN X  89      -5.364   9.330  10.321  0.00  0.00           O
ATOM   1365  ND2LASN X  89      -5.988   8.552  12.271  0.00  0.00           N
ATOM   1366 HD21LASN X  89      -6.677   9.294  12.297  0.00  0.00           H
ATOM   1367 HD22LASN X  89      -5.830   7.928  13.050  0.00  0.00           H
ATOM   1368  C  LASN X  89      -3.453   5.275   9.774  0.00  0.00           C
ATOM   1369  O  LASN X  89      -2.315   5.475  10.195  0.00  0.00           O
ATOM   1370  N  LASP X  90      -3.747   4.166   9.079  0.00  0.00           N
ATOM   1371  H  LASP X  90      -4.693   4.052   8.742  0.00  0.00           H
ATOM   1372  CA LASP X  90      -2.786   3.076   8.810  0.00  0.00           C
ATOM   1373  HA LASP X  90      -2.224   2.912   9.729  0.00  0.00           H
ATOM   1374  CB HASP X  90      -3.526   1.762   8.498  0.00  0.00           C
ATOM   1375  HB2HASP X  90      -4.413   1.703   9.135  0.00  0.00           H
ATOM   1376  HB3HASP X  90      -3.916   1.773   7.470  0.00  0.00           H
ATOM   1377  CG HASP X  90      -2.707   0.469   8.750  0.00  0.00           C
ATOM   1378  OD1HASP X  90      -1.568   0.505   9.252  0.00  0.00           O
ATOM   1379  OD2HASP X  90      -3.365  -0.612   8.514  0.00  0.00           O
ATOM   1380  C  LASP X  90      -1.744   3.413   7.727  0.00  0.00           C
ATOM   1381  O  LASP X  90      -1.769   2.876   6.617  0.00  0.00           O
ATOM   1382  N  LILE X  91      -0.814   4.309   8.053  0.00  0.00           N
ATOM   1383  H  LILE X  91      -0.897   4.756   8.961  0.00  0.00           H
ATOM   1384  CA LILE X  91       0.291   4.740   7.190  0.00  0.00           C
ATOM   1385  HA LILE X  91       0.477   3.945   6.466  0.00  0.00           H
ATOM   1386  CB LILE X  91      -0.098   6.003   6.382  0.00  0.00           C
ATOM   1387  HB LILE X  91      -1.014   5.772   5.834  0.00  0.00           H
ATOM   1388  CG2LILE X  91      -0.379   7.211   7.298  0.00  0.00           C
ATOM   1389 HG21LILE X  91       0.537   7.534   7.791  0.00  0.00           H
ATOM   1390 HG22LILE X  91      -0.775   8.042   6.721  0.00  0.00           H
ATOM   1391 HG23LILE X  91      -1.124   6.950   8.050  0.00  0.00           H
ATOM   1392  CG1LILE X  91       1.002   6.346   5.351  0.00  0.00           C
ATOM   1393 HG12LILE X  91       1.893   6.713   5.862  0.00  0.00           H
ATOM   1394 HG13LILE X  91       1.267   5.437   4.810  0.00  0.00           H
ATOM   1395  CD1LILE X  91       0.580   7.393   4.316  0.00  0.00           C
ATOM   1396 HD11LILE X  91       0.367   8.343   4.802  0.00  0.00           H
ATOM   1397 HD12LILE X  91       1.389   7.552   3.605  0.00  0.00           H
ATOM   1398 HD13LILE X  91      -0.300   7.037   3.781  0.00  0.00           H
ATOM   1399  C  LILE X  91       1.586   4.930   7.990  0.00  0.00           C
ATOM   1400  O  LILE X  91       1.582   5.428   9.121  0.00  0.00           O
ATOM   1401  N  LALA X  92       2.703   4.561   7.372  0.00  0.00           N
ATOM   1402  H  LALA X  92       2.626   4.133   6.453  0.00  0.00           H
ATOM   1403  CA LALA X  92       4.050   4.837   7.838  0.00  0.00           C
ATOM   1404  HA LALA X  92       4.000   5.670   8.536  0.00  0.00           H
ATOM   1405  CB LALA X  92       4.597   3.613   8.576  0.00  0.00           C
ATOM   1406  HB1LALA X  92       4.601   2.747   7.912  0.00  0.00           H
ATOM   1407  HB2LALA X  92       5.615   3.815   8.912  0.00  0.00           H
ATOM   1408  HB3LALA X  92       3.979   3.404   9.446  0.00  0.00           H
ATOM   1409  C  LALA X  92       4.968   5.261   6.685  0.00  0.00           C
ATOM   1410  O  LALA X  92       4.795   4.857   5.533  0.00  0.00           O
ATOM   1411  N  LLEU X  93       5.964   6.076   7.021  0.00  0.00           N
ATOM   1412  H  LLEU X  93       6.022   6.368   7.991  0.00  0.00           H
ATOM   1413  CA LLEU X  93       7.043   6.489   6.130  0.00  0.00           C
ATOM   1414  HA LLEU X  93       6.776   6.249   5.099  0.00  0.00           H
ATOM   1415  CB LLEU X  93       7.250   8.011   6.233  0.00  0.00           C
ATOM   1416  HB2LLEU X  93       7.614   8.241   7.235  0.00  0.00           H
ATOM   1417  HB3LLEU X  93       8.023   8.303   5.521  0.00  0.00           H
ATOM   1418  CG LLEU X  93       5.991   8.856   5.965  0.00  0.00           C
ATOM   1419  HG LLEU X  93       5.207   8.585   6.672  0.00  0.00           H
ATOM   1420  CD1LLEU X  93       6.315  10.332   6.175  0.00  0.00           C
ATOM   1421 HD11LLEU X  93       7.067  10.661   5.456  0.00  0.00           H
ATOM   1422 HD12LLEU X  93       5.410  10.924   6.056  0.00  0.00           H
ATOM   1423 HD13LLEU X  93       6.695  10.477   7.185  0.00  0.00           H
ATOM   1424  CD2LLEU X  93       5.459   8.664   4.544  0.00  0.00           C
ATOM   1425 HD21LLEU X  93       5.134   7.634   4.408  0.00  0.00           H
ATOM   1426 HD22LLEU X  93       4.604   9.316   4.376  0.00  0.00           H
ATOM   1427 HD23LLEU X  93       6.239   8.896   3.817  0.00  0.00           H
ATOM   1428  C  LLEU X  93       8.328   5.726   6.463  0.00  0.00           C
ATOM   1429  O  LLEU X  93       8.649   5.522   7.637  0.00  0.00           O
ATOM   1430  N  LMET X  94       9.075   5.351   5.428  0.00  0.00           N
ATOM   1431  H  LMET X  94       8.714   5.542   4.496  0.00  0.00           H
ATOM   1432  CA LMET X  94      10.431   4.808   5.501  0.00  0.00           C
ATOM   1433  HA LMET X  94      10.742   4.725   6.541  0.00  0.00           H
ATOM   1434  CB LMET X  94      10.480   3.413   4.861  0.00  0.00           C
ATOM   1435  HB2LMET X  94      10.016   3.446   3.874  0.00  0.00           H
ATOM   1436  HB3LMET X  94      11.522   3.122   4.732  0.00  0.00           H
ATOM   1437  CG LMET X  94       9.790   2.339   5.702  0.00  0.00           C
ATOM   1438  HG2LMET X  94      10.215   2.362   6.704  0.00  0.00           H
ATOM   1439  HG3LMET X  94       8.723   2.557   5.769  0.00  0.00           H
ATOM   1440  SD LMET X  94      10.016   0.677   5.017  0.00  0.00           S
ATOM   1441  CE LMET X  94       9.371  -0.334   6.374  0.00  0.00           C
ATOM   1442  HE1LMET X  94       8.352  -0.030   6.605  0.00  0.00           H
ATOM   1443  HE2LMET X  94       9.371  -1.382   6.075  0.00  0.00           H
ATOM   1444  HE3LMET X  94       9.999  -0.214   7.257  0.00  0.00           H
ATOM   1445  C  LMET X  94      11.405   5.736   4.772  0.00  0.00           C
ATOM   1446  O  LMET X  94      11.097   6.183   3.667  0.00  0.00           O
ATOM   1447  N  LLYS X  95      12.589   5.973   5.350  0.00  0.00           N
ATOM   1448  H  LLYS X  95      12.752   5.574   6.269  0.00  0.00           H
ATOM   1449  CA LLYS X  95      13.719   6.631   4.670  0.00  0.00           C
ATOM   1450  HA LLYS X  95      13.387   6.966   3.687  0.00  0.00           H
ATOM   1451  CB LLYS X  95      14.169   7.882   5.445  0.00  0.00           C
ATOM   1452  HB2LLYS X  95      13.306   8.516   5.647  0.00  0.00           H
ATOM   1453  HB3LLYS X  95      14.616   7.576   6.390  0.00  0.00           H
ATOM   1454  CG LLYS X  95      15.198   8.688   4.638  0.00  0.00           C
ATOM   1455  HG2LLYS X  95      16.050   8.045   4.417  0.00  0.00           H
ATOM   1456  HG3LLYS X  95      14.747   9.008   3.700  0.00  0.00           H
ATOM   1457  CD LLYS X  95      15.717   9.913   5.397  0.00  0.00           C
ATOM   1458  HD2LLYS X  95      14.946  10.684   5.451  0.00  0.00           H
ATOM   1459  HD3LLYS X  95      15.984   9.616   6.410  0.00  0.00           H
ATOM   1460  CE LLYS X  95      16.950  10.454   4.660  0.00  0.00           C
ATOM   1461  HE2LLYS X  95      17.425   9.635   4.117  0.00  0.00           H
ATOM   1462  HE3LLYS X  95      16.635  11.203   3.928  0.00  0.00           H
ATOM   1463  NZ LLYS X  95      17.950  11.040   5.579  0.00  0.00           N
ATOM   1464  HZ1LLYS X  95      18.294  10.353   6.247  0.00  0.00           H
ATOM   1465  HZ2LLYS X  95      18.738  11.410   5.048  0.00  0.00           H
ATOM   1466  HZ3LLYS X  95      17.558  11.841   6.071  0.00  0.00           H
ATOM   1467  C  LLYS X  95      14.869   5.644   4.457  0.00  0.00           C
ATOM   1468  O  LLYS X  95      15.233   4.921   5.387  0.00  0.00           O
ATOM   1469  N  LLEU X  96      15.445   5.619   3.256  0.00  0.00           N
ATOM   1470  H  LLEU X  96      15.055   6.227   2.542  0.00  0.00           H
ATOM   1471  CA LLEU X  96      16.593   4.783   2.894  0.00  0.00           C
ATOM   1472  HA LLEU X  96      16.518   3.846   3.446  0.00  0.00           H
ATOM   1473  CB LLEU X  96      16.558   4.450   1.392  0.00  0.00           C
ATOM   1474  HB2LLEU X  96      16.637   5.381   0.828  0.00  0.00           H
ATOM   1475  HB3LLEU X  96      17.437   3.847   1.156  0.00  0.00           H
ATOM   1476  CG LLEU X  96      15.310   3.687   0.911  0.00  0.00           C
ATOM   1477  HG LLEU X  96      14.419   4.291   1.082  0.00  0.00           H
ATOM   1478  CD1LLEU X  96      15.437   3.430  -0.589  0.00  0.00           C
ATOM   1479 HD11LLEU X  96      16.339   2.856  -0.802  0.00  0.00           H
ATOM   1480 HD12LLEU X  96      14.567   2.887  -0.952  0.00  0.00           H
ATOM   1481 HD13LLEU X  96      15.495   4.386  -1.110  0.00  0.00           H
ATOM   1482  CD2LLEU X  96      15.134   2.343   1.625  0.00  0.00           C
ATOM   1483 HD21LLEU X  96      14.908   2.510   2.676  0.00  0.00           H
ATOM   1484 HD22LLEU X  96      14.301   1.798   1.182  0.00  0.00           H
ATOM   1485 HD23LLEU X  96      16.042   1.748   1.541  0.00  0.00           H
ATOM   1486  C  LLEU X  96      17.946   5.412   3.268  0.00  0.00           C
ATOM   1487  O  LLEU X  96      18.167   6.614   3.105  0.00  0.00           O
ATOM   1488  N  LGLN X  97      18.869   4.556   3.713  0.00  0.00           N
ATOM   1489  H  LGLN X  97      18.583   3.588   3.817  0.00  0.00           H
ATOM   1490  CA LGLN X  97      20.258   4.872   4.069  0.00  0.00           C
ATOM   1491  HA LGLN X  97      20.264   5.686   4.796  0.00  0.00           H
ATOM   1492  CB LGLN X  97      20.840   3.606   4.729  0.00  0.00           C
ATOM   1493  HB2LGLN X  97      20.180   3.314   5.548  0.00  0.00           H
ATOM   1494  HB3LGLN X  97      20.846   2.794   4.000  0.00  0.00           H
ATOM   1495  CG LGLN X  97      22.258   3.767   5.295  0.00  0.00           C
ATOM   1496  HG2LGLN X  97      22.980   3.806   4.479  0.00  0.00           H
ATOM   1497  HG3LGLN X  97      22.315   4.698   5.858  0.00  0.00           H
ATOM   1498  CD LGLN X  97      22.615   2.620   6.239  0.00  0.00           C
ATOM   1499  OE1LGLN X  97      22.510   2.723   7.454  0.00  0.00           O
ATOM   1500  NE2LGLN X  97      23.014   1.469   5.745  0.00  0.00           N
ATOM   1501 HE21LGLN X  97      23.211   0.737   6.418  0.00  0.00           H
ATOM   1502 HE22LGLN X  97      23.115   1.325   4.747  0.00  0.00           H
ATOM   1503  C  LGLN X  97      21.097   5.312   2.853  0.00  0.00           C
ATOM   1504  O  LGLN X  97      22.010   6.132   2.983  0.00  0.00           O
ATOM   1505  N  LLYS X  98      20.763   4.801   1.660  0.00  0.00           N
ATOM   1506  H  LLYS X  98      20.001   4.136   1.647  0.00  0.00           H
ATOM   1507  CA LLYS X  98      21.330   5.172   0.355  0.00  0.00           C
ATOM   1508  HA LLYS X  98      21.979   6.036   0.479  0.00  0.00           H
ATOM   1509  CB LLYS X  98      22.194   4.007  -0.168  0.00  0.00           C
ATOM   1510  HB2LLYS X  98      22.982   3.793   0.557  0.00  0.00           H
ATOM   1511  HB3LLYS X  98      21.573   3.116  -0.274  0.00  0.00           H
ATOM   1512  CG LLYS X  98      22.839   4.334  -1.523  0.00  0.00           C
ATOM   1513  HG2LLYS X  98      22.058   4.569  -2.245  0.00  0.00           H
ATOM   1514  HG3LLYS X  98      23.480   5.209  -1.407  0.00  0.00           H
ATOM   1515  CD LLYS X  98      23.666   3.171  -2.085  0.00  0.00           C
ATOM   1516  HD2LLYS X  98      24.496   2.947  -1.412  0.00  0.00           H
ATOM   1517  HD3LLYS X  98      23.034   2.289  -2.200  0.00  0.00           H
ATOM   1518  CE LLYS X  98      24.196   3.614  -3.451  0.00  0.00           C
ATOM   1519  HE2LLYS X  98      23.345   3.847  -4.097  0.00  0.00           H
ATOM   1520  HE3LLYS X  98      24.767   4.535  -3.316  0.00  0.00           H
ATOM   1521  NZ LLYS X  98      25.051   2.599  -4.106  0.00  0.00           N
ATOM   1522  HZ1LLYS X  98      24.523   1.769  -4.358  0.00  0.00           H
ATOM   1523  HZ2LLYS X  98      25.441   2.986  -4.962  0.00  0.00           H
ATOM   1524  HZ3LLYS X  98      25.849   2.347  -3.523  0.00  0.00           H
ATOM   1525  C  LLYS X  98      20.186   5.511  -0.620  0.00  0.00           C
ATOM   1526  O  LLYS X  98      19.255   4.708  -0.706  0.00  0.00           O
ATOM   1527  N  LPRO X  99      20.230   6.630  -1.371  0.00  0.00           N
ATOM   1528  CD LPRO X  99      21.130   7.764  -1.232  0.00  0.00           C
ATOM   1529  HD2LPRO X  99      21.983   7.640  -1.901  0.00  0.00           H
ATOM   1530  HD3LPRO X  99      21.467   7.902  -0.209  0.00  0.00           H
ATOM   1531  CG LPRO X  99      20.305   8.977  -1.657  0.00  0.00           C
ATOM   1532  HG2LPRO X  99      20.935   9.797  -2.003  0.00  0.00           H
ATOM   1533  HG3LPRO X  99      19.670   9.299  -0.830  0.00  0.00           H
ATOM   1534  CB LPRO X  99      19.443   8.408  -2.780  0.00  0.00           C
ATOM   1535  HB2LPRO X  99      20.005   8.431  -3.714  0.00  0.00           H
ATOM   1536  HB3LPRO X  99      18.509   8.962  -2.887  0.00  0.00           H
ATOM   1537  CA LPRO X  99      19.193   6.957  -2.349  0.00  0.00           C
ATOM   1538  HA LPRO X  99      18.227   6.907  -1.846  0.00  0.00           H
ATOM   1539  C  LPRO X  99      19.177   6.010  -3.558  0.00  0.00           C
ATOM   1540  O  LPRO X  99      20.210   5.471  -3.978  0.00  0.00           O
ATOM   1541  N  LLEU X 100      17.996   5.842  -4.147  0.00  0.00           N
ATOM   1542  H  LLEU X 100      17.211   6.355  -3.757  0.00  0.00           H
ATOM   1543  CA LLEU X 100      17.753   5.063  -5.359  0.00  0.00           C
ATOM   1544  HA LLEU X 100      18.243   4.094  -5.257  0.00  0.00           H
ATOM   1545  CB LLEU X 100      16.235   4.844  -5.522  0.00  0.00           C
ATOM   1546  HB2LLEU X 100      15.766   5.822  -5.644  0.00  0.00           H
ATOM   1547  HB3LLEU X 100      16.059   4.276  -6.436  0.00  0.00           H
ATOM   1548  CG LLEU X 100      15.542   4.122  -4.349  0.00  0.00           C
ATOM   1549  HG LLEU X 100      15.710   4.671  -3.425  0.00  0.00           H
ATOM   1550  CD1LLEU X 100      14.037   4.060  -4.594  0.00  0.00           C
ATOM   1551 HD11LLEU X 100      13.831   3.531  -5.523  0.00  0.00           H
ATOM   1552 HD12LLEU X 100      13.553   3.544  -3.764  0.00  0.00           H
ATOM   1553 HD13LLEU X 100      13.637   5.073  -4.644  0.00  0.00           H
ATOM   1554  CD2LLEU X 100      16.048   2.691  -4.175  0.00  0.00           C
ATOM   1555 HD21LLEU X 100      17.082   2.717  -3.842  0.00  0.00           H
ATOM   1556 HD22LLEU X 100      15.466   2.181  -3.407  0.00  0.00           H
ATOM   1557 HD23LLEU X 100      15.972   2.142  -5.112  0.00  0.00           H
ATOM   1558  C  LLEU X 100      18.319   5.756  -6.611  0.00  0.00           C
ATOM   1559  O  LLEU X 100      18.213   6.973  -6.771  0.00  0.00           O
ATOM   1560  N  LTHR X 101      18.851   4.966  -7.544  0.00  0.00           N
ATOM   1561  H  LTHR X 101      18.976   3.988  -7.336  0.00  0.00           H
ATOM   1562  CA LTHR X 101      19.101   5.412  -8.923  0.00  0.00           C
ATOM   1563  HA LTHR X 101      19.370   6.467  -8.923  0.00  0.00           H
ATOM   1564  CB LTHR X 101      20.285   4.651  -9.540  0.00  0.00           C
ATOM   1565  HB LTHR X 101      20.160   3.578  -9.391  0.00  0.00           H
ATOM   1566  CG2LTHR X 101      20.470   4.939 -11.029  0.00  0.00           C
ATOM   1567 HG21LTHR X 101      20.539   6.015 -11.182  0.00  0.00           H
ATOM   1568 HG22LTHR X 101      21.381   4.464 -11.386  0.00  0.00           H
ATOM   1569 HG23LTHR X 101      19.632   4.541 -11.601  0.00  0.00           H
ATOM   1570  OG1LTHR X 101      21.463   5.087  -8.903  0.00  0.00           O
ATOM   1571  HG1LTHR X 101      22.206   4.548  -9.233  0.00  0.00           H
ATOM   1572  C  LTHR X 101      17.828   5.249  -9.752  0.00  0.00           C
ATOM   1573  O  LTHR X 101      17.416   4.120 -10.039  0.00  0.00           O
ATOM   1574  N  LPHE X 102      17.200   6.364 -10.140  0.00  0.00           N
ATOM   1575  H  LPHE X 102      17.566   7.264  -9.844  0.00  0.00           H
ATOM   1576  CA LPHE X 102      16.030   6.359 -11.024  0.00  0.00           C
ATOM   1577  HA LPHE X 102      15.401   5.513 -10.752  0.00  0.00           H
ATOM   1578  CB LPHE X 102      15.201   7.641 -10.846  0.00  0.00           C
ATOM   1579  HB2LPHE X 102      15.841   8.500 -11.049  0.00  0.00           H
ATOM   1580  HB3LPHE X 102      14.416   7.641 -11.604  0.00  0.00           H
ATOM   1581  CG LPHE X 102      14.516   7.851  -9.501  0.00  0.00           C
ATOM   1582  CD1LPHE X 102      14.288   6.787  -8.603  0.00  0.00           C
ATOM   1583  HD1LPHE X 102      14.652   5.796  -8.816  0.00  0.00           H
ATOM   1584  CE1LPHE X 102      13.577   7.000  -7.411  0.00  0.00           C
ATOM   1585  HE1LPHE X 102      13.410   6.180  -6.731  0.00  0.00           H
ATOM   1586  CZ LPHE X 102      13.092   8.280  -7.101  0.00  0.00           C
ATOM   1587  HZ LPHE X 102      12.538   8.438  -6.189  0.00  0.00           H
ATOM   1588  CE2LPHE X 102      13.346   9.354  -7.969  0.00  0.00           C
ATOM   1589  HE2LPHE X 102      12.999  10.349  -7.722  0.00  0.00           H
ATOM   1590  CD2LPHE X 102      14.047   9.137  -9.169  0.00  0.00           C
ATOM   1591  HD2LPHE X 102      14.221   9.966  -9.838  0.00  0.00           H
ATOM   1592  C  LPHE X 102      16.419   6.139 -12.492  0.00  0.00           C
ATOM   1593  O  LPHE X 102      17.424   6.677 -12.978  0.00  0.00           O
ATOM   1594  N  LASN X 103      15.610   5.336 -13.185  0.00  0.00           N
ATOM   1595  H  LASN X 103      14.758   5.028 -12.723  0.00  0.00           H
ATOM   1596  CA LASN X 103      15.795   4.898 -14.572  0.00  0.00           C
ATOM   1597  HA LASN X 103      16.145   5.748 -15.153  0.00  0.00           H
ATOM   1598  CB LASN X 103      16.874   3.791 -14.600  0.00  0.00           C
ATOM   1599  HB2LASN X 103      17.067   3.478 -15.623  0.00  0.00           H
ATOM   1600  HB3LASN X 103      17.802   4.208 -14.211  0.00  0.00           H
ATOM   1601  CG LASN X 103      16.532   2.553 -13.786  0.00  0.00           C
ATOM   1602  OD1LASN X 103      15.380   2.207 -13.574  0.00  0.00           O
ATOM   1603  ND2LASN X 103      17.527   1.837 -13.325  0.00  0.00           N
ATOM   1604 HD21LASN X 103      17.295   1.033 -12.756  0.00  0.00           H
ATOM   1605 HD22LASN X 103      18.486   2.069 -13.556  0.00  0.00           H
ATOM   1606  C  LASN X 103      14.447   4.447 -15.184  0.00  0.00           C
ATOM   1607  O  LASN X 103      13.394   4.694 -14.595  0.00  0.00           O
ATOM   1608  N  LASP X 104      14.442   3.785 -16.347  0.00  0.00           N
ATOM   1609  H  LASP X 104      15.317   3.658 -16.842  0.00  0.00           H
ATOM   1610  CA LASP X 104      13.207   3.321 -17.012  0.00  0.00           C
ATOM   1611  HA LASP X 104      12.535   4.176 -17.095  0.00  0.00           H
ATOM   1612  CB LASP X 104      13.515   2.849 -18.449  0.00  0.00           C
ATOM   1613  HB2LASP X 104      14.265   2.057 -18.406  0.00  0.00           H
ATOM   1614  HB3LASP X 104      12.608   2.422 -18.878  0.00  0.00           H
ATOM   1615  CG LASP X 104      14.001   3.948 -19.408  0.00  0.00           C
ATOM   1616  OD1LASP X 104      14.080   5.140 -19.029  0.00  0.00           O
ATOM   1617  OD2LASP X 104      14.283   3.639 -20.591  0.00  0.00           O
ATOM   1618  C  LASP X 104      12.416   2.239 -16.232  0.00  0.00           C
ATOM   1619  O  LASP X 104      11.298   1.902 -16.628  0.00  0.00           O
ATOM   1620  N  LLEU X 105      12.958   1.706 -15.126  0.00  0.00           N
ATOM   1621  H  LLEU X 105      13.875   2.038 -14.846  0.00  0.00           H
ATOM   1622  CA LLEU X 105      12.335   0.679 -14.276  0.00  0.00           C
ATOM   1623  HA LLEU X 105      11.360   0.419 -14.688  0.00  0.00           H
ATOM   1624  CB LLEU X 105      13.215  -0.587 -14.281  0.00  0.00           C
ATOM   1625  HB2LLEU X 105      14.180  -0.336 -13.839  0.00  0.00           H
ATOM   1626  HB3LLEU X 105      12.744  -1.337 -13.643  0.00  0.00           H
ATOM   1627  CG LLEU X 105      13.460  -1.214 -15.666  0.00  0.00           C
ATOM   1628  HG LLEU X 105      13.964  -0.498 -16.315  0.00  0.00           H
ATOM   1629  CD1LLEU X 105      14.358  -2.442 -15.518  0.00  0.00           C
ATOM   1630 HD11LLEU X 105      13.872  -3.195 -14.898  0.00  0.00           H
ATOM   1631 HD12LLEU X 105      14.571  -2.856 -16.502  0.00  0.00           H
ATOM   1632 HD13LLEU X 105      15.304  -2.149 -15.061  0.00  0.00           H
ATOM   1633  CD2LLEU X 105      12.162  -1.667 -16.338  0.00  0.00           C
ATOM   1634 HD21LLEU X 105      11.536  -0.804 -16.561  0.00  0.00           H
ATOM   1635 HD22LLEU X 105      12.393  -2.172 -17.276  0.00  0.00           H
ATOM   1636 HD23LLEU X 105      11.621  -2.344 -15.677  0.00  0.00           H
ATOM   1637  C  LLEU X 105      12.063   1.128 -12.827  0.00  0.00           C
ATOM   1638  O  LLEU X 105      11.303   0.445 -12.137  0.00  0.00           O
ATOM   1639  N  LVAL X 106      12.645   2.246 -12.370  0.00  0.00           N
ATOM   1640  H  LVAL X 106      13.274   2.732 -12.999  0.00  0.00           H
ATOM   1641  CA LVAL X 106      12.515   2.785 -11.001  0.00  0.00           C
ATOM   1642  HA LVAL X 106      11.678   2.291 -10.505  0.00  0.00           H
ATOM   1643  CB LVAL X 106      13.777   2.530 -10.148  0.00  0.00           C
ATOM   1644  HB LVAL X 106      14.618   3.094 -10.555  0.00  0.00           H
ATOM   1645  CG1LVAL X 106      13.547   2.958  -8.691  0.00  0.00           C
ATOM   1646 HG11LVAL X 106      12.736   2.373  -8.258  0.00  0.00           H
ATOM   1647 HG12LVAL X 106      14.457   2.799  -8.111  0.00  0.00           H
ATOM   1648 HG13LVAL X 106      13.285   4.012  -8.634  0.00  0.00           H
ATOM   1649  CG2LVAL X 106      14.159   1.052 -10.120  0.00  0.00           C
ATOM   1650 HG21LVAL X 106      14.450   0.723 -11.117  0.00  0.00           H
ATOM   1651 HG22LVAL X 106      14.998   0.892  -9.442  0.00  0.00           H
ATOM   1652 HG23LVAL X 106      13.297   0.484  -9.780  0.00  0.00           H
ATOM   1653  C  LVAL X 106      12.230   4.284 -11.051  0.00  0.00           C
ATOM   1654  O  LVAL X 106      13.072   5.055 -11.511  0.00  0.00           O
ATOM   1655  N  LLYS X 107      11.045   4.688 -10.575  0.00  0.00           N
ATOM   1656  H  LLYS X 107      10.450   3.985 -10.150  0.00  0.00           H
ATOM   1657  CA LLYS X 107      10.502   6.060 -10.632  0.00  0.00           C
ATOM   1658  HA LLYS X 107      11.326   6.768 -10.533  0.00  0.00           H
ATOM   1659  CB LLYS X 107       9.772   6.310 -11.971  0.00  0.00           C
ATOM   1660  HB2LLYS X 107       8.923   5.633 -12.042  0.00  0.00           H
ATOM   1661  HB3LLYS X 107       9.381   7.328 -11.972  0.00  0.00           H
ATOM   1662  CG LLYS X 107      10.648   6.135 -13.220  0.00  0.00           C
ATOM   1663  HG2LLYS X 107      11.488   6.826 -13.157  0.00  0.00           H
ATOM   1664  HG3LLYS X 107      11.021   5.114 -13.262  0.00  0.00           H
ATOM   1665  CD LLYS X 107       9.869   6.389 -14.514  0.00  0.00           C
ATOM   1666  HD2LLYS X 107       9.049   5.673 -14.585  0.00  0.00           H
ATOM   1667  HD3LLYS X 107       9.465   7.403 -14.513  0.00  0.00           H
ATOM   1668  CE LLYS X 107      10.816   6.212 -15.705  0.00  0.00           C
ATOM   1669  HE2LLYS X 107      11.516   7.051 -15.723  0.00  0.00           H
ATOM   1670  HE3LLYS X 107      11.384   5.288 -15.570  0.00  0.00           H
ATOM   1671  NZ LLYS X 107      10.079   6.156 -16.981  0.00  0.00           N
ATOM   1672  HZ1LLYS X 107       9.550   7.012 -17.117  0.00  0.00           H
ATOM   1673  HZ2LLYS X 107      10.710   6.088 -17.779  0.00  0.00           H
ATOM   1674  HZ3LLYS X 107       9.470   5.341 -17.010  0.00  0.00           H
ATOM   1675  C  LLYS X 107       9.505   6.275  -9.481  0.00  0.00           C
ATOM   1676  O  LLYS X 107       8.837   5.313  -9.105  0.00  0.00           O
ATOM   1677  N  LPRO X 108       9.352   7.493  -8.934  0.00  0.00           N
ATOM   1678  CD LPRO X 108      10.072   8.700  -9.307  0.00  0.00           C
ATOM   1679  HD2LPRO X 108       9.976   8.913 -10.372  0.00  0.00           H
ATOM   1680  HD3LPRO X 108      11.122   8.587  -9.044  0.00  0.00           H
ATOM   1681  CG LPRO X 108       9.449   9.832  -8.491  0.00  0.00           C
ATOM   1682  HG2LPRO X 108       8.659  10.307  -9.072  0.00  0.00           H
ATOM   1683  HG3LPRO X 108      10.198  10.562  -8.191  0.00  0.00           H
ATOM   1684  CB LPRO X 108       8.846   9.118  -7.282  0.00  0.00           C
ATOM   1685  HB2LPRO X 108       8.023   9.685  -6.845  0.00  0.00           H
ATOM   1686  HB3LPRO X 108       9.626   8.954  -6.538  0.00  0.00           H
ATOM   1687  CA LPRO X 108       8.394   7.775  -7.864  0.00  0.00           C
ATOM   1688  HA LPRO X 108       8.462   7.005  -7.096  0.00  0.00           H
ATOM   1689  C  LPRO X 108       6.940   7.836  -8.369  0.00  0.00           C
ATOM   1690  O  LPRO X 108       6.693   7.971  -9.571  0.00  0.00           O
ATOM   1691  N  LVAL X 109       5.976   7.801  -7.446  0.00  0.00           N
ATOM   1692  H  LVAL X 109       6.258   7.640  -6.482  0.00  0.00           H
ATOM   1693  CA LVAL X 109       4.557   8.137  -7.687  0.00  0.00           C
ATOM   1694  HA LVAL X 109       4.380   8.122  -8.762  0.00  0.00           H
ATOM   1695  CB LVAL X 109       3.635   7.062  -7.073  0.00  0.00           C
ATOM   1696  HB LVAL X 109       4.000   6.094  -7.401  0.00  0.00           H
ATOM   1697  CG1LVAL X 109       3.630   7.058  -5.539  0.00  0.00           C
ATOM   1698 HG11LVAL X 109       3.235   7.996  -5.152  0.00  0.00           H
ATOM   1699 HG12LVAL X 109       3.017   6.231  -5.182  0.00  0.00           H
ATOM   1700 HG13LVAL X 109       4.641   6.917  -5.164  0.00  0.00           H
ATOM   1701  CG2LVAL X 109       2.187   7.177  -7.564  0.00  0.00           C
ATOM   1702 HG21LVAL X 109       2.167   7.164  -8.655  0.00  0.00           H
ATOM   1703 HG22LVAL X 109       1.612   6.326  -7.202  0.00  0.00           H
ATOM   1704 HG23LVAL X 109       1.725   8.094  -7.203  0.00  0.00           H
ATOM   1705  C  LVAL X 109       4.230   9.557  -7.195  0.00  0.00           C
ATOM   1706  O  LVAL X 109       4.837  10.052  -6.238  0.00  0.00           O
ATOM   1707  N  LCYS X 110       3.264  10.227  -7.831  0.00  0.00           N
ATOM   1708  H  LCYS X 110       2.784   9.793  -8.610  0.00  0.00           H
ATOM   1709  CA LCYS X 110       2.795  11.546  -7.401  0.00  0.00           C
ATOM   1710  HA LCYS X 110       3.660  12.150  -7.123  0.00  0.00           H
ATOM   1711  CB LCYS X 110       2.107  12.256  -8.577  0.00  0.00           C
ATOM   1712  HB2LCYS X 110       1.278  11.654  -8.957  0.00  0.00           H
ATOM   1713  HB3LCYS X 110       1.715  13.216  -8.237  0.00  0.00           H
ATOM   1714  SG LCYS X 110       3.324  12.550  -9.897  0.00  0.00           S
ATOM   1715  HG LCYS X 110       2.826  13.716 -10.342  0.00  0.00           H
ATOM   1716  C  LCYS X 110       1.880  11.445  -6.167  0.00  0.00           C
ATOM   1717  O  LCYS X 110       0.877  10.723  -6.176  0.00  0.00           O
ATOM   1718  N  LLEU X 111       2.208  12.194  -5.105  0.00  0.00           N
ATOM   1719  H  LLEU X 111       3.045  12.755  -5.154  0.00  0.00           H
ATOM   1720  CA LLEU X 111       1.345  12.343  -3.927  0.00  0.00           C
ATOM   1721  HA LLEU X 111       1.055  11.345  -3.604  0.00  0.00           H
ATOM   1722  CB LLEU X 111       2.104  13.047  -2.783  0.00  0.00           C
ATOM   1723  HB2LLEU X 111       2.598  13.928  -3.192  0.00  0.00           H
ATOM   1724  HB3LLEU X 111       1.380  13.399  -2.045  0.00  0.00           H
ATOM   1725  CG LLEU X 111       3.146  12.181  -2.049  0.00  0.00           C
ATOM   1726  HG LLEU X 111       3.834  11.741  -2.771  0.00  0.00           H
ATOM   1727  CD1LLEU X 111       3.943  13.056  -1.080  0.00  0.00           C
ATOM   1728 HD11LLEU X 111       3.280  13.504  -0.339  0.00  0.00           H
ATOM   1729 HD12LLEU X 111       4.697  12.454  -0.573  0.00  0.00           H
ATOM   1730 HD13LLEU X 111       4.450  13.848  -1.631  0.00  0.00           H
ATOM   1731  CD2LLEU X 111       2.484  11.064  -1.235  0.00  0.00           C
ATOM   1732 HD21LLEU X 111       2.014  10.343  -1.901  0.00  0.00           H
ATOM   1733 HD22LLEU X 111       3.239  10.543  -0.646  0.00  0.00           H
ATOM   1734 HD23LLEU X 111       1.737  11.482  -0.560  0.00  0.00           H
ATOM   1735  C  LLEU X 111       0.065  13.131  -4.277  0.00  0.00           C
ATOM   1736  O  LLEU X 111       0.141  14.106  -5.034  0.00  0.00           O
ATOM   1737  N  LPRO X 112      -1.104  12.762  -3.721  0.00  0.00           N
ATOM   1738  CD LPRO X 112      -1.307  11.683  -2.768  0.00  0.00           C
ATOM   1739  HD2LPRO X 112      -0.619  11.771  -1.926  0.00  0.00           H
ATOM   1740  HD3LPRO X 112      -1.159  10.731  -3.273  0.00  0.00           H
ATOM   1741  CG LPRO X 112      -2.752  11.809  -2.283  0.00  0.00           C
ATOM   1742  HG2LPRO X 112      -2.784  12.447  -1.400  0.00  0.00           H
ATOM   1743  HG3LPRO X 112      -3.200  10.841  -2.066  0.00  0.00           H
ATOM   1744  CB LPRO X 112      -3.452  12.504  -3.449  0.00  0.00           C
ATOM   1745  HB2LPRO X 112      -4.340  13.048  -3.126  0.00  0.00           H
ATOM   1746  HB3LPRO X 112      -3.713  11.763  -4.206  0.00  0.00           H
ATOM   1747  CA LPRO X 112      -2.366  13.435  -3.996  0.00  0.00           C
ATOM   1748  HA LPRO X 112      -2.504  13.542  -5.073  0.00  0.00           H
ATOM   1749  C  LPRO X 112      -2.400  14.823  -3.342  0.00  0.00           C
ATOM   1750  O  LPRO X 112      -2.324  14.965  -2.118  0.00  0.00           O
ATOM   1751  N  LASN X 113      -2.547  15.849  -4.179  0.00  0.00           N
ATOM   1752  H  LASN X 113      -2.606  15.649  -5.165  0.00  0.00           H
ATOM   1753  CA LASN X 113      -2.841  17.211  -3.740  0.00  0.00           C
ATOM   1754  HA LASN X 113      -2.183  17.459  -2.905  0.00  0.00           H
ATOM   1755  CB LASN X 113      -2.572  18.179  -4.904  0.00  0.00           C
ATOM   1756  HB2LASN X 113      -3.230  17.906  -5.725  0.00  0.00           H
ATOM   1757  HB3LASN X 113      -2.819  19.194  -4.604  0.00  0.00           H
ATOM   1758  CG LASN X 113      -1.141  18.193  -5.405  0.00  0.00           C
ATOM   1759  OD1LASN X 113      -0.186  18.062  -4.653  0.00  0.00           O
ATOM   1760  ND2LASN X 113      -0.946  18.365  -6.689  0.00  0.00           N
ATOM   1761 HD21LASN X 113       0.012  18.475  -7.006  0.00  0.00           H
ATOM   1762 HD22LASN X 113      -1.730  18.495  -7.310  0.00  0.00           H
ATOM   1763  C  LASN X 113      -4.309  17.328  -3.273  0.00  0.00           C
ATOM   1764  O  LASN X 113      -5.165  16.586  -3.763  0.00  0.00           O
ATOM   1765  N  LPRO X 114      -4.650  18.282  -2.389  0.00  0.00           N
ATOM   1766  CD LPRO X 114      -3.757  19.217  -1.722  0.00  0.00           C
ATOM   1767  HD2LPRO X 114      -3.041  19.661  -2.412  0.00  0.00           H
ATOM   1768  HD3LPRO X 114      -3.230  18.705  -0.916  0.00  0.00           H
ATOM   1769  CG LPRO X 114      -4.659  20.303  -1.144  0.00  0.00           C
ATOM   1770  HG2LPRO X 114      -4.813  21.086  -1.889  0.00  0.00           H
ATOM   1771  HG3LPRO X 114      -4.243  20.720  -0.229  0.00  0.00           H
ATOM   1772  CB LPRO X 114      -5.973  19.567  -0.887  0.00  0.00           C
ATOM   1773  HB2LPRO X 114      -6.826  20.246  -0.896  0.00  0.00           H
ATOM   1774  HB3LPRO X 114      -5.911  19.046   0.069  0.00  0.00           H
ATOM   1775  CA LPRO X 114      -6.040  18.541  -2.021  0.00  0.00           C
ATOM   1776  HA LPRO X 114      -6.498  17.629  -1.644  0.00  0.00           H
ATOM   1777  C  LPRO X 114      -6.838  19.050  -3.233  0.00  0.00           C
ATOM   1778  O  LPRO X 114      -6.552  20.124  -3.769  0.00  0.00           O
ATOM   1779  N  LGLY X 115      -7.858  18.297  -3.657  0.00  0.00           N
ATOM   1780  H  LGLY X 115      -8.018  17.411  -3.196  0.00  0.00           H
ATOM   1781  CA LGLY X 115      -8.707  18.657  -4.802  0.00  0.00           C
ATOM   1782  HA2LGLY X 115      -9.746  18.480  -4.529  0.00  0.00           H
ATOM   1783  HA3LGLY X 115      -8.610  19.721  -5.022  0.00  0.00           H
ATOM   1784  C  LGLY X 115      -8.430  17.882  -6.097  0.00  0.00           C
ATOM   1785  O  LGLY X 115      -8.480  18.474  -7.175  0.00  0.00           O
ATOM   1786  N  LMET X 116      -8.154  16.574  -6.027  0.00  0.00           N
ATOM   1787  H  LMET X 116      -8.090  16.145  -5.116  0.00  0.00           H
ATOM   1788  CA LMET X 116      -8.082  15.712  -7.226  0.00  0.00           C
ATOM   1789  HA LMET X 116      -7.481  16.221  -7.980  0.00  0.00           H
ATOM   1790  CB LMET X 116      -7.396  14.374  -6.900  0.00  0.00           C
ATOM   1791  HB2LMET X 116      -8.010  13.819  -6.191  0.00  0.00           H
ATOM   1792  HB3LMET X 116      -7.331  13.782  -7.814  0.00  0.00           H
ATOM   1793  CG LMET X 116      -5.985  14.522  -6.314  0.00  0.00           C
ATOM   1794  HG2LMET X 116      -6.076  14.945  -5.318  0.00  0.00           H
ATOM   1795  HG3LMET X 116      -5.554  13.526  -6.206  0.00  0.00           H
ATOM   1796  SD LMET X 116      -4.815  15.550  -7.247  0.00  0.00           S
ATOM   1797  CE LMET X 116      -4.785  14.660  -8.826  0.00  0.00           C
ATOM   1798  HE1LMET X 116      -5.755  14.733  -9.319  0.00  0.00           H
ATOM   1799  HE2LMET X 116      -4.029  15.100  -9.475  0.00  0.00           H
ATOM   1800  HE3LMET X 116      -4.543  13.611  -8.656  0.00  0.00           H
ATOM   1801  C  LMET X 116      -9.457  15.446  -7.871  0.00  0.00           C
ATOM   1802  O  LMET X 116      -9.523  15.116  -9.058  0.00  0.00           O
ATOM   1803  N  LMET X 117     -10.546  15.598  -7.102  0.00  0.00           N
ATOM   1804  H  LMET X 117     -10.386  15.836  -6.130  0.00  0.00           H
ATOM   1805  CA LMET X 117     -11.950  15.536  -7.553  0.00  0.00           C
ATOM   1806  HA LMET X 117     -12.557  15.401  -6.658  0.00  0.00           H
ATOM   1807  CB LMET X 117     -12.388  16.880  -8.163  0.00  0.00           C
ATOM   1808  HB2LMET X 117     -11.844  17.056  -9.091  0.00  0.00           H
ATOM   1809  HB3LMET X 117     -13.454  16.837  -8.386  0.00  0.00           H
ATOM   1810  CG LMET X 117     -12.126  18.036  -7.182  0.00  0.00           C
ATOM   1811  HG2LMET X 117     -12.420  17.714  -6.183  0.00  0.00           H
ATOM   1812  HG3LMET X 117     -11.057  18.238  -7.168  0.00  0.00           H
ATOM   1813  SD LMET X 117     -12.984  19.600  -7.510  0.00  0.00           S
ATOM   1814  CE LMET X 117     -12.490  19.865  -9.230  0.00  0.00           C
ATOM   1815  HE1LMET X 117     -12.951  19.111  -9.868  0.00  0.00           H
ATOM   1816  HE2LMET X 117     -12.815  20.851  -9.552  0.00  0.00           H
ATOM   1817  HE3LMET X 117     -11.406  19.798  -9.310  0.00  0.00           H
ATOM   1818  C  LMET X 117     -12.262  14.304  -8.425  0.00  0.00           C
ATOM   1819  O  LMET X 117     -12.773  14.402  -9.544  0.00  0.00           O
ATOM   1820  N  LLEU X 118     -11.873  13.133  -7.919  0.00  0.00           N
ATOM   1821  H  LLEU X 118     -11.420  13.144  -7.012  0.00  0.00           H
ATOM   1822  CA LLEU X 118     -12.035  11.831  -8.564  0.00  0.00           C
ATOM   1823  HA LLEU X 118     -11.752  11.937  -9.606  0.00  0.00           H
ATOM   1824  CB LLEU X 118     -11.076  10.819  -7.910  0.00  0.00           C
ATOM   1825  HB2LLEU X 118     -11.367  10.695  -6.866  0.00  0.00           H
ATOM   1826  HB3LLEU X 118     -11.191   9.855  -8.400  0.00  0.00           H
ATOM   1827  CG LLEU X 118      -9.590  11.230  -7.968  0.00  0.00           C
ATOM   1828  HG LLEU X 118      -9.457  12.212  -7.520  0.00  0.00           H
ATOM   1829  CD1LLEU X 118      -8.741  10.245  -7.176  0.00  0.00           C
ATOM   1830 HD11LLEU X 118      -8.815   9.245  -7.599  0.00  0.00           H
ATOM   1831 HD12LLEU X 118      -7.707  10.583  -7.199  0.00  0.00           H
ATOM   1832 HD13LLEU X 118      -9.074  10.221  -6.139  0.00  0.00           H
ATOM   1833  CD2LLEU X 118      -9.042  11.292  -9.392  0.00  0.00           C
ATOM   1834 HD21LLEU X 118      -9.579  12.056  -9.948  0.00  0.00           H
ATOM   1835 HD22LLEU X 118      -7.986  11.561  -9.371  0.00  0.00           H
ATOM   1836 HD23LLEU X 118      -9.156  10.329  -9.887  0.00  0.00           H
ATOM   1837  C  LLEU X 118     -13.492  11.339  -8.551  0.00  0.00           C
ATOM   1838  O  LLEU X 118     -14.299  11.726  -7.699  0.00  0.00           O
ATOM   1839  N  LGLN X 119     -13.833  10.459  -9.495  0.00  0.00           N
ATOM   1840  H  LGLN X 119     -13.119  10.126 -10.134  0.00  0.00           H
ATOM   1841  CA LGLN X 119     -15.200   9.951  -9.645  0.00  0.00           C
ATOM   1842  HA LGLN X 119     -15.851  10.822  -9.700  0.00  0.00           H
ATOM   1843  CB LGLN X 119     -15.349   9.154 -10.955  0.00  0.00           C
ATOM   1844  HB2LGLN X 119     -14.768   8.236 -10.883  0.00  0.00           H
ATOM   1845  HB3LGLN X 119     -16.395   8.876 -11.067  0.00  0.00           H
ATOM   1846  CG LGLN X 119     -14.924   9.903 -12.229  0.00  0.00           C
ATOM   1847  HG2LGLN X 119     -13.840   9.887 -12.317  0.00  0.00           H
ATOM   1848  HG3LGLN X 119     -15.329   9.381 -13.093  0.00  0.00           H
ATOM   1849  CD LGLN X 119     -15.392  11.350 -12.276  0.00  0.00           C
ATOM   1850  OE1LGLN X 119     -14.590  12.274 -12.346  0.00  0.00           O
ATOM   1851  NE2LGLN X 119     -16.676  11.610 -12.199  0.00  0.00           N
ATOM   1852 HE21LGLN X 119     -16.978  12.580 -12.218  0.00  0.00           H
ATOM   1853 HE22LGLN X 119     -17.379  10.879 -12.185  0.00  0.00           H
ATOM   1854  C  LGLN X 119     -15.648   9.096  -8.439  0.00  0.00           C
ATOM   1855  O  LGLN X 119     -14.805   8.486  -7.770  0.00  0.00           O
ATOM   1856  N  LPRO X 120     -16.964   8.994  -8.158  0.00  0.00           N
ATOM   1857  CD LPRO X 120     -18.026   9.787  -8.762  0.00  0.00           C
ATOM   1858  HD2LPRO X 120     -18.269   9.400  -9.751  0.00  0.00           H
ATOM   1859  HD3LPRO X 120     -17.754  10.841  -8.827  0.00  0.00           H
ATOM   1860  CG LPRO X 120     -19.228   9.637  -7.840  0.00  0.00           C
ATOM   1861  HG2LPRO X 120     -20.164   9.713  -8.393  0.00  0.00           H
ATOM   1862  HG3LPRO X 120     -19.179  10.388  -7.051  0.00  0.00           H
ATOM   1863  CB LPRO X 120     -19.030   8.249  -7.241  0.00  0.00           C
ATOM   1864  HB2LPRO X 120     -19.393   7.497  -7.943  0.00  0.00           H
ATOM   1865  HB3LPRO X 120     -19.536   8.158  -6.282  0.00  0.00           H
ATOM   1866  CA LPRO X 120     -17.509   8.142  -7.093  0.00  0.00           C
ATOM   1867  HA LPRO X 120     -17.217   8.561  -6.130  0.00  0.00           H
ATOM   1868  C  LPRO X 120     -17.041   6.678  -7.158  0.00  0.00           C
ATOM   1869  O  LPRO X 120     -16.792   6.069  -6.116  0.00  0.00           O
ATOM   1870  N  LGLU X 121     -16.860   6.149  -8.370  0.00  0.00           N
ATOM   1871  H  LGLU X 121     -17.193   6.688  -9.167  0.00  0.00           H
ATOM   1872  CA LGLU X 121     -16.281   4.835  -8.674  0.00  0.00           C
ATOM   1873  HA LGLU X 121     -15.884   4.412  -7.753  0.00  0.00           H
ATOM   1874  CB LGLU X 121     -17.362   3.874  -9.202  0.00  0.00           C
ATOM   1875  HB2LGLU X 121     -17.742   4.246 -10.154  0.00  0.00           H
ATOM   1876  HB3LGLU X 121     -16.899   2.903  -9.373  0.00  0.00           H
ATOM   1877  CG LGLU X 121     -18.541   3.662  -8.245  0.00  0.00           C
ATOM   1878  HG2LGLU X 121     -18.166   3.334  -7.275  0.00  0.00           H
ATOM   1879  HG3LGLU X 121     -19.082   4.600  -8.101  0.00  0.00           H
ATOM   1880  CD LGLU X 121     -19.498   2.612  -8.812  0.00  0.00           C
ATOM   1881  OE1LGLU X 121     -20.309   2.952  -9.705  0.00  0.00           O
ATOM   1882  OE2LGLU X 121     -19.458   1.443  -8.358  0.00  0.00           O
ATOM   1883  C  LGLU X 121     -15.082   4.958  -9.639  0.00  0.00           C
ATOM   1884  O  LGLU X 121     -15.031   4.304 -10.684  0.00  0.00           O
ATOM   1885  N  LGLN X 122     -14.121   5.831  -9.307  0.00  0.00           N
ATOM   1886  H  LGLN X 122     -14.265   6.401  -8.483  0.00  0.00           H
ATOM   1887  CA LGLN X 122     -12.885   6.054 -10.077  0.00  0.00           C
ATOM   1888  HA LGLN X 122     -13.152   6.525 -11.023  0.00  0.00           H
ATOM   1889  CB LGLN X 122     -11.988   7.030  -9.287  0.00  0.00           C
ATOM   1890  HB2LGLN X 122     -12.549   7.936  -9.068  0.00  0.00           H
ATOM   1891  HB3LGLN X 122     -11.746   6.565  -8.334  0.00  0.00           H
ATOM   1892  CG LGLN X 122     -10.657   7.414  -9.960  0.00  0.00           C
ATOM   1893  HG2LGLN X 122     -10.010   7.867  -9.211  0.00  0.00           H
ATOM   1894  HG3LGLN X 122     -10.149   6.518 -10.314  0.00  0.00           H
ATOM   1895  CD LGLN X 122     -10.798   8.412 -11.109  0.00  0.00           C
ATOM   1896  OE1LGLN X 122     -11.697   9.243 -11.158  0.00  0.00           O
ATOM   1897  NE2LGLN X 122      -9.895   8.387 -12.060  0.00  0.00           N
ATOM   1898 HE21LGLN X 122     -10.083   8.922 -12.900  0.00  0.00           H
ATOM   1899 HE22LGLN X 122      -9.087   7.776 -11.988  0.00  0.00           H
ATOM   1900  C  LGLN X 122     -12.151   4.733 -10.387  0.00  0.00           C
ATOM   1901  O  LGLN X 122     -11.943   3.904  -9.495  0.00  0.00           O
ATOM   1902  N  LLEU X 123     -11.734   4.544 -11.644  0.00  0.00           N
ATOM   1903  H  LLEU X 123     -11.914   5.272 -12.329  0.00  0.00           H
ATOM   1904  CA LLEU X 123     -10.994   3.359 -12.089  0.00  0.00           C
ATOM   1905  HA LLEU X 123     -11.461   2.478 -11.647  0.00  0.00           H
ATOM   1906  CB LLEU X 123     -11.112   3.239 -13.618  0.00  0.00           C
ATOM   1907  HB2LLEU X 123     -12.175   3.297 -13.860  0.00  0.00           H
ATOM   1908  HB3LLEU X 123     -10.619   4.089 -14.092  0.00  0.00           H
ATOM   1909  CG LLEU X 123     -10.558   1.928 -14.215  0.00  0.00           C
ATOM   1910  HG LLEU X 123     -10.915   1.083 -13.626  0.00  0.00           H
ATOM   1911  CD1LLEU X 123     -11.089   1.786 -15.638  0.00  0.00           C
ATOM   1912 HD11LLEU X 123     -10.736   2.610 -16.258  0.00  0.00           H
ATOM   1913 HD12LLEU X 123     -10.770   0.837 -16.061  0.00  0.00           H
ATOM   1914 HD13LLEU X 123     -12.175   1.790 -15.621  0.00  0.00           H
ATOM   1915  CD2LLEU X 123      -9.032   1.860 -14.326  0.00  0.00           C
ATOM   1916 HD21LLEU X 123      -8.579   1.715 -13.348  0.00  0.00           H
ATOM   1917 HD22LLEU X 123      -8.736   1.009 -14.938  0.00  0.00           H
ATOM   1918 HD23LLEU X 123      -8.651   2.775 -14.774  0.00  0.00           H
ATOM   1919  C  LLEU X 123      -9.540   3.417 -11.609  0.00  0.00           C
ATOM   1920  O  LLEU X 123      -8.783   4.313 -11.998  0.00  0.00           O
ATOM   1921  N  LCYS X 124      -9.149   2.441 -10.795  0.00  0.00           N
ATOM   1922  H  LCYS X 124      -9.806   1.712 -10.540  0.00  0.00           H
ATOM   1923  CA LCYS X 124      -7.843   2.354 -10.152  0.00  0.00           C
ATOM   1924  HA LCYS X 124      -7.189   3.125 -10.558  0.00  0.00           H
ATOM   1925  CB LCYS X 124      -8.025   2.622  -8.646  0.00  0.00           C
ATOM   1926  HB2LCYS X 124      -8.617   1.819  -8.203  0.00  0.00           H
ATOM   1927  HB3LCYS X 124      -7.048   2.635  -8.161  0.00  0.00           H
ATOM   1928  SG LCYS X 124      -8.848   4.214  -8.337  0.00  0.00           S
ATOM   1929  HG LCYS X 124     -10.067   3.851  -8.770  0.00  0.00           H
ATOM   1930  C  LCYS X 124      -7.158   0.997 -10.417  0.00  0.00           C
ATOM   1931  O  LCYS X 124      -7.743   0.070 -10.981  0.00  0.00           O
ATOM   1932  N  LTRP X 125      -5.906   0.883  -9.979  0.00  0.00           N
ATOM   1933  H  LTRP X 125      -5.479   1.706  -9.566  0.00  0.00           H
ATOM   1934  CA LTRP X 125      -5.080  -0.322 -10.046  0.00  0.00           C
ATOM   1935  HA LTRP X 125      -5.707  -1.182 -10.280  0.00  0.00           H
ATOM   1936  CB LTRP X 125      -4.035  -0.176 -11.158  0.00  0.00           C
ATOM   1937  HB2LTRP X 125      -3.554   0.800 -11.083  0.00  0.00           H
ATOM   1938  HB3LTRP X 125      -3.260  -0.929 -11.008  0.00  0.00           H
ATOM   1939  CG LTRP X 125      -4.565  -0.357 -12.542  0.00  0.00           C
ATOM   1940  CD1LTRP X 125      -5.153   0.597 -13.294  0.00  0.00           C
ATOM   1941  HD1LTRP X 125      -5.293   1.627 -12.993  0.00  0.00           H
ATOM   1942  NE1LTRP X 125      -5.524   0.065 -14.512  0.00  0.00           N
ATOM   1943  HE1LTRP X 125      -5.877   0.642 -15.268  0.00  0.00           H
ATOM   1944  CE2LTRP X 125      -5.240  -1.283 -14.586  0.00  0.00           C
ATOM   1945  CZ2LTRP X 125      -5.442  -2.261 -15.572  0.00  0.00           C
ATOM   1946  HZ2LTRP X 125      -5.935  -2.007 -16.500  0.00  0.00           H
ATOM   1947  CH2LTRP X 125      -4.982  -3.570 -15.340  0.00  0.00           C
ATOM   1948  HH2LTRP X 125      -5.128  -4.342 -16.084  0.00  0.00           H
ATOM   1949  CZ3LTRP X 125      -4.298  -3.876 -14.152  0.00  0.00           C
ATOM   1950  HZ3LTRP X 125      -3.912  -4.876 -14.001  0.00  0.00           H
ATOM   1951  CE3LTRP X 125      -4.104  -2.887 -13.168  0.00  0.00           C
ATOM   1952  HE3LTRP X 125      -3.574  -3.128 -12.259  0.00  0.00           H
ATOM   1953  CD2LTRP X 125      -4.591  -1.574 -13.348  0.00  0.00           C
ATOM   1954  C  LTRP X 125      -4.396  -0.591  -8.707  0.00  0.00           C
ATOM   1955  O  LTRP X 125      -3.980   0.343  -8.016  0.00  0.00           O
ATOM   1956  N  LILE X 126      -4.244  -1.874  -8.382  0.00  0.00           N
ATOM   1957  H  LILE X 126      -4.620  -2.567  -9.024  0.00  0.00           H
ATOM   1958  CA LILE X 126      -3.487  -2.386  -7.232  0.00  0.00           C
ATOM   1959  HA LILE X 126      -2.952  -1.558  -6.765  0.00  0.00           H
ATOM   1960  CB LILE X 126      -4.416  -3.009  -6.161  0.00  0.00           C
ATOM   1961  HB LILE X 126      -3.780  -3.489  -5.415  0.00  0.00           H
ATOM   1962  CG2LILE X 126      -5.176  -1.887  -5.440  0.00  0.00           C
ATOM   1963 HG21LILE X 126      -5.842  -1.385  -6.137  0.00  0.00           H
ATOM   1964 HG22LILE X 126      -5.755  -2.291  -4.611  0.00  0.00           H
ATOM   1965 HG23LILE X 126      -4.467  -1.166  -5.033  0.00  0.00           H
ATOM   1966  CG1LILE X 126      -5.368  -4.087  -6.737  0.00  0.00           C
ATOM   1967 HG12LILE X 126      -6.067  -3.627  -7.436  0.00  0.00           H
ATOM   1968 HG13LILE X 126      -4.783  -4.821  -7.291  0.00  0.00           H
ATOM   1969  CD1LILE X 126      -6.177  -4.843  -5.674  0.00  0.00           C
ATOM   1970 HD11LILE X 126      -6.905  -4.180  -5.208  0.00  0.00           H
ATOM   1971 HD12LILE X 126      -6.712  -5.667  -6.147  0.00  0.00           H
ATOM   1972 HD13LILE X 126      -5.514  -5.245  -4.908  0.00  0.00           H
ATOM   1973  C  LILE X 126      -2.425  -3.384  -7.702  0.00  0.00           C
ATOM   1974  O  LILE X 126      -2.615  -4.074  -8.705  0.00  0.00           O
ATOM   1975  N  LSER X 127      -1.314  -3.472  -6.971  0.00  0.00           N
ATOM   1976  H  LSER X 127      -1.225  -2.878  -6.157  0.00  0.00           H
ATOM   1977  CA LSER X 127      -0.247  -4.459  -7.200  0.00  0.00           C
ATOM   1978  HA LSER X 127      -0.685  -5.325  -7.689  0.00  0.00           H
ATOM   1979  CB LSER X 127       0.833  -3.901  -8.138  0.00  0.00           C
ATOM   1980  HB2LSER X 127       1.503  -4.713  -8.423  0.00  0.00           H
ATOM   1981  HB3LSER X 127       0.367  -3.510  -9.044  0.00  0.00           H
ATOM   1982  OG LSER X 127       1.591  -2.880  -7.513  0.00  0.00           O
ATOM   1983  HG LSER X 127       1.160  -2.032  -7.679  0.00  0.00           H
ATOM   1984  C  LSER X 127       0.365  -4.943  -5.881  0.00  0.00           C
ATOM   1985  O  LSER X 127       0.255  -4.255  -4.860  0.00  0.00           O
ATOM   1986  N  LGLY X 128       0.999  -6.118  -5.893  0.00  0.00           N
ATOM   1987  H  LGLY X 128       0.999  -6.663  -6.751  0.00  0.00           H
ATOM   1988  CA LGLY X 128       1.667  -6.690  -4.719  0.00  0.00           C
ATOM   1989  HA2LGLY X 128       2.530  -6.070  -4.471  0.00  0.00           H
ATOM   1990  HA3LGLY X 128       0.986  -6.667  -3.868  0.00  0.00           H
ATOM   1991  C  LGLY X 128       2.145  -8.135  -4.892  0.00  0.00           C
ATOM   1992  O  LGLY X 128       1.666  -8.875  -5.758  0.00  0.00           O
ATOM   1993  N  LTRP X 129       3.102  -8.543  -4.057  0.00  0.00           N
ATOM   1994  H  LTRP X 129       3.420  -7.877  -3.355  0.00  0.00           H
ATOM   1995  CA LTRP X 129       3.584  -9.926  -3.936  0.00  0.00           C
ATOM   1996  HA LTRP X 129       3.489 -10.422  -4.902  0.00  0.00           H
ATOM   1997  CB LTRP X 129       5.073  -9.940  -3.568  0.00  0.00           C
ATOM   1998  HB2LTRP X 129       5.218  -9.380  -2.644  0.00  0.00           H
ATOM   1999  HB3LTRP X 129       5.384 -10.968  -3.377  0.00  0.00           H
ATOM   2000  CG LTRP X 129       5.984  -9.378  -4.613  0.00  0.00           C
ATOM   2001  CD1LTRP X 129       6.530 -10.089  -5.624  0.00  0.00           C
ATOM   2002  HD1LTRP X 129       6.370 -11.151  -5.790  0.00  0.00           H
ATOM   2003  NE1LTRP X 129       7.290  -9.252  -6.416  0.00  0.00           N
ATOM   2004  HE1LTRP X 129       7.729  -9.551  -7.285  0.00  0.00           H
ATOM   2005  CE2LTRP X 129       7.245  -7.949  -5.968  0.00  0.00           C
ATOM   2006  CZ2LTRP X 129       7.803  -6.753  -6.446  0.00  0.00           C
ATOM   2007  HZ2LTRP X 129       8.416  -6.754  -7.334  0.00  0.00           H
ATOM   2008  CH2LTRP X 129       7.568  -5.560  -5.743  0.00  0.00           C
ATOM   2009  HH2LTRP X 129       8.008  -4.633  -6.086  0.00  0.00           H
ATOM   2010  CZ3LTRP X 129       6.761  -5.576  -4.590  0.00  0.00           C
ATOM   2011  HZ3LTRP X 129       6.577  -4.660  -4.042  0.00  0.00           H
ATOM   2012  CE3LTRP X 129       6.197  -6.780  -4.126  0.00  0.00           C
ATOM   2013  HE3LTRP X 129       5.593  -6.776  -3.229  0.00  0.00           H
ATOM   2014  CD2LTRP X 129       6.421  -7.997  -4.805  0.00  0.00           C
ATOM   2015  C  LTRP X 129       2.770 -10.762  -2.938  0.00  0.00           C
ATOM   2016  O  LTRP X 129       3.029 -11.955  -2.793  0.00  0.00           O
ATOM   2017  N  LGLY X 130       1.760 -10.194  -2.274  0.00  0.00           N
ATOM   2018  H  LGLY X 130       1.520  -9.225  -2.455  0.00  0.00           H
ATOM   2019  CA LGLY X 130       0.873 -10.945  -1.390  0.00  0.00           C
ATOM   2020  HA2LGLY X 130       1.475 -11.440  -0.628  0.00  0.00           H
ATOM   2021  HA3LGLY X 130       0.180 -10.264  -0.901  0.00  0.00           H
ATOM   2022  C  LGLY X 130       0.053 -12.016  -2.105  0.00  0.00           C
ATOM   2023  O  LGLY X 130       0.041 -12.112  -3.336  0.00  0.00           O
ATOM   2024  N  LALA X 131      -0.634 -12.834  -1.315  0.00  0.00           N
ATOM   2025  H  LALA X 131      -0.574 -12.677  -0.316  0.00  0.00           H
ATOM   2026  CA LALA X 131      -1.312 -14.041  -1.762  0.00  0.00           C
ATOM   2027  HA LALA X 131      -0.545 -14.713  -2.149  0.00  0.00           H
ATOM   2028  CB LALA X 131      -1.951 -14.712  -0.541  0.00  0.00           C
ATOM   2029  HB1LALA X 131      -2.729 -14.071  -0.126  0.00  0.00           H
ATOM   2030  HB2LALA X 131      -2.394 -15.662  -0.838  0.00  0.00           H
ATOM   2031  HB3LALA X 131      -1.194 -14.901   0.221  0.00  0.00           H
ATOM   2032  C  LALA X 131      -2.329 -13.801  -2.894  0.00  0.00           C
ATOM   2033  O  LALA X 131      -2.943 -12.733  -3.012  0.00  0.00           O
ATOM   2034  N  LTHR X 132      -2.498 -14.823  -3.730  0.00  0.00           N
ATOM   2035  H  LTHR X 132      -1.945 -15.664  -3.580  0.00  0.00           H
ATOM   2036  CA LTHR X 132      -3.426 -14.844  -4.874  0.00  0.00           C
ATOM   2037  HA LTHR X 132      -3.714 -13.825  -5.110  0.00  0.00           H
ATOM   2038  CB LTHR X 132      -2.726 -15.417  -6.112  0.00  0.00           C
ATOM   2039  HB LTHR X 132      -3.416 -15.385  -6.953  0.00  0.00           H
ATOM   2040  CG2LTHR X 132      -1.467 -14.624  -6.478  0.00  0.00           C
ATOM   2041 HG21LTHR X 132      -0.704 -14.732  -5.708  0.00  0.00           H
ATOM   2042 HG22LTHR X 132      -1.071 -14.972  -7.429  0.00  0.00           H
ATOM   2043 HG23LTHR X 132      -1.711 -13.569  -6.582  0.00  0.00           H
ATOM   2044  OG1LTHR X 132      -2.329 -16.749  -5.871  0.00  0.00           O
ATOM   2045  HG1LTHR X 132      -1.753 -17.005  -6.607  0.00  0.00           H
ATOM   2046  C  LTHR X 132      -4.736 -15.577  -4.564  0.00  0.00           C
ATOM   2047  O  LTHR X 132      -5.629 -15.664  -5.408  0.00  0.00           O
ATOM   2048  N  LGLU X 133      -4.888 -16.037  -3.322  0.00  0.00           N
ATOM   2049  H  LGLU X 133      -4.106 -15.935  -2.691  0.00  0.00           H
ATOM   2050  CA LGLU X 133      -6.110 -16.567  -2.720  0.00  0.00           C
ATOM   2051  HA LGLU X 133      -6.965 -16.006  -3.095  0.00  0.00           H
ATOM   2052  CB LGLU X 133      -6.291 -18.046  -3.099  0.00  0.00           C
ATOM   2053  HB2LGLU X 133      -7.279 -18.367  -2.774  0.00  0.00           H
ATOM   2054  HB3LGLU X 133      -6.251 -18.138  -4.185  0.00  0.00           H
ATOM   2055  CG LGLU X 133      -5.247 -18.987  -2.485  0.00  0.00           C
ATOM   2056  HG2LGLU X 133      -4.243 -18.617  -2.705  0.00  0.00           H
ATOM   2057  HG3LGLU X 133      -5.367 -19.020  -1.402  0.00  0.00           H
ATOM   2058  CD LGLU X 133      -5.413 -20.392  -3.056  0.00  0.00           C
ATOM   2059  OE1LGLU X 133      -6.400 -21.087  -2.703  0.00  0.00           O
ATOM   2060  OE2LGLU X 133      -4.551 -20.794  -3.871  0.00  0.00           O
ATOM   2061  C  LGLU X 133      -6.063 -16.389  -1.195  0.00  0.00           C
ATOM   2062  O  LGLU X 133      -4.994 -16.176  -0.616  0.00  0.00           O
ATOM   2063  N  LGLU X 134      -7.212 -16.496  -0.524  0.00  0.00           N
ATOM   2064  H  LGLU X 134      -8.062 -16.689  -1.038  0.00  0.00           H
ATOM   2065  CA LGLU X 134      -7.247 -16.476   0.944  0.00  0.00           C
ATOM   2066  HA LGLU X 134      -6.779 -15.543   1.264  0.00  0.00           H
ATOM   2067  CB LGLU X 134      -8.706 -16.457   1.437  0.00  0.00           C
ATOM   2068  HB2LGLU X 134      -9.274 -15.773   0.806  0.00  0.00           H
ATOM   2069  HB3LGLU X 134      -9.142 -17.452   1.343  0.00  0.00           H
ATOM   2070  CG LGLU X 134      -8.808 -15.979   2.895  0.00  0.00           C
ATOM   2071  HG2LGLU X 134      -8.318 -16.704   3.541  0.00  0.00           H
ATOM   2072  HG3LGLU X 134      -8.287 -15.026   2.983  0.00  0.00           H
ATOM   2073  CD LGLU X 134     -10.248 -15.765   3.372  0.00  0.00           C
ATOM   2074  OE1LGLU X 134     -10.553 -16.077   4.552  0.00  0.00           O
ATOM   2075  OE2LGLU X 134     -11.075 -15.248   2.589  0.00  0.00           O
ATOM   2076  C  LGLU X 134      -6.412 -17.633   1.539  0.00  0.00           C
ATOM   2077  O  LGLU X 134      -6.432 -18.758   1.023  0.00  0.00           O
ATOM   2078  N  LLYS X 135      -5.653 -17.348   2.610  0.00  0.00           N
ATOM   2079  H  LLYS X 135      -5.726 -16.409   2.997  0.00  0.00           H
ATOM   2080  CA LLYS X 135      -4.699 -18.266   3.277  0.00  0.00           C
ATOM   2081  HA LLYS X 135      -4.200 -17.694   4.060  0.00  0.00           H
ATOM   2082  CB LLYS X 135      -5.454 -19.412   3.979  0.00  0.00           C
ATOM   2083  HB2LLYS X 135      -5.999 -19.993   3.238  0.00  0.00           H
ATOM   2084  HB3LLYS X 135      -4.737 -20.070   4.470  0.00  0.00           H
ATOM   2085  CG LLYS X 135      -6.439 -18.921   5.041  0.00  0.00           C
ATOM   2086  HG2LLYS X 135      -5.870 -18.536   5.884  0.00  0.00           H
ATOM   2087  HG3LLYS X 135      -7.069 -18.129   4.645  0.00  0.00           H
ATOM   2088  CD LLYS X 135      -7.338 -20.063   5.511  0.00  0.00           C
ATOM   2089  HD2LLYS X 135      -7.905 -20.458   4.666  0.00  0.00           H
ATOM   2090  HD3LLYS X 135      -6.715 -20.854   5.928  0.00  0.00           H
ATOM   2091  CE LLYS X 135      -8.301 -19.534   6.573  0.00  0.00           C
ATOM   2092  HE2LLYS X 135      -7.719 -19.028   7.348  0.00  0.00           H
ATOM   2093  HE3LLYS X 135      -8.971 -18.799   6.114  0.00  0.00           H
ATOM   2094  NZ LLYS X 135      -9.080 -20.640   7.166  0.00  0.00           N
ATOM   2095  HZ1LLYS X 135      -8.452 -21.361   7.509  0.00  0.00           H
ATOM   2096  HZ2LLYS X 135      -9.684 -20.309   7.915  0.00  0.00           H
ATOM   2097  HZ3LLYS X 135      -9.651 -21.104   6.460  0.00  0.00           H
ATOM   2098  C  LLYS X 135      -3.539 -18.774   2.396  0.00  0.00           C
ATOM   2099  O  LLYS X 135      -2.853 -19.727   2.772  0.00  0.00           O
ATOM   2100  N  LGLY X 136      -3.301 -18.151   1.239  0.00  0.00           N
ATOM   2101  H  LGLY X 136      -3.926 -17.409   0.954  0.00  0.00           H
ATOM   2102  CA LGLY X 136      -2.164 -18.462   0.370  0.00  0.00           C
ATOM   2103  HA2LGLY X 136      -2.115 -19.540   0.221  0.00  0.00           H
ATOM   2104  HA3LGLY X 136      -2.321 -18.005  -0.606  0.00  0.00           H
ATOM   2105  C  LGLY X 136      -0.805 -17.997   0.916  0.00  0.00           C
ATOM   2106  O  LGLY X 136      -0.723 -17.239   1.888  0.00  0.00           O
ATOM   2107  N  LLYS X 137       0.274 -18.446   0.265  0.00  0.00           N
ATOM   2108  H  LLYS X 137       0.087 -19.058  -0.526  0.00  0.00           H
ATOM   2109  CA LLYS X 137       1.659 -17.961   0.450  0.00  0.00           C
ATOM   2110  HA LLYS X 137       1.780 -17.639   1.485  0.00  0.00           H
ATOM   2111  CB LLYS X 137       2.628 -19.134   0.179  0.00  0.00           C
ATOM   2112  HB2LLYS X 137       2.323 -19.974   0.806  0.00  0.00           H
ATOM   2113  HB3LLYS X 137       2.526 -19.438  -0.863  0.00  0.00           H
ATOM   2114  CG LLYS X 137       4.117 -18.844   0.463  0.00  0.00           C
ATOM   2115  HG2LLYS X 137       4.477 -18.076  -0.221  0.00  0.00           H
ATOM   2116  HG3LLYS X 137       4.227 -18.484   1.487  0.00  0.00           H
ATOM   2117  CD LLYS X 137       4.985 -20.100   0.275  0.00  0.00           C
ATOM   2118  HD2LLYS X 137       4.670 -20.859   0.990  0.00  0.00           H
ATOM   2119  HD3LLYS X 137       4.839 -20.483  -0.736  0.00  0.00           H
ATOM   2120  CE LLYS X 137       6.475 -19.789   0.482  0.00  0.00           C
ATOM   2121  HE2LLYS X 137       6.787 -19.055  -0.269  0.00  0.00           H
ATOM   2122  HE3LLYS X 137       6.611 -19.323   1.463  0.00  0.00           H
ATOM   2123  NZ LLYS X 137       7.316 -21.009   0.371  0.00  0.00           N
ATOM   2124  HZ1LLYS X 137       7.180 -21.473  -0.527  0.00  0.00           H
ATOM   2125  HZ2LLYS X 137       8.304 -20.787   0.460  0.00  0.00           H
ATOM   2126  HZ3LLYS X 137       7.077 -21.690   1.086  0.00  0.00           H
ATOM   2127  C  LLYS X 137       1.936 -16.747  -0.454  0.00  0.00           C
ATOM   2128  O  LLYS X 137       1.286 -16.595  -1.489  0.00  0.00           O
ATOM   2129  N  LTHR X 138       2.940 -15.934  -0.119  0.00  0.00           N
ATOM   2130  H  LTHR X 138       3.369 -16.044   0.789  0.00  0.00           H
ATOM   2131  CA LTHR X 138       3.539 -14.914  -1.005  0.00  0.00           C
ATOM   2132  HA LTHR X 138       2.877 -14.048  -1.052  0.00  0.00           H
ATOM   2133  CB LTHR X 138       4.880 -14.459  -0.408  0.00  0.00           C
ATOM   2134  HB LTHR X 138       5.504 -15.339  -0.256  0.00  0.00           H
ATOM   2135  CG2LTHR X 138       5.674 -13.453  -1.238  0.00  0.00           C
ATOM   2136 HG21LTHR X 138       5.098 -12.540  -1.377  0.00  0.00           H
ATOM   2137 HG22LTHR X 138       6.602 -13.217  -0.724  0.00  0.00           H
ATOM   2138 HG23LTHR X 138       5.934 -13.875  -2.206  0.00  0.00           H
ATOM   2139  OG1LTHR X 138       4.633 -13.857   0.837  0.00  0.00           O
ATOM   2140  HG1LTHR X 138       5.471 -13.868   1.338  0.00  0.00           H
ATOM   2141  C  LTHR X 138       3.768 -15.439  -2.430  0.00  0.00           C
ATOM   2142  O  LTHR X 138       4.254 -16.561  -2.623  0.00  0.00           O
ATOM   2143  N  LSER X 139       3.425 -14.636  -3.436  0.00  0.00           N
ATOM   2144  H  LSER X 139       3.099 -13.705  -3.195  0.00  0.00           H
ATOM   2145  CA LSER X 139       3.745 -14.877  -4.845  0.00  0.00           C
ATOM   2146  HA LSER X 139       3.592 -15.932  -5.066  0.00  0.00           H
ATOM   2147  CB LSER X 139       2.797 -14.074  -5.741  0.00  0.00           C
ATOM   2148  HB2LSER X 139       1.771 -14.390  -5.550  0.00  0.00           H
ATOM   2149  HB3LSER X 139       2.885 -13.011  -5.504  0.00  0.00           H
ATOM   2150  OG LSER X 139       3.103 -14.273  -7.112  0.00  0.00           O
ATOM   2151  HG LSER X 139       3.530 -13.438  -7.418  0.00  0.00           H
ATOM   2152  C  LSER X 139       5.207 -14.521  -5.135  0.00  0.00           C
ATOM   2153  O  LSER X 139       5.682 -13.446  -4.777  0.00  0.00           O
ATOM   2154  N  LGLU X 140       5.926 -15.414  -5.815  0.00  0.00           N
ATOM   2155  H  LGLU X 140       5.461 -16.241  -6.165  0.00  0.00           H
ATOM   2156  CA LGLU X 140       7.320 -15.184  -6.212  0.00  0.00           C
ATOM   2157  HA LGLU X 140       7.869 -14.826  -5.341  0.00  0.00           H
ATOM   2158  CB LGLU X 140       7.927 -16.535  -6.630  0.00  0.00           C
ATOM   2159  HB2LGLU X 140       7.790 -17.221  -5.792  0.00  0.00           H
ATOM   2160  HB3LGLU X 140       7.368 -16.940  -7.473  0.00  0.00           H
ATOM   2161  CG LGLU X 140       9.430 -16.511  -6.954  0.00  0.00           C
ATOM   2162  HG2LGLU X 140       9.947 -15.834  -6.276  0.00  0.00           H
ATOM   2163  HG3LGLU X 140       9.827 -17.511  -6.769  0.00  0.00           H
ATOM   2164  CD LGLU X 140       9.743 -16.156  -8.409  0.00  0.00           C
ATOM   2165  OE1LGLU X 140       9.153 -16.772  -9.324  0.00  0.00           O
ATOM   2166  OE2LGLU X 140      10.651 -15.329  -8.658  0.00  0.00           O
ATOM   2167  C  LGLU X 140       7.436 -14.095  -7.295  0.00  0.00           C
ATOM   2168  O  LGLU X 140       8.429 -13.372  -7.339  0.00  0.00           O
ATOM   2169  N  LVAL X 141       6.397 -13.918  -8.118  0.00  0.00           N
ATOM   2170  H  LVAL X 141       5.613 -14.543  -8.007  0.00  0.00           H
ATOM   2171  CA LVAL X 141       6.258 -12.816  -9.087  0.00  0.00           C
ATOM   2172  HA LVAL X 141       7.229 -12.338  -9.211  0.00  0.00           H
ATOM   2173  CB LVAL X 141       5.838 -13.338 -10.480  0.00  0.00           C
ATOM   2174  HB LVAL X 141       5.946 -12.516 -11.188  0.00  0.00           H
ATOM   2175  CG1LVAL X 141       6.737 -14.489 -10.957  0.00  0.00           C
ATOM   2176 HG11LVAL X 141       6.552 -15.390 -10.372  0.00  0.00           H
ATOM   2177 HG12LVAL X 141       6.529 -14.705 -12.005  0.00  0.00           H
ATOM   2178 HG13LVAL X 141       7.784 -14.221 -10.853  0.00  0.00           H
ATOM   2179  CG2LVAL X 141       4.385 -13.826 -10.543  0.00  0.00           C
ATOM   2180 HG21LVAL X 141       3.699 -12.997 -10.367  0.00  0.00           H
ATOM   2181 HG22LVAL X 141       4.179 -14.221 -11.537  0.00  0.00           H
ATOM   2182 HG23LVAL X 141       4.211 -14.610  -9.808  0.00  0.00           H
ATOM   2183  C  LVAL X 141       5.287 -11.740  -8.580  0.00  0.00           C
ATOM   2184  O  LVAL X 141       4.316 -12.055  -7.886  0.00  0.00           O
ATOM   2185  N  LLEU X 142       5.520 -10.477  -8.945  0.00  0.00           N
ATOM   2186  H  LLEU X 142       6.377 -10.270  -9.441  0.00  0.00           H
ATOM   2187  CA LLEU X 142       4.579  -9.371  -8.734  0.00  0.00           C
ATOM   2188  HA LLEU X 142       4.290  -9.358  -7.682  0.00  0.00           H
ATOM   2189  CB LLEU X 142       5.287  -8.042  -9.087  0.00  0.00           C
ATOM   2190  HB2LLEU X 142       6.181  -7.941  -8.478  0.00  0.00           H
ATOM   2191  HB3LLEU X 142       5.613  -8.096 -10.126  0.00  0.00           H
ATOM   2192  CG LLEU X 142       4.437  -6.766  -8.917  0.00  0.00           C
ATOM   2193  HG LLEU X 142       3.555  -6.829  -9.551  0.00  0.00           H
ATOM   2194  CD1LLEU X 142       3.981  -6.559  -7.477  0.00  0.00           C
ATOM   2195 HD11LLEU X 142       4.841  -6.528  -6.808  0.00  0.00           H
ATOM   2196 HD12LLEU X 142       3.433  -5.622  -7.391  0.00  0.00           H
ATOM   2197 HD13LLEU X 142       3.326  -7.373  -7.187  0.00  0.00           H
ATOM   2198  CD2LLEU X 142       5.239  -5.531  -9.328  0.00  0.00           C
ATOM   2199 HD21LLEU X 142       5.566  -5.628 -10.361  0.00  0.00           H
ATOM   2200 HD22LLEU X 142       4.615  -4.641  -9.249  0.00  0.00           H
ATOM   2201 HD23LLEU X 142       6.112  -5.416  -8.684  0.00  0.00           H
ATOM   2202  C  LLEU X 142       3.323  -9.567  -9.599  0.00  0.00           C
ATOM   2203  O  LLEU X 142       3.450  -9.770 -10.805  0.00  0.00           O
ATOM   2204  N  LASN X 143       2.127  -9.437  -9.019  0.00  0.00           N
ATOM   2205  H  LASN X 143       2.087  -9.249  -8.026  0.00  0.00           H
ATOM   2206  CA LASN X 143       0.858  -9.412  -9.763  0.00  0.00           C
ATOM   2207  HA LASN X 143       1.061  -9.549 -10.827  0.00  0.00           H
ATOM   2208  CB LASN X 143      -0.052 -10.575  -9.324  0.00  0.00           C
ATOM   2209  HB2LASN X 143      -0.420 -10.379  -8.319  0.00  0.00           H
ATOM   2210  HB3LASN X 143      -0.914 -10.632  -9.989  0.00  0.00           H
ATOM   2211  CG LASN X 143       0.634 -11.930  -9.343  0.00  0.00           C
ATOM   2212  OD1LASN X 143       1.002 -12.464 -10.376  0.00  0.00           O
ATOM   2213  ND2LASN X 143       0.833 -12.536  -8.198  0.00  0.00           N
ATOM   2214 HD21LASN X 143       1.383 -13.376  -8.196  0.00  0.00           H
ATOM   2215 HD22LASN X 143       0.527 -12.087  -7.340  0.00  0.00           H
ATOM   2216  C  LASN X 143       0.159  -8.049  -9.607  0.00  0.00           C
ATOM   2217  O  LASN X 143       0.385  -7.340  -8.621  0.00  0.00           O
ATOM   2218  N  LALA X 144      -0.709  -7.696 -10.559  0.00  0.00           N
ATOM   2219  H  LALA X 144      -0.818  -8.315 -11.358  0.00  0.00           H
ATOM   2220  CA LALA X 144      -1.501  -6.460 -10.544  0.00  0.00           C
ATOM   2221  HA LALA X 144      -1.643  -6.161  -9.508  0.00  0.00           H
ATOM   2222  CB LALA X 144      -0.709  -5.356 -11.261  0.00  0.00           C
ATOM   2223  HB1LALA X 144      -0.571  -5.614 -12.312  0.00  0.00           H
ATOM   2224  HB2LALA X 144      -1.247  -4.410 -11.196  0.00  0.00           H
ATOM   2225  HB3LALA X 144       0.270  -5.238 -10.797  0.00  0.00           H
ATOM   2226  C  LALA X 144      -2.907  -6.647 -11.152  0.00  0.00           C
ATOM   2227  O  LALA X 144      -3.105  -7.542 -11.980  0.00  0.00           O
ATOM   2228  N  LALA X 145      -3.872  -5.805 -10.757  0.00  0.00           N
ATOM   2229  H  LALA X 145      -3.630  -5.085 -10.083  0.00  0.00           H
ATOM   2230  CA LALA X 145      -5.278  -5.889 -11.183  0.00  0.00           C
ATOM   2231  HA LALA X 145      -5.313  -6.280 -12.202  0.00  0.00           H
ATOM   2232  CB LALA X 145      -6.007  -6.876 -10.263  0.00  0.00           C
ATOM   2233  HB1LALA X 145      -6.093  -6.459  -9.258  0.00  0.00           H
ATOM   2234  HB2LALA X 145      -7.004  -7.072 -10.658  0.00  0.00           H
ATOM   2235  HB3LALA X 145      -5.464  -7.816 -10.206  0.00  0.00           H
ATOM   2236  C  LALA X 145      -6.014  -4.530 -11.173  0.00  0.00           C
ATOM   2237  O  LALA X 145      -5.723  -3.668 -10.336  0.00  0.00           O
ATOM   2238  N  LLYS X 146      -7.011  -4.367 -12.060  0.00  0.00           N
ATOM   2239  H  LLYS X 146      -7.185  -5.132 -12.706  0.00  0.00           H
ATOM   2240  CA LLYS X 146      -7.959  -3.234 -12.057  0.00  0.00           C
ATOM   2241  HA LLYS X 146      -7.396  -2.309 -11.911  0.00  0.00           H
ATOM   2242  CB LLYS X 146      -8.707  -3.148 -13.408  0.00  0.00           C
ATOM   2243  HB2LLYS X 146      -7.976  -3.091 -14.216  0.00  0.00           H
ATOM   2244  HB3LLYS X 146      -9.283  -4.059 -13.550  0.00  0.00           H
ATOM   2245  CG LLYS X 146      -9.651  -1.929 -13.514  0.00  0.00           C
ATOM   2246  HG2LLYS X 146     -10.176  -1.764 -12.574  0.00  0.00           H
ATOM   2247  HG3LLYS X 146      -9.037  -1.049 -13.702  0.00  0.00           H
ATOM   2248  CD LLYS X 146     -10.718  -2.041 -14.622  0.00  0.00           C
ATOM   2249  HD2LLYS X 146     -11.147  -1.053 -14.780  0.00  0.00           H
ATOM   2250  HD3LLYS X 146     -10.248  -2.366 -15.552  0.00  0.00           H
ATOM   2251  CE LLYS X 146     -11.860  -2.996 -14.237  0.00  0.00           C
ATOM   2252  HE2LLYS X 146     -11.456  -4.007 -14.139  0.00  0.00           H
ATOM   2253  HE3LLYS X 146     -12.255  -2.697 -13.263  0.00  0.00           H
ATOM   2254  NZ LLYS X 146     -12.968  -2.999 -15.228  0.00  0.00           N
ATOM   2255  HZ1LLYS X 146     -12.644  -3.306 -16.138  0.00  0.00           H
ATOM   2256  HZ2LLYS X 146     -13.724  -3.624 -14.950  0.00  0.00           H
ATOM   2257  HZ3LLYS X 146     -13.387  -2.076 -15.336  0.00  0.00           H
ATOM   2258  C  LLYS X 146      -8.960  -3.387 -10.908  0.00  0.00           C
ATOM   2259  O  LLYS X 146      -9.625  -4.420 -10.815  0.00  0.00           O
ATOM   2260  N  LVAL X 147      -9.157  -2.329 -10.122  0.00  0.00           N
ATOM   2261  H  LVAL X 147      -8.602  -1.498 -10.310  0.00  0.00           H
ATOM   2262  CA LVAL X 147     -10.223  -2.206  -9.109  0.00  0.00           C
ATOM   2263  HA LVAL X 147     -11.010  -2.923  -9.338  0.00  0.00           H
ATOM   2264  CB LVAL X 147      -9.726  -2.508  -7.679  0.00  0.00           C
ATOM   2265  HB LVAL X 147     -10.552  -2.305  -6.998  0.00  0.00           H
ATOM   2266  CG1LVAL X 147      -9.356  -3.985  -7.509  0.00  0.00           C
ATOM   2267 HG11LVAL X 147      -8.487  -4.232  -8.119  0.00  0.00           H
ATOM   2268 HG12LVAL X 147      -9.126  -4.189  -6.463  0.00  0.00           H
ATOM   2269 HG13LVAL X 147     -10.193  -4.614  -7.808  0.00  0.00           H
ATOM   2270  CG2LVAL X 147      -8.540  -1.643  -7.232  0.00  0.00           C
ATOM   2271 HG21LVAL X 147      -8.811  -0.589  -7.253  0.00  0.00           H
ATOM   2272 HG22LVAL X 147      -8.264  -1.905  -6.210  0.00  0.00           H
ATOM   2273 HG23LVAL X 147      -7.683  -1.807  -7.885  0.00  0.00           H
ATOM   2274  C  LVAL X 147     -10.852  -0.815  -9.174  0.00  0.00           C
ATOM   2275  O  LVAL X 147     -10.158   0.177  -9.375  0.00  0.00           O
ATOM   2276  N  LLEU X 148     -12.170  -0.710  -9.015  0.00  0.00           N
ATOM   2277  H  LLEU X 148     -12.713  -1.538  -8.811  0.00  0.00           H
ATOM   2278  CA LLEU X 148     -12.838   0.592  -8.896  0.00  0.00           C
ATOM   2279  HA LLEU X 148     -12.231   1.365  -9.367  0.00  0.00           H
ATOM   2280  CB LLEU X 148     -14.198   0.575  -9.613  0.00  0.00           C
ATOM   2281  HB2LLEU X 148     -14.701  -0.376  -9.427  0.00  0.00           H
ATOM   2282  HB3LLEU X 148     -14.814   1.364  -9.180  0.00  0.00           H
ATOM   2283  CG LLEU X 148     -14.118   0.845 -11.128  0.00  0.00           C
ATOM   2284  HG LLEU X 148     -13.621   1.800 -11.294  0.00  0.00           H
ATOM   2285  CD1LLEU X 148     -13.374  -0.235 -11.919  0.00  0.00           C
ATOM   2286 HD11LLEU X 148     -13.814  -1.210 -11.714  0.00  0.00           H
ATOM   2287 HD12LLEU X 148     -13.452  -0.024 -12.986  0.00  0.00           H
ATOM   2288 HD13LLEU X 148     -12.320  -0.236 -11.648  0.00  0.00           H
ATOM   2289  CD2LLEU X 148     -15.538   0.947 -11.675  0.00  0.00           C
ATOM   2290 HD21LLEU X 148     -16.045   1.801 -11.231  0.00  0.00           H
ATOM   2291 HD22LLEU X 148     -15.512   1.086 -12.756  0.00  0.00           H
ATOM   2292 HD23LLEU X 148     -16.092   0.042 -11.435  0.00  0.00           H
ATOM   2293  C  LLEU X 148     -12.973   0.983  -7.421  0.00  0.00           C
ATOM   2294  O  LLEU X 148     -13.050   0.119  -6.542  0.00  0.00           O
ATOM   2295  N  LLEU X 149     -13.033   2.287  -7.145  0.00  0.00           N
ATOM   2296  H  LLEU X 149     -12.901   2.951  -7.900  0.00  0.00           H
ATOM   2297  CA LLEU X 149     -13.419   2.773  -5.819  0.00  0.00           C
ATOM   2298  HA LLEU X 149     -12.811   2.252  -5.078  0.00  0.00           H
ATOM   2299  CB LLEU X 149     -13.158   4.283  -5.666  0.00  0.00           C
ATOM   2300  HB2LLEU X 149     -13.820   4.828  -6.339  0.00  0.00           H
ATOM   2301  HB3LLEU X 149     -13.423   4.561  -4.645  0.00  0.00           H
ATOM   2302  CG LLEU X 149     -11.710   4.736  -5.932  0.00  0.00           C
ATOM   2303  HG LLEU X 149     -11.517   4.697  -7.001  0.00  0.00           H
ATOM   2304  CD1LLEU X 149     -11.539   6.181  -5.458  0.00  0.00           C
ATOM   2305 HD11LLEU X 149     -11.651   6.237  -4.374  0.00  0.00           H
ATOM   2306 HD12LLEU X 149     -10.551   6.545  -5.737  0.00  0.00           H
ATOM   2307 HD13LLEU X 149     -12.292   6.817  -5.926  0.00  0.00           H
ATOM   2308  CD2LLEU X 149     -10.667   3.871  -5.223  0.00  0.00           C
ATOM   2309 HD21LLEU X 149     -10.609   2.896  -5.705  0.00  0.00           H
ATOM   2310 HD22LLEU X 149      -9.686   4.341  -5.290  0.00  0.00           H
ATOM   2311 HD23LLEU X 149     -10.943   3.737  -4.180  0.00  0.00           H
ATOM   2312  C  LLEU X 149     -14.886   2.431  -5.513  0.00  0.00           C
ATOM   2313  O  LLEU X 149     -15.737   2.403  -6.407  0.00  0.00           O
ATOM   2314  N  LILE X 150     -15.185   2.195  -4.238  0.00  0.00           N
ATOM   2315  H  LILE X 150     -14.429   2.249  -3.561  0.00  0.00           H
ATOM   2316  CA LILE X 150     -16.542   1.988  -3.723  0.00  0.00           C
ATOM   2317  HA LILE X 150     -17.246   2.005  -4.554  0.00  0.00           H
ATOM   2318  CB LILE X 150     -16.673   0.604  -3.045  0.00  0.00           C
ATOM   2319  HB LILE X 150     -15.870   0.505  -2.313  0.00  0.00           H
ATOM   2320  CG2LILE X 150     -18.019   0.465  -2.304  0.00  0.00           C
ATOM   2321 HG21LILE X 150     -18.841   0.552  -3.015  0.00  0.00           H
ATOM   2322 HG22LILE X 150     -18.078  -0.497  -1.798  0.00  0.00           H
ATOM   2323 HG23LILE X 150     -18.120   1.238  -1.543  0.00  0.00           H
ATOM   2324  CG1LILE X 150     -16.518  -0.517  -4.102  0.00  0.00           C
ATOM   2325 HG12LILE X 150     -17.365  -0.490  -4.789  0.00  0.00           H
ATOM   2326 HG13LILE X 150     -15.613  -0.345  -4.686  0.00  0.00           H
ATOM   2327  CD1LILE X 150     -16.401  -1.926  -3.511  0.00  0.00           C
ATOM   2328 HD11LILE X 150     -17.321  -2.213  -3.003  0.00  0.00           H
ATOM   2329 HD12LILE X 150     -16.221  -2.637  -4.316  0.00  0.00           H
ATOM   2330 HD13LILE X 150     -15.565  -1.958  -2.814  0.00  0.00           H
ATOM   2331  C  LILE X 150     -16.891   3.163  -2.807  0.00  0.00           C
ATOM   2332  O  LILE X 150     -16.135   3.500  -1.892  0.00  0.00           O
ATOM   2333  N  LGLU X 151     -18.047   3.785  -3.043  0.00  0.00           N
ATOM   2334  H  LGLU X 151     -18.642   3.427  -3.780  0.00  0.00           H
ATOM   2335  CA LGLU X 151     -18.494   4.961  -2.294  0.00  0.00           C
ATOM   2336  HA LGLU X 151     -17.767   5.757  -2.440  0.00  0.00           H
ATOM   2337  CB LGLU X 151     -19.861   5.443  -2.808  0.00  0.00           C
ATOM   2338  HB2LGLU X 151     -20.561   4.607  -2.802  0.00  0.00           H
ATOM   2339  HB3LGLU X 151     -20.233   6.201  -2.121  0.00  0.00           H
ATOM   2340  CG LGLU X 151     -19.806   6.043  -4.223  0.00  0.00           C
ATOM   2341  HG2LGLU X 151     -19.157   6.921  -4.206  0.00  0.00           H
ATOM   2342  HG3LGLU X 151     -19.377   5.314  -4.912  0.00  0.00           H
ATOM   2343  CD LGLU X 151     -21.199   6.455  -4.724  0.00  0.00           C
ATOM   2344  OE1LGLU X 151     -21.972   7.083  -3.963  0.00  0.00           O
ATOM   2345  OE2LGLU X 151     -21.566   6.128  -5.877  0.00  0.00           O
ATOM   2346  C  LGLU X 151     -18.571   4.662  -0.790  0.00  0.00           C
ATOM   2347  O  LGLU X 151     -19.155   3.654  -0.388  0.00  0.00           O
ATOM   2348  N  LTHR X 152     -18.016   5.532   0.059  0.00  0.00           N
ATOM   2349  H  LTHR X 152     -17.550   6.355  -0.307  0.00  0.00           H
ATOM   2350  CA LTHR X 152     -17.989   5.305   1.517  0.00  0.00           C
ATOM   2351  HA LTHR X 152     -17.469   4.364   1.697  0.00  0.00           H
ATOM   2352  CB LTHR X 152     -17.180   6.398   2.232  0.00  0.00           C
ATOM   2353  HB LTHR X 152     -17.526   7.385   1.921  0.00  0.00           H
ATOM   2354  CG2LTHR X 152     -17.241   6.304   3.755  0.00  0.00           C
ATOM   2355 HG21LTHR X 152     -16.984   5.297   4.080  0.00  0.00           H
ATOM   2356 HG22LTHR X 152     -16.553   7.018   4.204  0.00  0.00           H
ATOM   2357 HG23LTHR X 152     -18.244   6.552   4.104  0.00  0.00           H
ATOM   2358  OG1LTHR X 152     -15.830   6.226   1.857  0.00  0.00           O
ATOM   2359  HG1LTHR X 152     -15.288   6.735   2.489  0.00  0.00           H
ATOM   2360  C  LTHR X 152     -19.392   5.135   2.108  0.00  0.00           C
ATOM   2361  O  LTHR X 152     -19.587   4.247   2.932  0.00  0.00           O
ATOM   2362  N  LGLN X 153     -20.401   5.858   1.611  0.00  0.00           N
ATOM   2363  H  LGLN X 153     -20.170   6.608   0.968  0.00  0.00           H
ATOM   2364  CA LGLN X 153     -21.809   5.671   1.994  0.00  0.00           C
ATOM   2365  HA LGLN X 153     -21.893   5.839   3.070  0.00  0.00           H
ATOM   2366  CB LGLN X 153     -22.632   6.753   1.279  0.00  0.00           C
ATOM   2367  HB2LGLN X 153     -22.249   7.731   1.569  0.00  0.00           H
ATOM   2368  HB3LGLN X 153     -22.482   6.641   0.205  0.00  0.00           H
ATOM   2369  CG LGLN X 153     -24.139   6.721   1.579  0.00  0.00           C
ATOM   2370  HG2LGLN X 153     -24.532   5.714   1.449  0.00  0.00           H
ATOM   2371  HG3LGLN X 153     -24.311   7.027   2.612  0.00  0.00           H
ATOM   2372  CD LGLN X 153     -24.909   7.627   0.626  0.00  0.00           C
ATOM   2373  OE1LGLN X 153     -25.085   7.339  -0.551  0.00  0.00           O
ATOM   2374  NE2LGLN X 153     -25.376   8.775   1.054  0.00  0.00           N
ATOM   2375 HE21LGLN X 153     -25.986   9.295   0.448  0.00  0.00           H
ATOM   2376 HE22LGLN X 153     -25.240   9.048   2.026  0.00  0.00           H
ATOM   2377  C  LGLN X 153     -22.346   4.249   1.696  0.00  0.00           C
ATOM   2378  O  LGLN X 153     -23.096   3.689   2.507  0.00  0.00           O
ATOM   2379  N  LARG X 154     -21.949   3.641   0.566  0.00  0.00           N
ATOM   2380  H  LARG X 154     -21.314   4.153  -0.036  0.00  0.00           H
ATOM   2381  CA LARG X 154     -22.226   2.230   0.220  0.00  0.00           C
ATOM   2382  HA LARG X 154     -23.272   2.008   0.447  0.00  0.00           H
ATOM   2383  CB LARG X 154     -22.018   2.024  -1.302  0.00  0.00           C
ATOM   2384  HB2LARG X 154     -22.838   2.517  -1.827  0.00  0.00           H
ATOM   2385  HB3LARG X 154     -21.091   2.507  -1.611  0.00  0.00           H
ATOM   2386  CG LARG X 154     -21.946   0.551  -1.757  0.00  0.00           C
ATOM   2387  HG2LARG X 154     -21.021   0.119  -1.373  0.00  0.00           H
ATOM   2388  HG3LARG X 154     -22.781  -0.011  -1.337  0.00  0.00           H
ATOM   2389  CD LARG X 154     -21.934   0.400  -3.292  0.00  0.00           C
ATOM   2390  HD2LARG X 154     -21.471   1.280  -3.741  0.00  0.00           H
ATOM   2391  HD3LARG X 154     -21.324  -0.467  -3.551  0.00  0.00           H
ATOM   2392  NE LARG X 154     -23.292   0.210  -3.838  0.00  0.00           N
ATOM   2393  HE LARG X 154     -24.045   0.119  -3.163  0.00  0.00           H
ATOM   2394  CZ LARG X 154     -23.640  -0.008  -5.096  0.00  0.00           C
ATOM   2395  NH1LARG X 154     -22.783  -0.183  -6.057  0.00  0.00           N
ATOM   2396 HH11LARG X 154     -21.785  -0.162  -5.873  0.00  0.00           H
ATOM   2397 HH12LARG X 154     -23.102  -0.516  -6.958  0.00  0.00           H
ATOM   2398  NH2LARG X 154     -24.897  -0.058  -5.428  0.00  0.00           N
ATOM   2399 HH21LARG X 154     -25.606   0.064  -4.716  0.00  0.00           H
ATOM   2400 HH22LARG X 154     -25.153  -0.032  -6.406  0.00  0.00           H
ATOM   2401  C  LARG X 154     -21.387   1.276   1.076  0.00  0.00           C
ATOM   2402  O  LARG X 154     -21.913   0.282   1.572  0.00  0.00           O
ATOM   2403  N  LCYX X 155     -20.110   1.580   1.299  0.00  0.00           N
ATOM   2404  H  LCYX X 155     -19.740   2.411   0.850  0.00  0.00           H
ATOM   2405  CA LCYX X 155     -19.195   0.727   2.062  0.00  0.00           C
ATOM   2406  HA LCYX X 155     -19.281  -0.285   1.664  0.00  0.00           H
ATOM   2407  CB LCYX X 155     -17.759   1.205   1.811  0.00  0.00           C
ATOM   2408  HB2LCYX X 155     -17.664   1.555   0.782  0.00  0.00           H
ATOM   2409  HB3LCYX X 155     -17.538   2.045   2.472  0.00  0.00           H
ATOM   2410  SG LCYX X 155     -16.522  -0.092   2.061  0.00  0.00           S
ATOM   2411  C  LCYX X 155     -19.548   0.657   3.566  0.00  0.00           C
ATOM   2412  O  LCYX X 155     -19.518  -0.416   4.163  0.00  0.00           O
ATOM   2413  N  LASN X 156     -19.990   1.770   4.163  0.00  0.00           N
ATOM   2414  H  LASN X 156     -19.949   2.637   3.638  0.00  0.00           H
ATOM   2415  CA LASN X 156     -20.527   1.841   5.528  0.00  0.00           C
ATOM   2416  HA LASN X 156     -19.895   1.223   6.168  0.00  0.00           H
ATOM   2417  CB LASN X 156     -20.474   3.307   6.030  0.00  0.00           C
ATOM   2418  HB2LASN X 156     -20.739   3.995   5.228  0.00  0.00           H
ATOM   2419  HB3LASN X 156     -21.195   3.461   6.833  0.00  0.00           H
ATOM   2420  CG LASN X 156     -19.122   3.680   6.602  0.00  0.00           C
ATOM   2421  OD1LASN X 156     -18.417   2.841   7.135  0.00  0.00           O
ATOM   2422  ND2LASN X 156     -18.732   4.930   6.577  0.00  0.00           N
ATOM   2423 HD21LASN X 156     -17.804   5.137   6.928  0.00  0.00           H
ATOM   2424 HD22LASN X 156     -19.329   5.665   6.200  0.00  0.00           H
ATOM   2425  C  LASN X 156     -21.940   1.250   5.687  0.00  0.00           C
ATOM   2426  O  LASN X 156     -22.474   1.270   6.799  0.00  0.00           O
ATOM   2427  N  LSER X 157     -22.574   0.734   4.627  0.00  0.00           N
ATOM   2428  H  LSER X 157     -22.088   0.690   3.743  0.00  0.00           H
ATOM   2429  CA LSER X 157     -23.864   0.041   4.751  0.00  0.00           C
ATOM   2430  HA LSER X 157     -24.562   0.717   5.244  0.00  0.00           H
ATOM   2431  CB LSER X 157     -24.454  -0.307   3.380  0.00  0.00           C
ATOM   2432  HB2LSER X 157     -25.474  -0.669   3.517  0.00  0.00           H
ATOM   2433  HB3LSER X 157     -24.482   0.583   2.751  0.00  0.00           H
ATOM   2434  OG LSER X 157     -23.703  -1.315   2.744  0.00  0.00           O
ATOM   2435  HG LSER X 157     -22.972  -0.880   2.264  0.00  0.00           H
ATOM   2436  C  LSER X 157     -23.741  -1.221   5.616  0.00  0.00           C
ATOM   2437  O  LSER X 157     -22.690  -1.869   5.669  0.00  0.00           O
ATOM   2438  N  LARG X 158     -24.834  -1.595   6.293  0.00  0.00           N
ATOM   2439  H  LARG X 158     -25.667  -1.018   6.217  0.00  0.00           H
ATOM   2440  CA LARG X 158     -24.871  -2.737   7.221  0.00  0.00           C
ATOM   2441  HA LARG X 158     -24.154  -2.557   8.019  0.00  0.00           H
ATOM   2442  CB LARG X 158     -26.274  -2.812   7.843  0.00  0.00           C
ATOM   2443  HB2LARG X 158     -26.484  -1.866   8.343  0.00  0.00           H
ATOM   2444  HB3LARG X 158     -27.015  -2.963   7.056  0.00  0.00           H
ATOM   2445  CG LARG X 158     -26.398  -3.946   8.868  0.00  0.00           C
ATOM   2446  HG2LARG X 158     -26.267  -4.905   8.366  0.00  0.00           H
ATOM   2447  HG3LARG X 158     -25.626  -3.838   9.629  0.00  0.00           H
ATOM   2448  CD LARG X 158     -27.769  -3.940   9.541  0.00  0.00           C
ATOM   2449  HD2LARG X 158     -27.887  -3.027  10.129  0.00  0.00           H
ATOM   2450  HD3LARG X 158     -28.538  -3.968   8.767  0.00  0.00           H
ATOM   2451  NE LARG X 158     -27.900  -5.118  10.409  0.00  0.00           N
ATOM   2452  HE LARG X 158     -27.055  -5.645  10.596  0.00  0.00           H
ATOM   2453  CZ LARG X 158     -29.006  -5.621  10.911  0.00  0.00           C
ATOM   2454  NH1LARG X 158     -30.162  -5.038  10.783  0.00  0.00           N
ATOM   2455 HH11LARG X 158     -30.220  -4.142  10.298  0.00  0.00           H
ATOM   2456 HH12LARG X 158     -30.977  -5.366  11.279  0.00  0.00           H
ATOM   2457  NH2LARG X 158     -28.936  -6.762  11.534  0.00  0.00           N
ATOM   2458 HH21LARG X 158     -28.041  -7.229  11.579  0.00  0.00           H
ATOM   2459 HH22LARG X 158     -29.771  -7.251  11.818  0.00  0.00           H
ATOM   2460  C  LARG X 158     -24.457  -4.061   6.569  0.00  0.00           C
ATOM   2461  O  LARG X 158     -23.851  -4.897   7.231  0.00  0.00           O
ATOM   2462  N  LTYR X 159     -24.767  -4.243   5.285  0.00  0.00           N
ATOM   2463  H  LTYR X 159     -25.215  -3.485   4.795  0.00  0.00           H
ATOM   2464  CA LTYR X 159     -24.437  -5.444   4.510  0.00  0.00           C
ATOM   2465  HA LTYR X 159     -24.459  -6.296   5.189  0.00  0.00           H
ATOM   2466  CB LTYR X 159     -25.538  -5.695   3.467  0.00  0.00           C
ATOM   2467  HB2LTYR X 159     -25.257  -6.547   2.848  0.00  0.00           H
ATOM   2468  HB3LTYR X 159     -26.443  -5.987   4.000  0.00  0.00           H
ATOM   2469  CG LTYR X 159     -25.876  -4.519   2.568  0.00  0.00           C
ATOM   2470  CD1LTYR X 159     -26.958  -3.675   2.892  0.00  0.00           C
ATOM   2471  HD1LTYR X 159     -27.546  -3.871   3.778  0.00  0.00           H
ATOM   2472  CE1LTYR X 159     -27.292  -2.597   2.049  0.00  0.00           C
ATOM   2473  HE1LTYR X 159     -28.135  -1.965   2.279  0.00  0.00           H
ATOM   2474  CZ LTYR X 159     -26.535  -2.359   0.881  0.00  0.00           C
ATOM   2475  OH LTYR X 159     -26.859  -1.325   0.060  0.00  0.00           O
ATOM   2476  HH LTYR X 159     -27.588  -0.784   0.414  0.00  0.00           H
ATOM   2477  CE2LTYR X 159     -25.454  -3.206   0.556  0.00  0.00           C
ATOM   2478  HE2LTYR X 159     -24.878  -3.018  -0.338  0.00  0.00           H
ATOM   2479  CD2LTYR X 159     -25.129  -4.288   1.398  0.00  0.00           C
ATOM   2480  HD2LTYR X 159     -24.307  -4.946   1.148  0.00  0.00           H
ATOM   2481  C  LTYR X 159     -23.015  -5.443   3.909  0.00  0.00           C
ATOM   2482  O  LTYR X 159     -22.654  -6.398   3.225  0.00  0.00           O
ATOM   2483  N  LVAL X 160     -22.192  -4.420   4.180  0.00  0.00           N
ATOM   2484  H  LVAL X 160     -22.556  -3.644   4.720  0.00  0.00           H
ATOM   2485  CA LVAL X 160     -20.759  -4.373   3.828  0.00  0.00           C
ATOM   2486  HA LVAL X 160     -20.473  -5.335   3.405  0.00  0.00           H
ATOM   2487  CB LVAL X 160     -20.469  -3.328   2.722  0.00  0.00           C
ATOM   2488  HB LVAL X 160     -20.787  -2.347   3.068  0.00  0.00           H
ATOM   2489  CG1LVAL X 160     -18.983  -3.263   2.337  0.00  0.00           C
ATOM   2490 HG11LVAL X 160     -18.629  -4.253   2.057  0.00  0.00           H
ATOM   2491 HG12LVAL X 160     -18.841  -2.585   1.496  0.00  0.00           H
ATOM   2492 HG13LVAL X 160     -18.383  -2.894   3.166  0.00  0.00           H
ATOM   2493  CG2LVAL X 160     -21.247  -3.643   1.436  0.00  0.00           C
ATOM   2494 HG21LVAL X 160     -22.316  -3.603   1.633  0.00  0.00           H
ATOM   2495 HG22LVAL X 160     -21.018  -2.901   0.671  0.00  0.00           H
ATOM   2496 HG23LVAL X 160     -20.980  -4.636   1.074  0.00  0.00           H
ATOM   2497  C  LVAL X 160     -19.913  -4.237   5.104  0.00  0.00           C
ATOM   2498  O  LVAL X 160     -19.616  -5.254   5.742  0.00  0.00           O
ATOM   2499  N  LTYR X 161     -19.574  -3.011   5.521  0.00  0.00           N
ATOM   2500  H  LTYR X 161     -19.836  -2.218   4.945  0.00  0.00           H
ATOM   2501  CA LTYR X 161     -18.690  -2.727   6.661  0.00  0.00           C
ATOM   2502  HA LTYR X 161     -18.572  -3.642   7.236  0.00  0.00           H
ATOM   2503  CB LTYR X 161     -17.289  -2.312   6.162  0.00  0.00           C
ATOM   2504  HB2LTYR X 161     -17.398  -1.443   5.512  0.00  0.00           H
ATOM   2505  HB3LTYR X 161     -16.692  -1.996   7.015  0.00  0.00           H
ATOM   2506  CG LTYR X 161     -16.467  -3.377   5.447  0.00  0.00           C
ATOM   2507  CD1LTYR X 161     -16.423  -4.703   5.927  0.00  0.00           C
ATOM   2508  HD1LTYR X 161     -17.007  -4.998   6.785  0.00  0.00           H
ATOM   2509  CE1LTYR X 161     -15.592  -5.654   5.309  0.00  0.00           C
ATOM   2510  HE1LTYR X 161     -15.554  -6.662   5.682  0.00  0.00           H
ATOM   2511  CZ LTYR X 161     -14.768  -5.284   4.230  0.00  0.00           C
ATOM   2512  OH LTYR X 161     -13.946  -6.208   3.666  0.00  0.00           O
ATOM   2513  HH LTYR X 161     -13.446  -5.816   2.920  0.00  0.00           H
ATOM   2514  CE2LTYR X 161     -14.801  -3.957   3.753  0.00  0.00           C
ATOM   2515  HE2LTYR X 161     -14.152  -3.655   2.946  0.00  0.00           H
ATOM   2516  CD2LTYR X 161     -15.652  -3.013   4.357  0.00  0.00           C
ATOM   2517  HD2LTYR X 161     -15.649  -1.993   4.003  0.00  0.00           H
ATOM   2518  C  LTYR X 161     -19.271  -1.741   7.692  0.00  0.00           C
ATOM   2519  O  LTYR X 161     -18.539  -1.289   8.563  0.00  0.00           O
ATOM   2520  N  LASP X 162     -20.576  -1.449   7.654  0.00  0.00           N
ATOM   2521  H  LASP X 162     -21.099  -1.796   6.858  0.00  0.00           H
ATOM   2522  CA LASP X 162     -21.378  -1.061   8.833  0.00  0.00           C
ATOM   2523  HA LASP X 162     -22.284  -0.590   8.453  0.00  0.00           H
ATOM   2524  CB LASP X 162     -21.823  -2.356   9.547  0.00  0.00           C
ATOM   2525  HB2LASP X 162     -22.076  -3.101   8.790  0.00  0.00           H
ATOM   2526  HB3LASP X 162     -20.991  -2.756  10.122  0.00  0.00           H
ATOM   2527  CG LASP X 162     -23.046  -2.200  10.458  0.00  0.00           C
ATOM   2528  OD1LASP X 162     -23.604  -1.084  10.604  0.00  0.00           O
ATOM   2529  OD2LASP X 162     -23.527  -3.222  11.001  0.00  0.00           O
ATOM   2530  C  LASP X 162     -20.708  -0.017   9.767  0.00  0.00           C
ATOM   2531  O  LASP X 162     -20.320  -0.320  10.896  0.00  0.00           O
ATOM   2532  N  LASN X 163     -20.530   1.208   9.256  0.00  0.00           N
ATOM   2533  H  LASN X 163     -20.891   1.349   8.323  0.00  0.00           H
ATOM   2534  CA LASN X 163     -19.864   2.364   9.894  0.00  0.00           C
ATOM   2535  HA LASN X 163     -19.876   3.153   9.145  0.00  0.00           H
ATOM   2536  CB LASN X 163     -20.713   2.906  11.064  0.00  0.00           C
ATOM   2537  HB2LASN X 163     -20.895   2.115  11.788  0.00  0.00           H
ATOM   2538  HB3LASN X 163     -20.174   3.702  11.577  0.00  0.00           H
ATOM   2539  CG LASN X 163     -22.041   3.479  10.615  0.00  0.00           C
ATOM   2540  OD1LASN X 163     -23.107   2.938  10.883  0.00  0.00           O
ATOM   2541  ND2LASN X 163     -22.033   4.585   9.908  0.00  0.00           N
ATOM   2542 HD21LASN X 163     -22.920   4.950   9.586  0.00  0.00           H
ATOM   2543 HD22LASN X 163     -21.173   5.104   9.765  0.00  0.00           H
ATOM   2544  C  LASN X 163     -18.353   2.249  10.231  0.00  0.00           C
ATOM   2545  O  LASN X 163     -17.804   3.192  10.811  0.00  0.00           O
ATOM   2546  N  LLEU X 164     -17.639   1.179   9.858  0.00  0.00           N
ATOM   2547  H  LLEU X 164     -18.121   0.403   9.413  0.00  0.00           H
ATOM   2548  CA LLEU X 164     -16.188   1.042  10.109  0.00  0.00           C
ATOM   2549  HA LLEU X 164     -15.989   1.316  11.144  0.00  0.00           H
ATOM   2550  CB LLEU X 164     -15.757  -0.425   9.909  0.00  0.00           C
ATOM   2551  HB2LLEU X 164     -16.025  -0.718   8.895  0.00  0.00           H
ATOM   2552  HB3LLEU X 164     -14.670  -0.487   9.983  0.00  0.00           H
ATOM   2553  CG LLEU X 164     -16.355  -1.437  10.905  0.00  0.00           C
ATOM   2554  HG LLEU X 164     -17.437  -1.323  10.954  0.00  0.00           H
ATOM   2555  CD1LLEU X 164     -16.037  -2.860  10.440  0.00  0.00           C
ATOM   2556 HD11LLEU X 164     -14.958  -3.007  10.391  0.00  0.00           H
ATOM   2557 HD12LLEU X 164     -16.470  -3.576  11.138  0.00  0.00           H
ATOM   2558 HD13LLEU X 164     -16.472  -3.027   9.455  0.00  0.00           H
ATOM   2559  CD2LLEU X 164     -15.780  -1.261  12.312  0.00  0.00           C
ATOM   2560 HD21LLEU X 164     -16.048  -0.283  12.706  0.00  0.00           H
ATOM   2561 HD22LLEU X 164     -16.199  -2.018  12.975  0.00  0.00           H
ATOM   2562 HD23LLEU X 164     -14.694  -1.355  12.293  0.00  0.00           H
ATOM   2563  C  LLEU X 164     -15.286   1.958   9.250  0.00  0.00           C
ATOM   2564  O  LLEU X 164     -14.105   2.107   9.568  0.00  0.00           O
ATOM   2565  N  LILE X 165     -15.791   2.541   8.159  0.00  0.00           N
ATOM   2566  H  LILE X 165     -16.779   2.417   7.962  0.00  0.00           H
ATOM   2567  CA LILE X 165     -14.999   3.308   7.184  0.00  0.00           C
ATOM   2568  HA LILE X 165     -13.971   2.947   7.220  0.00  0.00           H
ATOM   2569  CB LILE X 165     -15.510   3.067   5.743  0.00  0.00           C
ATOM   2570  HB LILE X 165     -16.467   3.570   5.633  0.00  0.00           H
ATOM   2571  CG2LILE X 165     -14.564   3.696   4.705  0.00  0.00           C
ATOM   2572 HG21LILE X 165     -13.577   3.240   4.765  0.00  0.00           H
ATOM   2573 HG22LILE X 165     -14.961   3.543   3.701  0.00  0.00           H
ATOM   2574 HG23LILE X 165     -14.472   4.769   4.873  0.00  0.00           H
ATOM   2575  CG1LILE X 165     -15.756   1.574   5.422  0.00  0.00           C
ATOM   2576 HG12LILE X 165     -16.540   1.185   6.071  0.00  0.00           H
ATOM   2577 HG13LILE X 165     -16.138   1.502   4.407  0.00  0.00           H
ATOM   2578  CD1LILE X 165     -14.527   0.668   5.556  0.00  0.00           C
ATOM   2579 HD11LILE X 165     -14.121   0.738   6.562  0.00  0.00           H
ATOM   2580 HD12LILE X 165     -14.816  -0.365   5.373  0.00  0.00           H
ATOM   2581 HD13LILE X 165     -13.762   0.950   4.835  0.00  0.00           H
ATOM   2582  C  LILE X 165     -14.981   4.796   7.557  0.00  0.00           C
ATOM   2583  O  LILE X 165     -15.981   5.505   7.399  0.00  0.00           O
ATOM   2584  N  LTHR X 166     -13.840   5.274   8.057  0.00  0.00           N
ATOM   2585  H  LTHR X 166     -13.063   4.636   8.163  0.00  0.00           H
ATOM   2586  CA LTHR X 166     -13.619   6.677   8.457  0.00  0.00           C
ATOM   2587  HA LTHR X 166     -14.537   7.049   8.910  0.00  0.00           H
ATOM   2588  CB LTHR X 166     -12.512   6.770   9.527  0.00  0.00           C
ATOM   2589  HB LTHR X 166     -12.510   7.773   9.950  0.00  0.00           H
ATOM   2590  CG2LTHR X 166     -12.681   5.781  10.681  0.00  0.00           C
ATOM   2591 HG21LTHR X 166     -12.551   4.754  10.339  0.00  0.00           H
ATOM   2592 HG22LTHR X 166     -11.947   5.994  11.458  0.00  0.00           H
ATOM   2593 HG23LTHR X 166     -13.676   5.892  11.113  0.00  0.00           H
ATOM   2594  OG1LTHR X 166     -11.255   6.540   8.943  0.00  0.00           O
ATOM   2595  HG1LTHR X 166     -10.602   6.618   9.656  0.00  0.00           H
ATOM   2596  C  LTHR X 166     -13.282   7.578   7.248  0.00  0.00           C
ATOM   2597  O  LTHR X 166     -13.041   7.076   6.142  0.00  0.00           O
ATOM   2598  N  LPRO X 167     -13.216   8.918   7.405  0.00  0.00           N
ATOM   2599  CD LPRO X 167     -13.704   9.698   8.531  0.00  0.00           C
ATOM   2600  HD2LPRO X 167     -12.912   9.813   9.272  0.00  0.00           H
ATOM   2601  HD3LPRO X 167     -14.585   9.248   8.984  0.00  0.00           H
ATOM   2602  CG LPRO X 167     -14.058  11.060   7.944  0.00  0.00           C
ATOM   2603  HG2LPRO X 167     -14.024  11.849   8.696  0.00  0.00           H
ATOM   2604  HG3LPRO X 167     -15.041  11.016   7.471  0.00  0.00           H
ATOM   2605  CB LPRO X 167     -12.977  11.237   6.879  0.00  0.00           C
ATOM   2606  HB2LPRO X 167     -12.057  11.584   7.353  0.00  0.00           H
ATOM   2607  HB3LPRO X 167     -13.289  11.932   6.099  0.00  0.00           H
ATOM   2608  CA LPRO X 167     -12.788   9.818   6.328  0.00  0.00           C
ATOM   2609  HA LPRO X 167     -13.452   9.680   5.473  0.00  0.00           H
ATOM   2610  C  LPRO X 167     -11.340   9.573   5.874  0.00  0.00           C
ATOM   2611  O  LPRO X 167     -11.009   9.799   4.712  0.00  0.00           O
ATOM   2612  N  LALA X 168     -10.477   9.062   6.760  0.00  0.00           N
ATOM   2613  H  LALA X 168     -10.801   8.882   7.700  0.00  0.00           H
ATOM   2614  CA LALA X 168      -9.110   8.651   6.440  0.00  0.00           C
ATOM   2615  HA LALA X 168      -8.707   9.359   5.718  0.00  0.00           H
ATOM   2616  CB LALA X 168      -8.257   8.780   7.705  0.00  0.00           C
ATOM   2617  HB1LALA X 168      -8.616   8.089   8.461  0.00  0.00           H
ATOM   2618  HB2LALA X 168      -7.216   8.550   7.478  0.00  0.00           H
ATOM   2619  HB3LALA X 168      -8.312   9.796   8.096  0.00  0.00           H
ATOM   2620  C  LALA X 168      -9.011   7.252   5.781  0.00  0.00           C
ATOM   2621  O  LALA X 168      -7.919   6.682   5.721  0.00  0.00           O
ATOM   2622  N  LMET X 169     -10.118   6.684   5.290  0.00  0.00           N
ATOM   2623  H  LMET X 169     -10.998   7.173   5.399  0.00  0.00           H
ATOM   2624  CA LMET X 169     -10.168   5.413   4.552  0.00  0.00           C
ATOM   2625  HA LMET X 169      -9.154   5.052   4.383  0.00  0.00           H
ATOM   2626  CB LMET X 169     -10.919   4.344   5.362  0.00  0.00           C
ATOM   2627  HB2LMET X 169     -11.924   4.705   5.576  0.00  0.00           H
ATOM   2628  HB3LMET X 169     -11.001   3.440   4.759  0.00  0.00           H
ATOM   2629  CG LMET X 169     -10.247   3.971   6.683  0.00  0.00           C
ATOM   2630  HG2LMET X 169      -9.230   3.631   6.485  0.00  0.00           H
ATOM   2631  HG3LMET X 169     -10.199   4.859   7.311  0.00  0.00           H
ATOM   2632  SD LMET X 169     -11.136   2.675   7.586  0.00  0.00           S
ATOM   2633  CE LMET X 169     -10.272   2.767   9.173  0.00  0.00           C
ATOM   2634  HE1LMET X 169     -10.380   3.767   9.592  0.00  0.00           H
ATOM   2635  HE2LMET X 169     -10.698   2.040   9.864  0.00  0.00           H
ATOM   2636  HE3LMET X 169      -9.217   2.548   9.021  0.00  0.00           H
ATOM   2637  C  LMET X 169     -10.839   5.566   3.177  0.00  0.00           C
ATOM   2638  O  LMET X 169     -11.694   6.432   2.984  0.00  0.00           O
ATOM   2639  N  LILE X 170     -10.484   4.682   2.245  0.00  0.00           N
ATOM   2640  H  LILE X 170      -9.722   4.048   2.472  0.00  0.00           H
ATOM   2641  CA LILE X 170     -11.132   4.467   0.943  0.00  0.00           C
ATOM   2642  HA LILE X 170     -12.093   4.984   0.922  0.00  0.00           H
ATOM   2643  CB LILE X 170     -10.245   5.032  -0.198  0.00  0.00           C
ATOM   2644  HB LILE X 170      -9.204   4.785   0.021  0.00  0.00           H
ATOM   2645  CG2LILE X 170     -10.580   4.423  -1.573  0.00  0.00           C
ATOM   2646 HG21LILE X 170     -11.615   4.640  -1.843  0.00  0.00           H
ATOM   2647 HG22LILE X 170      -9.915   4.823  -2.336  0.00  0.00           H
ATOM   2648 HG23LILE X 170     -10.422   3.344  -1.569  0.00  0.00           H
ATOM   2649  CG1LILE X 170     -10.386   6.572  -0.245  0.00  0.00           C
ATOM   2650 HG12LILE X 170     -11.419   6.831  -0.480  0.00  0.00           H
ATOM   2651 HG13LILE X 170     -10.158   6.977   0.739  0.00  0.00           H
ATOM   2652  CD1LILE X 170      -9.466   7.272  -1.253  0.00  0.00           C
ATOM   2653 HD11LILE X 170      -9.732   7.003  -2.274  0.00  0.00           H
ATOM   2654 HD12LILE X 170      -9.587   8.349  -1.158  0.00  0.00           H
ATOM   2655 HD13LILE X 170      -8.426   7.008  -1.057  0.00  0.00           H
ATOM   2656  C  LILE X 170     -11.412   2.966   0.781  0.00  0.00           C
ATOM   2657  O  LILE X 170     -10.555   2.143   1.098  0.00  0.00           O
ATOM   2658  N  LCYX X 171     -12.588   2.601   0.267  0.00  0.00           N
ATOM   2659  H  LCYX X 171     -13.233   3.335  -0.006  0.00  0.00           H
ATOM   2660  CA LCYX X 171     -12.885   1.229  -0.158  0.00  0.00           C
ATOM   2661  HA LCYX X 171     -12.252   0.531   0.391  0.00  0.00           H
ATOM   2662  CB LCYX X 171     -14.343   0.882   0.165  0.00  0.00           C
ATOM   2663  HB2LCYX X 171     -15.001   1.591  -0.340  0.00  0.00           H
ATOM   2664  HB3LCYX X 171     -14.547  -0.115  -0.226  0.00  0.00           H
ATOM   2665  SG LCYX X 171     -14.732   0.873   1.931  0.00  0.00           S
ATOM   2666  C  LCYX X 171     -12.607   1.044  -1.658  0.00  0.00           C
ATOM   2667  O  LCYX X 171     -12.958   1.916  -2.455  0.00  0.00           O
ATOM   2668  N  LALA X 172     -12.054  -0.104  -2.061  0.00  0.00           N
ATOM   2669  H  LALA X 172     -11.789  -0.796  -1.365  0.00  0.00           H
ATOM   2670  CA LALA X 172     -11.846  -0.441  -3.473  0.00  0.00           C
ATOM   2671  HA LALA X 172     -12.615   0.066  -4.057  0.00  0.00           H
ATOM   2672  CB LALA X 172     -10.486   0.095  -3.943  0.00  0.00           C
ATOM   2673  HB1LALA X 172      -9.678  -0.431  -3.437  0.00  0.00           H
ATOM   2674  HB2LALA X 172     -10.385  -0.053  -5.019  0.00  0.00           H
ATOM   2675  HB3LALA X 172     -10.409   1.161  -3.727  0.00  0.00           H
ATOM   2676  C  LALA X 172     -12.002  -1.946  -3.753  0.00  0.00           C
ATOM   2677  O  LALA X 172     -11.688  -2.795  -2.911  0.00  0.00           O
ATOM   2678  N  LGLY X 173     -12.498  -2.271  -4.947  0.00  0.00           N
ATOM   2679  H  LGLY X 173     -12.754  -1.516  -5.581  0.00  0.00           H
ATOM   2680  CA LGLY X 173     -12.822  -3.633  -5.370  0.00  0.00           C
ATOM   2681  HA2LGLY X 173     -12.072  -3.995  -6.073  0.00  0.00           H
ATOM   2682  HA3LGLY X 173     -12.819  -4.296  -4.506  0.00  0.00           H
ATOM   2683  C  LGLY X 173     -14.193  -3.713  -6.041  0.00  0.00           C
ATOM   2684  O  LGLY X 173     -14.593  -2.803  -6.773  0.00  0.00           O
ATOM   2685  N  LPHE X 174     -14.919  -4.800  -5.781  0.00  0.00           N
ATOM   2686  H  LPHE X 174     -14.517  -5.517  -5.178  0.00  0.00           H
ATOM   2687  CA LPHE X 174     -16.213  -5.096  -6.402  0.00  0.00           C
ATOM   2688  HA LPHE X 174     -16.686  -4.167  -6.717  0.00  0.00           H
ATOM   2689  CB LPHE X 174     -15.985  -5.969  -7.647  0.00  0.00           C
ATOM   2690  HB2LPHE X 174     -15.603  -6.941  -7.332  0.00  0.00           H
ATOM   2691  HB3LPHE X 174     -16.946  -6.133  -8.119  0.00  0.00           H
ATOM   2692  CG LPHE X 174     -15.042  -5.390  -8.690  0.00  0.00           C
ATOM   2693  CD1LPHE X 174     -15.540  -4.564  -9.714  0.00  0.00           C
ATOM   2694  HD1LPHE X 174     -16.600  -4.361  -9.771  0.00  0.00           H
ATOM   2695  CE1LPHE X 174     -14.664  -3.991 -10.654  0.00  0.00           C
ATOM   2696  HE1LPHE X 174     -15.054  -3.353 -11.436  0.00  0.00           H
ATOM   2697  CZ LPHE X 174     -13.285  -4.260 -10.583  0.00  0.00           C
ATOM   2698  HZ LPHE X 174     -12.609  -3.840 -11.313  0.00  0.00           H
ATOM   2699  CE2LPHE X 174     -12.788  -5.110  -9.580  0.00  0.00           C
ATOM   2700  HE2LPHE X 174     -11.734  -5.346  -9.546  0.00  0.00           H
ATOM   2701  CD2LPHE X 174     -13.664  -5.672  -8.634  0.00  0.00           C
ATOM   2702  HD2LPHE X 174     -13.280  -6.326  -7.863  0.00  0.00           H
ATOM   2703  C  LPHE X 174     -17.160  -5.791  -5.413  0.00  0.00           C
ATOM   2704  O  LPHE X 174     -16.736  -6.668  -4.660  0.00  0.00           O
ATOM   2705  N  LLEU X 175     -18.459  -5.461  -5.418  0.00  0.00           N
ATOM   2706  H  LLEU X 175     -18.780  -4.716  -6.028  0.00  0.00           H
ATOM   2707  CA LLEU X 175     -19.429  -6.148  -4.544  0.00  0.00           C
ATOM   2708  HA LLEU X 175     -19.018  -6.155  -3.535  0.00  0.00           H
ATOM   2709  CB LLEU X 175     -20.771  -5.396  -4.503  0.00  0.00           C
ATOM   2710  HB2LLEU X 175     -21.143  -5.293  -5.521  0.00  0.00           H
ATOM   2711  HB3LLEU X 175     -21.482  -6.017  -3.956  0.00  0.00           H
ATOM   2712  CG LLEU X 175     -20.753  -4.001  -3.848  0.00  0.00           C
ATOM   2713  HG LLEU X 175     -20.155  -3.318  -4.447  0.00  0.00           H
ATOM   2714  CD1LLEU X 175     -22.189  -3.475  -3.790  0.00  0.00           C
ATOM   2715 HD11LLEU X 175     -22.816  -4.163  -3.226  0.00  0.00           H
ATOM   2716 HD12LLEU X 175     -22.215  -2.500  -3.312  0.00  0.00           H
ATOM   2717 HD13LLEU X 175     -22.581  -3.386  -4.805  0.00  0.00           H
ATOM   2718  CD2LLEU X 175     -20.198  -4.003  -2.419  0.00  0.00           C
ATOM   2719 HD21LLEU X 175     -19.138  -4.250  -2.436  0.00  0.00           H
ATOM   2720 HD22LLEU X 175     -20.306  -3.011  -1.981  0.00  0.00           H
ATOM   2721 HD23LLEU X 175     -20.736  -4.728  -1.812  0.00  0.00           H
ATOM   2722  C  LLEU X 175     -19.629  -7.639  -4.892  0.00  0.00           C
ATOM   2723  O  LLEU X 175     -20.026  -8.407  -4.018  0.00  0.00           O
ATOM   2724  N  LGLN X 176     -19.280  -8.081  -6.103  0.00  0.00           N
ATOM   2725  H  LGLN X 176     -19.084  -7.394  -6.820  0.00  0.00           H
ATOM   2726  CA LGLN X 176     -19.187  -9.502  -6.476  0.00  0.00           C
ATOM   2727  HA LGLN X 176     -19.980 -10.040  -5.957  0.00  0.00           H
ATOM   2728  CB LGLN X 176     -19.467  -9.666  -7.982  0.00  0.00           C
ATOM   2729  HB2LGLN X 176     -19.507 -10.737  -8.187  0.00  0.00           H
ATOM   2730  HB3LGLN X 176     -20.458  -9.268  -8.212  0.00  0.00           H
ATOM   2731  CG LGLN X 176     -18.430  -9.049  -8.942  0.00  0.00           C
ATOM   2732  HG2LGLN X 176     -17.430  -9.091  -8.512  0.00  0.00           H
ATOM   2733  HG3LGLN X 176     -18.422  -9.663  -9.841  0.00  0.00           H
ATOM   2734  CD LGLN X 176     -18.739  -7.612  -9.367  0.00  0.00           C
ATOM   2735  OE1LGLN X 176     -19.335  -6.825  -8.643  0.00  0.00           O
ATOM   2736  NE2LGLN X 176     -18.321  -7.199 -10.542  0.00  0.00           N
ATOM   2737 HE21LGLN X 176     -18.595  -6.268 -10.838  0.00  0.00           H
ATOM   2738 HE22LGLN X 176     -17.817  -7.820 -11.160  0.00  0.00           H
ATOM   2739  C  LGLN X 176     -17.869 -10.186  -6.048  0.00  0.00           C
ATOM   2740  O  LGLN X 176     -17.710 -11.392  -6.244  0.00  0.00           O
ATOM   2741  N  LGLY X 177     -16.911  -9.459  -5.458  0.00  0.00           N
ATOM   2742  H  LGLY X 177     -17.068  -8.471  -5.299  0.00  0.00           H
ATOM   2743  CA LGLY X 177     -15.593  -9.992  -5.100  0.00  0.00           C
ATOM   2744  HA2LGLY X 177     -15.059  -9.262  -4.490  0.00  0.00           H
ATOM   2745  HA3LGLY X 177     -15.729 -10.897  -4.509  0.00  0.00           H
ATOM   2746  C  LGLY X 177     -14.739 -10.312  -6.333  0.00  0.00           C
ATOM   2747  O  LGLY X 177     -14.651  -9.503  -7.256  0.00  0.00           O
ATOM   2748  N  LASN X 178     -14.109 -11.491  -6.357  0.00  0.00           N
ATOM   2749  H  LASN X 178     -14.239 -12.090  -5.550  0.00  0.00           H
ATOM   2750  CA LASN X 178     -13.253 -12.034  -7.435  0.00  0.00           C
ATOM   2751  HA LASN X 178     -12.915 -13.015  -7.092  0.00  0.00           H
ATOM   2752  CB LASN X 178     -14.080 -12.289  -8.715  0.00  0.00           C
ATOM   2753  HB2LASN X 178     -14.333 -11.334  -9.167  0.00  0.00           H
ATOM   2754  HB3LASN X 178     -13.471 -12.837  -9.432  0.00  0.00           H
ATOM   2755  CG LASN X 178     -15.349 -13.090  -8.497  0.00  0.00           C
ATOM   2756  OD1LASN X 178     -15.392 -14.058  -7.753  0.00  0.00           O
ATOM   2757  ND2LASN X 178     -16.437 -12.725  -9.128  0.00  0.00           N
ATOM   2758 HD21LASN X 178     -17.270 -13.263  -8.966  0.00  0.00           H
ATOM   2759 HD22LASN X 178     -16.401 -11.962  -9.799  0.00  0.00           H
ATOM   2760  C  LASN X 178     -11.948 -11.265  -7.753  0.00  0.00           C
ATOM   2761  O  LASN X 178     -11.075 -11.829  -8.408  0.00  0.00           O
ATOM   2762  N  LVAL X 179     -11.780 -10.021  -7.293  0.00  0.00           N
ATOM   2763  H  LVAL X 179     -12.569  -9.576  -6.846  0.00  0.00           H
ATOM   2764  CA LVAL X 179     -10.543  -9.223  -7.419  0.00  0.00           C
ATOM   2765  HA LVAL X 179      -9.701  -9.900  -7.552  0.00  0.00           H
ATOM   2766  CB LVAL X 179     -10.587  -8.267  -8.632  0.00  0.00           C
ATOM   2767  HB LVAL X 179     -11.363  -7.525  -8.458  0.00  0.00           H
ATOM   2768  CG1LVAL X 179      -9.254  -7.528  -8.808  0.00  0.00           C
ATOM   2769 HG11LVAL X 179      -8.453  -8.248  -8.979  0.00  0.00           H
ATOM   2770 HG12LVAL X 179      -9.317  -6.854  -9.661  0.00  0.00           H
ATOM   2771 HG13LVAL X 179      -9.020  -6.937  -7.924  0.00  0.00           H
ATOM   2772  CG2LVAL X 179     -10.904  -8.969  -9.959  0.00  0.00           C
ATOM   2773 HG21LVAL X 179     -11.898  -9.413  -9.923  0.00  0.00           H
ATOM   2774 HG22LVAL X 179     -10.891  -8.246 -10.775  0.00  0.00           H
ATOM   2775 HG23LVAL X 179     -10.167  -9.746 -10.159  0.00  0.00           H
ATOM   2776  C  LVAL X 179     -10.331  -8.430  -6.128  0.00  0.00           C
ATOM   2777  O  LVAL X 179     -11.262  -7.766  -5.666  0.00  0.00           O
ATOM   2778  N  LASP X 180      -9.147  -8.515  -5.512  0.00  0.00           N
ATOM   2779  H  LASP X 180      -8.397  -9.029  -5.966  0.00  0.00           H
ATOM   2780  CA LASP X 180      -8.859  -7.901  -4.201  0.00  0.00           C
ATOM   2781  HA LASP X 180      -9.219  -6.871  -4.217  0.00  0.00           H
ATOM   2782  CB LASP X 180      -9.615  -8.688  -3.107  0.00  0.00           C
ATOM   2783  HB2LASP X 180     -10.573  -9.019  -3.502  0.00  0.00           H
ATOM   2784  HB3LASP X 180      -9.046  -9.584  -2.850  0.00  0.00           H
ATOM   2785  CG LASP X 180      -9.923  -7.902  -1.828  0.00  0.00           C
ATOM   2786  OD1LASP X 180      -9.550  -6.712  -1.701  0.00  0.00           O
ATOM   2787  OD2LASP X 180     -10.593  -8.484  -0.941  0.00  0.00           O
ATOM   2788  C  LASP X 180      -7.353  -7.885  -3.866  0.00  0.00           C
ATOM   2789  O  LASP X 180      -6.554  -8.576  -4.499  0.00  0.00           O
ATOM   2790  N  LSER X 181      -6.959  -7.160  -2.819  0.00  0.00           N
ATOM   2791  H  LSER X 181      -7.675  -6.644  -2.319  0.00  0.00           H
ATOM   2792  CA LSER X 181      -5.709  -7.432  -2.094  0.00  0.00           C
ATOM   2793  HA LSER X 181      -4.954  -7.743  -2.814  0.00  0.00           H
ATOM   2794  CB LSER X 181      -5.174  -6.153  -1.431  0.00  0.00           C
ATOM   2795  HB2LSER X 181      -4.343  -6.410  -0.778  0.00  0.00           H
ATOM   2796  HB3LSER X 181      -4.800  -5.484  -2.208  0.00  0.00           H
ATOM   2797  OG LSER X 181      -6.155  -5.464  -0.677  0.00  0.00           O
ATOM   2798  HG LSER X 181      -6.385  -4.670  -1.195  0.00  0.00           H
ATOM   2799  C  LSER X 181      -5.871  -8.599  -1.098  0.00  0.00           C
ATOM   2800  O  LSER X 181      -6.983  -8.994  -0.745  0.00  0.00           O
ATOM   2801  N  LCYX X 182      -4.757  -9.183  -0.653  0.00  0.00           N
ATOM   2802  H  LCYX X 182      -3.873  -8.861  -1.043  0.00  0.00           H
ATOM   2803  CA LCYX X 182      -4.693 -10.281   0.317  0.00  0.00           C
ATOM   2804  HA LCYX X 182      -5.466 -10.119   1.069  0.00  0.00           H
ATOM   2805  CB LCYX X 182      -5.012 -11.593  -0.420  0.00  0.00           C
ATOM   2806  HB2LCYX X 182      -5.831 -11.406  -1.114  0.00  0.00           H
ATOM   2807  HB3LCYX X 182      -4.143 -11.888  -1.007  0.00  0.00           H
ATOM   2808  SG LCYX X 182      -5.521 -12.991   0.619  0.00  0.00           S
ATOM   2809  C  HCYX X 182      -3.313 -10.280   1.062  0.00  0.00           C
ATOM   2810  O  HCYX X 182      -2.560  -9.302   1.028  0.00  0.00           O
ATOM   2811  N  HGLN X 183      -3.069 -11.368   1.818  0.00  0.00           N
ATOM   2812  H  HGLN X 183      -3.740 -12.125   1.800  0.00  0.00           H
ATOM   2813  CA HGLN X 183      -1.978 -11.402   2.794  0.00  0.00           C
ATOM   2814  HA HGLN X 183      -2.130 -10.573   3.494  0.00  0.00           H
ATOM   2815  CB LGLN X 183      -2.070 -12.722   3.587  0.00  0.00           C
ATOM   2816  HB2LGLN X 183      -3.101 -12.896   3.900  0.00  0.00           H
ATOM   2817  HB3LGLN X 183      -1.762 -13.547   2.942  0.00  0.00           H
ATOM   2818  CG LGLN X 183      -1.183 -12.677   4.839  0.00  0.00           C
ATOM   2819  HG2LGLN X 183      -0.217 -12.258   4.568  0.00  0.00           H
ATOM   2820  HG3LGLN X 183      -1.651 -12.029   5.579  0.00  0.00           H
ATOM   2821  CD LGLN X 183      -0.915 -14.034   5.481  0.00  0.00           C
ATOM   2822  OE1LGLN X 183      -1.508 -15.048   5.141  0.00  0.00           O
ATOM   2823  NE2LGLN X 183      -0.019 -14.094   6.441  0.00  0.00           N
ATOM   2824 HE21LGLN X 183       0.256 -15.011   6.789  0.00  0.00           H
ATOM   2825 HE22LGLN X 183       0.368 -13.255   6.840  0.00  0.00           H
ATOM   2826  C  HGLN X 183      -0.599 -11.247   2.112  0.00  0.00           C
ATOM   2827  O  HGLN X 183      -0.156 -12.100   1.350  0.00  0.00           O
ATOM   2828  N  HGLY X 184       0.099 -10.140   2.486  0.00  0.00           N
ATOM   2829  H  HGLY X 184      -0.359  -9.421   3.048  0.00  0.00           H
ATOM   2830  CA HGLY X 184       1.333  -9.732   1.858  0.00  0.00           C
ATOM   2831  HA2HGLY X 184       2.082  -9.452   2.609  0.00  0.00           H
ATOM   2832  HA3HGLY X 184       1.746 -10.580   1.305  0.00  0.00           H
ATOM   2833  C  HGLY X 184       1.227  -8.518   0.924  0.00  0.00           C
ATOM   2834  O  HGLY X 184       2.259  -8.010   0.462  0.00  0.00           O
ATOM   2835  N  HASP X 185      -0.010  -8.030   0.681  0.00  0.00           N
ATOM   2836  H  HASP X 185      -0.842  -8.541   0.988  0.00  0.00           H
ATOM   2837  CA HASP X 185      -0.176  -6.819  -0.104  0.00  0.00           C
ATOM   2838  HA HASP X 185       0.658  -6.749  -0.809  0.00  0.00           H
ATOM   2839  CB LASP X 185      -1.470  -6.885  -0.936  0.00  0.00           C
ATOM   2840  HB2LASP X 185      -2.310  -6.998  -0.251  0.00  0.00           H
ATOM   2841  HB3LASP X 185      -1.599  -5.940  -1.465  0.00  0.00           H
ATOM   2842  CG LASP X 185      -1.511  -8.006  -1.983  0.00  0.00           C
ATOM   2843  OD1LASP X 185      -0.475  -8.377  -2.575  0.00  0.00           O
ATOM   2844  OD2LASP X 185      -2.622  -8.501  -2.271  0.00  0.00           O
ATOM   2845  C  HASP X 185      -0.148  -5.496   0.693  0.00  0.00           C
ATOM   2846  O  HASP X 185      -0.006  -4.432   0.075  0.00  0.00           O
ATOM   2847  N  HSER X 186      -0.325  -5.564   2.025  0.00  0.00           N
ATOM   2848  H  HSER X 186      -0.506  -6.456   2.482  0.00  0.00           H
ATOM   2849  CA HSER X 186      -0.327  -4.377   2.874  0.00  0.00           C
ATOM   2850  HA HSER X 186      -1.284  -3.853   2.787  0.00  0.00           H
ATOM   2851  CB HSER X 186      -0.150  -4.742   4.356  0.00  0.00           C
ATOM   2852  HB2HSER X 186       0.688  -5.454   4.430  0.00  0.00           H
ATOM   2853  HB3HSER X 186       0.151  -3.830   4.892  0.00  0.00           H
ATOM   2854  OG HSER X 186      -1.348  -5.253   4.890  0.00  0.00           O
ATOM   2855  HG HSER X 186      -1.221  -5.208   5.879  0.00  0.00           H
ATOM   2856  C  HSER X 186       0.817  -3.414   2.528  0.00  0.00           C
ATOM   2857  O  HSER X 186       1.943  -3.813   2.256  0.00  0.00           O
ATOM   2858  N  HGLY X 187       0.473  -2.109   2.690  0.00  0.00           N
ATOM   2859  H  HGLY X 187      -0.485  -1.867   2.918  0.00  0.00           H
ATOM   2860  CA HGLY X 187       1.376  -1.001   2.479  0.00  0.00           C
ATOM   2861  HA2HGLY X 187       1.020  -0.144   3.056  0.00  0.00           H
ATOM   2862  HA3HGLY X 187       2.373  -1.295   2.811  0.00  0.00           H
ATOM   2863  C  LGLY X 187       1.514  -0.557   1.020  0.00  0.00           C
ATOM   2864  O  LGLY X 187       1.840   0.599   0.767  0.00  0.00           O
ATOM   2865  N  LGLY X 188       1.242  -1.453   0.073  0.00  0.00           N
ATOM   2866  H  LGLY X 188       0.973  -2.390   0.348  0.00  0.00           H
ATOM   2867  CA LGLY X 188       1.450  -1.194  -1.343  0.00  0.00           C
ATOM   2868  HA2LGLY X 188       2.446  -0.767  -1.457  0.00  0.00           H
ATOM   2869  HA3LGLY X 188       1.424  -2.133  -1.885  0.00  0.00           H
ATOM   2870  C  LGLY X 188       0.433  -0.238  -1.986  0.00  0.00           C
ATOM   2871  O  LGLY X 188      -0.638   0.034  -1.431  0.00  0.00           O
ATOM   2872  N  LPRO X 189       0.745   0.253  -3.201  0.00  0.00           N
ATOM   2873  CD LPRO X 189       1.964  -0.051  -3.935  0.00  0.00           C
ATOM   2874  HD2LPRO X 189       2.202  -1.111  -3.892  0.00  0.00           H
ATOM   2875  HD3LPRO X 189       2.790   0.533  -3.528  0.00  0.00           H
ATOM   2876  CG LPRO X 189       1.693   0.369  -5.371  0.00  0.00           C
ATOM   2877  HG2LPRO X 189       1.163  -0.431  -5.891  0.00  0.00           H
ATOM   2878  HG3LPRO X 189       2.611   0.630  -5.895  0.00  0.00           H
ATOM   2879  CB LPRO X 189       0.767   1.570  -5.189  0.00  0.00           C
ATOM   2880  HB2LPRO X 189       0.139   1.699  -6.069  0.00  0.00           H
ATOM   2881  HB3LPRO X 189       1.358   2.469  -5.017  0.00  0.00           H
ATOM   2882  CA LPRO X 189      -0.053   1.234  -3.933  0.00  0.00           C
ATOM   2883  HA LPRO X 189      -0.143   2.133  -3.322  0.00  0.00           H
ATOM   2884  C  LPRO X 189      -1.464   0.766  -4.329  0.00  0.00           C
ATOM   2885  O  LPRO X 189      -1.648  -0.323  -4.887  0.00  0.00           O
ATOM   2886  N  LLEU X 190      -2.422   1.683  -4.155  0.00  0.00           N
ATOM   2887  H  LLEU X 190      -2.195   2.447  -3.526  0.00  0.00           H
ATOM   2888  CA LLEU X 190      -3.651   1.861  -4.936  0.00  0.00           C
ATOM   2889  HA LLEU X 190      -3.773   1.027  -5.627  0.00  0.00           H
ATOM   2890  CB LLEU X 190      -4.849   1.890  -3.960  0.00  0.00           C
ATOM   2891  HB2LLEU X 190      -4.963   0.902  -3.513  0.00  0.00           H
ATOM   2892  HB3LLEU X 190      -4.606   2.586  -3.157  0.00  0.00           H
ATOM   2893  CG LLEU X 190      -6.199   2.335  -4.560  0.00  0.00           C
ATOM   2894  HG LLEU X 190      -6.071   3.265  -5.111  0.00  0.00           H
ATOM   2895  CD1LLEU X 190      -6.790   1.288  -5.500  0.00  0.00           C
ATOM   2896 HD11LLEU X 190      -6.962   0.361  -4.954  0.00  0.00           H
ATOM   2897 HD12LLEU X 190      -7.740   1.646  -5.894  0.00  0.00           H
ATOM   2898 HD13LLEU X 190      -6.107   1.102  -6.328  0.00  0.00           H
ATOM   2899  CD2LLEU X 190      -7.214   2.592  -3.446  0.00  0.00           C
ATOM   2900 HD21LLEU X 190      -6.830   3.351  -2.763  0.00  0.00           H
ATOM   2901 HD22LLEU X 190      -8.150   2.947  -3.873  0.00  0.00           H
ATOM   2902 HD23LLEU X 190      -7.398   1.671  -2.894  0.00  0.00           H
ATOM   2903  C  LLEU X 190      -3.519   3.171  -5.742  0.00  0.00           C
ATOM   2904  O  LLEU X 190      -3.325   4.235  -5.148  0.00  0.00           O
ATOM   2905  N  LVAL X 191      -3.622   3.117  -7.076  0.00  0.00           N
ATOM   2906  H  LVAL X 191      -3.795   2.210  -7.500  0.00  0.00           H
ATOM   2907  CA LVAL X 191      -3.317   4.255  -7.980  0.00  0.00           C
ATOM   2908  HA LVAL X 191      -3.331   5.163  -7.385  0.00  0.00           H
ATOM   2909  CB LVAL X 191      -1.908   4.134  -8.608  0.00  0.00           C
ATOM   2910  HB LVAL X 191      -1.772   4.965  -9.299  0.00  0.00           H
ATOM   2911  CG1LVAL X 191      -0.788   4.243  -7.572  0.00  0.00           C
ATOM   2912 HG11LVAL X 191      -0.914   3.497  -6.792  0.00  0.00           H
ATOM   2913 HG12LVAL X 191       0.182   4.113  -8.052  0.00  0.00           H
ATOM   2914 HG13LVAL X 191      -0.813   5.232  -7.124  0.00  0.00           H
ATOM   2915  CG2LVAL X 191      -1.725   2.835  -9.406  0.00  0.00           C
ATOM   2916 HG21LVAL X 191      -2.471   2.773 -10.197  0.00  0.00           H
ATOM   2917 HG22LVAL X 191      -0.739   2.828  -9.870  0.00  0.00           H
ATOM   2918 HG23LVAL X 191      -1.828   1.972  -8.750  0.00  0.00           H
ATOM   2919  C  LVAL X 191      -4.350   4.463  -9.093  0.00  0.00           C
ATOM   2920  O  LVAL X 191      -5.036   3.523  -9.483  0.00  0.00           O
ATOM   2921  N  LTHR X 192      -4.437   5.676  -9.653  0.00  0.00           N
ATOM   2922  H  LTHR X 192      -3.837   6.410  -9.292  0.00  0.00           H
ATOM   2923  CA LTHR X 192      -5.302   6.013 -10.810  0.00  0.00           C
ATOM   2924  HA LTHR X 192      -5.506   5.100 -11.368  0.00  0.00           H
ATOM   2925  CB LTHR X 192      -6.658   6.576 -10.343  0.00  0.00           C
ATOM   2926  HB LTHR X 192      -7.047   5.937  -9.552  0.00  0.00           H
ATOM   2927  CG2LTHR X 192      -6.570   8.009  -9.821  0.00  0.00           C
ATOM   2928 HG21LTHR X 192      -6.424   8.710 -10.644  0.00  0.00           H
ATOM   2929 HG22LTHR X 192      -7.492   8.260  -9.300  0.00  0.00           H
ATOM   2930 HG23LTHR X 192      -5.732   8.095  -9.133  0.00  0.00           H
ATOM   2931  OG1LTHR X 192      -7.591   6.614 -11.401  0.00  0.00           O
ATOM   2932  HG1LTHR X 192      -7.930   5.706 -11.536  0.00  0.00           H
ATOM   2933  C  LTHR X 192      -4.613   6.986 -11.777  0.00  0.00           C
ATOM   2934  O  LTHR X 192      -3.766   7.774 -11.349  0.00  0.00           O
ATOM   2935  N  LSER X 193      -4.975   6.937 -13.064  0.00  0.00           N
ATOM   2936  H  LSER X 193      -5.676   6.257 -13.339  0.00  0.00           H
ATOM   2937  CA LSER X 193      -4.481   7.850 -14.104  0.00  0.00           C
ATOM   2938  HA LSER X 193      -3.484   8.191 -13.827  0.00  0.00           H
ATOM   2939  CB LSER X 193      -4.347   7.095 -15.432  0.00  0.00           C
ATOM   2940  HB2LSER X 193      -3.679   6.242 -15.298  0.00  0.00           H
ATOM   2941  HB3LSER X 193      -5.325   6.726 -15.740  0.00  0.00           H
ATOM   2942  OG LSER X 193      -3.829   7.945 -16.440  0.00  0.00           O
ATOM   2943  HG LSER X 193      -2.870   8.050 -16.217  0.00  0.00           H
ATOM   2944  C  LSER X 193      -5.391   9.075 -14.283  0.00  0.00           C
ATOM   2945  O  LSER X 193      -6.559   8.942 -14.678  0.00  0.00           O
ATOM   2946  N  LLYS X 194      -4.854  10.282 -14.053  0.00  0.00           N
ATOM   2947  H  LLYS X 194      -3.882  10.315 -13.744  0.00  0.00           H
ATOM   2948  CA LLYS X 194      -5.536  11.562 -14.333  0.00  0.00           C
ATOM   2949  HA LLYS X 194      -6.200  11.400 -15.183  0.00  0.00           H
ATOM   2950  CB LLYS X 194      -6.397  11.985 -13.126  0.00  0.00           C
ATOM   2951  HB2LLYS X 194      -6.920  11.105 -12.745  0.00  0.00           H
ATOM   2952  HB3LLYS X 194      -5.757  12.373 -12.332  0.00  0.00           H
ATOM   2953  CG LLYS X 194      -7.451  13.040 -13.508  0.00  0.00           C
ATOM   2954  HG2LLYS X 194      -6.956  13.974 -13.776  0.00  0.00           H
ATOM   2955  HG3LLYS X 194      -8.015  12.683 -14.370  0.00  0.00           H
ATOM   2956  CD LLYS X 194      -8.434  13.292 -12.357  0.00  0.00           C
ATOM   2957  HD2LLYS X 194      -8.934  12.353 -12.121  0.00  0.00           H
ATOM   2958  HD3LLYS X 194      -7.887  13.646 -11.481  0.00  0.00           H
ATOM   2959  CE LLYS X 194      -9.489  14.331 -12.756  0.00  0.00           C
ATOM   2960  HE2LLYS X 194      -8.989  15.276 -12.977  0.00  0.00           H
ATOM   2961  HE3LLYS X 194      -9.992  13.992 -13.667  0.00  0.00           H
ATOM   2962  NZ LLYS X 194     -10.501  14.528 -11.692  0.00  0.00           N
ATOM   2963  HZ1LLYS X 194     -10.086  14.804 -10.805  0.00  0.00           H
ATOM   2964  HZ2LLYS X 194     -11.173  15.243 -11.964  0.00  0.00           H
ATOM   2965  HZ3LLYS X 194     -11.037  13.672 -11.563  0.00  0.00           H
ATOM   2966  C  LLYS X 194      -4.534  12.639 -14.758  0.00  0.00           C
ATOM   2967  O  LLYS X 194      -3.422  12.692 -14.236  0.00  0.00           O
ATOM   2968  N  LASN X 195      -4.905  13.448 -15.752  0.00  0.00           N
ATOM   2969  H  LASN X 195      -5.853  13.349 -16.098  0.00  0.00           H
ATOM   2970  CA LASN X 195      -4.029  14.384 -16.471  0.00  0.00           C
ATOM   2971  HA LASN X 195      -4.572  14.655 -17.378  0.00  0.00           H
ATOM   2972  CB LASN X 195      -3.847  15.679 -15.657  0.00  0.00           C
ATOM   2973  HB2LASN X 195      -4.808  15.996 -15.252  0.00  0.00           H
ATOM   2974  HB3LASN X 195      -3.175  15.485 -14.820  0.00  0.00           H
ATOM   2975  CG LASN X 195      -3.290  16.828 -16.486  0.00  0.00           C
ATOM   2976  OD1LASN X 195      -3.231  16.801 -17.713  0.00  0.00           O
ATOM   2977  ND2LASN X 195      -2.862  17.881 -15.836  0.00  0.00           N
ATOM   2978 HD21LASN X 195      -2.483  18.647 -16.375  0.00  0.00           H
ATOM   2979 HD22LASN X 195      -2.834  17.879 -14.832  0.00  0.00           H
ATOM   2980  C  LASN X 195      -2.708  13.746 -16.967  0.00  0.00           C
ATOM   2981  O  LASN X 195      -1.649  14.375 -16.939  0.00  0.00           O
ATOM   2982  N  LASN X 196      -2.779  12.487 -17.416  0.00  0.00           N
ATOM   2983  H  LASN X 196      -3.686  12.030 -17.398  0.00  0.00           H
ATOM   2984  CA LASN X 196      -1.650  11.661 -17.869  0.00  0.00           C
ATOM   2985  HA LASN X 196      -2.067  10.673 -18.071  0.00  0.00           H
ATOM   2986  CB LASN X 196      -1.102  12.177 -19.218  0.00  0.00           C
ATOM   2987  HB2LASN X 196      -0.568  13.115 -19.060  0.00  0.00           H
ATOM   2988  HB3LASN X 196      -0.387  11.456 -19.616  0.00  0.00           H
ATOM   2989  CG LASN X 196      -2.198  12.379 -20.247  0.00  0.00           C
ATOM   2990  OD1LASN X 196      -2.712  11.445 -20.847  0.00  0.00           O
ATOM   2991  ND2LASN X 196      -2.619  13.598 -20.479  0.00  0.00           N
ATOM   2992 HD21LASN X 196      -3.429  13.717 -21.071  0.00  0.00           H
ATOM   2993 HD22LASN X 196      -2.143  14.368 -20.023  0.00  0.00           H
ATOM   2994  C  LASN X 196      -0.576  11.404 -16.790  0.00  0.00           C
ATOM   2995  O  LASN X 196       0.577  11.121 -17.122  0.00  0.00           O
ATOM   2996  N  LILE X 197      -0.958  11.464 -15.509  0.00  0.00           N
ATOM   2997  H  LILE X 197      -1.915  11.721 -15.304  0.00  0.00           H
ATOM   2998  CA LILE X 197      -0.112  11.185 -14.341  0.00  0.00           C
ATOM   2999  HA LILE X 197       0.843  10.786 -14.675  0.00  0.00           H
ATOM   3000  CB LILE X 197       0.152  12.496 -13.563  0.00  0.00           C
ATOM   3001  HB LILE X 197      -0.813  12.970 -13.381  0.00  0.00           H
ATOM   3002  CG2LILE X 197       0.792  12.260 -12.186  0.00  0.00           C
ATOM   3003 HG21LILE X 197       1.696  11.660 -12.285  0.00  0.00           H
ATOM   3004 HG22LILE X 197       1.038  13.220 -11.729  0.00  0.00           H
ATOM   3005 HG23LILE X 197       0.097  11.747 -11.522  0.00  0.00           H
ATOM   3006  CG1LILE X 197       0.997  13.503 -14.375  0.00  0.00           C
ATOM   3007 HG12LILE X 197       0.511  13.681 -15.333  0.00  0.00           H
ATOM   3008 HG13LILE X 197       1.006  14.451 -13.836  0.00  0.00           H
ATOM   3009  CD1LILE X 197       2.454  13.108 -14.650  0.00  0.00           C
ATOM   3010 HD11LILE X 197       2.504  12.153 -15.171  0.00  0.00           H
ATOM   3011 HD12LILE X 197       2.918  13.871 -15.276  0.00  0.00           H
ATOM   3012 HD13LILE X 197       3.009  13.049 -13.715  0.00  0.00           H
ATOM   3013  C  LILE X 197      -0.763  10.108 -13.461  0.00  0.00           C
ATOM   3014  O  LILE X 197      -1.986  10.089 -13.290  0.00  0.00           O
ATOM   3015  N  LTRP X 198       0.059   9.218 -12.898  0.00  0.00           N
ATOM   3016  H  LTRP X 198       1.050   9.283 -13.118  0.00  0.00           H
ATOM   3017  CA LTRP X 198      -0.346   8.233 -11.894  0.00  0.00           C
ATOM   3018  HA LTRP X 198      -1.387   7.965 -12.073  0.00  0.00           H
ATOM   3019  CB LTRP X 198       0.484   6.957 -12.058  0.00  0.00           C
ATOM   3020  HB2LTRP X 198       1.543   7.216 -12.109  0.00  0.00           H
ATOM   3021  HB3LTRP X 198       0.344   6.336 -11.171  0.00  0.00           H
ATOM   3022  CG LTRP X 198       0.109   6.127 -13.249  0.00  0.00           C
ATOM   3023  CD1LTRP X 198       0.774   6.075 -14.425  0.00  0.00           C
ATOM   3024  HD1LTRP X 198       1.680   6.630 -14.652  0.00  0.00           H
ATOM   3025  NE1LTRP X 198       0.142   5.188 -15.275  0.00  0.00           N
ATOM   3026  HE1LTRP X 198       0.489   4.946 -16.204  0.00  0.00           H
ATOM   3027  CE2LTRP X 198      -0.965   4.620 -14.685  0.00  0.00           C
ATOM   3028  CZ2LTRP X 198      -1.903   3.674 -15.118  0.00  0.00           C
ATOM   3029  HZ2LTRP X 198      -1.821   3.235 -16.103  0.00  0.00           H
ATOM   3030  CH2LTRP X 198      -2.942   3.295 -14.253  0.00  0.00           C
ATOM   3031  HH2LTRP X 198      -3.660   2.556 -14.580  0.00  0.00           H
ATOM   3032  CZ3LTRP X 198      -3.036   3.869 -12.971  0.00  0.00           C
ATOM   3033  HZ3LTRP X 198      -3.834   3.567 -12.308  0.00  0.00           H
ATOM   3034  CE3LTRP X 198      -2.087   4.821 -12.548  0.00  0.00           C
ATOM   3035  HE3LTRP X 198      -2.159   5.258 -11.566  0.00  0.00           H
ATOM   3036  CD2LTRP X 198      -1.024   5.215 -13.391  0.00  0.00           C
ATOM   3037  C  LTRP X 198      -0.246   8.792 -10.468  0.00  0.00           C
ATOM   3038  O  LTRP X 198       0.824   9.188  -9.999  0.00  0.00           O
ATOM   3039  N  LTRP X 199      -1.379   8.784  -9.765  0.00  0.00           N
ATOM   3040  H  LTRP X 199      -2.217   8.465 -10.238  0.00  0.00           H
ATOM   3041  CA LTRP X 199      -1.543   9.350  -8.421  0.00  0.00           C
ATOM   3042  HA LTRP X 199      -0.670   9.956  -8.170  0.00  0.00           H
ATOM   3043  CB LTRP X 199      -2.774  10.263  -8.430  0.00  0.00           C
ATOM   3044  HB2LTRP X 199      -3.660   9.666  -8.650  0.00  0.00           H
ATOM   3045  HB3LTRP X 199      -2.900  10.692  -7.435  0.00  0.00           H
ATOM   3046  CG LTRP X 199      -2.696  11.383  -9.418  0.00  0.00           C
ATOM   3047  CD1LTRP X 199      -3.157  11.348 -10.689  0.00  0.00           C
ATOM   3048  HD1LTRP X 199      -3.651  10.498 -11.147  0.00  0.00           H
ATOM   3049  NE1LTRP X 199      -2.822  12.519 -11.339  0.00  0.00           N
ATOM   3050  HE1LTRP X 199      -2.996  12.675 -12.331  0.00  0.00           H
ATOM   3051  CE2LTRP X 199      -2.127  13.373 -10.510  0.00  0.00           C
ATOM   3052  CZ2LTRP X 199      -1.582  14.650 -10.689  0.00  0.00           C
ATOM   3053  HZ2LTRP X 199      -1.672  15.152 -11.641  0.00  0.00           H
ATOM   3054  CH2LTRP X 199      -0.926  15.265  -9.610  0.00  0.00           C
ATOM   3055  HH2LTRP X 199      -0.511  16.251  -9.729  0.00  0.00           H
ATOM   3056  CZ3LTRP X 199      -0.804  14.599  -8.378  0.00  0.00           C
ATOM   3057  HZ3LTRP X 199      -0.290  15.079  -7.556  0.00  0.00           H
ATOM   3058  CE3LTRP X 199      -1.340  13.308  -8.214  0.00  0.00           C
ATOM   3059  HE3LTRP X 199      -1.230  12.798  -7.268  0.00  0.00           H
ATOM   3060  CD2LTRP X 199      -2.024  12.669  -9.272  0.00  0.00           C
ATOM   3061  C  LTRP X 199      -1.700   8.261  -7.358  0.00  0.00           C
ATOM   3062  O  LTRP X 199      -2.483   7.331  -7.557  0.00  0.00           O
ATOM   3063  N  LLEU X 200      -1.011   8.392  -6.218  0.00  0.00           N
ATOM   3064  H  LLEU X 200      -0.383   9.186  -6.126  0.00  0.00           H
ATOM   3065  CA LLEU X 200      -1.160   7.494  -5.066  0.00  0.00           C
ATOM   3066  HA LLEU X 200      -1.236   6.473  -5.434  0.00  0.00           H
ATOM   3067  CB LLEU X 200       0.097   7.584  -4.179  0.00  0.00           C
ATOM   3068  HB2LLEU X 200       0.963   7.349  -4.792  0.00  0.00           H
ATOM   3069  HB3LLEU X 200       0.203   8.612  -3.827  0.00  0.00           H
ATOM   3070  CG LLEU X 200       0.087   6.642  -2.957  0.00  0.00           C
ATOM   3071  HG LLEU X 200      -0.780   6.857  -2.333  0.00  0.00           H
ATOM   3072  CD1LLEU X 200       0.046   5.166  -3.360  0.00  0.00           C
ATOM   3073 HD11LLEU X 200       0.878   4.932  -4.025  0.00  0.00           H
ATOM   3074 HD12LLEU X 200       0.124   4.539  -2.471  0.00  0.00           H
ATOM   3075 HD13LLEU X 200      -0.896   4.930  -3.853  0.00  0.00           H
ATOM   3076  CD2LLEU X 200       1.346   6.870  -2.118  0.00  0.00           C
ATOM   3077 HD21LLEU X 200       1.377   7.903  -1.773  0.00  0.00           H
ATOM   3078 HD22LLEU X 200       1.334   6.210  -1.250  0.00  0.00           H
ATOM   3079 HD23LLEU X 200       2.236   6.659  -2.711  0.00  0.00           H
ATOM   3080  C  LLEU X 200      -2.450   7.801  -4.293  0.00  0.00           C
ATOM   3081  O  LLEU X 200      -2.501   8.730  -3.492  0.00  0.00           O
ATOM   3082  N  LILE X 201      -3.503   7.022  -4.534  0.00  0.00           N
ATOM   3083  H  LILE X 201      -3.385   6.238  -5.167  0.00  0.00           H
ATOM   3084  CA LILE X 201      -4.821   7.228  -3.915  0.00  0.00           C
ATOM   3085  HA LILE X 201      -4.974   8.299  -3.775  0.00  0.00           H
ATOM   3086  CB LILE X 201      -5.926   6.708  -4.862  0.00  0.00           C
ATOM   3087  HB LILE X 201      -5.777   5.637  -5.006  0.00  0.00           H
ATOM   3088  CG2LILE X 201      -7.333   6.889  -4.265  0.00  0.00           C
ATOM   3089 HG21LILE X 201      -7.507   7.934  -4.007  0.00  0.00           H
ATOM   3090 HG22LILE X 201      -8.087   6.566  -4.983  0.00  0.00           H
ATOM   3091 HG23LILE X 201      -7.441   6.277  -3.369  0.00  0.00           H
ATOM   3092  CG1LILE X 201      -5.854   7.376  -6.256  0.00  0.00           C
ATOM   3093 HG12LILE X 201      -5.014   6.954  -6.807  0.00  0.00           H
ATOM   3094 HG13LILE X 201      -6.755   7.127  -6.818  0.00  0.00           H
ATOM   3095  CD1LILE X 201      -5.692   8.905  -6.233  0.00  0.00           C
ATOM   3096 HD11LILE X 201      -4.703   9.180  -5.866  0.00  0.00           H
ATOM   3097 HD12LILE X 201      -5.791   9.302  -7.241  0.00  0.00           H
ATOM   3098 HD13LILE X 201      -6.450   9.356  -5.594  0.00  0.00           H
ATOM   3099  C  LILE X 201      -4.888   6.623  -2.509  0.00  0.00           C
ATOM   3100  O  LILE X 201      -5.543   7.193  -1.630  0.00  0.00           O
ATOM   3101  N  LGLY X 202      -4.166   5.522  -2.274  0.00  0.00           N
ATOM   3102  H  LGLY X 202      -3.649   5.102  -3.039  0.00  0.00           H
ATOM   3103  CA LGLY X 202      -3.994   4.955  -0.940  0.00  0.00           C
ATOM   3104  HA2LGLY X 202      -3.707   5.763  -0.277  0.00  0.00           H
ATOM   3105  HA3LGLY X 202      -4.944   4.549  -0.593  0.00  0.00           H
ATOM   3106  C  LGLY X 202      -2.930   3.866  -0.823  0.00  0.00           C
ATOM   3107  O  LGLY X 202      -2.450   3.352  -1.831  0.00  0.00           O
ATOM   3108  N  LASH X 203      -2.582   3.516   0.417  0.00  0.00           N
ATOM   3109  H  LASH X 203      -2.999   4.021   1.189  0.00  0.00           H
ATOM   3110  CA LASH X 203      -1.807   2.314   0.760  0.00  0.00           C
ATOM   3111  HA LASH X 203      -1.266   1.976  -0.123  0.00  0.00           H
ATOM   3112  CB LASH X 203      -0.758   2.643   1.836  0.00  0.00           C
ATOM   3113  HB2LASH X 203      -0.130   1.765   1.984  0.00  0.00           H
ATOM   3114  HB3LASH X 203      -0.117   3.451   1.487  0.00  0.00           H
ATOM   3115  CG LASH X 203      -1.367   3.041   3.180  0.00  0.00           C
ATOM   3116  OD1LASH X 203      -2.050   4.044   3.367  0.00  0.00           O
ATOM   3117  OD2LASH X 203      -1.126   2.161   4.175  0.00  0.00           O
ATOM   3118  HD2LASH X 203      -1.484   2.503   5.016  0.00  0.00           H
ATOM   3119  C  LASH X 203      -2.741   1.177   1.218  0.00  0.00           C
ATOM   3120  O  LASH X 203      -3.762   1.444   1.861  0.00  0.00           O
ATOM   3121  N  LTHR X 204      -2.417  -0.079   0.902  0.00  0.00           N
ATOM   3122  H  LTHR X 204      -1.594  -0.230   0.321  0.00  0.00           H
ATOM   3123  CA LTHR X 204      -3.218  -1.259   1.293  0.00  0.00           C
ATOM   3124  HA LTHR X 204      -4.245  -1.110   0.969  0.00  0.00           H
ATOM   3125  CB LTHR X 204      -2.693  -2.527   0.596  0.00  0.00           C
ATOM   3126  HB LTHR X 204      -1.644  -2.672   0.847  0.00  0.00           H
ATOM   3127  CG2LTHR X 204      -3.495  -3.779   0.960  0.00  0.00           C
ATOM   3128 HG21LTHR X 204      -4.548  -3.623   0.725  0.00  0.00           H
ATOM   3129 HG22LTHR X 204      -3.120  -4.622   0.382  0.00  0.00           H
ATOM   3130 HG23LTHR X 204      -3.390  -4.015   2.018  0.00  0.00           H
ATOM   3131  OG1LTHR X 204      -2.827  -2.396  -0.797  0.00  0.00           O
ATOM   3132  HG1LTHR X 204      -1.945  -2.340  -1.202  0.00  0.00           H
ATOM   3133  C  LTHR X 204      -3.233  -1.457   2.814  0.00  0.00           C
ATOM   3134  O  LTHR X 204      -2.169  -1.504   3.427  0.00  0.00           O
ATOM   3135  N  LSER X 205      -4.412  -1.624   3.431  0.00  0.00           N
ATOM   3136  H  LSER X 205      -5.263  -1.567   2.885  0.00  0.00           H
ATOM   3137  CA LSER X 205      -4.544  -1.760   4.895  0.00  0.00           C
ATOM   3138  HA LSER X 205      -3.550  -1.860   5.326  0.00  0.00           H
ATOM   3139  CB LSER X 205      -5.113  -0.461   5.482  0.00  0.00           C
ATOM   3140  HB2LSER X 205      -4.395   0.346   5.325  0.00  0.00           H
ATOM   3141  HB3LSER X 205      -6.034  -0.207   4.956  0.00  0.00           H
ATOM   3142  OG LSER X 205      -5.408  -0.566   6.861  0.00  0.00           O
ATOM   3143  HG LSER X 205      -4.575  -0.591   7.393  0.00  0.00           H
ATOM   3144  C  LSER X 205      -5.308  -3.020   5.337  0.00  0.00           C
ATOM   3145  O  LSER X 205      -4.699  -3.919   5.926  0.00  0.00           O
ATOM   3146  N  LTRP X 206      -6.615  -3.133   5.058  0.00  0.00           N
ATOM   3147  H  LTRP X 206      -7.068  -2.414   4.503  0.00  0.00           H
ATOM   3148  CA LTRP X 206      -7.452  -4.190   5.655  0.00  0.00           C
ATOM   3149  HA LTRP X 206      -6.815  -5.060   5.813  0.00  0.00           H
ATOM   3150  CB LTRP X 206      -7.938  -3.740   7.049  0.00  0.00           C
ATOM   3151  HB2LTRP X 206      -8.349  -4.611   7.556  0.00  0.00           H
ATOM   3152  HB3LTRP X 206      -7.066  -3.434   7.630  0.00  0.00           H
ATOM   3153  CG LTRP X 206      -8.979  -2.662   7.164  0.00  0.00           C
ATOM   3154  CD1LTRP X 206      -8.724  -1.339   7.283  0.00  0.00           C
ATOM   3155  HD1LTRP X 206      -7.736  -0.901   7.263  0.00  0.00           H
ATOM   3156  NE1LTRP X 206      -9.898  -0.647   7.501  0.00  0.00           N
ATOM   3157  HE1LTRP X 206      -9.944   0.358   7.612  0.00  0.00           H
ATOM   3158  CE2LTRP X 206     -10.982  -1.494   7.529  0.00  0.00           C
ATOM   3159  CZ2LTRP X 206     -12.348  -1.281   7.755  0.00  0.00           C
ATOM   3160  HZ2LTRP X 206     -12.712  -0.288   7.972  0.00  0.00           H
ATOM   3161  CH2LTRP X 206     -13.232  -2.371   7.671  0.00  0.00           C
ATOM   3162  HH2LTRP X 206     -14.294  -2.224   7.810  0.00  0.00           H
ATOM   3163  CZ3LTRP X 206     -12.733  -3.655   7.394  0.00  0.00           C
ATOM   3164  HZ3LTRP X 206     -13.418  -4.490   7.319  0.00  0.00           H
ATOM   3165  CE3LTRP X 206     -11.350  -3.862   7.214  0.00  0.00           C
ATOM   3166  HE3LTRP X 206     -10.980  -4.857   7.024  0.00  0.00           H
ATOM   3167  CD2LTRP X 206     -10.435  -2.787   7.268  0.00  0.00           C
ATOM   3168  C  LTRP X 206      -8.603  -4.689   4.772  0.00  0.00           C
ATOM   3169  O  LTRP X 206      -8.967  -4.077   3.774  0.00  0.00           O
ATOM   3170  N  LGLY X 207      -9.179  -5.833   5.149  0.00  0.00           N
ATOM   3171  H  LGLY X 207      -8.771  -6.328   5.929  0.00  0.00           H
ATOM   3172  CA LGLY X 207     -10.388  -6.404   4.543  0.00  0.00           C
ATOM   3173  HA2LGLY X 207     -11.206  -5.688   4.633  0.00  0.00           H
ATOM   3174  HA3LGLY X 207     -10.222  -6.590   3.483  0.00  0.00           H
ATOM   3175  C  LGLY X 207     -10.796  -7.717   5.220  0.00  0.00           C
ATOM   3176  O  LGLY X 207      -9.955  -8.401   5.806  0.00  0.00           O
ATOM   3177  N  LSER X 208     -12.085  -8.061   5.203  0.00  0.00           N
ATOM   3178  H  LSER X 208     -12.751  -7.445   4.750  0.00  0.00           H
ATOM   3179  CA LSER X 208     -12.595  -9.297   5.820  0.00  0.00           C
ATOM   3180  HA LSER X 208     -11.990  -9.535   6.695  0.00  0.00           H
ATOM   3181  CB LSER X 208     -14.030  -9.104   6.322  0.00  0.00           C
ATOM   3182  HB2LSER X 208     -14.688  -8.898   5.478  0.00  0.00           H
ATOM   3183  HB3LSER X 208     -14.359 -10.016   6.820  0.00  0.00           H
ATOM   3184  OG LSER X 208     -14.080  -8.024   7.238  0.00  0.00           O
ATOM   3185  HG LSER X 208     -14.873  -8.090   7.801  0.00  0.00           H
ATOM   3186  C  LSER X 208     -12.505 -10.473   4.839  0.00  0.00           C
ATOM   3187  O  LSER X 208     -13.251 -10.530   3.859  0.00  0.00           O
ATOM   3188  N  LGLY X 209     -11.580 -11.407   5.087  0.00  0.00           N
ATOM   3189  H  LGLY X 209     -10.964 -11.257   5.871  0.00  0.00           H
ATOM   3190  CA LGLY X 209     -11.200 -12.446   4.118  0.00  0.00           C
ATOM   3191  HA2LGLY X 209     -10.560 -13.185   4.599  0.00  0.00           H
ATOM   3192  HA3LGLY X 209     -12.094 -12.957   3.758  0.00  0.00           H
ATOM   3193  C  LGLY X 209     -10.445 -11.866   2.915  0.00  0.00           C
ATOM   3194  O  LGLY X 209      -9.896 -10.765   3.011  0.00  0.00           O
ATOM   3195  N  LCYX X 210     -10.420 -12.576   1.788  0.00  0.00           N
ATOM   3196  H  LCYX X 210     -10.821 -13.511   1.805  0.00  0.00           H
ATOM   3197  CA LCYX X 210      -9.912 -12.062   0.509  0.00  0.00           C
ATOM   3198  HA LCYX X 210      -9.808 -10.979   0.573  0.00  0.00           H
ATOM   3199  CB LCYX X 210      -8.520 -12.639   0.205  0.00  0.00           C
ATOM   3200  HB2LCYX X 210      -8.606 -13.712   0.037  0.00  0.00           H
ATOM   3201  HB3LCYX X 210      -8.165 -12.186  -0.722  0.00  0.00           H
ATOM   3202  SG LCYX X 210      -7.257 -12.353   1.473  0.00  0.00           S
ATOM   3203  C  LCYX X 210     -10.889 -12.356  -0.639  0.00  0.00           C
ATOM   3204  O  LCYX X 210     -11.313 -13.501  -0.819  0.00  0.00           O
ATOM   3205  N  LALA X 211     -11.215 -11.332  -1.435  0.00  0.00           N
ATOM   3206  H  LALA X 211     -10.873 -10.408  -1.182  0.00  0.00           H
ATOM   3207  CA LALA X 211     -12.052 -11.414  -2.639  0.00  0.00           C
ATOM   3208  HA LALA X 211     -12.216 -10.392  -2.968  0.00  0.00           H
ATOM   3209  CB LALA X 211     -11.255 -12.092  -3.764  0.00  0.00           C
ATOM   3210  HB1LALA X 211     -11.110 -13.149  -3.539  0.00  0.00           H
ATOM   3211  HB2LALA X 211     -11.789 -12.003  -4.709  0.00  0.00           H
ATOM   3212  HB3LALA X 211     -10.286 -11.607  -3.871  0.00  0.00           H
ATOM   3213  C  LALA X 211     -13.475 -11.985  -2.441  0.00  0.00           C
ATOM   3214  O  LALA X 211     -14.083 -12.456  -3.409  0.00  0.00           O
ATOM   3215  N  LLYS X 212     -14.027 -11.962  -1.217  0.00  0.00           N
ATOM   3216  H  LLYS X 212     -13.500 -11.514  -0.469  0.00  0.00           H
ATOM   3217  CA LLYS X 212     -15.419 -12.367  -0.946  0.00  0.00           C
ATOM   3218  HA LLYS X 212     -15.646 -13.244  -1.551  0.00  0.00           H
ATOM   3219  CB LLYS X 212     -15.627 -12.736   0.541  0.00  0.00           C
ATOM   3220  HB2LLYS X 212     -14.982 -12.127   1.173  0.00  0.00           H
ATOM   3221  HB3LLYS X 212     -16.658 -12.503   0.815  0.00  0.00           H
ATOM   3222  CG LLYS X 212     -15.409 -14.226   0.864  0.00  0.00           C
ATOM   3223  HG2LLYS X 212     -15.656 -14.390   1.914  0.00  0.00           H
ATOM   3224  HG3LLYS X 212     -16.091 -14.823   0.257  0.00  0.00           H
ATOM   3225  CD LLYS X 212     -13.974 -14.703   0.620  0.00  0.00           C
ATOM   3226  HD2LLYS X 212     -13.732 -14.551  -0.430  0.00  0.00           H
ATOM   3227  HD3LLYS X 212     -13.287 -14.113   1.231  0.00  0.00           H
ATOM   3228  CE LLYS X 212     -13.810 -16.191   0.954  0.00  0.00           C
ATOM   3229  HE2LLYS X 212     -14.045 -16.351   2.011  0.00  0.00           H
ATOM   3230  HE3LLYS X 212     -14.516 -16.774   0.357  0.00  0.00           H
ATOM   3231  NZ LLYS X 212     -12.426 -16.633   0.677  0.00  0.00           N
ATOM   3232  HZ1LLYS X 212     -11.789 -16.136   1.300  0.00  0.00           H
ATOM   3233  HZ2LLYS X 212     -12.292 -17.632   0.826  0.00  0.00           H
ATOM   3234  HZ3LLYS X 212     -12.160 -16.426  -0.280  0.00  0.00           H
ATOM   3235  C  LLYS X 212     -16.405 -11.276  -1.377  0.00  0.00           C
ATOM   3236  O  LLYS X 212     -16.183 -10.087  -1.136  0.00  0.00           O
ATOM   3237  N  LALA X 213     -17.534 -11.691  -1.951  0.00  0.00           N
ATOM   3238  H  LALA X 213     -17.634 -12.675  -2.168  0.00  0.00           H
ATOM   3239  CA LALA X 213     -18.640 -10.797  -2.283  0.00  0.00           C
ATOM   3240  HA LALA X 213     -18.283 -10.090  -3.033  0.00  0.00           H
ATOM   3241  CB LALA X 213     -19.772 -11.613  -2.911  0.00  0.00           C
ATOM   3242  HB1LALA X 213     -20.135 -12.349  -2.198  0.00  0.00           H
ATOM   3243  HB2LALA X 213     -20.599 -10.956  -3.179  0.00  0.00           H
ATOM   3244  HB3LALA X 213     -19.418 -12.120  -3.809  0.00  0.00           H
ATOM   3245  C  LALA X 213     -19.113  -9.986  -1.057  0.00  0.00           C
ATOM   3246  O  LALA X 213     -19.146 -10.481   0.074  0.00  0.00           O
ATOM   3247  N  LTYR X 214     -19.433  -8.712  -1.294  0.00  0.00           N
ATOM   3248  H  LTYR X 214     -19.502  -8.449  -2.271  0.00  0.00           H
ATOM   3249  CA LTYR X 214     -19.745  -7.674  -0.303  0.00  0.00           C
ATOM   3250  HA LTYR X 214     -19.788  -6.739  -0.860  0.00  0.00           H
ATOM   3251  CB LTYR X 214     -21.151  -7.886   0.284  0.00  0.00           C
ATOM   3252  HB2LTYR X 214     -21.161  -8.808   0.867  0.00  0.00           H
ATOM   3253  HB3LTYR X 214     -21.372  -7.070   0.972  0.00  0.00           H
ATOM   3254  CG LTYR X 214     -22.264  -7.936  -0.745  0.00  0.00           C
ATOM   3255  CD1LTYR X 214     -22.896  -6.747  -1.166  0.00  0.00           C
ATOM   3256  HD1LTYR X 214     -22.573  -5.796  -0.768  0.00  0.00           H
ATOM   3257  CE1LTYR X 214     -23.949  -6.797  -2.103  0.00  0.00           C
ATOM   3258  HE1LTYR X 214     -24.424  -5.890  -2.441  0.00  0.00           H
ATOM   3259  CZ LTYR X 214     -24.378  -8.041  -2.616  0.00  0.00           C
ATOM   3260  OH LTYR X 214     -25.394  -8.110  -3.517  0.00  0.00           O
ATOM   3261  HH LTYR X 214     -25.942  -7.315  -3.525  0.00  0.00           H
ATOM   3262  CE2LTYR X 214     -23.763  -9.226  -2.168  0.00  0.00           C
ATOM   3263  HE2LTYR X 214     -24.112 -10.176  -2.542  0.00  0.00           H
ATOM   3264  CD2LTYR X 214     -22.705  -9.176  -1.243  0.00  0.00           C
ATOM   3265  HD2LTYR X 214     -22.250 -10.100  -0.905  0.00  0.00           H
ATOM   3266  C  LTYR X 214     -18.663  -7.436   0.773  0.00  0.00           C
ATOM   3267  O  LTYR X 214     -18.944  -6.789   1.783  0.00  0.00           O
ATOM   3268  N  LARG X 215     -17.422  -7.912   0.587  0.00  0.00           N
ATOM   3269  H  LARG X 215     -17.251  -8.498  -0.226  0.00  0.00           H
ATOM   3270  CA LARG X 215     -16.291  -7.709   1.516  0.00  0.00           C
ATOM   3271  HA LARG X 215     -16.536  -6.933   2.240  0.00  0.00           H
ATOM   3272  CB LARG X 215     -16.025  -9.009   2.307  0.00  0.00           C
ATOM   3273  HB2LARG X 215     -15.719  -9.786   1.605  0.00  0.00           H
ATOM   3274  HB3LARG X 215     -15.196  -8.835   2.994  0.00  0.00           H
ATOM   3275  CG LARG X 215     -17.220  -9.555   3.111  0.00  0.00           C
ATOM   3276  HG2LARG X 215     -18.056  -9.744   2.438  0.00  0.00           H
ATOM   3277  HG3LARG X 215     -16.926 -10.513   3.544  0.00  0.00           H
ATOM   3278  CD LARG X 215     -17.685  -8.635   4.250  0.00  0.00           C
ATOM   3279  HD2LARG X 215     -16.878  -8.541   4.977  0.00  0.00           H
ATOM   3280  HD3LARG X 215     -17.894  -7.636   3.868  0.00  0.00           H
ATOM   3281  NE LARG X 215     -18.881  -9.180   4.927  0.00  0.00           N
ATOM   3282  HE LARG X 215     -18.737  -9.840   5.668  0.00  0.00           H
ATOM   3283  CZ LARG X 215     -20.147  -8.901   4.665  0.00  0.00           C
ATOM   3284  NH1LARG X 215     -20.506  -8.085   3.722  0.00  0.00           N
ATOM   3285 HH11LARG X 215     -19.806  -7.627   3.155  0.00  0.00           H
ATOM   3286 HH12LARG X 215     -21.477  -7.824   3.592  0.00  0.00           H
ATOM   3287  NH2LARG X 215     -21.081  -9.454   5.377  0.00  0.00           N
ATOM   3288 HH21LARG X 215     -20.849 -10.075   6.139  0.00  0.00           H
ATOM   3289 HH22LARG X 215     -22.058  -9.289   5.149  0.00  0.00           H
ATOM   3290  C  LARG X 215     -15.049  -7.197   0.754  0.00  0.00           C
ATOM   3291  O  LARG X 215     -14.100  -7.963   0.565  0.00  0.00           O
ATOM   3292  N  LPRO X 216     -15.062  -5.938   0.264  0.00  0.00           N
ATOM   3293  CD LPRO X 216     -16.128  -4.959   0.451  0.00  0.00           C
ATOM   3294  HD2LPRO X 216     -16.418  -4.879   1.499  0.00  0.00           H
ATOM   3295  HD3LPRO X 216     -16.988  -5.236  -0.160  0.00  0.00           H
ATOM   3296  CG LPRO X 216     -15.574  -3.620  -0.034  0.00  0.00           C
ATOM   3297  HG2LPRO X 216     -15.062  -3.110   0.783  0.00  0.00           H
ATOM   3298  HG3LPRO X 216     -16.357  -2.986  -0.451  0.00  0.00           H
ATOM   3299  CB LPRO X 216     -14.560  -4.047  -1.092  0.00  0.00           C
ATOM   3300  HB2LPRO X 216     -13.812  -3.273  -1.264  0.00  0.00           H
ATOM   3301  HB3LPRO X 216     -15.080  -4.282  -2.022  0.00  0.00           H
ATOM   3302  CA LPRO X 216     -13.966  -5.335  -0.509  0.00  0.00           C
ATOM   3303  HA LPRO X 216     -13.680  -5.983  -1.335  0.00  0.00           H
ATOM   3304  C  LPRO X 216     -12.715  -5.052   0.341  0.00  0.00           C
ATOM   3305  O  LPRO X 216     -12.741  -5.185   1.567  0.00  0.00           O
ATOM   3306  N  LGLY X 217     -11.630  -4.615  -0.298  0.00  0.00           N
ATOM   3307  H  LGLY X 217     -11.683  -4.481  -1.298  0.00  0.00           H
ATOM   3308  CA LGLY X 217     -10.443  -4.100   0.389  0.00  0.00           C
ATOM   3309  HA2LGLY X 217     -10.238  -4.711   1.269  0.00  0.00           H
ATOM   3310  HA3LGLY X 217      -9.576  -4.169  -0.268  0.00  0.00           H
ATOM   3311  C  LGLY X 217     -10.600  -2.640   0.831  0.00  0.00           C
ATOM   3312  O  LGLY X 217     -11.366  -1.872   0.238  0.00  0.00           O
ATOM   3313  N  LVAL X 218      -9.850  -2.257   1.864  0.00  0.00           N
ATOM   3314  H  LVAL X 218      -9.282  -2.962   2.326  0.00  0.00           H
ATOM   3315  CA LVAL X 218      -9.848  -0.924   2.480  0.00  0.00           C
ATOM   3316  HA LVAL X 218     -10.408  -0.254   1.831  0.00  0.00           H
ATOM   3317  CB LVAL X 218     -10.557  -0.923   3.851  0.00  0.00           C
ATOM   3318  HB LVAL X 218      -9.950  -1.481   4.563  0.00  0.00           H
ATOM   3319  CG1LVAL X 218     -10.735   0.510   4.372  0.00  0.00           C
ATOM   3320 HG11LVAL X 218     -11.278   1.108   3.641  0.00  0.00           H
ATOM   3321 HG12LVAL X 218     -11.298   0.496   5.304  0.00  0.00           H
ATOM   3322 HG13LVAL X 218      -9.764   0.964   4.570  0.00  0.00           H
ATOM   3323  CG2LVAL X 218     -11.947  -1.574   3.791  0.00  0.00           C
ATOM   3324 HG21LVAL X 218     -11.852  -2.633   3.552  0.00  0.00           H
ATOM   3325 HG22LVAL X 218     -12.436  -1.499   4.763  0.00  0.00           H
ATOM   3326 HG23LVAL X 218     -12.560  -1.083   3.036  0.00  0.00           H
ATOM   3327  C  LVAL X 218      -8.416  -0.386   2.580  0.00  0.00           C
ATOM   3328  O  LVAL X 218      -7.481  -1.092   2.970  0.00  0.00           O
ATOM   3329  N  LTYR X 219      -8.260   0.884   2.210  0.00  0.00           N
ATOM   3330  H  LTYR X 219      -9.097   1.389   1.941  0.00  0.00           H
ATOM   3331  CA LTYR X 219      -6.996   1.551   1.901  0.00  0.00           C
ATOM   3332  HA LTYR X 219      -6.166   0.927   2.233  0.00  0.00           H
ATOM   3333  CB LTYR X 219      -6.896   1.728   0.370  0.00  0.00           C
ATOM   3334  HB2LTYR X 219      -7.707   2.378   0.037  0.00  0.00           H
ATOM   3335  HB3LTYR X 219      -5.960   2.240   0.142  0.00  0.00           H
ATOM   3336  CG LTYR X 219      -6.956   0.434  -0.436  0.00  0.00           C
ATOM   3337  CD1LTYR X 219      -8.191  -0.201  -0.696  0.00  0.00           C
ATOM   3338  HD1LTYR X 219      -9.112   0.256  -0.363  0.00  0.00           H
ATOM   3339  CE1LTYR X 219      -8.228  -1.449  -1.352  0.00  0.00           C
ATOM   3340  HE1LTYR X 219      -9.170  -1.947  -1.523  0.00  0.00           H
ATOM   3341  CZ LTYR X 219      -7.029  -2.058  -1.778  0.00  0.00           C
ATOM   3342  OH LTYR X 219      -7.031  -3.297  -2.341  0.00  0.00           O
ATOM   3343  HH LTYR X 219      -7.926  -3.589  -2.613  0.00  0.00           H
ATOM   3344  CE2LTYR X 219      -5.808  -1.382  -1.596  0.00  0.00           C
ATOM   3345  HE2LTYR X 219      -4.900  -1.834  -1.963  0.00  0.00           H
ATOM   3346  CD2LTYR X 219      -5.769  -0.144  -0.926  0.00  0.00           C
ATOM   3347  HD2LTYR X 219      -4.818   0.349  -0.777  0.00  0.00           H
ATOM   3348  C  LTYR X 219      -6.913   2.901   2.633  0.00  0.00           C
ATOM   3349  O  LTYR X 219      -7.939   3.551   2.854  0.00  0.00           O
ATOM   3350  N  LGLY X 220      -5.713   3.346   3.016  0.00  0.00           N
ATOM   3351  H  LGLY X 220      -4.895   2.788   2.786  0.00  0.00           H
ATOM   3352  CA LGLY X 220      -5.518   4.642   3.684  0.00  0.00           C
ATOM   3353  HA2LGLY X 220      -6.214   4.730   4.519  0.00  0.00           H
ATOM   3354  HA3LGLY X 220      -4.504   4.697   4.080  0.00  0.00           H
ATOM   3355  C  LGLY X 220      -5.725   5.822   2.725  0.00  0.00           C
ATOM   3356  O  LGLY X 220      -5.117   5.856   1.661  0.00  0.00           O
ATOM   3357  N  LASN X 221      -6.573   6.796   3.071  0.00  0.00           N
ATOM   3358  H  LASN X 221      -7.022   6.735   3.977  0.00  0.00           H
ATOM   3359  CA LASN X 221      -6.899   7.941   2.203  0.00  0.00           C
ATOM   3360  HA LASN X 221      -6.993   7.581   1.176  0.00  0.00           H
ATOM   3361  CB LASN X 221      -8.268   8.502   2.645  0.00  0.00           C
ATOM   3362  HB2LASN X 221      -8.978   7.683   2.730  0.00  0.00           H
ATOM   3363  HB3LASN X 221      -8.163   8.966   3.622  0.00  0.00           H
ATOM   3364  CG LASN X 221      -8.877   9.528   1.701  0.00  0.00           C
ATOM   3365  OD1LASN X 221      -8.394   9.805   0.611  0.00  0.00           O
ATOM   3366  ND2LASN X 221      -9.985  10.117   2.085  0.00  0.00           N
ATOM   3367 HD21LASN X 221     -10.503  10.689   1.432  0.00  0.00           H
ATOM   3368 HD22LASN X 221     -10.387   9.899   2.994  0.00  0.00           H
ATOM   3369  C  LASN X 221      -5.777   9.004   2.224  0.00  0.00           C
ATOM   3370  O  LASN X 221      -5.853   9.973   2.981  0.00  0.00           O
ATOM   3371  N  LVAL X 222      -4.730   8.828   1.409  0.00  0.00           N
ATOM   3372  H  LVAL X 222      -4.736   8.003   0.819  0.00  0.00           H
ATOM   3373  CA LVAL X 222      -3.476   9.614   1.480  0.00  0.00           C
ATOM   3374  HA LVAL X 222      -3.063   9.455   2.467  0.00  0.00           H
ATOM   3375  CB LVAL X 222      -2.427   9.081   0.478  0.00  0.00           C
ATOM   3376  HB LVAL X 222      -2.880   9.024  -0.512  0.00  0.00           H
ATOM   3377  CG1LVAL X 222      -1.151   9.933   0.395  0.00  0.00           C
ATOM   3378 HG11LVAL X 222      -0.670   9.990   1.372  0.00  0.00           H
ATOM   3379 HG12LVAL X 222      -0.459   9.492  -0.322  0.00  0.00           H
ATOM   3380 HG13LVAL X 222      -1.384  10.944   0.068  0.00  0.00           H
ATOM   3381  CG2LVAL X 222      -1.957   7.680   0.897  0.00  0.00           C
ATOM   3382 HG21LVAL X 222      -2.804   7.039   1.121  0.00  0.00           H
ATOM   3383 HG22LVAL X 222      -1.375   7.231   0.092  0.00  0.00           H
ATOM   3384 HG23LVAL X 222      -1.338   7.740   1.791  0.00  0.00           H
ATOM   3385  C  LVAL X 222      -3.666  11.135   1.384  0.00  0.00           C
ATOM   3386  O  LVAL X 222      -2.955  11.861   2.075  0.00  0.00           O
ATOM   3387  N  LMET X 223      -4.680  11.639   0.671  0.00  0.00           N
ATOM   3388  H  LMET X 223      -5.224  10.995   0.101  0.00  0.00           H
ATOM   3389  CA LMET X 223      -5.013  13.077   0.618  0.00  0.00           C
ATOM   3390  HA LMET X 223      -4.127  13.605   0.262  0.00  0.00           H
ATOM   3391  CB LMET X 223      -6.137  13.278  -0.413  0.00  0.00           C
ATOM   3392  HB2LMET X 223      -5.972  12.602  -1.253  0.00  0.00           H
ATOM   3393  HB3LMET X 223      -7.094  13.024   0.046  0.00  0.00           H
ATOM   3394  CG LMET X 223      -6.199  14.706  -0.975  0.00  0.00           C
ATOM   3395  HG2LMET X 223      -6.143  15.419  -0.156  0.00  0.00           H
ATOM   3396  HG3LMET X 223      -5.328  14.866  -1.611  0.00  0.00           H
ATOM   3397  SD LMET X 223      -7.697  15.107  -1.922  0.00  0.00           S
ATOM   3398  CE LMET X 223      -7.708  13.761  -3.135  0.00  0.00           C
ATOM   3399  HE1LMET X 223      -7.920  12.814  -2.636  0.00  0.00           H
ATOM   3400  HE2LMET X 223      -8.483  13.949  -3.876  0.00  0.00           H
ATOM   3401  HE3LMET X 223      -6.737  13.699  -3.624  0.00  0.00           H
ATOM   3402  C  LMET X 223      -5.390  13.689   1.992  0.00  0.00           C
ATOM   3403  O  LMET X 223      -5.427  14.914   2.152  0.00  0.00           O
ATOM   3404  N  LVAL X 224      -5.675  12.866   3.009  0.00  0.00           N
ATOM   3405  H  LVAL X 224      -5.667  11.866   2.818  0.00  0.00           H
ATOM   3406  CA LVAL X 224      -5.847  13.284   4.417  0.00  0.00           C
ATOM   3407  HA LVAL X 224      -6.335  14.256   4.437  0.00  0.00           H
ATOM   3408  CB LVAL X 224      -6.766  12.286   5.163  0.00  0.00           C
ATOM   3409  HB LVAL X 224      -6.303  11.300   5.166  0.00  0.00           H
ATOM   3410  CG1LVAL X 224      -7.032  12.682   6.621  0.00  0.00           C
ATOM   3411 HG11LVAL X 224      -7.432  13.693   6.672  0.00  0.00           H
ATOM   3412 HG12LVAL X 224      -7.747  11.992   7.068  0.00  0.00           H
ATOM   3413 HG13LVAL X 224      -6.114  12.619   7.206  0.00  0.00           H
ATOM   3414  CG2LVAL X 224      -8.133  12.191   4.468  0.00  0.00           C
ATOM   3415 HG21LVAL X 224      -8.015  11.775   3.469  0.00  0.00           H
ATOM   3416 HG22LVAL X 224      -8.795  11.532   5.028  0.00  0.00           H
ATOM   3417 HG23LVAL X 224      -8.592  13.178   4.402  0.00  0.00           H
ATOM   3418  C  LVAL X 224      -4.497  13.448   5.138  0.00  0.00           C
ATOM   3419  O  LVAL X 224      -4.399  14.236   6.085  0.00  0.00           O
ATOM   3420  N  LPHE X 225      -3.453  12.745   4.689  0.00  0.00           N
ATOM   3421  H  LPHE X 225      -3.590  12.175   3.862  0.00  0.00           H
ATOM   3422  CA LPHE X 225      -2.123  12.675   5.307  0.00  0.00           C
ATOM   3423  HA LPHE X 225      -2.202  12.938   6.361  0.00  0.00           H
ATOM   3424  CB LPHE X 225      -1.605  11.224   5.222  0.00  0.00           C
ATOM   3425  HB2LPHE X 225      -1.284  11.048   4.194  0.00  0.00           H
ATOM   3426  HB3LPHE X 225      -0.719  11.138   5.853  0.00  0.00           H
ATOM   3427  CG LPHE X 225      -2.567  10.106   5.611  0.00  0.00           C
ATOM   3428  CD1LPHE X 225      -3.448  10.233   6.702  0.00  0.00           C
ATOM   3429  HD1LPHE X 225      -3.448  11.129   7.301  0.00  0.00           H
ATOM   3430  CE1LPHE X 225      -4.333   9.189   7.026  0.00  0.00           C
ATOM   3431  HE1LPHE X 225      -5.006   9.302   7.862  0.00  0.00           H
ATOM   3432  CZ LPHE X 225      -4.336   8.001   6.274  0.00  0.00           C
ATOM   3433  HZ LPHE X 225      -5.015   7.199   6.526  0.00  0.00           H
ATOM   3434  CE2LPHE X 225      -3.438   7.854   5.204  0.00  0.00           C
ATOM   3435  HE2LPHE X 225      -3.409   6.933   4.637  0.00  0.00           H
ATOM   3436  CD2LPHE X 225      -2.559   8.902   4.881  0.00  0.00           C
ATOM   3437  HD2LPHE X 225      -1.861   8.774   4.069  0.00  0.00           H
ATOM   3438  C  LPHE X 225      -1.078  13.628   4.689  0.00  0.00           C
ATOM   3439  O  LPHE X 225      -0.090  13.927   5.358  0.00  0.00           O
ATOM   3440  N  LTHR X 226      -1.267  14.105   3.449  0.00  0.00           N
ATOM   3441  H  LTHR X 226      -2.057  13.744   2.926  0.00  0.00           H
ATOM   3442  CA LTHR X 226      -0.229  14.782   2.635  0.00  0.00           C
ATOM   3443  HA LTHR X 226       0.496  14.027   2.333  0.00  0.00           H
ATOM   3444  CB LTHR X 226      -0.842  15.357   1.339  0.00  0.00           C
ATOM   3445  HB LTHR X 226      -1.515  16.176   1.595  0.00  0.00           H
ATOM   3446  CG2LTHR X 226       0.208  15.867   0.354  0.00  0.00           C
ATOM   3447 HG21LTHR X 226       0.910  15.070   0.107  0.00  0.00           H
ATOM   3448 HG22LTHR X 226      -0.277  16.215  -0.559  0.00  0.00           H
ATOM   3449 HG23LTHR X 226       0.756  16.702   0.789  0.00  0.00           H
ATOM   3450  OG1LTHR X 226      -1.575  14.363   0.658  0.00  0.00           O
ATOM   3451  HG1LTHR X 226      -1.824  14.721  -0.211  0.00  0.00           H
ATOM   3452  C  LTHR X 226       0.561  15.879   3.370  0.00  0.00           C
ATOM   3453  O  LTHR X 226       1.788  15.887   3.308  0.00  0.00           O
ATOM   3454  N  LASP X 227      -0.092  16.770   4.126  0.00  0.00           N
ATOM   3455  H  LASP X 227      -1.095  16.680   4.226  0.00  0.00           H
ATOM   3456  CA LASP X 227       0.594  17.870   4.832  0.00  0.00           C
ATOM   3457  HA LASP X 227       1.285  18.340   4.129  0.00  0.00           H
ATOM   3458  CB LASP X 227      -0.446  18.923   5.265  0.00  0.00           C
ATOM   3459  HB2LASP X 227      -1.408  18.707   4.800  0.00  0.00           H
ATOM   3460  HB3LASP X 227      -0.595  18.877   6.346  0.00  0.00           H
ATOM   3461  CG LASP X 227      -0.044  20.345   4.866  0.00  0.00           C
ATOM   3462  OD1LASP X 227       0.914  20.893   5.458  0.00  0.00           O
ATOM   3463  OD2LASP X 227      -0.709  20.919   3.970  0.00  0.00           O
ATOM   3464  C  LASP X 227       1.435  17.384   6.034  0.00  0.00           C
ATOM   3465  O  LASP X 227       2.459  17.984   6.370  0.00  0.00           O
ATOM   3466  N  LTRP X 228       1.049  16.275   6.678  0.00  0.00           N
ATOM   3467  H  LTRP X 228       0.255  15.762   6.311  0.00  0.00           H
ATOM   3468  CA LTRP X 228       1.878  15.618   7.697  0.00  0.00           C
ATOM   3469  HA LTRP X 228       2.295  16.381   8.354  0.00  0.00           H
ATOM   3470  CB LTRP X 228       1.017  14.686   8.567  0.00  0.00           C
ATOM   3471  HB2LTRP X 228       0.336  15.294   9.165  0.00  0.00           H
ATOM   3472  HB3LTRP X 228       0.408  14.057   7.919  0.00  0.00           H
ATOM   3473  CG LTRP X 228       1.787  13.779   9.483  0.00  0.00           C
ATOM   3474  CD1LTRP X 228       2.296  14.118  10.691  0.00  0.00           C
ATOM   3475  HD1LTRP X 228       2.180  15.087  11.167  0.00  0.00           H
ATOM   3476  NE1LTRP X 228       3.026  13.061  11.200  0.00  0.00           N
ATOM   3477  HE1LTRP X 228       3.580  13.114  12.058  0.00  0.00           H
ATOM   3478  CE2LTRP X 228       3.041  11.990  10.332  0.00  0.00           C
ATOM   3479  CZ2LTRP X 228       3.655  10.732  10.378  0.00  0.00           C
ATOM   3480  HZ2LTRP X 228       4.250  10.454  11.235  0.00  0.00           H
ATOM   3481  CH2LTRP X 228       3.482   9.842   9.304  0.00  0.00           C
ATOM   3482  HH2LTRP X 228       3.952   8.867   9.325  0.00  0.00           H
ATOM   3483  CZ3LTRP X 228       2.698  10.225   8.200  0.00  0.00           C
ATOM   3484  HZ3LTRP X 228       2.570   9.539   7.373  0.00  0.00           H
ATOM   3485  CE3LTRP X 228       2.090  11.497   8.162  0.00  0.00           C
ATOM   3486  HE3LTRP X 228       1.497  11.784   7.306  0.00  0.00           H
ATOM   3487  CD2LTRP X 228       2.246  12.414   9.226  0.00  0.00           C
ATOM   3488  C  LTRP X 228       3.077  14.890   7.071  0.00  0.00           C
ATOM   3489  O  LTRP X 228       4.167  14.928   7.646  0.00  0.00           O
ATOM   3490  N  LILE X 229       2.909  14.302   5.877  0.00  0.00           N
ATOM   3491  H  LILE X 229       1.982  14.319   5.467  0.00  0.00           H
ATOM   3492  CA LILE X 229       4.007  13.696   5.103  0.00  0.00           C
ATOM   3493  HA LILE X 229       4.526  12.990   5.751  0.00  0.00           H
ATOM   3494  CB LILE X 229       3.479  12.912   3.873  0.00  0.00           C
ATOM   3495  HB LILE X 229       2.910  13.594   3.243  0.00  0.00           H
ATOM   3496  CG2LILE X 229       4.643  12.358   3.026  0.00  0.00           C
ATOM   3497 HG21LILE X 229       5.251  11.672   3.616  0.00  0.00           H
ATOM   3498 HG22LILE X 229       4.268  11.839   2.146  0.00  0.00           H
ATOM   3499 HG23LILE X 229       5.279  13.166   2.667  0.00  0.00           H
ATOM   3500  CG1LILE X 229       2.538  11.765   4.314  0.00  0.00           C
ATOM   3501 HG12LILE X 229       3.096  11.044   4.912  0.00  0.00           H
ATOM   3502 HG13LILE X 229       1.751  12.170   4.945  0.00  0.00           H
ATOM   3503  CD1LILE X 229       1.844  11.029   3.159  0.00  0.00           C
ATOM   3504 HD11LILE X 229       2.563  10.441   2.590  0.00  0.00           H
ATOM   3505 HD12LILE X 229       1.093  10.352   3.565  0.00  0.00           H
ATOM   3506 HD13LILE X 229       1.352  11.745   2.501  0.00  0.00           H
ATOM   3507  C  LILE X 229       5.035  14.770   4.714  0.00  0.00           C
ATOM   3508  O  LILE X 229       6.222  14.592   4.992  0.00  0.00           O
ATOM   3509  N  LTYR X 230       4.592  15.917   4.179  0.00  0.00           N
ATOM   3510  H  LTYR X 230       3.610  15.994   3.931  0.00  0.00           H
ATOM   3511  CA LTYR X 230       5.465  17.073   3.926  0.00  0.00           C
ATOM   3512  HA LTYR X 230       6.225  16.796   3.197  0.00  0.00           H
ATOM   3513  CB LTYR X 230       4.659  18.264   3.380  0.00  0.00           C
ATOM   3514  HB2LTYR X 230       3.864  18.497   4.089  0.00  0.00           H
ATOM   3515  HB3LTYR X 230       5.323  19.130   3.354  0.00  0.00           H
ATOM   3516  CG LTYR X 230       4.048  18.146   1.992  0.00  0.00           C
ATOM   3517  CD1LTYR X 230       4.585  17.287   1.010  0.00  0.00           C
ATOM   3518  HD1LTYR X 230       5.433  16.660   1.230  0.00  0.00           H
ATOM   3519  CE1LTYR X 230       4.052  17.271  -0.292  0.00  0.00           C
ATOM   3520  HE1LTYR X 230       4.484  16.626  -1.044  0.00  0.00           H
ATOM   3521  CZ LTYR X 230       2.988  18.131  -0.626  0.00  0.00           C
ATOM   3522  OH LTYR X 230       2.483  18.140  -1.887  0.00  0.00           O
ATOM   3523  HH LTYR X 230       2.933  17.469  -2.448  0.00  0.00           H
ATOM   3524  CE2LTYR X 230       2.458  19.002   0.348  0.00  0.00           C
ATOM   3525  HE2LTYR X 230       1.663  19.681   0.084  0.00  0.00           H
ATOM   3526  CD2LTYR X 230       2.982  19.001   1.653  0.00  0.00           C
ATOM   3527  HD2LTYR X 230       2.584  19.684   2.389  0.00  0.00           H
ATOM   3528  C  LTYR X 230       6.224  17.504   5.185  0.00  0.00           C
ATOM   3529  O  LTYR X 230       7.440  17.676   5.122  0.00  0.00           O
ATOM   3530  N  LARG X 231       5.557  17.585   6.349  0.00  0.00           N
ATOM   3531  H  LARG X 231       4.550  17.466   6.334  0.00  0.00           H
ATOM   3532  CA LARG X 231       6.232  17.909   7.617  0.00  0.00           C
ATOM   3533  HA LARG X 231       6.699  18.889   7.496  0.00  0.00           H
ATOM   3534  CB LARG X 231       5.221  18.002   8.774  0.00  0.00           C
ATOM   3535  HB2LARG X 231       4.475  18.757   8.528  0.00  0.00           H
ATOM   3536  HB3LARG X 231       4.715  17.048   8.908  0.00  0.00           H
ATOM   3537  CG LARG X 231       5.920  18.388  10.089  0.00  0.00           C
ATOM   3538  HG2LARG X 231       6.623  17.611  10.385  0.00  0.00           H
ATOM   3539  HG3LARG X 231       6.465  19.314   9.937  0.00  0.00           H
ATOM   3540  CD LARG X 231       4.926  18.589  11.227  0.00  0.00           C
ATOM   3541  HD2LARG X 231       4.152  19.278  10.887  0.00  0.00           H
ATOM   3542  HD3LARG X 231       4.474  17.625  11.467  0.00  0.00           H
ATOM   3543  NE LARG X 231       5.572  19.151  12.428  0.00  0.00           N
ATOM   3544  HE LARG X 231       6.579  19.280  12.399  0.00  0.00           H
ATOM   3545  CZ LARG X 231       4.949  19.506  13.536  0.00  0.00           C
ATOM   3546  NH1LARG X 231       3.695  19.228  13.735  0.00  0.00           N
ATOM   3547 HH11LARG X 231       3.209  18.687  13.028  0.00  0.00           H
ATOM   3548 HH12LARG X 231       3.243  19.502  14.594  0.00  0.00           H
ATOM   3549  NH2LARG X 231       5.568  20.141  14.483  0.00  0.00           N
ATOM   3550 HH21LARG X 231       6.538  20.412  14.351  0.00  0.00           H
ATOM   3551 HH22LARG X 231       5.051  20.510  15.266  0.00  0.00           H
ATOM   3552  C  LARG X 231       7.368  16.938   7.944  0.00  0.00           C
ATOM   3553  O  LARG X 231       8.415  17.412   8.382  0.00  0.00           O
ATOM   3554  N  LGLN X 232       7.185  15.628   7.746  0.00  0.00           N
ATOM   3555  H  LGLN X 232       6.308  15.318   7.346  0.00  0.00           H
ATOM   3556  CA LGLN X 232       8.224  14.632   8.054  0.00  0.00           C
ATOM   3557  HA LGLN X 232       8.644  14.865   9.034  0.00  0.00           H
ATOM   3558  CB LGLN X 232       7.660  13.200   8.109  0.00  0.00           C
ATOM   3559  HB2LGLN X 232       7.357  12.902   7.105  0.00  0.00           H
ATOM   3560  HB3LGLN X 232       8.480  12.545   8.407  0.00  0.00           H
ATOM   3561  CG LGLN X 232       6.484  12.935   9.066  0.00  0.00           C
ATOM   3562  HG2LGLN X 232       5.554  13.076   8.522  0.00  0.00           H
ATOM   3563  HG3LGLN X 232       6.507  11.888   9.369  0.00  0.00           H
ATOM   3564  CD LGLN X 232       6.468  13.803  10.322  0.00  0.00           C
ATOM   3565  OE1LGLN X 232       7.225  13.622  11.270  0.00  0.00           O
ATOM   3566  NE2LGLN X 232       5.584  14.771  10.400  0.00  0.00           N
ATOM   3567 HE21LGLN X 232       5.535  15.293  11.263  0.00  0.00           H
ATOM   3568 HE22LGLN X 232       4.923  14.881   9.640  0.00  0.00           H
ATOM   3569  C  LGLN X 232       9.392  14.681   7.060  0.00  0.00           C
ATOM   3570  O  LGLN X 232      10.539  14.585   7.485  0.00  0.00           O
ATOM   3571  N  LMET X 233       9.127  14.882   5.763  0.00  0.00           N
ATOM   3572  H  LMET X 233       8.159  14.930   5.460  0.00  0.00           H
ATOM   3573  CA LMET X 233      10.193  15.053   4.764  0.00  0.00           C
ATOM   3574  HA LMET X 233      10.906  14.235   4.877  0.00  0.00           H
ATOM   3575  CB LMET X 233       9.628  14.988   3.337  0.00  0.00           C
ATOM   3576  HB2LMET X 233       8.902  15.789   3.195  0.00  0.00           H
ATOM   3577  HB3LMET X 233      10.452  15.134   2.636  0.00  0.00           H
ATOM   3578  CG LMET X 233       8.968  13.636   3.028  0.00  0.00           C
ATOM   3579  HG2LMET X 233       9.639  12.844   3.359  0.00  0.00           H
ATOM   3580  HG3LMET X 233       8.047  13.547   3.600  0.00  0.00           H
ATOM   3581  SD LMET X 233       8.594  13.332   1.276  0.00  0.00           S
ATOM   3582  CE LMET X 233       7.475  14.708   0.906  0.00  0.00           C
ATOM   3583  HE1LMET X 233       8.014  15.653   0.977  0.00  0.00           H
ATOM   3584  HE2LMET X 233       7.088  14.597  -0.107  0.00  0.00           H
ATOM   3585  HE3LMET X 233       6.648  14.705   1.614  0.00  0.00           H
ATOM   3586  C  LMET X 233      10.977  16.357   4.991  0.00  0.00           C
ATOM   3587  O  LMET X 233      12.206  16.345   4.932  0.00  0.00           O
ATOM   3588  N  LARG X 234      10.293  17.457   5.342  0.00  0.00           N
ATOM   3589  H  LARG X 234       9.279  17.411   5.310  0.00  0.00           H
ATOM   3590  CA LARG X 234      10.910  18.740   5.729  0.00  0.00           C
ATOM   3591  HA LARG X 234      11.610  19.041   4.946  0.00  0.00           H
ATOM   3592  CB LARG X 234       9.801  19.809   5.837  0.00  0.00           C
ATOM   3593  HB2LARG X 234       9.285  19.882   4.877  0.00  0.00           H
ATOM   3594  HB3LARG X 234       9.078  19.508   6.596  0.00  0.00           H
ATOM   3595  CG LARG X 234      10.359  21.193   6.202  0.00  0.00           C
ATOM   3596  HG2LARG X 234      10.827  21.139   7.186  0.00  0.00           H
ATOM   3597  HG3LARG X 234      11.118  21.473   5.470  0.00  0.00           H
ATOM   3598  CD LARG X 234       9.293  22.292   6.260  0.00  0.00           C
ATOM   3599  HD2LARG X 234       8.872  22.443   5.263  0.00  0.00           H
ATOM   3600  HD3LARG X 234       8.497  21.981   6.940  0.00  0.00           H
ATOM   3601  NE LARG X 234       9.916  23.538   6.743  0.00  0.00           N
ATOM   3602  HE LARG X 234      10.929  23.541   6.748  0.00  0.00           H
ATOM   3603  CZ LARG X 234       9.338  24.572   7.323  0.00  0.00           C
ATOM   3604  NH1LARG X 234       8.060  24.679   7.522  0.00  0.00           N
ATOM   3605 HH11LARG X 234       7.415  23.955   7.217  0.00  0.00           H
ATOM   3606 HH12LARG X 234       7.710  25.454   8.062  0.00  0.00           H
ATOM   3607  NH2LARG X 234      10.042  25.581   7.739  0.00  0.00           N
ATOM   3608 HH21LARG X 234      11.045  25.606   7.605  0.00  0.00           H
ATOM   3609 HH22LARG X 234       9.550  26.336   8.198  0.00  0.00           H
ATOM   3610  C  LARG X 234      11.732  18.640   7.022  0.00  0.00           C
ATOM   3611  O  LARG X 234      12.721  19.354   7.164  0.00  0.00           O
ATOM   3612  N  LALA X 235      11.329  17.778   7.957  0.00  0.00           N
ATOM   3613  H  LALA X 235      10.495  17.238   7.787  0.00  0.00           H
ATOM   3614  CA LALA X 235      12.015  17.598   9.238  0.00  0.00           C
ATOM   3615  HA LALA X 235      12.171  18.577   9.690  0.00  0.00           H
ATOM   3616  CB LALA X 235      11.117  16.773  10.171  0.00  0.00           C
ATOM   3617  HB1LALA X 235      10.941  15.786   9.748  0.00  0.00           H
ATOM   3618  HB2LALA X 235      11.609  16.657  11.136  0.00  0.00           H
ATOM   3619  HB3LALA X 235      10.167  17.279  10.328  0.00  0.00           H
ATOM   3620  C  LALA X 235      13.402  16.947   9.113  0.00  0.00           C
ATOM   3621  O  LALA X 235      14.231  17.144   9.998  0.00  0.00           O
ATOM   3622  N  LASP X 236      13.666  16.191   8.041  0.00  0.00           N
ATOM   3623  H  LASP X 236      12.955  16.093   7.331  0.00  0.00           H
ATOM   3624  CA LASP X 236      14.920  15.449   7.851  0.00  0.00           C
ATOM   3625  HA LASP X 236      15.269  15.162   8.839  0.00  0.00           H
ATOM   3626  CB LASP X 236      14.624  14.141   7.100  0.00  0.00           C
ATOM   3627  HB2LASP X 236      13.819  13.620   7.623  0.00  0.00           H
ATOM   3628  HB3LASP X 236      14.279  14.367   6.090  0.00  0.00           H
ATOM   3629  CG LASP X 236      15.843  13.217   7.036  0.00  0.00           C
ATOM   3630  OD1LASP X 236      15.949  12.290   7.874  0.00  0.00           O
ATOM   3631  OD2LASP X 236      16.710  13.391   6.151  0.00  0.00           O
ATOM   3632  C  LASP X 236      16.060  16.268   7.224  0.00  0.00           C
ATOM   3633  O  LASP X 236      15.918  16.714   6.065  0.00  0.00           O
ATOM   3634  OXTLASP X 236      17.098  16.440   7.911  0.00  0.00           O
ATOM   3635  N  LPRO X 238     -11.973  -8.738   9.594  0.00  0.00           N
ATOM   3636  CD LPRO X 238     -12.900  -8.203  10.570  0.00  0.00           C
ATOM   3637  HD2LPRO X 238     -13.012  -8.878  11.419  0.00  0.00           H
ATOM   3638  HD3LPRO X 238     -13.865  -8.039  10.091  0.00  0.00           H
ATOM   3639  CG LPRO X 238     -12.307  -6.865  11.011  0.00  0.00           C
ATOM   3640  HG2LPRO X 238     -11.602  -7.022  11.828  0.00  0.00           H
ATOM   3641  HG3LPRO X 238     -13.083  -6.157  11.304  0.00  0.00           H
ATOM   3642  CB LPRO X 238     -11.557  -6.403   9.762  0.00  0.00           C
ATOM   3643  HB2LPRO X 238     -10.739  -5.723  10.005  0.00  0.00           H
ATOM   3644  HB3LPRO X 238     -12.264  -5.917   9.089  0.00  0.00           H
ATOM   3645  CA LPRO X 238     -11.067  -7.705   9.116  0.00  0.00           C
ATOM   3646  HA LPRO X 238     -11.165  -7.613   8.036  0.00  0.00           H
ATOM   3647  C  LPRO X 238      -9.613  -8.050   9.466  0.00  0.00           C
ATOM   3648  O  LPRO X 238      -9.217  -8.060  10.635  0.00  0.00           O
ATOM   3649  N  LSER X 239      -8.821  -8.361   8.439  0.00  0.00           N
ATOM   3650  H  LSER X 239      -9.229  -8.340   7.510  0.00  0.00           H
ATOM   3651  CA LSER X 239      -7.408  -8.750   8.528  0.00  0.00           C
ATOM   3652  HA LSER X 239      -7.241  -9.296   9.458  0.00  0.00           H
ATOM   3653  CB LSER X 239      -7.084  -9.678   7.356  0.00  0.00           C
ATOM   3654  HB2LSER X 239      -7.816 -10.485   7.307  0.00  0.00           H
ATOM   3655  HB3LSER X 239      -7.127  -9.106   6.427  0.00  0.00           H
ATOM   3656  OG LSER X 239      -5.790 -10.221   7.510  0.00  0.00           O
ATOM   3657  HG LSER X 239      -5.893 -11.127   7.852  0.00  0.00           H
ATOM   3658  C  HSER X 239      -6.434  -7.537   8.464  0.00  0.00           C
ATOM   3659  O  HSER X 239      -6.706  -6.520   7.855  0.00  0.00           O
ATOM   3660  N  HLYS X 240      -5.252  -7.763   9.131  0.00  0.00           N
ATOM   3661  H  HLYS X 240      -5.106  -8.720   9.445  0.00  0.00           H
ATOM   3662  CA HLYS X 240      -4.018  -7.054   8.785  0.00  0.00           C
ATOM   3663  HA HLYS X 240      -4.289  -6.038   8.493  0.00  0.00           H
ATOM   3664  CB HLYS X 240      -2.996  -7.081   9.930  0.00  0.00           C
ATOM   3665  HB2HLYS X 240      -2.911  -8.098  10.325  0.00  0.00           H
ATOM   3666  HB3HLYS X 240      -2.017  -6.804   9.524  0.00  0.00           H
ATOM   3667  CG LLYS X 240      -3.289  -6.130  11.095  0.00  0.00           C
ATOM   3668  HG2LLYS X 240      -3.281  -5.107  10.715  0.00  0.00           H
ATOM   3669  HG3LLYS X 240      -4.267  -6.360  11.514  0.00  0.00           H
ATOM   3670  CD LLYS X 240      -2.222  -6.279  12.189  0.00  0.00           C
ATOM   3671  HD2LLYS X 240      -2.365  -7.232  12.703  0.00  0.00           H
ATOM   3672  HD3LLYS X 240      -1.237  -6.282  11.722  0.00  0.00           H
ATOM   3673  CE LLYS X 240      -2.281  -5.131  13.205  0.00  0.00           C
ATOM   3674  HE2LLYS X 240      -2.128  -4.186  12.679  0.00  0.00           H
ATOM   3675  HE3LLYS X 240      -3.266  -5.106  13.675  0.00  0.00           H
ATOM   3676  NZ LLYS X 240      -1.239  -5.290  14.243  0.00  0.00           N
ATOM   3677  HZ1LLYS X 240      -1.096  -4.431  14.778  0.00  0.00           H
ATOM   3678  HZ2LLYS X 240      -1.482  -6.023  14.905  0.00  0.00           H
ATOM   3679  HZ3LLYS X 240      -0.336  -5.521  13.831  0.00  0.00           H
ATOM   3680  C  HLYS X 240      -3.402  -7.808   7.595  0.00  0.00           C
ATOM   3681  O  HLYS X 240      -2.928  -8.959   7.771  0.00  0.00           O
ATOM   3682  N  HARG X 241      -3.406  -7.219   6.397  0.00  0.00           N
ATOM   3683  H  HARG X 241      -3.738  -6.261   6.315  0.00  0.00           H
ATOM   3684  CA HARG X 241      -3.022  -7.908   5.153  0.00  0.00           C
ATOM   3685  HA HARG X 241      -3.319  -8.956   5.300  0.00  0.00           H
ATOM   3686  CB HARG X 241      -3.795  -7.322   3.954  0.00  0.00           C
ATOM   3687  HB2HARG X 241      -3.650  -6.234   3.957  0.00  0.00           H
ATOM   3688  HB3HARG X 241      -3.308  -7.697   3.050  0.00  0.00           H
ATOM   3689  CG HARG X 241      -5.284  -7.716   3.956  0.00  0.00           C
ATOM   3690  HG2HARG X 241      -5.374  -8.808   3.976  0.00  0.00           H
ATOM   3691  HG3HARG X 241      -5.799  -7.338   4.848  0.00  0.00           H
ATOM   3692  CD LARG X 241      -6.059  -7.225   2.717  0.00  0.00           C
ATOM   3693  HD2LARG X 241      -6.206  -6.146   2.793  0.00  0.00           H
ATOM   3694  HD3LARG X 241      -5.462  -7.431   1.825  0.00  0.00           H
ATOM   3695  NE LARG X 241      -7.365  -7.907   2.576  0.00  0.00           N
ATOM   3696  HE LARG X 241      -7.517  -8.716   3.173  0.00  0.00           H
ATOM   3697  CZ LARG X 241      -8.293  -7.677   1.654  0.00  0.00           C
ATOM   3698  NH1LARG X 241      -8.211  -6.718   0.780  0.00  0.00           N
ATOM   3699 HH11LARG X 241      -7.333  -6.236   0.647  0.00  0.00           H
ATOM   3700 HH12LARG X 241      -8.862  -6.716  -0.003  0.00  0.00           H
ATOM   3701  NH2LARG X 241      -9.358  -8.416   1.571  0.00  0.00           N
ATOM   3702 HH21LARG X 241      -9.465  -9.228   2.163  0.00  0.00           H
ATOM   3703 HH22LARG X 241      -9.934  -8.332   0.732  0.00  0.00           H
ATOM   3704  C  HARG X 241      -1.484  -7.973   4.936  0.00  0.00           C
ATOM   3705  O  HARG X 241      -1.008  -7.934   3.789  0.00  0.00           O
ATOM   3706  N  HSER X 242      -0.721  -8.219   6.026  0.00  0.00           N
ATOM   3707  H  HSER X 242      -1.201  -8.561   6.855  0.00  0.00           H
ATOM   3708  CA HSER X 242       0.726  -8.391   5.961  0.00  0.00           C
ATOM   3709  HA HSER X 242       1.064  -7.913   5.039  0.00  0.00           H
ATOM   3710  CB HSER X 242       1.460  -7.728   7.157  0.00  0.00           C
ATOM   3711  HB2HSER X 242       2.489  -7.518   6.851  0.00  0.00           H
ATOM   3712  HB3HSER X 242       0.967  -6.773   7.386  0.00  0.00           H
ATOM   3713  OG HSER X 242       1.577  -8.564   8.299  0.00  0.00           O
ATOM   3714  HG HSER X 242       0.682  -8.848   8.619  0.00  0.00           H
ATOM   3715  C  HSER X 242       1.085  -9.886   5.984  0.00  0.00           C
ATOM   3716  O  HSER X 242       0.341 -10.700   6.519  0.00  0.00           O
ATOM   3717  N  HPHE X 243       2.287 -10.215   5.427  0.00  0.00           N
ATOM   3718  H  HPHE X 243       2.911  -9.522   5.009  0.00  0.00           H
ATOM   3719  CA LPHE X 243       2.775 -11.599   5.484  0.00  0.00           C
ATOM   3720  HA LPHE X 243       1.900 -12.245   5.505  0.00  0.00           H
ATOM   3721  CB LPHE X 243       3.524 -11.979   4.193  0.00  0.00           C
ATOM   3722  HB2LPHE X 243       3.052 -11.487   3.343  0.00  0.00           H
ATOM   3723  HB3LPHE X 243       4.554 -11.625   4.247  0.00  0.00           H
ATOM   3724  CG LPHE X 243       3.499 -13.475   3.923  0.00  0.00           C
ATOM   3725  CD1LPHE X 243       4.647 -14.264   4.120  0.00  0.00           C
ATOM   3726  HD1LPHE X 243       5.574 -13.801   4.431  0.00  0.00           H
ATOM   3727  CE1LPHE X 243       4.592 -15.656   3.922  0.00  0.00           C
ATOM   3728  HE1LPHE X 243       5.480 -16.256   4.073  0.00  0.00           H
ATOM   3729  CZ LPHE X 243       3.379 -16.269   3.560  0.00  0.00           C
ATOM   3730  HZ LPHE X 243       3.325 -17.343   3.454  0.00  0.00           H
ATOM   3731  CE2LPHE X 243       2.233 -15.484   3.351  0.00  0.00           C
ATOM   3732  HE2LPHE X 243       1.295 -15.949   3.080  0.00  0.00           H
ATOM   3733  CD2LPHE X 243       2.299 -14.089   3.512  0.00  0.00           C
ATOM   3734  HD2LPHE X 243       1.418 -13.493   3.331  0.00  0.00           H
ATOM   3735  C  LPHE X 243       3.522 -11.929   6.800  0.00  0.00           C
ATOM   3736  O  LPHE X 243       4.473 -12.705   6.792  0.00  0.00           O
ATOM   3737  N  LILE X 244       3.119 -11.346   7.940  0.00  0.00           N
ATOM   3738  H  LILE X 244       2.398 -10.634   7.897  0.00  0.00           H
ATOM   3739  CA LILE X 244       3.536 -11.803   9.283  0.00  0.00           C
ATOM   3740  HA LILE X 244       4.516 -12.271   9.204  0.00  0.00           H
ATOM   3741  CB LILE X 244       3.683 -10.604  10.253  0.00  0.00           C
ATOM   3742  HB LILE X 244       2.716 -10.105  10.310  0.00  0.00           H
ATOM   3743  CG2LILE X 244       4.060 -11.029  11.683  0.00  0.00           C
ATOM   3744 HG21LILE X 244       4.249 -10.151  12.301  0.00  0.00           H
ATOM   3745 HG22LILE X 244       3.245 -11.584  12.140  0.00  0.00           H
ATOM   3746 HG23LILE X 244       4.951 -11.655  11.683  0.00  0.00           H
ATOM   3747  CG1LILE X 244       4.712  -9.562   9.756  0.00  0.00           C
ATOM   3748 HG12LILE X 244       4.341  -9.119   8.834  0.00  0.00           H
ATOM   3749 HG13LILE X 244       4.776  -8.754  10.487  0.00  0.00           H
ATOM   3750  CD1LILE X 244       6.129 -10.109   9.513  0.00  0.00           C
ATOM   3751 HD11LILE X 244       6.783  -9.294   9.214  0.00  0.00           H
ATOM   3752 HD12LILE X 244       6.531 -10.555  10.421  0.00  0.00           H
ATOM   3753 HD13LILE X 244       6.123 -10.848   8.712  0.00  0.00           H
ATOM   3754  C  LILE X 244       2.588 -12.893   9.824  0.00  0.00           C
ATOM   3755  O  LILE X 244       1.372 -12.842   9.609  0.00  0.00           O
ATOM   3756  N  LGLU X 245       3.150 -13.870  10.541  0.00  0.00           N
ATOM   3757  H  LGLU X 245       4.152 -13.824  10.692  0.00  0.00           H
ATOM   3758  CA LGLU X 245       2.433 -14.959  11.224  0.00  0.00           C
ATOM   3759  HA LGLU X 245       1.824 -15.497  10.498  0.00  0.00           H
ATOM   3760  CB LGLU X 245       3.443 -15.950  11.834  0.00  0.00           C
ATOM   3761  HB2LGLU X 245       4.139 -15.377  12.447  0.00  0.00           H
ATOM   3762  HB3LGLU X 245       2.927 -16.634  12.508  0.00  0.00           H
ATOM   3763  CG LGLU X 245       4.264 -16.759  10.806  0.00  0.00           C
ATOM   3764  HG2LGLU X 245       4.514 -16.127   9.955  0.00  0.00           H
ATOM   3765  HG3LGLU X 245       5.203 -17.043  11.285  0.00  0.00           H
ATOM   3766  CD LGLU X 245       3.591 -18.046  10.299  0.00  0.00           C
ATOM   3767  OE1LGLU X 245       2.433 -18.342  10.693  0.00  0.00           O
ATOM   3768  OE2LGLU X 245       4.246 -18.787   9.519  0.00  0.00           O
ATOM   3769  C  LGLU X 245       1.488 -14.445  12.326  0.00  0.00           C
ATOM   3770  O  LGLU X 245       1.769 -13.465  13.033  0.00  0.00           O
ATOM   3771  O  LWAT X 249       1.850   6.186  16.241  0.00  0.00           O
ATOM   3772  H1 LWAT X 249       1.283   6.539  15.524  0.00  0.00           H
ATOM   3773  H2 LWAT X 249       1.221   6.212  16.995  0.00  0.00           H
ATOM   3774  O  LWAT X 250      -6.329   3.356   7.562  0.00  0.00           O
ATOM   3775  H1 LWAT X 250      -5.792   2.768   7.006  0.00  0.00           H
ATOM   3776  H2 LWAT X 250      -6.511   2.758   8.327  0.00  0.00           H
ATOM   3777  O  LWAT X 251      -9.401  -4.356  -2.921  0.00  0.00           O
ATOM   3778  H1 LWAT X 251     -10.300  -3.987  -2.978  0.00  0.00           H
ATOM   3779  H2 LWAT X 251      -9.588  -5.234  -2.510  0.00  0.00           H
ATOM   3780  O  LWAT X 252      -1.296   7.932 -15.743  0.00  0.00           O
ATOM   3781  H1 LWAT X 252      -0.489   8.144 -16.270  0.00  0.00           H
ATOM   3782  H2 LWAT X 252      -0.929   7.257 -15.141  0.00  0.00           H
ATOM   3783  O  LWAT X 253       2.662   2.722  -0.526  0.00  0.00           O
ATOM   3784  H1 LWAT X 253       3.443   2.809   0.061  0.00  0.00           H
ATOM   3785  H2 LWAT X 253       2.244   1.926  -0.118  0.00  0.00           H
ATOM   3786  O  LWAT X 254       3.809   0.983  13.712  0.00  0.00           O
ATOM   3787  H1 LWAT X 254       4.638   0.447  13.663  0.00  0.00           H
ATOM   3788  H2 LWAT X 254       3.302   0.542  12.986  0.00  0.00           H
ATOM   3789  O  LWAT X 255       9.103   3.422 -17.078  0.00  0.00           O
ATOM   3790  H1 LWAT X 255       8.562   2.974 -17.754  0.00  0.00           H
ATOM   3791  H2 LWAT X 255       9.840   2.784 -16.976  0.00  0.00           H
ATOM   3792  O  LWAT X 256      21.537  -4.746  -6.799  0.00  0.00           O
ATOM   3793  H1 LWAT X 256      21.924  -3.895  -7.128  0.00  0.00           H
ATOM   3794  H2 LWAT X 256      22.282  -5.012  -6.196  0.00  0.00           H
ATOM   3795  O  LWAT X 258       5.939  12.127  -4.812  0.00  0.00           O
ATOM   3796  H1 LWAT X 258       5.548  11.373  -5.305  0.00  0.00           H
ATOM   3797  H2 LWAT X 258       6.828  11.779  -4.624  0.00  0.00           H
ATOM   3798  O  LWAT X 259      21.382   3.644  -5.644  0.00  0.00           O
ATOM   3799  H1 LWAT X 259      20.890   4.237  -5.042  0.00  0.00           H
ATOM   3800  H2 LWAT X 259      20.821   2.845  -5.620  0.00  0.00           H
ATOM   3801  O  LWAT X 260     -14.470   4.944  -0.298  0.00  0.00           O
ATOM   3802  H1 LWAT X 260     -15.034   5.269   0.430  0.00  0.00           H
ATOM   3803  H2 LWAT X 260     -15.121   4.437  -0.828  0.00  0.00           H
ATOM   3804  O  LWAT X 261      -7.762   5.507   8.230  0.00  0.00           O
ATOM   3805  H1 LWAT X 261      -7.822   5.964   7.361  0.00  0.00           H
ATOM   3806  H2 LWAT X 261      -7.282   4.689   7.938  0.00  0.00           H
ATOM   3807  O  LWAT X 262      18.837  -5.097   7.633  0.00  0.00           O
ATOM   3808  H1 LWAT X 262      18.386  -4.809   8.468  0.00  0.00           H
ATOM   3809  H2 LWAT X 262      18.906  -4.210   7.196  0.00  0.00           H
ATOM   3810  O  LWAT X 264      16.529  -3.276  -5.755  0.00  0.00           O
ATOM   3811  H1 LWAT X 264      16.109  -3.278  -6.630  0.00  0.00           H
ATOM   3812  H2 LWAT X 264      17.344  -3.789  -5.931  0.00  0.00           H
ATOM   3813  O  LWAT X 265     -17.068   0.455  -7.699  0.00  0.00           O
ATOM   3814  H1 LWAT X 265     -17.904   0.894  -7.964  0.00  0.00           H
ATOM   3815  H2 LWAT X 265     -16.600   1.201  -7.270  0.00  0.00           H
ATOM   3816  O  LWAT X 266     -15.904   7.096  -3.717  0.00  0.00           O
ATOM   3817  H1 LWAT X 266     -15.430   7.803  -4.227  0.00  0.00           H
ATOM   3818  H2 LWAT X 266     -16.216   6.552  -4.480  0.00  0.00           H
ATOM   3819  O  LWAT X 267     -14.031   7.555   3.574  0.00  0.00           O
ATOM   3820  H1 LWAT X 267     -13.175   7.222   3.197  0.00  0.00           H
ATOM   3821  H2 LWAT X 267     -13.834   7.404   4.529  0.00  0.00           H
ATOM   3822  O  LWAT X 268      -3.172 -12.175  -9.090  0.00  0.00           O
ATOM   3823  H1 LWAT X 268      -3.258 -12.277  -8.126  0.00  0.00           H
ATOM   3824  H2 LWAT X 268      -2.929 -13.084  -9.358  0.00  0.00           H
ATOM   3825  O  LWAT X 269      10.986  -4.008  -7.151  0.00  0.00           O
ATOM   3826  H1 LWAT X 269      11.178  -4.022  -6.199  0.00  0.00           H
ATOM   3827  H2 LWAT X 269      10.879  -4.959  -7.347  0.00  0.00           H
ATOM   3828  O  LWAT X 271       1.730  16.225  -5.557  0.00  0.00           O
ATOM   3829  H1 LWAT X 271       1.135  16.951  -5.269  0.00  0.00           H
ATOM   3830  H2 LWAT X 271       1.136  15.454  -5.388  0.00  0.00           H
ATOM   3831  O  LWAT X 272     -12.093 -15.772  -2.049  0.00  0.00           O
ATOM   3832  H1 LWAT X 272     -11.783 -14.894  -1.718  0.00  0.00           H
ATOM   3833  H2 LWAT X 272     -11.246 -16.079  -2.465  0.00  0.00           H
ATOM   3834  O  LWAT X 273     -14.454  -6.951 -11.798  0.00  0.00           O
ATOM   3835  H1 LWAT X 273     -14.665  -6.180 -11.232  0.00  0.00           H
ATOM   3836  H2 LWAT X 273     -14.528  -7.666 -11.107  0.00  0.00           H
ATOM   3837  O  LWAT X 274      15.780 -10.735   0.100  0.00  0.00           O
ATOM   3838  H1 LWAT X 274      16.160 -10.662  -0.807  0.00  0.00           H
ATOM   3839  H2 LWAT X 274      16.434 -11.353   0.502  0.00  0.00           H
ATOM   3840  O  LWAT X 275      -0.560  13.917  11.908  0.00  0.00           O
ATOM   3841  H1 LWAT X 275      -0.141  14.404  12.655  0.00  0.00           H
ATOM   3842  H2 LWAT X 275       0.225  13.569  11.456  0.00  0.00           H
ATOM   3843  O  LWAT X 276      -7.483  20.428  -8.732  0.00  0.00           O
ATOM   3844  H1 LWAT X 276      -6.997  19.849  -9.363  0.00  0.00           H
ATOM   3845  H2 LWAT X 276      -7.831  19.739  -8.115  0.00  0.00           H
ATOM   3846  O  LWAT X 277     -10.294  -6.290 -12.755  0.00  0.00           O
ATOM   3847  H1 LWAT X 277      -9.357  -6.463 -13.023  0.00  0.00           H
ATOM   3848  H2 LWAT X 277     -10.123  -5.742 -11.954  0.00  0.00           H
ATOM   3849  O  LWAT X 279      21.340   0.956   1.641  0.00  0.00           O
ATOM   3850  H1 LWAT X 279      22.183   0.865   2.135  0.00  0.00           H
ATOM   3851  H2 LWAT X 279      21.642   0.685   0.743  0.00  0.00           H
ATOM   3852  O  LWAT X 280     -14.617   9.025  -5.100  0.00  0.00           O
ATOM   3853  H1 LWAT X 280     -14.552   8.888  -6.072  0.00  0.00           H
ATOM   3854  H2 LWAT X 280     -14.979   9.944  -5.088  0.00  0.00           H
ATOM   3855  O  LWAT X 281      15.710  -7.102   5.492  0.00  0.00           O
ATOM   3856  H1 LWAT X 281      14.762  -6.887   5.637  0.00  0.00           H
ATOM   3857  H2 LWAT X 281      15.857  -6.626   4.640  0.00  0.00           H
ATOM   3858  O  LWAT X 282     -12.951 -10.396   1.105  0.00  0.00           O
ATOM   3859  H1 LWAT X 282     -13.322  -9.506   0.928  0.00  0.00           H
ATOM   3860  H2 LWAT X 282     -12.997 -10.410   2.085  0.00  0.00           H
ATOM   3861  O  LWAT X 283      -6.235   9.846  -1.100  0.00  0.00           O
ATOM   3862  H1 LWAT X 283      -6.070   8.927  -1.389  0.00  0.00           H
ATOM   3863  H2 LWAT X 283      -7.098   9.755  -0.659  0.00  0.00           H
ATOM   3864  O  LWAT X 284      13.642  14.777   3.187  0.00  0.00           O
ATOM   3865  H1 LWAT X 284      13.203  15.345   3.853  0.00  0.00           H
ATOM   3866  H2 LWAT X 284      14.572  14.820   3.513  0.00  0.00           H
ATOM   3867  O  LWAT X 285     -23.353   5.690  -2.100  0.00  0.00           O
ATOM   3868  H1 LWAT X 285     -22.877   6.155  -2.832  0.00  0.00           H
ATOM   3869  H2 LWAT X 285     -23.817   6.444  -1.694  0.00  0.00           H
ATOM   3870  O  LWAT X 286      14.084  13.169  -0.537  0.00  0.00           O
ATOM   3871  H1 LWAT X 286      14.959  13.001  -0.110  0.00  0.00           H
ATOM   3872  H2 LWAT X 286      13.900  14.065  -0.175  0.00  0.00           H
ATOM   3873  O  LWAT X 287      10.672  -0.019  -7.911  0.00  0.00           O
ATOM   3874  H1 LWAT X 287      10.279   0.731  -8.401  0.00  0.00           H
ATOM   3875  H2 LWAT X 287       9.912  -0.302  -7.368  0.00  0.00           H
ATOM   3876  O  LWAT X 288       0.184 -11.121  -5.782  0.00  0.00           O
ATOM   3877  H1 LWAT X 288       0.797 -10.356  -5.744  0.00  0.00           H
ATOM   3878  H2 LWAT X 288       0.364 -11.540  -4.914  0.00  0.00           H
ATOM   3879  O  LWAT X 289      -2.463  20.221   2.159  0.00  0.00           O
ATOM   3880  H1 LWAT X 289      -2.856  19.406   2.558  0.00  0.00           H
ATOM   3881  H2 LWAT X 289      -1.822  20.451   2.876  0.00  0.00           H
ATOM   3882  O  LWAT X 290     -16.810  -2.077  -8.292  0.00  0.00           O
ATOM   3883  H1 LWAT X 290     -16.808  -1.100  -8.099  0.00  0.00           H
ATOM   3884  H2 LWAT X 290     -15.942  -2.310  -7.891  0.00  0.00           H
ATOM   3885  O  LWAT X 291      -1.017  -2.632  -3.102  0.00  0.00           O
ATOM   3886  H1 LWAT X 291      -1.347  -1.863  -3.601  0.00  0.00           H
ATOM   3887  H2 LWAT X 291      -0.623  -3.172  -3.807  0.00  0.00           H
ATOM   3888  O  LWAT X 292      -9.351  20.509 -10.751  0.00  0.00           O
ATOM   3889  H1 LWAT X 292      -9.760  21.399 -10.635  0.00  0.00           H
ATOM   3890  H2 LWAT X 292      -8.723  20.529  -9.988  0.00  0.00           H
ATOM   3891  O  LWAT X 294      -7.812  -6.746 -13.786  0.00  0.00           O
ATOM   3892  H1 LWAT X 294      -8.012  -6.607 -14.744  0.00  0.00           H
ATOM   3893  H2 LWAT X 294      -7.469  -7.675 -13.841  0.00  0.00           H
ATOM   3894  O  LWAT X 295       2.809   9.323 -13.981  0.00  0.00           O
ATOM   3895  H1 LWAT X 295       3.587   9.858 -13.741  0.00  0.00           H
ATOM   3896  H2 LWAT X 295       3.136   8.862 -14.781  0.00  0.00           H
ATOM   3897  O  LWAT X 296      11.421   5.578 -19.374  0.00  0.00           O
ATOM   3898  H1 LWAT X 296      11.356   5.214 -20.283  0.00  0.00           H
ATOM   3899  H2 LWAT X 296      12.399   5.641 -19.291  0.00  0.00           H
ATOM   3900  O  LWAT X 297       3.126  -6.755  -1.804  0.00  0.00           O
ATOM   3901  H1 LWAT X 297       2.616  -5.919  -1.891  0.00  0.00           H
ATOM   3902  H2 LWAT X 297       2.768  -7.087  -0.953  0.00  0.00           H
ATOM   3903  O  LWAT X 298     -10.958   8.930 -14.738  0.00  0.00           O
ATOM   3904  H1 LWAT X 298     -11.764   9.230 -15.208  0.00  0.00           H
ATOM   3905  H2 LWAT X 298     -10.303   8.946 -15.459  0.00  0.00           H
ATOM   3906  O  LWAT X 299      -4.988  10.611 -17.714  0.00  0.00           O
ATOM   3907  H1 LWAT X 299      -4.878   9.668 -17.516  0.00  0.00           H
ATOM   3908  H2 LWAT X 299      -5.432  10.572 -18.587  0.00  0.00           H
ATOM   3909  O  LWAT X 303      17.934  -7.536   6.984  0.00  0.00           O
ATOM   3910  H1 LWAT X 303      18.234  -6.629   7.249  0.00  0.00           H
ATOM   3911  H2 LWAT X 303      17.098  -7.289   6.516  0.00  0.00           H
ATOM   3912  O  LWAT X 304       3.642  16.462  -3.565  0.00  0.00           O
ATOM   3913  H1 LWAT X 304       3.091  16.325  -4.364  0.00  0.00           H
ATOM   3914  H2 LWAT X 304       4.376  15.834  -3.753  0.00  0.00           H
ATOM   3915  O  LWAT X 305       1.452  -4.630  -2.174  0.00  0.00           O
ATOM   3916  H1 LWAT X 305       0.789  -4.415  -2.852  0.00  0.00           H
ATOM   3917  H2 LWAT X 305       0.926  -4.455  -1.355  0.00  0.00           H
ATOM   3918  O  LWAT X 306      17.003  -0.437 -11.621  0.00  0.00           O
ATOM   3919  H1 LWAT X 306      16.878  -1.025 -10.837  0.00  0.00           H
ATOM   3920  H2 LWAT X 306      16.743  -1.065 -12.328  0.00  0.00           H
ATOM   3921  O  LWAT X 307      -0.818 -17.158  -3.008  0.00  0.00           O
ATOM   3922  H1 LWAT X 307      -0.042 -16.930  -2.442  0.00  0.00           H
ATOM   3923  H2 LWAT X 307      -0.890 -18.120  -2.789  0.00  0.00           H
ATOM   3924  O  LWAT X 308      -6.918   4.841 -14.255  0.00  0.00           O
ATOM   3925  H1 LWAT X 308      -7.709   4.747 -13.699  0.00  0.00           H
ATOM   3926  H2 LWAT X 308      -7.286   5.376 -15.001  0.00  0.00           H
ATOM   3927  O  LWAT X 309      -0.529 -14.203 -14.054  0.00  0.00           O
ATOM   3928  H1 LWAT X 309       0.154 -14.468 -13.406  0.00  0.00           H
ATOM   3929  H2 LWAT X 309      -1.342 -14.397 -13.527  0.00  0.00           H
ATOM   3930  O  LWAT X 310     -13.284  -6.753  -4.215  0.00  0.00           O
ATOM   3931  H1 LWAT X 310     -13.267  -7.343  -3.430  0.00  0.00           H
ATOM   3932  H2 LWAT X 310     -12.551  -7.140  -4.739  0.00  0.00           H
ATOM   3933  O  LWAT X 311       8.016  -2.151 -11.043  0.00  0.00           O
ATOM   3934  H1 LWAT X 311       8.471  -2.500 -10.232  0.00  0.00           H
ATOM   3935  H2 LWAT X 311       7.357  -1.569 -10.608  0.00  0.00           H
ATOM   3936  O  LWAT X 312       5.993  -2.902 -12.896  0.00  0.00           O
ATOM   3937  H1 LWAT X 312       6.196  -3.497 -13.637  0.00  0.00           H
ATOM   3938  H2 LWAT X 312       6.811  -2.936 -12.374  0.00  0.00           H
ATOM   3939  O  LWAT X 313       5.725  14.767  -4.041  0.00  0.00           O
ATOM   3940  H1 LWAT X 313       6.319  15.060  -4.780  0.00  0.00           H
ATOM   3941  H2 LWAT X 313       5.734  13.795  -4.225  0.00  0.00           H
ATOM   3942  O  LWAT X 314     -19.963   0.034  -6.188  0.00  0.00           O
ATOM   3943  H1 LWAT X 314     -19.819   0.429  -7.092  0.00  0.00           H
ATOM   3944  H2 LWAT X 314     -19.728   0.829  -5.653  0.00  0.00           H
ATOM   3945  O  LWAT X 315      -2.915  16.535   5.443  0.00  0.00           O
ATOM   3946  H1 LWAT X 315      -3.009  17.160   6.205  0.00  0.00           H
ATOM   3947  H2 LWAT X 315      -3.330  15.740   5.836  0.00  0.00           H
ATOM   3948  O  LWAT X 316       6.500  10.117 -11.057  0.00  0.00           O
ATOM   3949  H1 LWAT X 316       6.561   9.284 -10.519  0.00  0.00           H
ATOM   3950  H2 LWAT X 316       6.385  10.754 -10.293  0.00  0.00           H
ATOM   3951  O  LWAT X 317      19.383   9.097   2.719  0.00  0.00           O
ATOM   3952  H1 LWAT X 317      18.789   9.721   2.251  0.00  0.00           H
ATOM   3953  H2 LWAT X 317      18.834   8.287   2.721  0.00  0.00           H
ATOM   3954  O  LWAT X 318     -11.815  12.015 -12.020  0.00  0.00           O
ATOM   3955  H1 LWAT X 318     -11.714  11.049 -11.907  0.00  0.00           H
ATOM   3956  H2 LWAT X 318     -12.752  12.076 -12.280  0.00  0.00           H
ATOM   3957  O  LWAT X 319     -21.666  -5.640  -8.108  0.00  0.00           O
ATOM   3958  H1 LWAT X 319     -21.387  -4.710  -8.292  0.00  0.00           H
ATOM   3959  H2 LWAT X 319     -20.833  -6.101  -8.386  0.00  0.00           H
ATOM   3960  O  LWAT X 321       3.188  15.557  -7.827  0.00  0.00           O
ATOM   3961  H1 LWAT X 321       2.743  15.848  -7.001  0.00  0.00           H
ATOM   3962  H2 LWAT X 321       2.546  15.843  -8.494  0.00  0.00           H
ATOM   3963  O  LWAT X 322       9.435  -1.337 -13.259  0.00  0.00           O
ATOM   3964  H1 LWAT X 322      10.095  -0.758 -12.828  0.00  0.00           H
ATOM   3965  H2 LWAT X 322       8.961  -1.679 -12.467  0.00  0.00           H
ATOM   3966  O  LWAT X 323      -9.632 -16.540  -2.917  0.00  0.00           O
ATOM   3967  H1 LWAT X 323      -9.248 -16.522  -3.821  0.00  0.00           H
ATOM   3968  H2 LWAT X 323      -9.705 -17.521  -2.793  0.00  0.00           H
ATOM   3969  O  LWAT X 324     -19.126  -4.678 -11.897  0.00  0.00           O
ATOM   3970  H1 LWAT X 324     -18.787  -3.824 -11.552  0.00  0.00           H
ATOM   3971  H2 LWAT X 324     -18.849  -4.602 -12.839  0.00  0.00           H
ATOM   3972  O  LWAT X 325      15.460  -8.830  11.547  0.00  0.00           O
ATOM   3973  H1 LWAT X 325      15.723  -8.811  10.602  0.00  0.00           H
ATOM   3974  H2 LWAT X 325      16.220  -9.330  11.927  0.00  0.00           H
ATOM   3975  O  LWAT X 326      20.953  -5.061   2.501  0.00  0.00           O
ATOM   3976  H1 LWAT X 326      20.649  -4.413   1.828  0.00  0.00           H
ATOM   3977  H2 LWAT X 326      21.372  -4.443   3.146  0.00  0.00           H
ATOM   3978  O  LWAT X 327       0.657   0.550  -8.820  0.00  0.00           O
ATOM   3979  H1 LWAT X 327       0.594   0.160  -9.704  0.00  0.00           H
ATOM   3980  H2 LWAT X 327      -0.270   0.708  -8.596  0.00  0.00           H
ATOM   3981  O  LWAT X 328      12.500  -5.705 -13.374  0.00  0.00           O
ATOM   3982  H1 LWAT X 328      13.387  -6.057 -13.655  0.00  0.00           H
ATOM   3983  H2 LWAT X 328      12.805  -4.986 -12.780  0.00  0.00           H
ATOM   3984  O  LWAT X 329      -3.471  13.290   8.670  0.00  0.00           O
ATOM   3985  H1 LWAT X 329      -3.969  13.496   7.848  0.00  0.00           H
ATOM   3986  H2 LWAT X 329      -3.040  14.177   8.799  0.00  0.00           H
ATOM   3987  O  LWAT X 330      11.444 -13.296  -0.981  0.00  0.00           O
ATOM   3988  H1 LWAT X 330      11.069 -12.509  -1.455  0.00  0.00           H
ATOM   3989  H2 LWAT X 330      12.335 -12.933  -0.763  0.00  0.00           H
ATOM   3990  O  LWAT X 331      22.478   7.402   6.122  0.00  0.00           O
ATOM   3991  H1 LWAT X 331      21.519   7.333   6.380  0.00  0.00           H
ATOM   3992  H2 LWAT X 331      22.400   8.065   5.412  0.00  0.00           H
ATOM   3993  O  LWAT X 332     -10.616  12.927  -5.276  0.00  0.00           O
ATOM   3994  H1 LWAT X 332     -10.464  12.032  -4.881  0.00  0.00           H
ATOM   3995  H2 LWAT X 332     -11.120  13.336  -4.536  0.00  0.00           H
ATOM   3996  O  LWAT X 333      -5.974 -14.947   4.301  0.00  0.00           O
ATOM   3997  H1 LWAT X 333      -6.457 -14.133   4.551  0.00  0.00           H
ATOM   3998  H2 LWAT X 333      -5.949 -15.402   5.172  0.00  0.00           H
ATOM   3999  O  LWAT X 334      -6.055  -4.104 -18.625  0.00  0.00           O
ATOM   4000  H1 LWAT X 334      -6.028  -5.096 -18.679  0.00  0.00           H
ATOM   4001  H2 LWAT X 334      -5.101  -3.954 -18.409  0.00  0.00           H
ATOM   4002  O  LWAT X 336      -3.613  18.052   3.300  0.00  0.00           O
ATOM   4003  H1 LWAT X 336      -3.327  17.478   4.053  0.00  0.00           H
ATOM   4004  H2 LWAT X 336      -4.557  18.189   3.571  0.00  0.00           H
ATOM   4005  O  LWAT X 337       9.055  -2.789  -8.640  0.00  0.00           O
ATOM   4006  H1 LWAT X 337       8.812  -2.162  -7.924  0.00  0.00           H
ATOM   4007  H2 LWAT X 337       9.788  -3.270  -8.188  0.00  0.00           H
ATOM   4008  O  LWAT X 338     -14.692   2.362 -15.542  0.00  0.00           O
ATOM   4009  H1 LWAT X 338     -14.165   2.888 -16.178  0.00  0.00           H
ATOM   4010  H2 LWAT X 338     -14.718   2.983 -14.779  0.00  0.00           H
ATOM   4011  O  LWAT X 339     -13.070  -8.315  -1.948  0.00  0.00           O
ATOM   4012  H1 LWAT X 339     -13.614  -8.345  -1.134  0.00  0.00           H
ATOM   4013  H2 LWAT X 339     -12.169  -8.372  -1.540  0.00  0.00           H
ATOM   4014  O  LWAT X 340      18.493  -7.563  -6.310  0.00  0.00           O
ATOM   4015  H1 LWAT X 340      19.264  -7.561  -6.918  0.00  0.00           H
ATOM   4016  H2 LWAT X 340      18.006  -8.343  -6.649  0.00  0.00           H
ATOM   4017  O  LWAT X 341      -1.596  -7.286 -14.233  0.00  0.00           O
ATOM   4018  H1 LWAT X 341      -0.943  -7.975 -13.997  0.00  0.00           H
ATOM   4019  H2 LWAT X 341      -2.236  -7.393 -13.499  0.00  0.00           H
ATOM   4020  O  LWAT X 342      21.079  -1.590  -2.897  0.00  0.00           O
ATOM   4021  H1 LWAT X 342      20.210  -1.157  -2.947  0.00  0.00           H
ATOM   4022  H2 LWAT X 342      20.808  -2.534  -2.813  0.00  0.00           H
ATOM   4023  O  LWAT X 343       0.242  19.640  -2.420  0.00  0.00           O
ATOM   4024  H1 LWAT X 343       0.049  19.149  -3.258  0.00  0.00           H
ATOM   4025  H2 LWAT X 343       1.026  19.121  -2.123  0.00  0.00           H
ATOM   4026  O  LWAT X 344       2.834  11.619 -18.560  0.00  0.00           O
ATOM   4027  H1 LWAT X 344       1.973  11.472 -18.102  0.00  0.00           H
ATOM   4028  H2 LWAT X 344       3.434  11.649 -17.795  0.00  0.00           H
ATOM   4029  O  LWAT X 345     -19.569   8.217  -0.053  0.00  0.00           O
ATOM   4030  H1 LWAT X 345     -20.241   8.341  -0.767  0.00  0.00           H
ATOM   4031  H2 LWAT X 345     -18.749   8.270  -0.602  0.00  0.00           H
ATOM   4032  O  LWAT X 346     -17.335   8.148  -1.622  0.00  0.00           O
ATOM   4033  H1 LWAT X 346     -16.895   7.729  -2.401  0.00  0.00           H
ATOM   4034  H2 LWAT X 346     -16.962   9.056  -1.708  0.00  0.00           H
ATOM   4035  O  LWAT X 347       5.624   1.546  18.240  0.00  0.00           O
ATOM   4036  H1 LWAT X 347       5.019   2.087  18.795  0.00  0.00           H
ATOM   4037  H2 LWAT X 347       5.534   2.012  17.384  0.00  0.00           H
ATOM   4038  O  LWAT X 348     -14.813   6.644 -13.244  0.00  0.00           O
ATOM   4039  H1 LWAT X 348     -14.852   5.664 -13.343  0.00  0.00           H
ATOM   4040  H2 LWAT X 348     -13.851   6.779 -13.424  0.00  0.00           H
ATOM   4041  O  LWAT X 349      -7.741  22.664  -3.043  0.00  0.00           O
ATOM   4042  H1 LWAT X 349      -7.294  21.854  -3.354  0.00  0.00           H
ATOM   4043  H2 LWAT X 349      -7.131  22.955  -2.338  0.00  0.00           H
ATOM   4044  O  LWAT X 350      -2.544  -6.261 -16.535  0.00  0.00           O
ATOM   4045  H1 LWAT X 350      -2.151  -6.565 -15.673  0.00  0.00           H
ATOM   4046  H2 LWAT X 350      -3.288  -6.908 -16.588  0.00  0.00           H
ATOM   4047  O  LWAT X 351       1.599  -4.687 -15.319  0.00  0.00           O
ATOM   4048  H1 LWAT X 351       1.177  -3.867 -15.688  0.00  0.00           H
ATOM   4049  H2 LWAT X 351       1.132  -5.350 -15.885  0.00  0.00           H
ATOM   4050  O  LWAT X 352      17.852   1.372  -9.624  0.00  0.00           O
ATOM   4051  H1 LWAT X 352      17.524   0.925 -10.431  0.00  0.00           H
ATOM   4052  H2 LWAT X 352      17.619   2.301  -9.826  0.00  0.00           H
ATOM   4053  O  LWAT X 353      23.693   0.457   3.024  0.00  0.00           O
ATOM   4054  H1 LWAT X 353      23.763  -0.525   3.044  0.00  0.00           H
ATOM   4055  H2 LWAT X 353      24.600   0.672   2.699  0.00  0.00           H
ATOM   4056  O  LWAT X 354      -9.976   9.410  10.486  0.00  0.00           O
ATOM   4057  H1 LWAT X 354      -9.210   9.879  10.902  0.00  0.00           H
ATOM   4058  H2 LWAT X 354     -10.706   9.939  10.892  0.00  0.00           H
ATOM   4059  O  LWAT X 355       6.963 -20.005  -6.308  0.00  0.00           O
ATOM   4060  H1 LWAT X 355       6.244 -19.893  -5.636  0.00  0.00           H
ATOM   4061  H2 LWAT X 355       6.529 -19.580  -7.078  0.00  0.00           H
ATOM   4062  O  LWAT X 357       6.843   8.159 -15.680  0.00  0.00           O
ATOM   4063  H1 LWAT X 357       6.737   7.181 -15.827  0.00  0.00           H
ATOM   4064  H2 LWAT X 357       6.766   8.164 -14.693  0.00  0.00           H
ATOM   4065  O  LWAT X 359      -5.088  12.194  10.652  0.00  0.00           O
ATOM   4066  H1 LWAT X 359      -5.183  11.231  10.483  0.00  0.00           H
ATOM   4067  H2 LWAT X 359      -4.511  12.447   9.898  0.00  0.00           H
ATOM   4068  O  LWAT X 360      -9.907  11.110  -1.253  0.00  0.00           O
ATOM   4069  H1 LWAT X 360      -9.312  10.628  -0.641  0.00  0.00           H
ATOM   4070  H2 LWAT X 360     -10.764  10.999  -0.774  0.00  0.00           H
ATOM   4071  O  LWAT X 361       2.110  16.279 -11.181  0.00  0.00           O
ATOM   4072  H1 LWAT X 361       1.636  16.413 -12.037  0.00  0.00           H
ATOM   4073  H2 LWAT X 361       1.623  16.942 -10.635  0.00  0.00           H
ATOM   4074  O  LWAT X 362     -10.354  22.054  -7.953  0.00  0.00           O
ATOM   4075  H1 LWAT X 362      -9.493  22.079  -7.494  0.00  0.00           H
ATOM   4076  H2 LWAT X 362     -10.958  21.922  -7.186  0.00  0.00           H
ATOM   4077  O  LWAT X 363     -12.172  11.074   0.190  0.00  0.00           O
ATOM   4078  H1 LWAT X 363     -12.963  10.489   0.220  0.00  0.00           H
ATOM   4079  H2 LWAT X 363     -12.622  11.941   0.054  0.00  0.00           H
ATOM   4080  O  LWAT X 364       2.791  -3.246  20.209  0.00  0.00           O
ATOM   4081  H1 LWAT X 364       2.927  -3.719  19.349  0.00  0.00           H
ATOM   4082  H2 LWAT X 364       2.336  -2.439  19.872  0.00  0.00           H
ATOM   4083  O  LWAT X1098       9.116   8.900 -16.965  0.00  0.00           O
ATOM   4084  H1 LWAT X1098       8.272   8.798 -16.468  0.00  0.00           H
ATOM   4085  H2 LWAT X1098       8.812   8.634 -17.862  0.00  0.00           H
ATOM   4086  O  LWAT X1791      -6.857  13.279 -19.785  0.00  0.00           O
ATOM   4087  H1 LWAT X1791      -6.640  12.323 -19.929  0.00  0.00           H
ATOM   4088  H2 LWAT X1791      -6.285  13.666 -20.493  0.00  0.00           H
ATOM   4089  O  LWAT X3226      22.903 -12.755  -7.563  0.00  0.00           O
ATOM   4090  H1 LWAT X3226      21.979 -12.650  -7.256  0.00  0.00           H
ATOM   4091  H2 LWAT X3226      22.789 -13.560  -8.131  0.00  0.00           H
ATOM   4092  O  LWAT X3335      20.605  -7.029  -7.967  0.00  0.00           O
ATOM   4093  H1 LWAT X3335      20.322  -6.773  -8.873  0.00  0.00           H
ATOM   4094  H2 LWAT X3335      20.929  -6.158  -7.640  0.00  0.00           H
ATOM   4095  O  LWAT X3337      22.218 -14.911  -9.090  0.00  0.00           O
ATOM   4096  H1 LWAT X3337      22.728 -15.639  -9.524  0.00  0.00           H
ATOM   4097  H2 LWAT X3337      21.589 -15.478  -8.565  0.00  0.00           H
ATOM   4098  O  LWAT X3351      21.141 -13.854 -11.410  0.00  0.00           O
ATOM   4099  H1 LWAT X3351      21.467 -14.250 -10.571  0.00  0.00           H
ATOM   4100  H2 LWAT X3351      21.368 -12.908 -11.240  0.00  0.00           H
ATOM   4101  O  LWAT X3355      18.595 -11.931 -14.524  0.00  0.00           O
ATOM   4102  H1 LWAT X3355      19.246 -12.656 -14.379  0.00  0.00           H
ATOM   4103  H2 LWAT X3355      18.906 -11.624 -15.416  0.00  0.00           H
ATOM   4104  O  LWAT X3365      26.054  -0.248  -3.403  0.00  0.00           O
ATOM   4105  H1 LWAT X3365      26.552  -0.100  -4.242  0.00  0.00           H
ATOM   4106  H2 LWAT X3365      25.899  -1.218  -3.482  0.00  0.00           H
ATOM   4107  O  LWAT X3378      20.090   7.154 -13.597  0.00  0.00           O
ATOM   4108  H1 LWAT X3378      19.894   7.932 -14.174  0.00  0.00           H
ATOM   4109  H2 LWAT X3378      19.177   6.950 -13.292  0.00  0.00           H
ATOM   4110  O  LWAT X3394      23.650   4.763  -6.336  0.00  0.00           O
ATOM   4111  H1 LWAT X3394      22.768   4.299  -6.243  0.00  0.00           H
ATOM   4112  H2 LWAT X3394      23.360   5.642  -5.970  0.00  0.00           H
ATOM   4113  O  LWAT X3456      21.898 -11.300 -11.050  0.00  0.00           O
ATOM   4114  H1 LWAT X3456      21.358 -10.474 -11.097  0.00  0.00           H
ATOM   4115  H2 LWAT X3456      22.447 -11.074 -10.257  0.00  0.00           H
ATOM   4116  O  LWAT X3457      20.078   1.247 -16.786  0.00  0.00           O
ATOM   4117  H1 LWAT X3457      20.029   1.493 -15.832  0.00  0.00           H
ATOM   4118  H2 LWAT X3457      20.688   1.965 -17.094  0.00  0.00           H
ATOM   4119  O  LWAT X3481      21.713   9.240  -5.652  0.00  0.00           O
ATOM   4120  H1 LWAT X3481      21.128   9.397  -6.417  0.00  0.00           H
ATOM   4121  H2 LWAT X3481      21.984  10.158  -5.434  0.00  0.00           H
ATOM   4122  O  LWAT X3491      19.910  -6.219 -10.513  0.00  0.00           O
ATOM   4123  H1 LWAT X3491      20.217  -5.290 -10.501  0.00  0.00           H
ATOM   4124  H2 LWAT X3491      19.355  -6.206 -11.327  0.00  0.00           H
ATOM   4125  O  LWAT X3498      22.717   6.938 -12.679  0.00  0.00           O
ATOM   4126  H1 LWAT X3498      22.891   7.695 -12.088  0.00  0.00           H
ATOM   4127  H2 LWAT X3498      21.797   7.125 -12.956  0.00  0.00           H
ATOM   4128  O  LWAT X3820       9.496 -23.000  -1.319  0.00  0.00           O
ATOM   4129  H1 LWAT X3820      10.448 -23.042  -1.065  0.00  0.00           H
ATOM   4130  H2 LWAT X3820       9.107 -23.478  -0.552  0.00  0.00           H
ATOM   4131  O  LWAT X3826      12.765 -19.527 -10.830  0.00  0.00           O
ATOM   4132  H1 LWAT X3826      12.240 -19.687 -10.025  0.00  0.00           H
ATOM   4133  H2 LWAT X3826      13.366 -18.818 -10.536  0.00  0.00           H
ATOM   4134  O  LWAT X3839      15.043 -17.074 -15.706  0.00  0.00           O
ATOM   4135  H1 LWAT X3839      14.863 -16.113 -15.682  0.00  0.00           H
ATOM   4136  H2 LWAT X3839      15.145 -17.263 -14.749  0.00  0.00           H
ATOM   4137  O  LWAT X3904      20.738 -16.789  -7.878  0.00  0.00           O
ATOM   4138  H1 LWAT X3904      21.064 -17.478  -7.271  0.00  0.00           H
ATOM   4139  H2 LWAT X3904      19.919 -17.221  -8.213  0.00  0.00           H
ATOM   4140  O  LWAT X3907       8.085 -18.490 -14.007  0.00  0.00           O
ATOM   4141  H1 LWAT X3907       7.432 -19.158 -13.683  0.00  0.00           H
ATOM   4142  H2 LWAT X3907       8.896 -18.855 -13.565  0.00  0.00           H
ATOM   4143  O  LWAT X3919      10.390 -19.515 -13.127  0.00  0.00           O
ATOM   4144  H1 LWAT X3919      11.140 -19.148 -13.667  0.00  0.00           H
ATOM   4145  H2 LWAT X3919      10.807 -20.365 -12.862  0.00  0.00           H
ATOM   4146  O  LWAT X3924      14.551 -17.393 -10.496  0.00  0.00           O
ATOM   4147  H1 LWAT X3924      15.434 -17.077 -10.183  0.00  0.00           H
ATOM   4148  H2 LWAT X3924      13.983 -16.751 -10.003  0.00  0.00           H
ATOM   4149  O  LWAT X3936      11.713 -13.671 -15.326  0.00  0.00           O
ATOM   4150  H1 LWAT X3936      11.776 -12.841 -15.865  0.00  0.00           H
ATOM   4151  H2 LWAT X3936      10.762 -13.883 -15.503  0.00  0.00           H
ATOM   4152  O  LWAT X3937      11.151 -10.111 -14.587  0.00  0.00           O
ATOM   4153  H1 LWAT X3937      11.339  -9.169 -14.841  0.00  0.00           H
ATOM   4154  H2 LWAT X3937      11.463 -10.554 -15.409  0.00  0.00           H
ATOM   4155  O  LWAT X3943      12.316  -9.438 -12.096  0.00  0.00           O
ATOM   4156  H1 LWAT X3943      11.858  -9.702 -12.925  0.00  0.00           H
ATOM   4157  H2 LWAT X3943      13.247  -9.635 -12.366  0.00  0.00           H
ATOM   4158  O  LWAT X3947      20.521 -13.896 -14.006  0.00  0.00           O
ATOM   4159  H1 LWAT X3947      21.468 -13.885 -14.260  0.00  0.00           H
ATOM   4160  H2 LWAT X3947      20.632 -13.936 -13.017  0.00  0.00           H
ATOM   4161  O  LWAT X3956      14.976 -17.996 -13.096  0.00  0.00           O
ATOM   4162  H1 LWAT X3956      14.775 -17.746 -12.159  0.00  0.00           H
ATOM   4163  H2 LWAT X3956      15.590 -18.735 -12.945  0.00  0.00           H
ATOM   4164  O  LWAT X3964      18.251  -3.806 -14.107  0.00  0.00           O
ATOM   4165  H1 LWAT X3964      17.532  -3.479 -13.517  0.00  0.00           H
ATOM   4166  H2 LWAT X3964      19.012  -3.303 -13.744  0.00  0.00           H
ATOM   4167  O  LWAT X3969      17.500  -3.531 -16.715  0.00  0.00           O
ATOM   4168  H1 LWAT X3969      17.810  -3.597 -15.782  0.00  0.00           H
ATOM   4169  H2 LWAT X3969      17.921  -4.328 -17.094  0.00  0.00           H
ATOM   4170  O  LWAT X3973      18.824 -10.014 -12.538  0.00  0.00           O
ATOM   4171  H1 LWAT X3973      18.029  -9.514 -12.812  0.00  0.00           H
ATOM   4172  H2 LWAT X3973      18.773 -10.769 -13.168  0.00  0.00           H
ATOM   4173  O  LWAT X3975       6.760 -10.502 -19.257  0.00  0.00           O
ATOM   4174  H1 LWAT X3975       6.705 -10.033 -18.395  0.00  0.00           H
ATOM   4175  H2 LWAT X3975       6.149 -11.255 -19.067  0.00  0.00           H
ATOM   4176  O  LWAT X3993      11.754  -7.581 -15.197  0.00  0.00           O
ATOM   4177  H1 LWAT X3993      12.466  -7.307 -15.794  0.00  0.00           H
ATOM   4178  H2 LWAT X3993      11.850  -6.908 -14.482  0.00  0.00           H
ATOM   4179  O  LWAT X3997      14.375 -14.352 -15.854  0.00  0.00           O
ATOM   4180  H1 LWAT X3997      14.855 -13.590 -15.445  0.00  0.00           H
ATOM   4181  H2 LWAT X3997      13.454 -14.107 -15.598  0.00  0.00           H
ATOM   4182  O  LWAT X3998      16.250  -3.090 -12.410  0.00  0.00           O
ATOM   4183  H1 LWAT X3998      15.366  -3.514 -12.413  0.00  0.00           H
ATOM   4184  H2 LWAT X3998      16.378  -2.986 -11.437  0.00  0.00           H
ATOM   4185  O  LWAT X4013      22.870  -8.417  -7.389  0.00  0.00           O
ATOM   4186  H1 LWAT X4013      21.985  -8.003  -7.508  0.00  0.00           H
ATOM   4187  H2 LWAT X4013      23.443  -7.660  -7.627  0.00  0.00           H
ATOM   4188  O  LWAT X4022       6.937  -5.051 -21.614  0.00  0.00           O
ATOM   4189  H1 LWAT X4022       7.377  -5.835 -21.189  0.00  0.00           H
ATOM   4190  H2 LWAT X4022       6.398  -5.539 -22.289  0.00  0.00           H
ATOM   4191  O  LWAT X4025      12.516 -18.367 -14.212  0.00  0.00           O
ATOM   4192  H1 LWAT X4025      12.811 -18.746 -15.075  0.00  0.00           H
ATOM   4193  H2 LWAT X4025      13.393 -18.301 -13.764  0.00  0.00           H
ATOM   4194  O  LWAT X4037       4.753 -15.005 -14.278  0.00  0.00           O
ATOM   4195  H1 LWAT X4037       5.622 -15.325 -14.604  0.00  0.00           H
ATOM   4196  H2 LWAT X4037       4.447 -15.796 -13.790  0.00  0.00           H
ATOM   4197  O  LWAT X4052       6.678 -10.002 -16.414  0.00  0.00           O
ATOM   4198  H1 LWAT X4052       7.364 -10.135 -15.713  0.00  0.00           H
ATOM   4199  H2 LWAT X4052       6.073  -9.398 -15.922  0.00  0.00           H
ATOM   4200  O  LWAT X4054      20.737  -8.837 -11.072  0.00  0.00           O
ATOM   4201  H1 LWAT X4054      19.998  -9.209 -11.620  0.00  0.00           H
ATOM   4202  H2 LWAT X4054      20.344  -7.964 -10.852  0.00  0.00           H
ATOM   4203  O  LWAT X4059      15.697  -5.718 -16.624  0.00  0.00           O
ATOM   4204  H1 LWAT X4059      15.934  -4.768 -16.604  0.00  0.00           H
ATOM   4205  H2 LWAT X4059      15.164  -5.731 -17.464  0.00  0.00           H
ATOM   4206  O  LWAT X4064      16.899   3.514 -18.319  0.00  0.00           O
ATOM   4207  H1 LWAT X4064      17.266   2.598 -18.382  0.00  0.00           H
ATOM   4208  H2 LWAT X4064      16.918   3.753 -19.276  0.00  0.00           H
ATOM   4209  O  LWAT X4066      11.933   4.331 -21.805  0.00  0.00           O
ATOM   4210  H1 LWAT X4066      12.156   4.736 -22.664  0.00  0.00           H
ATOM   4211  H2 LWAT X4066      12.831   4.081 -21.487  0.00  0.00           H
ATOM   4212  O  LWAT X4068      22.439   7.711  -8.612  0.00  0.00           O
ATOM   4213  H1 LWAT X4068      22.113   6.781  -8.647  0.00  0.00           H
ATOM   4214  H2 LWAT X4068      21.607   8.158  -8.320  0.00  0.00           H
ATOM   4215  O  LWAT X4069      16.985  11.658 -10.301  0.00  0.00           O
ATOM   4216  H1 LWAT X4069      16.066  11.896 -10.578  0.00  0.00           H
ATOM   4217  H2 LWAT X4069      17.450  11.839 -11.152  0.00  0.00           H
ATOM   4218  O  LWAT X4074      20.268   2.424 -14.256  0.00  0.00           O
ATOM   4219  H1 LWAT X4074      21.044   2.230 -13.676  0.00  0.00           H
ATOM   4220  H2 LWAT X4074      20.482   3.366 -14.476  0.00  0.00           H
ATOM   4221  O  LWAT X4075      14.550   6.871 -17.130  0.00  0.00           O
ATOM   4222  H1 LWAT X4075      14.263   6.219 -17.826  0.00  0.00           H
ATOM   4223  H2 LWAT X4075      15.525   6.775 -17.241  0.00  0.00           H
ATOM   4224  O  LWAT X4076      12.592   8.502 -18.249  0.00  0.00           O
ATOM   4225  H1 LWAT X4076      12.269   9.220 -17.671  0.00  0.00           H
ATOM   4226  H2 LWAT X4076      13.316   8.134 -17.707  0.00  0.00           H
ATOM   4227  O  LWAT X4078      16.740   4.214 -20.970  0.00  0.00           O
ATOM   4228  H1 LWAT X4078      16.572   4.961 -21.599  0.00  0.00           H
ATOM   4229  H2 LWAT X4078      15.790   3.935 -20.840  0.00  0.00           H
ATOM   4230  O  LWAT X4081      21.916   0.152  -7.855  0.00  0.00           O
ATOM   4231  H1 LWAT X4081      20.928   0.124  -7.836  0.00  0.00           H
ATOM   4232  H2 LWAT X4081      22.041   0.660  -8.692  0.00  0.00           H
ATOM   4233  O  LWAT X4094      19.208  -0.094  -7.803  0.00  0.00           O
ATOM   4234  H1 LWAT X4094      18.679   0.409  -8.472  0.00  0.00           H
ATOM   4235  H2 LWAT X4094      18.981  -1.011  -8.070  0.00  0.00           H
ATOM   4236  O  LWAT X4097      17.201   6.052 -17.364  0.00  0.00           O
ATOM   4237  H1 LWAT X4097      16.958   5.177 -17.765  0.00  0.00           H
ATOM   4238  H2 LWAT X4097      18.173   5.879 -17.251  0.00  0.00           H
ATOM   4239  O  LWAT X4111      22.319   1.442 -10.254  0.00  0.00           O
ATOM   4240  H1 LWAT X4111      22.836   2.238  -9.965  0.00  0.00           H
ATOM   4241  H2 LWAT X4111      22.251   1.671 -11.218  0.00  0.00           H
ATOM   4242  O  LWAT X4122      24.003   4.608 -12.597  0.00  0.00           O
ATOM   4243  H1 LWAT X4122      24.755   4.861 -13.179  0.00  0.00           H
ATOM   4244  H2 LWAT X4122      23.497   5.466 -12.632  0.00  0.00           H
ATOM   4245  O  LWAT X4124      15.479   7.233 -20.144  0.00  0.00           O
ATOM   4246  H1 LWAT X4124      14.997   6.469 -19.744  0.00  0.00           H
ATOM   4247  H2 LWAT X4124      15.713   6.831 -21.014  0.00  0.00           H
ATOM   4248  O  LWAT X4141      16.606  -2.413  -9.807  0.00  0.00           O
ATOM   4249  H1 LWAT X4141      17.430  -2.588  -9.293  0.00  0.00           H
ATOM   4250  H2 LWAT X4141      15.939  -2.545  -9.096  0.00  0.00           H
ATOM   4251  O  LWAT X4143      14.494   2.291 -22.885  0.00  0.00           O
ATOM   4252  H1 LWAT X4143      15.472   2.227 -22.978  0.00  0.00           H
ATOM   4253  H2 LWAT X4143      14.443   2.757 -22.015  0.00  0.00           H
ATOM   4254  O  LWAT X4152      23.500   0.701  -5.687  0.00  0.00           O
ATOM   4255  H1 LWAT X4152      23.483  -0.185  -5.247  0.00  0.00           H
ATOM   4256  H2 LWAT X4152      22.836   0.527  -6.399  0.00  0.00           H
ATOM   4257  O  LWAT X4159      13.543   7.551 -14.713  0.00  0.00           O
ATOM   4258  H1 LWAT X4159      13.428   6.630 -14.401  0.00  0.00           H
ATOM   4259  H2 LWAT X4159      13.969   7.380 -15.586  0.00  0.00           H
ATOM   4260  O  LWAT X4172      22.603   2.267 -12.840  0.00  0.00           O
ATOM   4261  H1 LWAT X4172      23.252   1.798 -13.425  0.00  0.00           H
ATOM   4262  H2 LWAT X4172      23.069   3.137 -12.773  0.00  0.00           H
ATOM   4263  O  LWAT X4174      24.859   2.508  -7.138  0.00  0.00           O
ATOM   4264  H1 LWAT X4174      24.306   1.848  -6.652  0.00  0.00           H
ATOM   4265  H2 LWAT X4174      24.336   3.324  -6.934  0.00  0.00           H
ATOM   4266  O  LWAT X4176       6.218  -2.909 -20.230  0.00  0.00           O
ATOM   4267  H1 LWAT X4176       6.826  -2.940 -19.454  0.00  0.00           H
ATOM   4268  H2 LWAT X4176       6.526  -3.728 -20.700  0.00  0.00           H
ATOM   4269  O  LWAT X4181       8.370   7.366 -19.157  0.00  0.00           O
ATOM   4270  H1 LWAT X4181       8.715   7.214 -20.062  0.00  0.00           H
ATOM   4271  H2 LWAT X4181       7.721   6.625 -19.102  0.00  0.00           H
ATOM   4272  O  LWAT X4183      22.542   6.826  -5.023  0.00  0.00           O
ATOM   4273  H1 LWAT X4183      22.183   7.739  -5.193  0.00  0.00           H
ATOM   4274  H2 LWAT X4183      21.757   6.429  -4.593  0.00  0.00           H
ATOM   4275  O  LWAT X4184       8.551  11.779 -11.911  0.00  0.00           O
ATOM   4276  H1 LWAT X4184       8.121  12.148 -12.712  0.00  0.00           H
ATOM   4277  H2 LWAT X4184       7.863  11.142 -11.626  0.00  0.00           H
ATOM   4278  O  LWAT X4189      18.072   9.424 -12.737  0.00  0.00           O
ATOM   4279  H1 LWAT X4189      17.590   8.575 -12.832  0.00  0.00           H
ATOM   4280  H2 LWAT X4189      18.566   9.423 -13.596  0.00  0.00           H
ATOM   4281  O  LWAT X4265      15.766  14.345  -6.859  0.00  0.00           O
ATOM   4282  H1 LWAT X4265      15.992  15.308  -6.887  0.00  0.00           H
ATOM   4283  H2 LWAT X4265      15.871  14.186  -5.896  0.00  0.00           H
ATOM   4284  O  LWAT X4316      16.133  14.405  -3.963  0.00  0.00           O
ATOM   4285  H1 LWAT X4316      16.682  15.225  -4.005  0.00  0.00           H
ATOM   4286  H2 LWAT X4316      16.613  13.935  -3.240  0.00  0.00           H
ATOM   4287  O  LWAT X4323      17.376   8.771 -16.955  0.00  0.00           O
ATOM   4288  H1 LWAT X4323      17.546   8.927 -17.918  0.00  0.00           H
ATOM   4289  H2 LWAT X4323      17.271   7.789 -16.986  0.00  0.00           H
ATOM   4290  O  LWAT X4372       4.704  11.079 -12.824  0.00  0.00           O
ATOM   4291  H1 LWAT X4372       4.043  11.445 -12.214  0.00  0.00           H
ATOM   4292  H2 LWAT X4372       5.337  10.679 -12.183  0.00  0.00           H
ATOM   4293  O  LWAT X4395       4.101  16.674 -15.529  0.00  0.00           O
ATOM   4294  H1 LWAT X4395       4.803  16.960 -16.167  0.00  0.00           H
ATOM   4295  H2 LWAT X4395       3.367  16.519 -16.167  0.00  0.00           H
ATOM   4296  O  LWAT X4689      -0.391 -17.537  -7.757  0.00  0.00           O
ATOM   4297  H1 LWAT X4689      -0.942 -18.227  -8.206  0.00  0.00           H
ATOM   4298  H2 LWAT X4689      -0.241 -16.942  -8.534  0.00  0.00           H
ATOM   4299  O  LWAT X4694      -2.413 -14.774  -9.867  0.00  0.00           O
ATOM   4300  H1 LWAT X4694      -1.518 -15.188  -9.890  0.00  0.00           H
ATOM   4301  H2 LWAT X4694      -2.920 -15.544  -9.497  0.00  0.00           H
ATOM   4302  O  LWAT X4710      -5.476 -11.372 -17.636  0.00  0.00           O
ATOM   4303  H1 LWAT X4710      -6.016 -10.957 -18.353  0.00  0.00           H
ATOM   4304  H2 LWAT X4710      -4.658 -10.815 -17.728  0.00  0.00           H
ATOM   4305  O  LWAT X4716       0.671  -8.604 -17.622  0.00  0.00           O
ATOM   4306  H1 LWAT X4716       1.098  -8.826 -16.764  0.00  0.00           H
ATOM   4307  H2 LWAT X4716       0.504  -7.644 -17.480  0.00  0.00           H
ATOM   4308  O  LWAT X4718       8.546 -10.875 -14.642  0.00  0.00           O
ATOM   4309  H1 LWAT X4718       8.706 -11.828 -14.672  0.00  0.00           H
ATOM   4310  H2 LWAT X4718       9.465 -10.533 -14.551  0.00  0.00           H
ATOM   4311  O  LWAT X4725       2.288  -4.634 -22.631  0.00  0.00           O
ATOM   4312  H1 LWAT X4725       1.538  -4.896 -22.043  0.00  0.00           H
ATOM   4313  H2 LWAT X4725       2.594  -5.537 -22.895  0.00  0.00           H
ATOM   4314  O  LWAT X4739      -4.591  -8.160 -16.405  0.00  0.00           O
ATOM   4315  H1 LWAT X4739      -5.097  -8.685 -15.766  0.00  0.00           H
ATOM   4316  H2 LWAT X4739      -4.090  -8.875 -16.871  0.00  0.00           H
ATOM   4317  O  LWAT X4740      -2.749 -14.627 -12.553  0.00  0.00           O
ATOM   4318  H1 LWAT X4740      -2.652 -14.634 -11.567  0.00  0.00           H
ATOM   4319  H2 LWAT X4740      -3.340 -13.837 -12.636  0.00  0.00           H
ATOM   4320  O  LWAT X4744      -2.751 -11.056 -21.292  0.00  0.00           O
ATOM   4321  H1 LWAT X4744      -1.862 -11.189 -21.688  0.00  0.00           H
ATOM   4322  H2 LWAT X4744      -2.520 -11.127 -20.337  0.00  0.00           H
ATOM   4323  O  LWAT X4746      -3.208  -7.867 -19.331  0.00  0.00           O
ATOM   4324  H1 LWAT X4746      -2.405  -7.916 -19.888  0.00  0.00           H
ATOM   4325  H2 LWAT X4746      -3.137  -8.722 -18.846  0.00  0.00           H
ATOM   4326  O  LWAT X4749       0.115  -5.980 -17.235  0.00  0.00           O
ATOM   4327  H1 LWAT X4749      -0.855  -6.025 -17.077  0.00  0.00           H
ATOM   4328  H2 LWAT X4749       0.142  -5.273 -17.917  0.00  0.00           H
ATOM   4329  O  LWAT X4753      -5.871  -1.599 -19.796  0.00  0.00           O
ATOM   4330  H1 LWAT X4753      -6.059  -2.492 -19.433  0.00  0.00           H
ATOM   4331  H2 LWAT X4753      -4.996  -1.771 -20.215  0.00  0.00           H
ATOM   4332  O  LWAT X4756       0.270 -10.167 -19.684  0.00  0.00           O
ATOM   4333  H1 LWAT X4756       0.343  -9.527 -18.926  0.00  0.00           H
ATOM   4334  H2 LWAT X4756      -0.525 -10.670 -19.375  0.00  0.00           H
ATOM   4335  O  LWAT X4758      -7.055  -9.373 -14.028  0.00  0.00           O
ATOM   4336  H1 LWAT X4758      -7.227 -10.111 -14.656  0.00  0.00           H
ATOM   4337  H2 LWAT X4758      -7.179  -9.848 -13.177  0.00  0.00           H
ATOM   4338  O  LWAT X4768      -1.971 -14.980 -16.273  0.00  0.00           O
ATOM   4339  H1 LWAT X4768      -1.782 -14.548 -17.128  0.00  0.00           H
ATOM   4340  H2 LWAT X4768      -1.286 -14.577 -15.701  0.00  0.00           H
ATOM   4341  O  LWAT X4771       2.632 -11.226 -18.973  0.00  0.00           O
ATOM   4342  H1 LWAT X4771       2.835 -10.643 -18.220  0.00  0.00           H
ATOM   4343  H2 LWAT X4771       1.765 -10.834 -19.254  0.00  0.00           H
ATOM   4344  O  LWAT X4777       8.129  -7.256 -20.717  0.00  0.00           O
ATOM   4345  H1 LWAT X4777       7.822  -7.878 -21.415  0.00  0.00           H
ATOM   4346  H2 LWAT X4777       9.100  -7.421 -20.773  0.00  0.00           H
ATOM   4347  O  LWAT X4783       0.113  -2.788 -16.556  0.00  0.00           O
ATOM   4348  H1 LWAT X4783      -0.800  -2.424 -16.561  0.00  0.00           H
ATOM   4349  H2 LWAT X4783       0.162  -3.120 -17.481  0.00  0.00           H
ATOM   4350  O  LWAT X4788      -2.006 -14.018 -18.944  0.00  0.00           O
ATOM   4351  H1 LWAT X4788      -2.330 -14.195 -19.857  0.00  0.00           H
ATOM   4352  H2 LWAT X4788      -1.883 -13.038 -19.000  0.00  0.00           H
ATOM   4353  O  LWAT X4791       3.436 -16.925 -12.681  0.00  0.00           O
ATOM   4354  H1 LWAT X4791       2.784 -16.307 -12.304  0.00  0.00           H
ATOM   4355  H2 LWAT X4791       2.845 -17.601 -13.071  0.00  0.00           H
ATOM   4356  O  LWAT X4804       1.308 -14.614 -11.914  0.00  0.00           O
ATOM   4357  H1 LWAT X4804       1.168 -13.836 -11.306  0.00  0.00           H
ATOM   4358  H2 LWAT X4804       1.887 -14.154 -12.579  0.00  0.00           H
ATOM   4359  O  LWAT X4810      -3.329  -4.266 -18.244  0.00  0.00           O
ATOM   4360  H1 LWAT X4810      -3.214  -4.664 -19.134  0.00  0.00           H
ATOM   4361  H2 LWAT X4810      -3.026  -5.020 -17.684  0.00  0.00           H
ATOM   4362  O  LWAT X4819       5.688 -18.873  -8.611  0.00  0.00           O
ATOM   4363  H1 LWAT X4819       5.530 -18.706  -9.577  0.00  0.00           H
ATOM   4364  H2 LWAT X4819       5.200 -18.088  -8.250  0.00  0.00           H
ATOM   4365  O  LWAT X4836      12.583  -0.923 -20.111  0.00  0.00           O
ATOM   4366  H1 LWAT X4836      12.731  -0.538 -19.231  0.00  0.00           H
ATOM   4367  H2 LWAT X4836      11.628  -0.672 -20.239  0.00  0.00           H
ATOM   4368  O  LWAT X4841       0.926   8.458 -17.124  0.00  0.00           O
ATOM   4369  H1 LWAT X4841       0.931   9.436 -17.201  0.00  0.00           H
ATOM   4370  H2 LWAT X4841       1.854   8.312 -16.815  0.00  0.00           H
ATOM   4371  O  LWAT X4850      -0.954   9.503 -21.679  0.00  0.00           O
ATOM   4372  H1 LWAT X4850      -1.710  10.027 -21.338  0.00  0.00           H
ATOM   4373  H2 LWAT X4850      -0.676  10.091 -22.423  0.00  0.00           H
ATOM   4374  O  LWAT X4851       1.558   3.293 -17.148  0.00  0.00           O
ATOM   4375  H1 LWAT X4851       1.363   2.728 -17.919  0.00  0.00           H
ATOM   4376  H2 LWAT X4851       1.319   2.671 -16.421  0.00  0.00           H
ATOM   4377  O  LWAT X4854       3.324   5.333 -16.667  0.00  0.00           O
ATOM   4378  H1 LWAT X4854       2.642   4.680 -16.961  0.00  0.00           H
ATOM   4379  H2 LWAT X4854       3.962   4.711 -16.250  0.00  0.00           H
ATOM   4380  O  LWAT X4867      -6.073   2.676 -15.909  0.00  0.00           O
ATOM   4381  H1 LWAT X4867      -6.302   3.438 -15.337  0.00  0.00           H
ATOM   4382  H2 LWAT X4867      -6.751   2.784 -16.616  0.00  0.00           H
ATOM   4383  O  LWAT X4871       1.039   1.273 -15.350  0.00  0.00           O
ATOM   4384  H1 LWAT X4871       0.409   0.938 -14.684  0.00  0.00           H
ATOM   4385  H2 LWAT X4871       1.870   1.268 -14.827  0.00  0.00           H
ATOM   4386  O  LWAT X4875       3.431   8.016 -16.324  0.00  0.00           O
ATOM   4387  H1 LWAT X4875       3.493   7.040 -16.480  0.00  0.00           H
ATOM   4388  H2 LWAT X4875       4.156   8.323 -16.910  0.00  0.00           H
ATOM   4389  O  LWAT X4879      -2.936   6.052 -18.515  0.00  0.00           O
ATOM   4390  H1 LWAT X4879      -1.970   6.097 -18.305  0.00  0.00           H
ATOM   4391  H2 LWAT X4879      -3.275   6.705 -17.869  0.00  0.00           H
ATOM   4392  O  LWAT X4881      -3.981   1.972 -17.540  0.00  0.00           O
ATOM   4393  H1 LWAT X4881      -4.660   2.126 -16.841  0.00  0.00           H
ATOM   4394  H2 LWAT X4881      -4.191   2.733 -18.129  0.00  0.00           H
ATOM   4395  O  LWAT X4885       7.031   2.448 -18.683  0.00  0.00           O
ATOM   4396  H1 LWAT X4885       6.548   1.913 -19.359  0.00  0.00           H
ATOM   4397  H2 LWAT X4885       6.669   2.039 -17.867  0.00  0.00           H
ATOM   4398  O  LWAT X4887       4.422  -1.412 -18.912  0.00  0.00           O
ATOM   4399  H1 LWAT X4887       4.720  -1.646 -18.019  0.00  0.00           H
ATOM   4400  H2 LWAT X4887       4.993  -2.012 -19.452  0.00  0.00           H
ATOM   4401  O  LWAT X4888       0.002  -5.460 -21.310  0.00  0.00           O
ATOM   4402  H1 LWAT X4888      -0.212  -6.387 -21.032  0.00  0.00           H
ATOM   4403  H2 LWAT X4888      -0.700  -5.349 -21.995  0.00  0.00           H
ATOM   4404  O  LWAT X4890       6.633   5.571 -16.237  0.00  0.00           O
ATOM   4405  H1 LWAT X4890       6.617   5.408 -17.208  0.00  0.00           H
ATOM   4406  H2 LWAT X4890       6.087   4.818 -15.928  0.00  0.00           H
ATOM   4407  O  LWAT X4891      -2.567  -2.077 -16.815  0.00  0.00           O
ATOM   4408  H1 LWAT X4891      -2.819  -2.818 -17.421  0.00  0.00           H
ATOM   4409  H2 LWAT X4891      -3.268  -2.173 -16.142  0.00  0.00           H
ATOM   4410  O  LWAT X4895       6.701   8.048 -12.957  0.00  0.00           O
ATOM   4411  H1 LWAT X4895       6.369   7.458 -12.263  0.00  0.00           H
ATOM   4412  H2 LWAT X4895       6.725   8.903 -12.483  0.00  0.00           H
ATOM   4413  O  LWAT X4900       4.925   3.419 -15.515  0.00  0.00           O
ATOM   4414  H1 LWAT X4900       5.434   2.663 -15.888  0.00  0.00           H
ATOM   4415  H2 LWAT X4900       4.295   2.929 -14.948  0.00  0.00           H
ATOM   4416  O  LWAT X4902      -0.259   6.372 -18.377  0.00  0.00           O
ATOM   4417  H1 LWAT X4902       0.228   7.099 -17.923  0.00  0.00           H
ATOM   4418  H2 LWAT X4902      -0.070   6.615 -19.314  0.00  0.00           H
ATOM   4419  O  LWAT X4903      -5.278  14.207 -21.848  0.00  0.00           O
ATOM   4420  H1 LWAT X4903      -5.436  15.183 -21.915  0.00  0.00           H
ATOM   4421  H2 LWAT X4903      -5.507  13.960 -22.778  0.00  0.00           H
ATOM   4422  O  LWAT X4905     -11.503  -3.884 -17.643  0.00  0.00           O
ATOM   4423  H1 LWAT X4905     -11.779  -4.814 -17.867  0.00  0.00           H
ATOM   4424  H2 LWAT X4905     -10.545  -3.962 -17.861  0.00  0.00           H
ATOM   4425  O  LWAT X4910       0.312  -3.883 -19.052  0.00  0.00           O
ATOM   4426  H1 LWAT X4910       0.787  -3.089 -19.388  0.00  0.00           H
ATOM   4427  H2 LWAT X4910       0.180  -4.369 -19.898  0.00  0.00           H
ATOM   4428  O  LWAT X4918     -14.042  -2.776 -18.307  0.00  0.00           O
ATOM   4429  H1 LWAT X4918     -13.113  -3.068 -18.384  0.00  0.00           H
ATOM   4430  H2 LWAT X4918     -13.940  -1.809 -18.462  0.00  0.00           H
ATOM   4431  O  LWAT X4920     -13.889  -0.329 -15.812  0.00  0.00           O
ATOM   4432  H1 LWAT X4920     -14.216   0.562 -15.555  0.00  0.00           H
ATOM   4433  H2 LWAT X4920     -13.984  -0.257 -16.791  0.00  0.00           H
ATOM   4434  O  LWAT X4924      -4.768  10.911 -22.506  0.00  0.00           O
ATOM   4435  H1 LWAT X4924      -3.993  11.041 -21.906  0.00  0.00           H
ATOM   4436  H2 LWAT X4924      -4.414  11.376 -23.305  0.00  0.00           H
ATOM   4437  O  LWAT X4929      -7.983  16.991 -11.690  0.00  0.00           O
ATOM   4438  H1 LWAT X4929      -8.899  17.268 -11.429  0.00  0.00           H
ATOM   4439  H2 LWAT X4929      -7.479  17.729 -11.267  0.00  0.00           H
ATOM   4440  O  LWAT X4930      -5.576  15.634 -12.050  0.00  0.00           O
ATOM   4441  H1 LWAT X4930      -5.007  16.241 -11.540  0.00  0.00           H
ATOM   4442  H2 LWAT X4930      -6.449  16.054 -11.936  0.00  0.00           H
ATOM   4443  O  LWAT X4941      -1.536  21.894  -2.922  0.00  0.00           O
ATOM   4444  H1 LWAT X4941      -1.045  21.181  -2.474  0.00  0.00           H
ATOM   4445  H2 LWAT X4941      -2.072  22.241  -2.164  0.00  0.00           H
ATOM   4446  O  LWAT X4944     -12.653  18.921 -12.815  0.00  0.00           O
ATOM   4447  H1 LWAT X4944     -12.539  19.830 -12.440  0.00  0.00           H
ATOM   4448  H2 LWAT X4944     -13.052  19.158 -13.677  0.00  0.00           H
ATOM   4449  O  LWAT X4947      -4.344  19.269 -19.075  0.00  0.00           O
ATOM   4450  H1 LWAT X4947      -4.794  19.638 -19.877  0.00  0.00           H
ATOM   4451  H2 LWAT X4947      -4.039  18.412 -19.451  0.00  0.00           H
ATOM   4452  O  LWAT X4967       1.284  15.664 -20.082  0.00  0.00           O
ATOM   4453  H1 LWAT X4967       0.325  15.794 -19.859  0.00  0.00           H
ATOM   4454  H2 LWAT X4967       1.198  15.705 -21.073  0.00  0.00           H
ATOM   4455  O  LWAT X4969      -8.989  17.549 -14.219  0.00  0.00           O
ATOM   4456  H1 LWAT X4969      -8.906  18.524 -14.096  0.00  0.00           H
ATOM   4457  H2 LWAT X4969      -8.522  17.249 -13.407  0.00  0.00           H
ATOM   4458  O  LWAT X4974      -4.147  18.616  -8.041  0.00  0.00           O
ATOM   4459  H1 LWAT X4974      -4.533  17.786  -7.694  0.00  0.00           H
ATOM   4460  H2 LWAT X4974      -4.502  19.245  -7.352  0.00  0.00           H
ATOM   4461  O  LWAT X4977      -7.456  13.241 -17.130  0.00  0.00           O
ATOM   4462  H1 LWAT X4977      -7.174  13.270 -18.074  0.00  0.00           H
ATOM   4463  H2 LWAT X4977      -8.271  12.709 -17.213  0.00  0.00           H
ATOM   4464  O  LWAT X4979     -15.421  12.659 -15.107  0.00  0.00           O
ATOM   4465  H1 LWAT X4979     -15.204  13.533 -15.485  0.00  0.00           H
ATOM   4466  H2 LWAT X4979     -14.995  12.722 -14.233  0.00  0.00           H
ATOM   4467  O  LWAT X4980      -1.670  18.632 -10.839  0.00  0.00           O
ATOM   4468  H1 LWAT X4980      -0.782  18.442 -10.449  0.00  0.00           H
ATOM   4469  H2 LWAT X4980      -1.378  18.890 -11.752  0.00  0.00           H
ATOM   4470  O  LWAT X4984      -2.242  20.986 -14.990  0.00  0.00           O
ATOM   4471  H1 LWAT X4984      -2.250  20.771 -15.960  0.00  0.00           H
ATOM   4472  H2 LWAT X4984      -3.178  21.286 -14.900  0.00  0.00           H
ATOM   4473  O  LWAT X4987       0.866  17.249 -13.434  0.00  0.00           O
ATOM   4474  H1 LWAT X4987       0.531  16.817 -14.267  0.00  0.00           H
ATOM   4475  H2 LWAT X4987       0.182  17.957 -13.357  0.00  0.00           H
ATOM   4476  O  LWAT X4995      11.795  12.686  -7.993  0.00  0.00           O
ATOM   4477  H1 LWAT X4995      11.026  12.678  -7.384  0.00  0.00           H
ATOM   4478  H2 LWAT X4995      11.345  12.479  -8.843  0.00  0.00           H
ATOM   4479  O  LWAT X5022      -1.432  16.118 -19.646  0.00  0.00           O
ATOM   4480  H1 LWAT X5022      -2.137  16.554 -20.192  0.00  0.00           H
ATOM   4481  H2 LWAT X5022      -1.833  16.279 -18.753  0.00  0.00           H
ATOM   4482  O  LWAT X5026      10.821  12.338 -10.546  0.00  0.00           O
ATOM   4483  H1 LWAT X5026       9.938  12.164 -10.972  0.00  0.00           H
ATOM   4484  H2 LWAT X5026      11.395  12.111 -11.323  0.00  0.00           H
ATOM   4485  O  LWAT X5032       1.961  21.931  -2.394  0.00  0.00           O
ATOM   4486  H1 LWAT X5032       1.295  21.214  -2.392  0.00  0.00           H
ATOM   4487  H2 LWAT X5032       1.641  22.471  -1.640  0.00  0.00           H
ATOM   4488  O  LWAT X5034       6.239  11.759  -9.016  0.00  0.00           O
ATOM   4489  H1 LWAT X5034       6.937  12.301  -8.589  0.00  0.00           H
ATOM   4490  H2 LWAT X5034       5.519  12.420  -9.070  0.00  0.00           H
ATOM   4491  O  LWAT X5039      -4.139  17.568 -10.598  0.00  0.00           O
ATOM   4492  H1 LWAT X5039      -3.206  17.798 -10.836  0.00  0.00           H
ATOM   4493  H2 LWAT X5039      -4.113  17.808  -9.643  0.00  0.00           H
ATOM   4494  O  LWAT X5041       0.010  16.283 -15.763  0.00  0.00           O
ATOM   4495  H1 LWAT X5041      -0.555  15.596 -16.174  0.00  0.00           H
ATOM   4496  H2 LWAT X5041       0.704  16.377 -16.449  0.00  0.00           H
ATOM   4497  O  LWAT X5047      -4.949  20.159  -6.029  0.00  0.00           O
ATOM   4498  H1 LWAT X5047      -5.600  20.205  -5.297  0.00  0.00           H
ATOM   4499  H2 LWAT X5047      -4.302  20.834  -5.729  0.00  0.00           H
ATOM   4500  O  LWAT X5059     -12.214  14.284 -14.779  0.00  0.00           O
ATOM   4501  H1 LWAT X5059     -11.687  14.954 -15.277  0.00  0.00           H
ATOM   4502  H2 LWAT X5059     -12.492  14.843 -14.018  0.00  0.00           H
ATOM   4503  O  LWAT X5060      -2.337  20.238 -17.557  0.00  0.00           O
ATOM   4504  H1 LWAT X5060      -3.122  19.892 -18.054  0.00  0.00           H
ATOM   4505  H2 LWAT X5060      -1.699  20.292 -18.302  0.00  0.00           H
ATOM   4506  O  LWAT X5074       0.856  18.332  -9.906  0.00  0.00           O
ATOM   4507  H1 LWAT X5074       1.196  18.708  -9.059  0.00  0.00           H
ATOM   4508  H2 LWAT X5074       1.215  19.010 -10.533  0.00  0.00           H
ATOM   4509  O  LWAT X5416     -17.108 -13.924  -5.701  0.00  0.00           O
ATOM   4510  H1 LWAT X5416     -16.366 -14.040  -6.340  0.00  0.00           H
ATOM   4511  H2 LWAT X5416     -17.352 -12.990  -5.908  0.00  0.00           H
ATOM   4512  O  LWAT X5441     -18.308 -15.938 -10.582  0.00  0.00           O
ATOM   4513  H1 LWAT X5441     -18.924 -15.289 -11.005  0.00  0.00           H
ATOM   4514  H2 LWAT X5441     -18.247 -15.537  -9.686  0.00  0.00           H
ATOM   4515  O  LWAT X5450     -16.163 -10.613 -11.126  0.00  0.00           O
ATOM   4516  H1 LWAT X5450     -15.425 -10.650 -11.785  0.00  0.00           H
ATOM   4517  H2 LWAT X5450     -16.865 -10.224 -11.701  0.00  0.00           H
ATOM   4518  O  LWAT X5511     -16.872  -1.704 -13.236  0.00  0.00           O
ATOM   4519  H1 LWAT X5511     -17.184  -0.789 -13.407  0.00  0.00           H
ATOM   4520  H2 LWAT X5511     -17.315  -1.879 -12.378  0.00  0.00           H
ATOM   4521  O  LWAT X5520     -13.067 -13.245 -12.582  0.00  0.00           O
ATOM   4522  H1 LWAT X5520     -12.496 -13.243 -11.774  0.00  0.00           H
ATOM   4523  H2 LWAT X5520     -12.960 -14.201 -12.824  0.00  0.00           H
ATOM   4524  O  LWAT X5525     -18.419 -14.999  -7.969  0.00  0.00           O
ATOM   4525  H1 LWAT X5525     -18.291 -15.949  -7.704  0.00  0.00           H
ATOM   4526  H2 LWAT X5525     -18.112 -14.575  -7.135  0.00  0.00           H
ATOM   4527  O  LWAT X5559      -9.803 -12.041 -12.464  0.00  0.00           O
ATOM   4528  H1 LWAT X5559     -10.378 -11.391 -12.935  0.00  0.00           H
ATOM   4529  H2 LWAT X5559      -9.011 -11.482 -12.313  0.00  0.00           H
ATOM   4530  O  LWAT X5568     -14.852  -8.646  -9.795  0.00  0.00           O
ATOM   4531  H1 LWAT X5568     -15.341  -9.417 -10.152  0.00  0.00           H
ATOM   4532  H2 LWAT X5568     -14.760  -8.912  -8.857  0.00  0.00           H
ATOM   4533  O  LWAT X5575     -12.871  -5.787 -13.611  0.00  0.00           O
ATOM   4534  H1 LWAT X5575     -11.971  -6.001 -13.278  0.00  0.00           H
ATOM   4535  H2 LWAT X5575     -13.410  -6.173 -12.877  0.00  0.00           H
ATOM   4536  O  LWAT X5581     -11.707   1.299 -18.987  0.00  0.00           O
ATOM   4537  H1 LWAT X5581     -11.533   0.973 -19.906  0.00  0.00           H
ATOM   4538  H2 LWAT X5581     -10.872   0.965 -18.562  0.00  0.00           H
ATOM   4539  O  LWAT X5582     -22.079   3.594  -6.051  0.00  0.00           O
ATOM   4540  H1 LWAT X5582     -23.011   3.703  -5.771  0.00  0.00           H
ATOM   4541  H2 LWAT X5582     -21.814   4.558  -6.057  0.00  0.00           H
ATOM   4542  O  LWAT X5594     -19.381   2.734 -12.225  0.00  0.00           O
ATOM   4543  H1 LWAT X5594     -19.656   2.714 -11.274  0.00  0.00           H
ATOM   4544  H2 LWAT X5594     -20.188   3.164 -12.601  0.00  0.00           H
ATOM   4545  O  LWAT X5609     -15.214   3.965 -13.354  0.00  0.00           O
ATOM   4546  H1 LWAT X5609     -16.184   4.115 -13.418  0.00  0.00           H
ATOM   4547  H2 LWAT X5609     -15.120   3.909 -12.374  0.00  0.00           H
ATOM   4548  O  LWAT X5614     -18.114   0.775 -13.717  0.00  0.00           O
ATOM   4549  H1 LWAT X5614     -18.958   0.290 -13.899  0.00  0.00           H
ATOM   4550  H2 LWAT X5614     -18.461   1.453 -13.090  0.00  0.00           H
ATOM   4551  O  LWAT X5617     -19.708   2.590  -5.224  0.00  0.00           O
ATOM   4552  H1 LWAT X5617     -20.610   2.901  -5.481  0.00  0.00           H
ATOM   4553  H2 LWAT X5617     -19.171   3.047  -5.893  0.00  0.00           H
ATOM   4554  O  LWAT X5631     -22.757   3.178  -8.677  0.00  0.00           O
ATOM   4555  H1 LWAT X5631     -21.887   3.092  -9.150  0.00  0.00           H
ATOM   4556  H2 LWAT X5631     -22.421   3.232  -7.754  0.00  0.00           H
ATOM   4557  O  LWAT X5633     -21.332  -6.353 -12.194  0.00  0.00           O
ATOM   4558  H1 LWAT X5633     -22.086  -5.914 -11.743  0.00  0.00           H
ATOM   4559  H2 LWAT X5633     -20.608  -5.723 -11.977  0.00  0.00           H
ATOM   4560  O  LWAT X5638     -23.651   8.871  -5.023  0.00  0.00           O
ATOM   4561  H1 LWAT X5638     -23.017   8.161  -4.737  0.00  0.00           H
ATOM   4562  H2 LWAT X5638     -24.018   9.095  -4.131  0.00  0.00           H
ATOM   4563  O  LWAT X5653     -13.108   3.484 -17.701  0.00  0.00           O
ATOM   4564  H1 LWAT X5653     -13.399   3.756 -18.606  0.00  0.00           H
ATOM   4565  H2 LWAT X5653     -12.507   2.744 -17.953  0.00  0.00           H
ATOM   4566  O  LWAT X5654     -18.093  -2.245 -10.795  0.00  0.00           O
ATOM   4567  H1 LWAT X5654     -18.835  -1.658 -10.517  0.00  0.00           H
ATOM   4568  H2 LWAT X5654     -17.571  -2.246  -9.959  0.00  0.00           H
ATOM   4569  O  LWAT X5660      -7.817   6.235 -16.395  0.00  0.00           O
ATOM   4570  H1 LWAT X5660      -8.201   7.127 -16.467  0.00  0.00           H
ATOM   4571  H2 LWAT X5660      -7.453   6.120 -17.300  0.00  0.00           H
ATOM   4572  O  LWAT X5670     -15.860  -3.480 -14.942  0.00  0.00           O
ATOM   4573  H1 LWAT X5670     -16.113  -2.717 -14.350  0.00  0.00           H
ATOM   4574  H2 LWAT X5670     -16.599  -4.086 -14.706  0.00  0.00           H
ATOM   4575  O  LWAT X5674     -18.310   6.966 -10.747  0.00  0.00           O
ATOM   4576  H1 LWAT X5674     -19.161   6.483 -10.773  0.00  0.00           H
ATOM   4577  H2 LWAT X5674     -18.154   7.126 -11.692  0.00  0.00           H
ATOM   4578  O  LWAT X5680     -20.682   5.488 -10.561  0.00  0.00           O
ATOM   4579  H1 LWAT X5680     -20.543   4.592 -10.172  0.00  0.00           H
ATOM   4580  H2 LWAT X5680     -21.143   5.922  -9.805  0.00  0.00           H
ATOM   4581  O  LWAT X5684     -12.177   6.620 -13.805  0.00  0.00           O
ATOM   4582  H1 LWAT X5684     -11.648   7.428 -14.001  0.00  0.00           H
ATOM   4583  H2 LWAT X5684     -12.315   6.300 -14.733  0.00  0.00           H
ATOM   4584  O  LWAT X5688     -18.105  -9.341 -12.582  0.00  0.00           O
ATOM   4585  H1 LWAT X5688     -19.044  -9.233 -12.285  0.00  0.00           H
ATOM   4586  H2 LWAT X5688     -18.264  -9.387 -13.554  0.00  0.00           H
ATOM   4587  O  LWAT X5689     -18.666   9.741 -13.210  0.00  0.00           O
ATOM   4588  H1 LWAT X5689     -18.302   8.840 -13.348  0.00  0.00           H
ATOM   4589  H2 LWAT X5689     -18.351  10.183 -14.029  0.00  0.00           H
ATOM   4590  O  LWAT X5696     -20.155  -0.674  -9.840  0.00  0.00           O
ATOM   4591  H1 LWAT X5696     -20.770  -0.329 -10.518  0.00  0.00           H
ATOM   4592  H2 LWAT X5696     -19.939   0.166  -9.365  0.00  0.00           H
ATOM   4593  O  LWAT X5699     -21.854  11.227 -10.589  0.00  0.00           O
ATOM   4594  H1 LWAT X5699     -22.214  10.535  -9.984  0.00  0.00           H
ATOM   4595  H2 LWAT X5699     -22.412  11.990 -10.309  0.00  0.00           H
ATOM   4596  O  LWAT X5715     -23.803  -1.153  -8.581  0.00  0.00           O
ATOM   4597  H1 LWAT X5715     -23.465  -1.791  -9.256  0.00  0.00           H
ATOM   4598  H2 LWAT X5715     -23.898  -0.356  -9.160  0.00  0.00           H
ATOM   4599  O  LWAT X5717     -25.458   4.008  -1.913  0.00  0.00           O
ATOM   4600  H1 LWAT X5717     -24.578   4.462  -1.870  0.00  0.00           H
ATOM   4601  H2 LWAT X5717     -25.696   4.259  -2.845  0.00  0.00           H
ATOM   4602  O  LWAT X5720     -22.224  10.546  -6.678  0.00  0.00           O
ATOM   4603  H1 LWAT X5720     -22.741   9.983  -6.062  0.00  0.00           H
ATOM   4604  H2 LWAT X5720     -22.488  10.152  -7.536  0.00  0.00           H
ATOM   4605  O  LWAT X5729     -20.760  -3.109  -8.674  0.00  0.00           O
ATOM   4606  H1 LWAT X5729     -20.551  -2.241  -9.104  0.00  0.00           H
ATOM   4607  H2 LWAT X5729     -20.139  -3.044  -7.907  0.00  0.00           H
ATOM   4608  O  LWAT X5744     -21.981   6.636  -8.435  0.00  0.00           O
ATOM   4609  H1 LWAT X5744     -21.708   6.493  -7.493  0.00  0.00           H
ATOM   4610  H2 LWAT X5744     -22.954   6.617  -8.326  0.00  0.00           H
ATOM   4611  O  LWAT X5746      -9.310   0.405 -18.143  0.00  0.00           O
ATOM   4612  H1 LWAT X5746      -8.626   0.172 -18.804  0.00  0.00           H
ATOM   4613  H2 LWAT X5746      -8.891   1.192 -17.735  0.00  0.00           H
ATOM   4614  O  LWAT X5788     -14.776  14.805 -11.344  0.00  0.00           O
ATOM   4615  H1 LWAT X5788     -14.107  14.678 -10.622  0.00  0.00           H
ATOM   4616  H2 LWAT X5788     -14.775  13.884 -11.705  0.00  0.00           H
ATOM   4617  O  LWAT X5795     -15.408  15.843  -6.690  0.00  0.00           O
ATOM   4618  H1 LWAT X5795     -14.965  15.354  -5.959  0.00  0.00           H
ATOM   4619  H2 LWAT X5795     -15.841  15.082  -7.144  0.00  0.00           H
ATOM   4620  O  LWAT X5798     -10.781  16.359 -15.840  0.00  0.00           O
ATOM   4621  H1 LWAT X5798     -10.160  16.825 -15.218  0.00  0.00           H
ATOM   4622  H2 LWAT X5798     -10.149  16.212 -16.587  0.00  0.00           H
ATOM   4623  O  LWAT X5813     -22.817   9.243  -9.083  0.00  0.00           O
ATOM   4624  H1 LWAT X5813     -22.359   8.382  -8.983  0.00  0.00           H
ATOM   4625  H2 LWAT X5813     -23.583   8.965  -9.636  0.00  0.00           H
ATOM   4626  O  LWAT X5816     -19.476  12.399 -10.204  0.00  0.00           O
ATOM   4627  H1 LWAT X5816     -19.853  12.877  -9.426  0.00  0.00           H
ATOM   4628  H2 LWAT X5816     -20.261  11.847 -10.435  0.00  0.00           H
ATOM   4629  O  LWAT X5833     -18.624  14.907 -14.214  0.00  0.00           O
ATOM   4630  H1 LWAT X5833     -17.748  15.352 -14.265  0.00  0.00           H
ATOM   4631  H2 LWAT X5833     -18.521  14.494 -13.312  0.00  0.00           H
ATOM   4632  O  LWAT X5838     -18.144  14.026 -11.784  0.00  0.00           O
ATOM   4633  H1 LWAT X5838     -17.823  14.582 -11.032  0.00  0.00           H
ATOM   4634  H2 LWAT X5838     -18.692  13.382 -11.256  0.00  0.00           H
ATOM   4635  O  LWAT X5846     -14.233  22.744 -10.640  0.00  0.00           O
ATOM   4636  H1 LWAT X5846     -13.941  22.946  -9.719  0.00  0.00           H
ATOM   4637  H2 LWAT X5846     -15.128  22.371 -10.433  0.00  0.00           H
ATOM   4638  O  LWAT X5849     -12.677  16.075 -12.704  0.00  0.00           O
ATOM   4639  H1 LWAT X5849     -12.711  17.055 -12.734  0.00  0.00           H
ATOM   4640  H2 LWAT X5849     -13.504  15.883 -12.218  0.00  0.00           H
ATOM   4641  O  LWAT X5855     -17.365   7.312 -13.504  0.00  0.00           O
ATOM   4642  H1 LWAT X5855     -17.647   6.374 -13.647  0.00  0.00           H
ATOM   4643  H2 LWAT X5855     -16.401   7.137 -13.314  0.00  0.00           H
ATOM   4644  O  LWAT X5868     -12.244  21.577 -12.130  0.00  0.00           O
ATOM   4645  H1 LWAT X5868     -11.621  22.046 -11.514  0.00  0.00           H
ATOM   4646  H2 LWAT X5868     -13.089  21.967 -11.784  0.00  0.00           H
ATOM   4647  O  LWAT X5876     -16.417  13.539  -7.692  0.00  0.00           O
ATOM   4648  H1 LWAT X5876     -16.962  13.238  -6.930  0.00  0.00           H
ATOM   4649  H2 LWAT X5876     -15.690  12.875  -7.650  0.00  0.00           H
ATOM   4650  O  LWAT X5877     -10.612  22.912 -10.443  0.00  0.00           O
ATOM   4651  H1 LWAT X5877     -10.618  22.598  -9.492  0.00  0.00           H
ATOM   4652  H2 LWAT X5877     -10.388  23.865 -10.253  0.00  0.00           H
ATOM   4653  O  LWAT X5889     -13.367   9.563 -15.978  0.00  0.00           O
ATOM   4654  H1 LWAT X5889     -13.390   9.037 -16.812  0.00  0.00           H
ATOM   4655  H2 LWAT X5889     -14.289   9.398 -15.670  0.00  0.00           H
ATOM   4656  O  LWAT X5898      -8.650   9.058 -16.447  0.00  0.00           O
ATOM   4657  H1 LWAT X5898      -8.609  10.007 -16.665  0.00  0.00           H
ATOM   4658  H2 LWAT X5898      -7.918   9.003 -15.784  0.00  0.00           H
ATOM   4659  O  LWAT X5908     -16.117   8.796 -15.654  0.00  0.00           O
ATOM   4660  H1 LWAT X5908     -16.685   9.601 -15.651  0.00  0.00           H
ATOM   4661  H2 LWAT X5908     -16.538   8.285 -14.935  0.00  0.00           H
ATOM   4662  O  LWAT X5937     -10.420  18.041 -11.315  0.00  0.00           O
ATOM   4663  H1 LWAT X5937     -10.128  18.931 -11.017  0.00  0.00           H
ATOM   4664  H2 LWAT X5937     -11.185  18.288 -11.873  0.00  0.00           H
ATOM   4665  O  LWAT X5947     -13.711  23.055  -7.906  0.00  0.00           O
ATOM   4666  H1 LWAT X5947     -13.161  23.825  -7.624  0.00  0.00           H
ATOM   4667  H2 LWAT X5947     -13.283  22.355  -7.361  0.00  0.00           H
ATOM   4668  O  LWAT X6433     -27.197   0.457  -3.680  0.00  0.00           O
ATOM   4669  H1 LWAT X6433     -28.110   0.087  -3.579  0.00  0.00           H
ATOM   4670  H2 LWAT X6433     -27.441   1.373  -3.968  0.00  0.00           H
ATOM   4671  O  LWAT X6907      22.862 -12.957   7.247  0.00  0.00           O
ATOM   4672  H1 LWAT X6907      22.794 -12.620   8.166  0.00  0.00           H
ATOM   4673  H2 LWAT X6907      22.740 -12.127   6.747  0.00  0.00           H
ATOM   4674  O  LWAT X6939      22.607  -3.375  -0.315  0.00  0.00           O
ATOM   4675  H1 LWAT X6939      21.659  -3.324  -0.083  0.00  0.00           H
ATOM   4676  H2 LWAT X6939      22.729  -4.340  -0.390  0.00  0.00           H
ATOM   4677  O  LWAT X6958      19.629 -13.889   5.341  0.00  0.00           O
ATOM   4678  H1 LWAT X6958      20.043 -14.704   4.984  0.00  0.00           H
ATOM   4679  H2 LWAT X6958      20.108 -13.206   4.844  0.00  0.00           H
ATOM   4680  O  LWAT X6972      20.031  -9.296   7.489  0.00  0.00           O
ATOM   4681  H1 LWAT X6972      19.297  -8.650   7.410  0.00  0.00           H
ATOM   4682  H2 LWAT X6972      19.573  -9.991   8.026  0.00  0.00           H
ATOM   4683  O  LWAT X6974      25.694 -12.834   0.453  0.00  0.00           O
ATOM   4684  H1 LWAT X6974      24.900 -13.361   0.203  0.00  0.00           H
ATOM   4685  H2 LWAT X6974      25.778 -13.128   1.398  0.00  0.00           H
ATOM   4686  O  LWAT X6975      23.746  -5.277  -5.311  0.00  0.00           O
ATOM   4687  H1 LWAT X6975      24.060  -5.373  -4.387  0.00  0.00           H
ATOM   4688  H2 LWAT X6975      24.577  -5.436  -5.799  0.00  0.00           H
ATOM   4689  O  LWAT X7010      20.022   8.769  -7.860  0.00  0.00           O
ATOM   4690  H1 LWAT X7010      19.455   9.045  -8.621  0.00  0.00           H
ATOM   4691  H2 LWAT X7010      19.363   8.231  -7.362  0.00  0.00           H
ATOM   4692  O  LWAT X7019      24.598   5.342   2.387  0.00  0.00           O
ATOM   4693  H1 LWAT X7019      23.733   5.665   2.700  0.00  0.00           H
ATOM   4694  H2 LWAT X7019      25.131   5.429   3.208  0.00  0.00           H
ATOM   4695  O  LWAT X7026      25.578  -5.541   1.116  0.00  0.00           O
ATOM   4696  H1 LWAT X7026      25.537  -5.114   2.003  0.00  0.00           H
ATOM   4697  H2 LWAT X7026      24.647  -5.471   0.840  0.00  0.00           H
ATOM   4698  O  LWAT X7038      21.028   5.124  11.169  0.00  0.00           O
ATOM   4699  H1 LWAT X7038      20.787   4.452  10.476  0.00  0.00           H
ATOM   4700  H2 LWAT X7038      21.250   5.873  10.567  0.00  0.00           H
ATOM   4701  O  LWAT X7057      26.373   0.189  -0.722  0.00  0.00           O
ATOM   4702  H1 LWAT X7057      26.305   0.111  -1.706  0.00  0.00           H
ATOM   4703  H2 LWAT X7057      25.669  -0.459  -0.471  0.00  0.00           H
ATOM   4704  O  LWAT X7063      26.260   4.918  -5.459  0.00  0.00           O
ATOM   4705  H1 LWAT X7063      25.392   5.049  -5.896  0.00  0.00           H
ATOM   4706  H2 LWAT X7063      26.169   5.562  -4.714  0.00  0.00           H
ATOM   4707  O  LWAT X7080      28.765   4.011  -5.207  0.00  0.00           O
ATOM   4708  H1 LWAT X7080      27.842   4.321  -5.400  0.00  0.00           H
ATOM   4709  H2 LWAT X7080      29.253   4.828  -5.443  0.00  0.00           H
ATOM   4710  O  LWAT X7085      22.045   8.765   2.067  0.00  0.00           O
ATOM   4711  H1 LWAT X7085      21.115   9.032   2.269  0.00  0.00           H
ATOM   4712  H2 LWAT X7085      22.032   7.861   2.461  0.00  0.00           H
ATOM   4713  O  LWAT X7104      23.641   2.710  10.018  0.00  0.00           O
ATOM   4714  H1 LWAT X7104      23.201   2.656   9.141  0.00  0.00           H
ATOM   4715  H2 LWAT X7104      23.990   3.635   9.961  0.00  0.00           H
ATOM   4716  O  LWAT X7110      21.366  -7.108   4.308  0.00  0.00           O
ATOM   4717  H1 LWAT X7110      21.385  -6.391   3.641  0.00  0.00           H
ATOM   4718  H2 LWAT X7110      21.507  -6.589   5.128  0.00  0.00           H
ATOM   4719  O  LWAT X7112      16.546  -9.514   4.659  0.00  0.00           O
ATOM   4720  H1 LWAT X7112      17.430  -9.186   4.386  0.00  0.00           H
ATOM   4721  H2 LWAT X7112      16.156  -8.673   4.990  0.00  0.00           H
ATOM   4722  O  LWAT X7115      27.644   2.741  -2.999  0.00  0.00           O
ATOM   4723  H1 LWAT X7115      28.205   3.264  -3.604  0.00  0.00           H
ATOM   4724  H2 LWAT X7115      27.917   3.121  -2.133  0.00  0.00           H
ATOM   4725  O  LWAT X7117      24.727   8.852   1.668  0.00  0.00           O
ATOM   4726  H1 LWAT X7117      23.751   8.696   1.720  0.00  0.00           H
ATOM   4727  H2 LWAT X7117      24.871   9.139   2.609  0.00  0.00           H
ATOM   4728  O  LWAT X7253      23.103  11.800  -2.066  0.00  0.00           O
ATOM   4729  H1 LWAT X7253      22.711  11.647  -1.180  0.00  0.00           H
ATOM   4730  H2 LWAT X7253      23.929  11.264  -1.969  0.00  0.00           H
ATOM   4731  O  LWAT X7432      11.910 -18.997  -4.445  0.00  0.00           O
ATOM   4732  H1 LWAT X7432      10.947 -19.173  -4.552  0.00  0.00           H
ATOM   4733  H2 LWAT X7432      12.255 -19.505  -5.212  0.00  0.00           H
ATOM   4734  O  LWAT X7445       9.106 -22.286   3.056  0.00  0.00           O
ATOM   4735  H1 LWAT X7445       9.916 -22.352   3.623  0.00  0.00           H
ATOM   4736  H2 LWAT X7445       9.477 -21.716   2.338  0.00  0.00           H
ATOM   4737  O  LWAT X7446      10.228 -20.989   0.971  0.00  0.00           O
ATOM   4738  H1 LWAT X7446      11.137 -21.105   1.346  0.00  0.00           H
ATOM   4739  H2 LWAT X7446      10.488 -20.693   0.061  0.00  0.00           H
ATOM   4740  O  LWAT X7466      11.604 -17.672   0.595  0.00  0.00           O
ATOM   4741  H1 LWAT X7466      12.233 -17.968  -0.079  0.00  0.00           H
ATOM   4742  H2 LWAT X7466      11.960 -18.090   1.401  0.00  0.00           H
ATOM   4743  O  LWAT X7477       9.218 -19.765  -4.632  0.00  0.00           O
ATOM   4744  H1 LWAT X7477       8.525 -19.730  -5.332  0.00  0.00           H
ATOM   4745  H2 LWAT X7477       9.096 -20.703  -4.341  0.00  0.00           H
ATOM   4746  O  LWAT X7509      15.245 -16.541   9.334  0.00  0.00           O
ATOM   4747  H1 LWAT X7509      15.108 -15.802   9.976  0.00  0.00           H
ATOM   4748  H2 LWAT X7509      14.323 -16.894   9.315  0.00  0.00           H
ATOM   4749  O  LWAT X7510      17.456 -16.134   8.006  0.00  0.00           O
ATOM   4750  H1 LWAT X7510      16.628 -16.293   8.543  0.00  0.00           H
ATOM   4751  H2 LWAT X7510      18.039 -16.789   8.470  0.00  0.00           H
ATOM   4752  O  LWAT X7511      16.694 -17.170   3.552  0.00  0.00           O
ATOM   4753  H1 LWAT X7511      16.323 -16.901   4.433  0.00  0.00           H
ATOM   4754  H2 LWAT X7511      15.880 -17.031   3.006  0.00  0.00           H
ATOM   4755  O  LWAT X7512      23.933 -12.127  -2.139  0.00  0.00           O
ATOM   4756  H1 LWAT X7512      23.378 -11.485  -1.631  0.00  0.00           H
ATOM   4757  H2 LWAT X7512      23.781 -12.931  -1.586  0.00  0.00           H
ATOM   4758  O  LWAT X7513      16.941 -15.482  -1.177  0.00  0.00           O
ATOM   4759  H1 LWAT X7513      16.515 -16.368  -1.217  0.00  0.00           H
ATOM   4760  H2 LWAT X7513      16.272 -14.963  -1.687  0.00  0.00           H
ATOM   4761  O  LWAT X7514       7.124 -13.967   2.035  0.00  0.00           O
ATOM   4762  H1 LWAT X7514       7.964 -13.921   1.524  0.00  0.00           H
ATOM   4763  H2 LWAT X7514       7.222 -13.174   2.601  0.00  0.00           H
ATOM   4764  O  LWAT X7515      13.978 -12.666  -0.353  0.00  0.00           O
ATOM   4765  H1 LWAT X7515      14.066 -13.130   0.508  0.00  0.00           H
ATOM   4766  H2 LWAT X7515      14.582 -11.903  -0.191  0.00  0.00           H
ATOM   4767  O  LWAT X7517      12.898 -18.578   2.913  0.00  0.00           O
ATOM   4768  H1 LWAT X7517      13.477 -17.793   2.829  0.00  0.00           H
ATOM   4769  H2 LWAT X7517      12.589 -18.471   3.840  0.00  0.00           H
ATOM   4770  O  LWAT X7519       6.903 -16.784   1.460  0.00  0.00           O
ATOM   4771  H1 LWAT X7519       6.896 -15.869   1.800  0.00  0.00           H
ATOM   4772  H2 LWAT X7519       7.728 -16.773   0.930  0.00  0.00           H
ATOM   4773  O  LWAT X7521      15.964  -8.541   8.813  0.00  0.00           O
ATOM   4774  H1 LWAT X7521      15.498  -7.685   8.663  0.00  0.00           H
ATOM   4775  H2 LWAT X7521      16.785  -8.377   8.307  0.00  0.00           H
ATOM   4776  O  LWAT X7523      19.379 -14.348  -1.809  0.00  0.00           O
ATOM   4777  H1 LWAT X7523      19.994 -14.766  -1.175  0.00  0.00           H
ATOM   4778  H2 LWAT X7523      18.521 -14.712  -1.503  0.00  0.00           H
ATOM   4779  O  LWAT X7525      16.789 -16.075  -9.637  0.00  0.00           O
ATOM   4780  H1 LWAT X7525      16.802 -15.331 -10.269  0.00  0.00           H
ATOM   4781  H2 LWAT X7525      16.665 -15.577  -8.792  0.00  0.00           H
ATOM   4782  O  LWAT X7543      12.602 -15.564  -2.097  0.00  0.00           O
ATOM   4783  H1 LWAT X7543      12.057 -14.848  -1.706  0.00  0.00           H
ATOM   4784  H2 LWAT X7543      13.436 -15.076  -2.265  0.00  0.00           H
ATOM   4785  O  LWAT X7545      12.084 -18.422   5.608  0.00  0.00           O
ATOM   4786  H1 LWAT X7545      11.319 -17.862   5.893  0.00  0.00           H
ATOM   4787  H2 LWAT X7545      11.726 -19.302   5.911  0.00  0.00           H
ATOM   4788  O  LWAT X7549       9.361 -14.096   0.510  0.00  0.00           O
ATOM   4789  H1 LWAT X7549       9.275 -15.050   0.264  0.00  0.00           H
ATOM   4790  H2 LWAT X7549      10.107 -13.852  -0.093  0.00  0.00           H
ATOM   4791  O  LWAT X7552       8.892 -18.498  -2.225  0.00  0.00           O
ATOM   4792  H1 LWAT X7552       9.049 -18.817  -3.149  0.00  0.00           H
ATOM   4793  H2 LWAT X7552       7.899 -18.432  -2.269  0.00  0.00           H
ATOM   4794  O  LWAT X7562      18.896  -8.107   4.404  0.00  0.00           O
ATOM   4795  H1 LWAT X7562      18.687  -7.946   5.350  0.00  0.00           H
ATOM   4796  H2 LWAT X7562      19.870  -7.927   4.424  0.00  0.00           H
ATOM   4797  O  LWAT X7580       0.554 -21.718   2.833  0.00  0.00           O
ATOM   4798  H1 LWAT X7580       0.324 -21.126   3.599  0.00  0.00           H
ATOM   4799  H2 LWAT X7580       1.548 -21.660   2.927  0.00  0.00           H
ATOM   4800  O  LWAT X7581      14.908 -14.111  -2.456  0.00  0.00           O
ATOM   4801  H1 LWAT X7581      14.642 -13.451  -1.775  0.00  0.00           H
ATOM   4802  H2 LWAT X7581      14.621 -13.640  -3.268  0.00  0.00           H
ATOM   4803  O  LWAT X7585       8.660 -24.210   1.014  0.00  0.00           O
ATOM   4804  H1 LWAT X7585       8.973 -23.710   1.804  0.00  0.00           H
ATOM   4805  H2 LWAT X7585       7.687 -24.123   1.158  0.00  0.00           H
ATOM   4806  O  LWAT X7592      12.345 -15.334  13.605  0.00  0.00           O
ATOM   4807  H1 LWAT X7592      12.209 -16.148  13.070  0.00  0.00           H
ATOM   4808  H2 LWAT X7592      11.517 -15.347  14.139  0.00  0.00           H
ATOM   4809  O  LWAT X7596       5.802 -14.605   8.057  0.00  0.00           O
ATOM   4810  H1 LWAT X7596       5.139 -15.239   7.679  0.00  0.00           H
ATOM   4811  H2 LWAT X7596       5.525 -13.795   7.561  0.00  0.00           H
ATOM   4812  O  LWAT X7598      11.301 -14.938  10.655  0.00  0.00           O
ATOM   4813  H1 LWAT X7598      11.216 -14.303  11.400  0.00  0.00           H
ATOM   4814  H2 LWAT X7598      11.286 -14.309   9.900  0.00  0.00           H
ATOM   4815  O  LWAT X7601       6.252 -23.325   1.975  0.00  0.00           O
ATOM   4816  H1 LWAT X7601       6.553 -23.727   2.829  0.00  0.00           H
ATOM   4817  H2 LWAT X7601       5.305 -23.615   2.004  0.00  0.00           H
ATOM   4818  O  LWAT X7604       3.188 -21.540   3.296  0.00  0.00           O
ATOM   4819  H1 LWAT X7604       3.893 -21.153   3.857  0.00  0.00           H
ATOM   4820  H2 LWAT X7604       3.571 -22.423   3.113  0.00  0.00           H
ATOM   4821  O  LWAT X7606       6.251 -18.443  -2.537  0.00  0.00           O
ATOM   4822  H1 LWAT X7606       5.861 -19.021  -3.232  0.00  0.00           H
ATOM   4823  H2 LWAT X7606       5.576 -17.731  -2.514  0.00  0.00           H
ATOM   4824  O  LWAT X7607      23.738 -14.424  -0.665  0.00  0.00           O
ATOM   4825  H1 LWAT X7607      24.260 -15.237  -0.846  0.00  0.00           H
ATOM   4826  H2 LWAT X7607      22.842 -14.824  -0.567  0.00  0.00           H
ATOM   4827  O  LWAT X7608      14.529 -16.486   2.069  0.00  0.00           O
ATOM   4828  H1 LWAT X7608      14.557 -16.571   1.099  0.00  0.00           H
ATOM   4829  H2 LWAT X7608      14.301 -15.529   2.150  0.00  0.00           H
ATOM   4830  O  LWAT X7617      22.190  -0.024  -0.757  0.00  0.00           O
ATOM   4831  H1 LWAT X7617      21.882  -0.559  -1.516  0.00  0.00           H
ATOM   4832  H2 LWAT X7617      23.019  -0.493  -0.530  0.00  0.00           H
ATOM   4833  O  LWAT X7619      18.761  -4.759  -6.501  0.00  0.00           O
ATOM   4834  H1 LWAT X7619      18.558  -5.711  -6.346  0.00  0.00           H
ATOM   4835  H2 LWAT X7619      19.736  -4.778  -6.375  0.00  0.00           H
ATOM   4836  O  LWAT X7620      24.817  -5.351  -2.708  0.00  0.00           O
ATOM   4837  H1 LWAT X7620      24.341  -5.597  -1.891  0.00  0.00           H
ATOM   4838  H2 LWAT X7620      25.668  -5.825  -2.563  0.00  0.00           H
ATOM   4839  O  LWAT X7622      23.658  -0.502   7.912  0.00  0.00           O
ATOM   4840  H1 LWAT X7622      22.963  -0.386   8.601  0.00  0.00           H
ATOM   4841  H2 LWAT X7622      24.406  -0.040   8.362  0.00  0.00           H
ATOM   4842  O  LWAT X7623      18.884  -6.900   1.952  0.00  0.00           O
ATOM   4843  H1 LWAT X7623      18.863  -7.419   2.787  0.00  0.00           H
ATOM   4844  H2 LWAT X7623      19.625  -6.290   2.145  0.00  0.00           H
ATOM   4845  O  LWAT X7627      19.282  12.256   3.454  0.00  0.00           O
ATOM   4846  H1 LWAT X7627      19.993  12.664   2.917  0.00  0.00           H
ATOM   4847  H2 LWAT X7627      18.702  11.914   2.733  0.00  0.00           H
ATOM   4848  O  LWAT X7630      18.330   9.235  -9.978  0.00  0.00           O
ATOM   4849  H1 LWAT X7630      18.414   9.276 -10.960  0.00  0.00           H
ATOM   4850  H2 LWAT X7630      17.794  10.051  -9.839  0.00  0.00           H
ATOM   4851  O  LWAT X7631      23.662   3.816 -10.007  0.00  0.00           O
ATOM   4852  H1 LWAT X7631      23.838   4.114 -10.932  0.00  0.00           H
ATOM   4853  H2 LWAT X7631      24.522   4.066  -9.596  0.00  0.00           H
ATOM   4854  O  LWAT X7632      23.957  -2.648   6.273  0.00  0.00           O
ATOM   4855  H1 LWAT X7632      23.820  -1.866   6.864  0.00  0.00           H
ATOM   4856  H2 LWAT X7632      24.899  -2.502   6.032  0.00  0.00           H
ATOM   4857  O  LWAT X7633      21.220   7.091   9.162  0.00  0.00           O
ATOM   4858  H1 LWAT X7633      20.819   7.231   8.272  0.00  0.00           H
ATOM   4859  H2 LWAT X7633      22.122   7.410   9.005  0.00  0.00           H
ATOM   4860  O  LWAT X7634      26.152   6.468  -3.243  0.00  0.00           O
ATOM   4861  H1 LWAT X7634      27.123   6.569  -3.123  0.00  0.00           H
ATOM   4862  H2 LWAT X7634      25.831   6.970  -2.466  0.00  0.00           H
ATOM   4863  O  LWAT X7642      16.215  18.708   9.187  0.00  0.00           O
ATOM   4864  H1 LWAT X7642      15.511  18.149   9.612  0.00  0.00           H
ATOM   4865  H2 LWAT X7642      16.706  17.988   8.722  0.00  0.00           H
ATOM   4866  O  LWAT X7643       8.270  23.906   2.464  0.00  0.00           O
ATOM   4867  H1 LWAT X7643       9.216  23.752   2.709  0.00  0.00           H
ATOM   4868  H2 LWAT X7643       8.163  24.814   2.837  0.00  0.00           H
ATOM   4869  O  LWAT X7647      11.372  14.339  -4.773  0.00  0.00           O
ATOM   4870  H1 LWAT X7647      10.930  13.625  -5.294  0.00  0.00           H
ATOM   4871  H2 LWAT X7647      10.963  15.120  -5.233  0.00  0.00           H
ATOM   4872  O  LWAT X7648      18.905  14.686   6.970  0.00  0.00           O
ATOM   4873  H1 LWAT X7648      18.181  14.167   6.526  0.00  0.00           H
ATOM   4874  H2 LWAT X7648      18.350  15.433   7.307  0.00  0.00           H
ATOM   4875  O  LWAT X7658       9.682  15.524  -2.772  0.00  0.00           O
ATOM   4876  H1 LWAT X7658      10.438  15.768  -2.190  0.00  0.00           H
ATOM   4877  H2 LWAT X7658      10.149  14.972  -3.430  0.00  0.00           H
ATOM   4878  O  LWAT X7660      12.966  19.333   2.363  0.00  0.00           O
ATOM   4879  H1 LWAT X7660      13.549  18.782   2.930  0.00  0.00           H
ATOM   4880  H2 LWAT X7660      12.164  18.757   2.340  0.00  0.00           H
ATOM   4881  O  LWAT X7661      17.278  18.957   5.348  0.00  0.00           O
ATOM   4882  H1 LWAT X7661      16.593  19.465   5.864  0.00  0.00           H
ATOM   4883  H2 LWAT X7661      16.931  18.043   5.555  0.00  0.00           H
ATOM   4884  O  LWAT X7678      12.803  23.505   7.212  0.00  0.00           O
ATOM   4885  H1 LWAT X7678      13.573  23.131   6.723  0.00  0.00           H
ATOM   4886  H2 LWAT X7678      12.998  24.464   7.123  0.00  0.00           H
ATOM   4887  O  LWAT X7683      10.657  18.008   2.042  0.00  0.00           O
ATOM   4888  H1 LWAT X7683      10.361  17.452   1.308  0.00  0.00           H
ATOM   4889  H2 LWAT X7683       9.989  18.732   2.008  0.00  0.00           H
ATOM   4890  O  LWAT X7685      14.402  17.681   4.081  0.00  0.00           O
ATOM   4891  H1 LWAT X7685      15.009  17.457   4.836  0.00  0.00           H
ATOM   4892  H2 LWAT X7685      13.566  17.318   4.457  0.00  0.00           H
ATOM   4893  O  LWAT X7691      15.380  19.996   6.950  0.00  0.00           O
ATOM   4894  H1 LWAT X7691      15.685  19.624   7.813  0.00  0.00           H
ATOM   4895  H2 LWAT X7691      14.435  19.699   6.986  0.00  0.00           H
ATOM   4896  O  LWAT X7693      19.536  12.238  -0.137  0.00  0.00           O
ATOM   4897  H1 LWAT X7693      18.893  11.812   0.478  0.00  0.00           H
ATOM   4898  H2 LWAT X7693      20.153  12.634   0.504  0.00  0.00           H
ATOM   4899  O  LWAT X7700      10.931  23.579   2.968  0.00  0.00           O
ATOM   4900  H1 LWAT X7700      11.782  23.082   3.072  0.00  0.00           H
ATOM   4901  H2 LWAT X7700      11.297  24.497   2.936  0.00  0.00           H
ATOM   4902  O  LWAT X7707      19.346  17.598   8.732  0.00  0.00           O
ATOM   4903  H1 LWAT X7707      19.509  18.290   8.047  0.00  0.00           H
ATOM   4904  H2 LWAT X7707      18.536  17.186   8.348  0.00  0.00           H
ATOM   4905  O  LWAT X7711      13.544  15.597   0.599  0.00  0.00           O
ATOM   4906  H1 LWAT X7711      14.219  16.296   0.777  0.00  0.00           H
ATOM   4907  H2 LWAT X7711      13.450  15.244   1.521  0.00  0.00           H
ATOM   4908  O  LWAT X7716       9.716  12.684  -6.250  0.00  0.00           O
ATOM   4909  H1 LWAT X7716       8.970  12.987  -6.814  0.00  0.00           H
ATOM   4910  H2 LWAT X7716       9.225  12.159  -5.581  0.00  0.00           H
ATOM   4911  O  LWAT X7719      11.428  20.563  11.143  0.00  0.00           O
ATOM   4912  H1 LWAT X7719      10.619  20.330  10.634  0.00  0.00           H
ATOM   4913  H2 LWAT X7719      11.642  21.428  10.730  0.00  0.00           H
ATOM   4914  O  LWAT X7723      20.696   9.523   5.170  0.00  0.00           O
ATOM   4915  H1 LWAT X7723      20.188   9.351   4.353  0.00  0.00           H
ATOM   4916  H2 LWAT X7723      20.290   8.862   5.777  0.00  0.00           H
ATOM   4917  O  LWAT X7732      17.218  15.136   1.628  0.00  0.00           O
ATOM   4918  H1 LWAT X7732      16.951  14.945   2.561  0.00  0.00           H
ATOM   4919  H2 LWAT X7732      17.037  14.246   1.234  0.00  0.00           H
ATOM   4920  O  LWAT X7733      16.194  14.967   4.108  0.00  0.00           O
ATOM   4921  H1 LWAT X7733      16.487  14.258   4.749  0.00  0.00           H
ATOM   4922  H2 LWAT X7733      16.148  15.713   4.770  0.00  0.00           H
ATOM   4923  O  LWAT X7758      13.641  15.572  -3.699  0.00  0.00           O
ATOM   4924  H1 LWAT X7758      12.960  14.971  -4.082  0.00  0.00           H
ATOM   4925  H2 LWAT X7758      14.439  15.000  -3.796  0.00  0.00           H
ATOM   4926  O  LWAT X7761      17.637  13.362  -1.730  0.00  0.00           O
ATOM   4927  H1 LWAT X7761      17.046  13.253  -0.940  0.00  0.00           H
ATOM   4928  H2 LWAT X7761      18.432  12.890  -1.362  0.00  0.00           H
ATOM   4929  O  LWAT X7765       4.722  21.665   1.009  0.00  0.00           O
ATOM   4930  H1 LWAT X7765       4.284  20.795   1.056  0.00  0.00           H
ATOM   4931  H2 LWAT X7765       4.769  21.771   0.021  0.00  0.00           H
ATOM   4932  O  LWAT X7780      12.088  22.977   9.848  0.00  0.00           O
ATOM   4933  H1 LWAT X7780      13.004  23.072  10.219  0.00  0.00           H
ATOM   4934  H2 LWAT X7780      12.306  23.071   8.890  0.00  0.00           H
ATOM   4935  O  LWAT X7781       4.189  19.790  -3.979  0.00  0.00           O
ATOM   4936  H1 LWAT X7781       5.090  19.659  -3.587  0.00  0.00           H
ATOM   4937  H2 LWAT X7781       3.654  19.320  -3.311  0.00  0.00           H
ATOM   4938  O  LWAT X7893      12.874  26.224   7.299  0.00  0.00           O
ATOM   4939  H1 LWAT X7893      13.126  27.094   6.902  0.00  0.00           H
ATOM   4940  H2 LWAT X7893      13.575  26.170   7.997  0.00  0.00           H
ATOM   4941  O  LWAT X7986      -2.320 -19.614   6.268  0.00  0.00           O
ATOM   4942  H1 LWAT X7986      -1.714 -20.190   5.750  0.00  0.00           H
ATOM   4943  H2 LWAT X7986      -2.168 -18.764   5.787  0.00  0.00           H
ATOM   4944  O  LWAT X8012      -4.866 -22.666   3.584  0.00  0.00           O
ATOM   4945  H1 LWAT X8012      -5.010 -22.188   2.732  0.00  0.00           H
ATOM   4946  H2 LWAT X8012      -3.878 -22.677   3.583  0.00  0.00           H
ATOM   4947  O  LWAT X8034     -10.330 -22.765   5.819  0.00  0.00           O
ATOM   4948  H1 LWAT X8034     -10.017 -23.691   5.674  0.00  0.00           H
ATOM   4949  H2 LWAT X8034     -11.245 -22.862   5.456  0.00  0.00           H
ATOM   4950  O  LWAT X8041       6.267 -22.832  -1.566  0.00  0.00           O
ATOM   4951  H1 LWAT X8041       6.414 -23.179  -2.467  0.00  0.00           H
ATOM   4952  H2 LWAT X8041       5.532 -23.416  -1.271  0.00  0.00           H
ATOM   4953  O  LWAT X8052      -5.838 -23.756  -2.884  0.00  0.00           O
ATOM   4954  H1 LWAT X8052      -6.112 -22.813  -2.742  0.00  0.00           H
ATOM   4955  H2 LWAT X8052      -5.476 -23.948  -1.990  0.00  0.00           H
ATOM   4956  O  LWAT X8073      -7.570 -22.440   2.511  0.00  0.00           O
ATOM   4957  H1 LWAT X8073      -6.935 -22.705   3.206  0.00  0.00           H
ATOM   4958  H2 LWAT X8073      -6.946 -22.071   1.847  0.00  0.00           H
ATOM   4959  O  LWAT X8079       2.786 -18.410  -4.070  0.00  0.00           O
ATOM   4960  H1 LWAT X8079       3.148 -17.680  -3.525  0.00  0.00           H
ATOM   4961  H2 LWAT X8079       2.090 -17.909  -4.568  0.00  0.00           H
ATOM   4962  O  LWAT X8080       0.810 -17.057  -5.250  0.00  0.00           O
ATOM   4963  H1 LWAT X8080       0.326 -17.179  -6.091  0.00  0.00           H
ATOM   4964  H2 LWAT X8080       0.064 -17.041  -4.614  0.00  0.00           H
ATOM   4965  O  LWAT X8082      -0.438 -21.872   0.286  0.00  0.00           O
ATOM   4966  H1 LWAT X8082       0.011 -21.704   1.140  0.00  0.00           H
ATOM   4967  H2 LWAT X8082       0.302 -22.223  -0.245  0.00  0.00           H
ATOM   4968  O  LWAT X8084      -7.441 -12.867   5.727  0.00  0.00           O
ATOM   4969  H1 LWAT X8084      -6.935 -12.847   6.572  0.00  0.00           H
ATOM   4970  H2 LWAT X8084      -8.311 -13.174   6.075  0.00  0.00           H
ATOM   4971  O  LWAT X8085       4.173 -16.816  -7.686  0.00  0.00           O
ATOM   4972  H1 LWAT X8085       3.416 -17.459  -7.749  0.00  0.00           H
ATOM   4973  H2 LWAT X8085       3.660 -15.985  -7.588  0.00  0.00           H
ATOM   4974  O  LWAT X8087      -1.133 -17.658   4.643  0.00  0.00           O
ATOM   4975  H1 LWAT X8087      -1.190 -16.711   4.926  0.00  0.00           H
ATOM   4976  H2 LWAT X8087      -1.002 -17.515   3.674  0.00  0.00           H
ATOM   4977  O  LWAT X8088      -5.440 -22.806  -5.374  0.00  0.00           O
ATOM   4978  H1 LWAT X8088      -5.093 -21.952  -5.003  0.00  0.00           H
ATOM   4979  H2 LWAT X8088      -5.597 -23.273  -4.517  0.00  0.00           H
ATOM   4980  O  LWAT X8089      -2.372 -21.794  -2.993  0.00  0.00           O
ATOM   4981  H1 LWAT X8089      -3.202 -21.432  -3.409  0.00  0.00           H
ATOM   4982  H2 LWAT X8089      -2.164 -22.485  -3.667  0.00  0.00           H
ATOM   4983  O  LWAT X8092       9.915 -17.040   6.652  0.00  0.00           O
ATOM   4984  H1 LWAT X8092       9.261 -17.771   6.466  0.00  0.00           H
ATOM   4985  H2 LWAT X8092       9.336 -16.499   7.251  0.00  0.00           H
ATOM   4986  O  LWAT X8093     -12.826 -15.140   5.553  0.00  0.00           O
ATOM   4987  H1 LWAT X8093     -12.016 -15.470   5.095  0.00  0.00           H
ATOM   4988  H2 LWAT X8093     -12.444 -14.892   6.419  0.00  0.00           H
ATOM   4989  O  LWAT X8094      -0.698 -19.748  -2.257  0.00  0.00           O
ATOM   4990  H1 LWAT X8094       0.150 -20.151  -2.583  0.00  0.00           H
ATOM   4991  H2 LWAT X8094      -1.309 -20.488  -2.496  0.00  0.00           H
ATOM   4992  O  LWAT X8095      -4.803 -23.156   6.343  0.00  0.00           O
ATOM   4993  H1 LWAT X8095      -5.753 -23.134   6.581  0.00  0.00           H
ATOM   4994  H2 LWAT X8095      -4.867 -23.080   5.365  0.00  0.00           H
ATOM   4995  O  LWAT X8096      -4.458 -20.678   7.566  0.00  0.00           O
ATOM   4996  H1 LWAT X8096      -4.495 -21.570   7.159  0.00  0.00           H
ATOM   4997  H2 LWAT X8096      -3.687 -20.305   7.076  0.00  0.00           H
ATOM   4998  O  LWAT X8098      -3.839 -19.362  -5.990  0.00  0.00           O
ATOM   4999  H1 LWAT X8098      -4.072 -19.872  -5.173  0.00  0.00           H
ATOM   5000  H2 LWAT X8098      -3.311 -18.642  -5.600  0.00  0.00           H
ATOM   5001  O  LWAT X8102      -3.411 -17.079  -8.922  0.00  0.00           O
ATOM   5002  H1 LWAT X8102      -2.900 -17.905  -9.043  0.00  0.00           H
ATOM   5003  H2 LWAT X8102      -4.197 -17.429  -8.449  0.00  0.00           H
ATOM   5004  O  LWAT X8105       1.617 -20.685  -3.194  0.00  0.00           O
ATOM   5005  H1 LWAT X8105       2.281 -21.327  -3.529  0.00  0.00           H
ATOM   5006  H2 LWAT X8105       2.021 -19.848  -3.524  0.00  0.00           H
ATOM   5007  O  LWAT X8106      -3.731 -14.554   6.952  0.00  0.00           O
ATOM   5008  H1 LWAT X8106      -4.565 -15.062   6.853  0.00  0.00           H
ATOM   5009  H2 LWAT X8106      -3.204 -14.917   6.222  0.00  0.00           H
ATOM   5010  O  LWAT X8109      -2.165 -22.298   3.308  0.00  0.00           O
ATOM   5011  H1 LWAT X8109      -2.447 -21.361   3.148  0.00  0.00           H
ATOM   5012  H2 LWAT X8109      -1.215 -22.212   3.067  0.00  0.00           H
ATOM   5013  O  LWAT X8110      -3.069 -21.850  -0.380  0.00  0.00           O
ATOM   5014  H1 LWAT X8110      -2.137 -21.857  -0.030  0.00  0.00           H
ATOM   5015  H2 LWAT X8110      -2.845 -21.808  -1.348  0.00  0.00           H
ATOM   5016  O  LWAT X8113      -5.329 -21.401   1.165  0.00  0.00           O
ATOM   5017  H1 LWAT X8113      -4.520 -21.403   0.601  0.00  0.00           H
ATOM   5018  H2 LWAT X8113      -5.609 -20.467   1.051  0.00  0.00           H
ATOM   5019  O  LWAT X8117      -6.738 -12.692   8.484  0.00  0.00           O
ATOM   5020  H1 LWAT X8117      -7.609 -12.593   8.936  0.00  0.00           H
ATOM   5021  H2 LWAT X8117      -6.195 -13.003   9.242  0.00  0.00           H
ATOM   5022  O  LWAT X8120      -5.886 -14.798  -8.026  0.00  0.00           O
ATOM   5023  H1 LWAT X8120      -5.778 -15.339  -7.225  0.00  0.00           H
ATOM   5024  H2 LWAT X8120      -6.043 -15.485  -8.702  0.00  0.00           H
ATOM   5025  O  LWAT X8121     -11.148 -13.431 -10.613  0.00  0.00           O
ATOM   5026  H1 LWAT X8121     -10.590 -12.878 -11.209  0.00  0.00           H
ATOM   5027  H2 LWAT X8121     -11.055 -12.918  -9.778  0.00  0.00           H
ATOM   5028  O  LWAT X8122       3.944 -16.130   6.842  0.00  0.00           O
ATOM   5029  H1 LWAT X8122       3.836 -15.847   5.913  0.00  0.00           H
ATOM   5030  H2 LWAT X8122       2.993 -16.245   7.092  0.00  0.00           H
ATOM   5031  O  LWAT X8123      -8.183 -21.060  -4.762  0.00  0.00           O
ATOM   5032  H1 LWAT X8123      -8.982 -21.268  -4.216  0.00  0.00           H
ATOM   5033  H2 LWAT X8123      -7.490 -21.193  -4.072  0.00  0.00           H
ATOM   5034  O  LWAT X8125       8.337 -19.319  -9.297  0.00  0.00           O
ATOM   5035  H1 LWAT X8125       8.688 -18.388  -9.392  0.00  0.00           H
ATOM   5036  H2 LWAT X8125       7.439 -19.097  -8.961  0.00  0.00           H
ATOM   5037  O  LWAT X8127       2.494 -19.624   5.892  0.00  0.00           O
ATOM   5038  H1 LWAT X8127       2.814 -20.056   6.723  0.00  0.00           H
ATOM   5039  H2 LWAT X8127       3.299 -19.752   5.339  0.00  0.00           H
ATOM   5040  O  LWAT X8128      -7.948 -18.967  -6.439  0.00  0.00           O
ATOM   5041  H1 LWAT X8128      -8.885 -18.976  -6.748  0.00  0.00           H
ATOM   5042  H2 LWAT X8128      -7.977 -19.749  -5.833  0.00  0.00           H
ATOM   5043  O  LWAT X8129      -8.250 -16.528  -5.366  0.00  0.00           O
ATOM   5044  H1 LWAT X8129      -7.321 -16.207  -5.382  0.00  0.00           H
ATOM   5045  H2 LWAT X8129      -8.114 -17.433  -5.737  0.00  0.00           H
ATOM   5046  O  LWAT X8130       2.526 -20.064  12.738  0.00  0.00           O
ATOM   5047  H1 LWAT X8130       1.943 -19.556  13.344  0.00  0.00           H
ATOM   5048  H2 LWAT X8130       2.517 -19.470  11.951  0.00  0.00           H
ATOM   5049  O  LWAT X8138       5.335  21.818   4.899  0.00  0.00           O
ATOM   5050  H1 LWAT X8138       5.928  21.626   4.142  0.00  0.00           H
ATOM   5051  H2 LWAT X8138       4.462  21.769   4.454  0.00  0.00           H
ATOM   5052  O  LWAT X8142      -7.087  21.979   1.243  0.00  0.00           O
ATOM   5053  H1 LWAT X8142      -6.169  21.966   1.604  0.00  0.00           H
ATOM   5054  H2 LWAT X8142      -7.385  21.083   1.528  0.00  0.00           H
ATOM   5055  O  LWAT X8143      -2.989  21.932  -5.231  0.00  0.00           O
ATOM   5056  H1 LWAT X8143      -2.185  22.115  -5.773  0.00  0.00           H
ATOM   5057  H2 LWAT X8143      -2.563  21.921  -4.336  0.00  0.00           H
ATOM   5058  O  LWAT X8144       4.504  21.606   8.794  0.00  0.00           O
ATOM   5059  H1 LWAT X8144       3.757  21.145   8.339  0.00  0.00           H
ATOM   5060  H2 LWAT X8144       4.030  21.866   9.625  0.00  0.00           H
ATOM   5061  O  LWAT X8146      -3.132  20.623  -9.735  0.00  0.00           O
ATOM   5062  H1 LWAT X8146      -2.557  19.960 -10.194  0.00  0.00           H
[truncated: 73,317 more chars]
