# Supplementary material for: Transmembrane Protease Serine 2 Proteolytic Cleavage of the SARS-CoV-2 Spike Protein: A Mechanistic Quantum Mechanics/Molecular Mechanics Study to Inspire the Design of New Drugs To Fight the COVID-19 Pandemic
Source: J Chem Inf Model. 2022 May 12;62(10):2510–21. doi: 10.1021/acs.jcim.1c01561 (PMC9113003; doi:10.1021/acs.jcim.1c01561)
Supplement: Supplementary file 2 — ci1c01561_si_002.zip [file ci1c01561_si_002.zip › Data_files/Coordinates/TI.pdb]

CRYST1    0.000    0.000    0.000  90.00  90.00  90.00 P 1           1
ATOM      1  N  LILE X   1      -2.175 -10.296  -4.285  0.00  0.00           N
ATOM      2  H1 LILE X   1      -2.533 -11.004  -3.654  0.00  0.00           H
ATOM      3  H2 LILE X   1      -1.782  -9.550  -3.711  0.00  0.00           H
ATOM      4  H3 LILE X   1      -1.444 -10.715  -4.845  0.00  0.00           H
ATOM      5  CA LILE X   1      -3.260  -9.768  -5.148  0.00  0.00           C
ATOM      6  HA LILE X   1      -3.925  -9.162  -4.533  0.00  0.00           H
ATOM      7  CB LILE X   1      -2.723  -8.891  -6.302  0.00  0.00           C
ATOM      8  HB LILE X   1      -2.023  -9.496  -6.877  0.00  0.00           H
ATOM      9  CG2LILE X   1      -3.835  -8.443  -7.273  0.00  0.00           C
ATOM     10 HG21LILE X   1      -4.657  -7.971  -6.730  0.00  0.00           H
ATOM     11 HG22LILE X   1      -3.434  -7.735  -7.998  0.00  0.00           H
ATOM     12 HG23LILE X   1      -4.227  -9.297  -7.828  0.00  0.00           H
ATOM     13  CG1LILE X   1      -1.940  -7.663  -5.799  0.00  0.00           C
ATOM     14 HG12LILE X   1      -1.464  -7.200  -6.660  0.00  0.00           H
ATOM     15 HG13LILE X   1      -1.144  -7.991  -5.133  0.00  0.00           H
ATOM     16  CD1LILE X   1      -2.772  -6.589  -5.088  0.00  0.00           C
ATOM     17 HD11LILE X   1      -3.396  -7.035  -4.316  0.00  0.00           H
ATOM     18 HD12LILE X   1      -2.109  -5.859  -4.625  0.00  0.00           H
ATOM     19 HD13LILE X   1      -3.404  -6.078  -5.811  0.00  0.00           H
ATOM     20  C  LILE X   1      -4.075 -10.923  -5.710  0.00  0.00           C
ATOM     21  O  LILE X   1      -3.514 -11.816  -6.340  0.00  0.00           O
ATOM     22  N  LVAL X   2      -5.389 -10.904  -5.500  0.00  0.00           N
ATOM     23  H  LVAL X   2      -5.787 -10.087  -5.045  0.00  0.00           H
ATOM     24  CA LVAL X   2      -6.358 -11.868  -6.045  0.00  0.00           C
ATOM     25  HA LVAL X   2      -5.850 -12.811  -6.247  0.00  0.00           H
ATOM     26  CB LVAL X   2      -7.487 -12.139  -5.029  0.00  0.00           C
ATOM     27  HB LVAL X   2      -8.053 -11.221  -4.869  0.00  0.00           H
ATOM     28  CG1LVAL X   2      -8.443 -13.211  -5.556  0.00  0.00           C
ATOM     29 HG11LVAL X   2      -7.869 -14.044  -5.958  0.00  0.00           H
ATOM     30 HG12LVAL X   2      -9.087 -13.586  -4.764  0.00  0.00           H
ATOM     31 HG13LVAL X   2      -9.072 -12.805  -6.349  0.00  0.00           H
ATOM     32  CG2LVAL X   2      -6.947 -12.598  -3.668  0.00  0.00           C
ATOM     33 HG21LVAL X   2      -6.339 -11.811  -3.225  0.00  0.00           H
ATOM     34 HG22LVAL X   2      -7.775 -12.814  -2.995  0.00  0.00           H
ATOM     35 HG23LVAL X   2      -6.342 -13.494  -3.790  0.00  0.00           H
ATOM     36  C  LVAL X   2      -6.955 -11.351  -7.360  0.00  0.00           C
ATOM     37  O  LVAL X   2      -7.281 -10.167  -7.459  0.00  0.00           O
ATOM     38  N  LGLY X   3      -7.139 -12.233  -8.345  0.00  0.00           N
ATOM     39  H  LGLY X   3      -6.834 -13.191  -8.188  0.00  0.00           H
ATOM     40  CA LGLY X   3      -7.818 -11.950  -9.616  0.00  0.00           C
ATOM     41  HA2LGLY X   3      -8.098 -12.900 -10.074  0.00  0.00           H
ATOM     42  HA3LGLY X   3      -8.730 -11.392  -9.411  0.00  0.00           H
ATOM     43  C  LGLY X   3      -6.992 -11.158 -10.640  0.00  0.00           C
ATOM     44  O  LGLY X   3      -7.550 -10.658 -11.624  0.00  0.00           O
ATOM     45  N  LGLY X   4      -5.686 -11.010 -10.402  0.00  0.00           N
ATOM     46  H  LGLY X   4      -5.283 -11.528  -9.632  0.00  0.00           H
ATOM     47  CA LGLY X   4      -4.748 -10.270 -11.242  0.00  0.00           C
ATOM     48  HA2LGLY X   4      -5.275  -9.527 -11.839  0.00  0.00           H
ATOM     49  HA3LGLY X   4      -4.054  -9.742 -10.590  0.00  0.00           H
ATOM     50  C  LGLY X   4      -3.921 -11.141 -12.188  0.00  0.00           C
ATOM     51  O  LGLY X   4      -4.166 -12.331 -12.376  0.00  0.00           O
ATOM     52  N  LGLU X   5      -2.910 -10.511 -12.777  0.00  0.00           N
ATOM     53  H  LGLU X   5      -2.785  -9.532 -12.558  0.00  0.00           H
ATOM     54  CA LGLU X   5      -1.988 -11.091 -13.761  0.00  0.00           C
ATOM     55  HA LGLU X   5      -1.995 -12.177 -13.677  0.00  0.00           H
ATOM     56  CB LGLU X   5      -2.500 -10.715 -15.163  0.00  0.00           C
ATOM     57  HB2LGLU X   5      -3.513 -11.109 -15.266  0.00  0.00           H
ATOM     58  HB3LGLU X   5      -2.554  -9.629 -15.221  0.00  0.00           H
ATOM     59  CG LGLU X   5      -1.668 -11.218 -16.355  0.00  0.00           C
ATOM     60  HG2LGLU X   5      -0.673 -10.774 -16.308  0.00  0.00           H
ATOM     61  HG3LGLU X   5      -1.562 -12.300 -16.280  0.00  0.00           H
ATOM     62  CD LGLU X   5      -2.311 -10.855 -17.707  0.00  0.00           C
ATOM     63  OE1LGLU X   5      -3.244 -10.014 -17.744  0.00  0.00           O
ATOM     64  OE2LGLU X   5      -1.860 -11.364 -18.763  0.00  0.00           O
ATOM     65  C  LGLU X   5      -0.558 -10.593 -13.484  0.00  0.00           C
ATOM     66  O  LGLU X   5      -0.391  -9.490 -12.940  0.00  0.00           O
ATOM     67  N  LSER X   6       0.465 -11.379 -13.845  0.00  0.00           N
ATOM     68  H  LSER X   6       0.256 -12.290 -14.244  0.00  0.00           H
ATOM     69  CA LSER X   6       1.883 -11.024 -13.658  0.00  0.00           C
ATOM     70  HA LSER X   6       2.101 -11.040 -12.590  0.00  0.00           H
ATOM     71  CB LSER X   6       2.812 -12.034 -14.343  0.00  0.00           C
ATOM     72  HB2LSER X   6       2.538 -12.129 -15.396  0.00  0.00           H
ATOM     73  HB3LSER X   6       3.838 -11.669 -14.281  0.00  0.00           H
ATOM     74  OG LSER X   6       2.745 -13.301 -13.716  0.00  0.00           O
ATOM     75  HG LSER X   6       3.484 -13.847 -14.066  0.00  0.00           H
ATOM     76  C  LSER X   6       2.203  -9.627 -14.203  0.00  0.00           C
ATOM     77  O  LSER X   6       1.895  -9.305 -15.351  0.00  0.00           O
ATOM     78  N  LALA X   7       2.828  -8.787 -13.380  0.00  0.00           N
ATOM     79  H  LALA X   7       3.089  -9.122 -12.460  0.00  0.00           H
ATOM     80  CA LALA X   7       3.182  -7.420 -13.745  0.00  0.00           C
ATOM     81  HA LALA X   7       2.296  -6.942 -14.165  0.00  0.00           H
ATOM     82  CB LALA X   7       3.576  -6.659 -12.477  0.00  0.00           C
ATOM     83  HB1LALA X   7       4.436  -7.142 -12.015  0.00  0.00           H
ATOM     84  HB2LALA X   7       3.838  -5.632 -12.732  0.00  0.00           H
ATOM     85  HB3LALA X   7       2.738  -6.651 -11.779  0.00  0.00           H
ATOM     86  C  LALA X   7       4.294  -7.364 -14.809  0.00  0.00           C
ATOM     87  O  LALA X   7       5.132  -8.266 -14.914  0.00  0.00           O
ATOM     88  N  LLEU X   8       4.321  -6.274 -15.580  0.00  0.00           N
ATOM     89  H  LLEU X   8       3.595  -5.577 -15.445  0.00  0.00           H
ATOM     90  CA LLEU X   8       5.340  -6.019 -16.603  0.00  0.00           C
ATOM     91  HA LLEU X   8       5.857  -6.954 -16.816  0.00  0.00           H
ATOM     92  CB LLEU X   8       4.652  -5.555 -17.900  0.00  0.00           C
ATOM     93  HB2LLEU X   8       4.103  -4.634 -17.697  0.00  0.00           H
ATOM     94  HB3LLEU X   8       5.414  -5.324 -18.644  0.00  0.00           H
ATOM     95  CG LLEU X   8       3.677  -6.585 -18.504  0.00  0.00           C
ATOM     96  HG LLEU X   8       2.833  -6.725 -17.830  0.00  0.00           H
ATOM     97  CD1LLEU X   8       3.152  -6.056 -19.835  0.00  0.00           C
ATOM     98 HD11LLEU X   8       3.971  -5.949 -20.546  0.00  0.00           H
ATOM     99 HD12LLEU X   8       2.408  -6.745 -20.231  0.00  0.00           H
ATOM    100 HD13LLEU X   8       2.691  -5.081 -19.682  0.00  0.00           H
ATOM    101  CD2LLEU X   8       4.326  -7.945 -18.775  0.00  0.00           C
ATOM    102 HD21LLEU X   8       4.563  -8.441 -17.834  0.00  0.00           H
ATOM    103 HD22LLEU X   8       3.630  -8.584 -19.319  0.00  0.00           H
ATOM    104 HD23LLEU X   8       5.235  -7.824 -19.365  0.00  0.00           H
ATOM    105  C  LLEU X   8       6.416  -5.023 -16.124  0.00  0.00           C
ATOM    106  O  LLEU X   8       6.139  -4.169 -15.275  0.00  0.00           O
ATOM    107  N  LPRO X   9       7.652  -5.081 -16.655  0.00  0.00           N
ATOM    108  CD LPRO X   9       8.143  -6.049 -17.626  0.00  0.00           C
ATOM    109  HD2LPRO X   9       7.411  -6.251 -18.407  0.00  0.00           H
ATOM    110  HD3LPRO X   9       8.407  -6.976 -17.116  0.00  0.00           H
ATOM    111  CG LPRO X   9       9.391  -5.418 -18.236  0.00  0.00           C
ATOM    112  HG2LPRO X   9       9.105  -4.772 -19.068  0.00  0.00           H
ATOM    113  HG3LPRO X   9      10.107  -6.172 -18.563  0.00  0.00           H
ATOM    114  CB LPRO X   9       9.941  -4.570 -17.090  0.00  0.00           C
ATOM    115  HB2LPRO X   9      10.543  -3.745 -17.467  0.00  0.00           H
ATOM    116  HB3LPRO X   9      10.530  -5.199 -16.421  0.00  0.00           H
ATOM    117  CA LPRO X   9       8.683  -4.087 -16.359  0.00  0.00           C
ATOM    118  HA LPRO X   9       8.878  -4.059 -15.286  0.00  0.00           H
ATOM    119  C  LPRO X   9       8.236  -2.695 -16.822  0.00  0.00           C
ATOM    120  O  LPRO X   9       7.647  -2.554 -17.894  0.00  0.00           O
ATOM    121  N  LGLY X  10       8.488  -1.667 -16.009  0.00  0.00           N
ATOM    122  H  LGLY X  10       8.949  -1.837 -15.118  0.00  0.00           H
ATOM    123  CA LGLY X  10       8.113  -0.281 -16.301  0.00  0.00           C
ATOM    124  HA2LGLY X  10       8.672   0.375 -15.632  0.00  0.00           H
ATOM    125  HA3LGLY X  10       8.405  -0.045 -17.325  0.00  0.00           H
ATOM    126  C  LGLY X  10       6.621   0.050 -16.146  0.00  0.00           C
ATOM    127  O  LGLY X  10       6.250   1.205 -16.365  0.00  0.00           O
ATOM    128  N  LALA X  11       5.756  -0.901 -15.768  0.00  0.00           N
ATOM    129  H  LALA X  11       6.099  -1.839 -15.603  0.00  0.00           H
ATOM    130  CA LALA X  11       4.334  -0.634 -15.516  0.00  0.00           C
ATOM    131  HA LALA X  11       3.939  -0.014 -16.324  0.00  0.00           H
ATOM    132  CB LALA X  11       3.564  -1.960 -15.530  0.00  0.00           C
ATOM    133  HB1LALA X  11       3.910  -2.616 -14.732  0.00  0.00           H
ATOM    134  HB2LALA X  11       2.501  -1.760 -15.387  0.00  0.00           H
ATOM    135  HB3LALA X  11       3.693  -2.467 -16.485  0.00  0.00           H
ATOM    136  C  LALA X  11       4.116   0.133 -14.196  0.00  0.00           C
ATOM    137  O  LALA X  11       3.510   1.208 -14.190  0.00  0.00           O
ATOM    138  N  LTRP X  12       4.673  -0.381 -13.096  0.00  0.00           N
ATOM    139  H  LTRP X  12       5.129  -1.284 -13.190  0.00  0.00           H
ATOM    140  CA LTRP X  12       4.500   0.112 -11.723  0.00  0.00           C
ATOM    141  HA LTRP X  12       3.940   1.048 -11.749  0.00  0.00           H
ATOM    142  CB LTRP X  12       3.657  -0.912 -10.931  0.00  0.00           C
ATOM    143  HB2LTRP X  12       4.299  -1.743 -10.634  0.00  0.00           H
ATOM    144  HB3LTRP X  12       3.293  -0.437 -10.019  0.00  0.00           H
ATOM    145  CG LTRP X  12       2.491  -1.500 -11.674  0.00  0.00           C
ATOM    146  CD1LTRP X  12       2.455  -2.747 -12.193  0.00  0.00           C
ATOM    147  HD1LTRP X  12       3.261  -3.467 -12.112  0.00  0.00           H
ATOM    148  NE1LTRP X  12       1.300  -2.918 -12.932  0.00  0.00           N
ATOM    149  HE1LTRP X  12       1.148  -3.721 -13.542  0.00  0.00           H
ATOM    150  CE2LTRP X  12       0.521  -1.780 -12.917  0.00  0.00           C
ATOM    151  CZ2LTRP X  12      -0.691  -1.433 -13.529  0.00  0.00           C
ATOM    152  HZ2LTRP X  12      -1.213  -2.150 -14.147  0.00  0.00           H
ATOM    153  CH2LTRP X  12      -1.198  -0.132 -13.367  0.00  0.00           C
ATOM    154  HH2LTRP X  12      -2.118   0.155 -13.861  0.00  0.00           H
ATOM    155  CZ3LTRP X  12      -0.490   0.805 -12.592  0.00  0.00           C
ATOM    156  HZ3LTRP X  12      -0.873   1.814 -12.494  0.00  0.00           H
ATOM    157  CE3LTRP X  12       0.729   0.444 -11.984  0.00  0.00           C
ATOM    158  HE3LTRP X  12       1.298   1.171 -11.432  0.00  0.00           H
ATOM    159  CD2LTRP X  12       1.262  -0.854 -12.123  0.00  0.00           C
ATOM    160  C  LTRP X  12       5.868   0.414 -11.067  0.00  0.00           C
ATOM    161  O  LTRP X  12       6.227  -0.205 -10.061  0.00  0.00           O
ATOM    162  N  LPRO X  13       6.694   1.316 -11.635  0.00  0.00           N
ATOM    163  CD LPRO X  13       6.374   2.194 -12.751  0.00  0.00           C
ATOM    164  HD2LPRO X  13       5.402   2.669 -12.627  0.00  0.00           H
ATOM    165  HD3LPRO X  13       6.401   1.624 -13.679  0.00  0.00           H
ATOM    166  CG LPRO X  13       7.480   3.240 -12.784  0.00  0.00           C
ATOM    167  HG2LPRO X  13       7.255   4.033 -12.072  0.00  0.00           H
ATOM    168  HG3LPRO X  13       7.630   3.642 -13.786  0.00  0.00           H
ATOM    169  CB LPRO X  13       8.683   2.433 -12.304  0.00  0.00           C
ATOM    170  HB2LPRO X  13       9.472   3.071 -11.919  0.00  0.00           H
ATOM    171  HB3LPRO X  13       9.062   1.831 -13.131  0.00  0.00           H
ATOM    172  CA LPRO X  13       8.095   1.509 -11.230  0.00  0.00           C
ATOM    173  HA LPRO X  13       8.617   0.553 -11.274  0.00  0.00           H
ATOM    174  C  LPRO X  13       8.286   2.062  -9.802  0.00  0.00           C
ATOM    175  O  LPRO X  13       9.395   1.998  -9.270  0.00  0.00           O
ATOM    176  N  LTRP X  14       7.222   2.565  -9.167  0.00  0.00           N
ATOM    177  H  LTRP X  14       6.359   2.634  -9.682  0.00  0.00           H
ATOM    178  CA LTRP X  14       7.189   3.005  -7.762  0.00  0.00           C
ATOM    179  HA LTRP X  14       8.128   3.500  -7.520  0.00  0.00           H
ATOM    180  CB LTRP X  14       6.050   4.018  -7.579  0.00  0.00           C
ATOM    181  HB2LTRP X  14       5.870   4.185  -6.515  0.00  0.00           H
ATOM    182  HB3LTRP X  14       6.385   4.969  -7.992  0.00  0.00           H
ATOM    183  CG LTRP X  14       4.758   3.665  -8.254  0.00  0.00           C
ATOM    184  CD1LTRP X  14       3.777   2.876  -7.760  0.00  0.00           C
ATOM    185  HD1LTRP X  14       3.793   2.412  -6.779  0.00  0.00           H
ATOM    186  NE1LTRP X  14       2.776   2.734  -8.705  0.00  0.00           N
ATOM    187  HE1LTRP X  14       1.972   2.119  -8.579  0.00  0.00           H
ATOM    188  CE2LTRP X  14       3.052   3.464  -9.845  0.00  0.00           C
ATOM    189  CZ2LTRP X  14       2.367   3.676 -11.051  0.00  0.00           C
ATOM    190  HZ2LTRP X  14       1.379   3.277 -11.205  0.00  0.00           H
ATOM    191  CH2LTRP X  14       2.981   4.431 -12.063  0.00  0.00           C
ATOM    192  HH2LTRP X  14       2.479   4.575 -13.010  0.00  0.00           H
ATOM    193  CZ3LTRP X  14       4.241   5.014 -11.846  0.00  0.00           C
ATOM    194  HZ3LTRP X  14       4.693   5.611 -12.627  0.00  0.00           H
ATOM    195  CE3LTRP X  14       4.903   4.832 -10.616  0.00  0.00           C
ATOM    196  HE3LTRP X  14       5.862   5.302 -10.442  0.00  0.00           H
ATOM    197  CD2LTRP X  14       4.330   4.045  -9.594  0.00  0.00           C
ATOM    198  C  LTRP X  14       7.008   1.875  -6.741  0.00  0.00           C
ATOM    199  O  LTRP X  14       7.343   2.078  -5.576  0.00  0.00           O
ATOM    200  N  LGLN X  15       6.465   0.719  -7.141  0.00  0.00           N
ATOM    201  H  LGLN X  15       6.269   0.595  -8.126  0.00  0.00           H
ATOM    202  CA LGLN X  15       6.225  -0.422  -6.249  0.00  0.00           C
ATOM    203  HA LGLN X  15       5.670  -0.069  -5.380  0.00  0.00           H
ATOM    204  CB LGLN X  15       5.340  -1.446  -6.988  0.00  0.00           C
ATOM    205  HB2LGLN X  15       4.359  -1.002  -7.162  0.00  0.00           H
ATOM    206  HB3LGLN X  15       5.791  -1.640  -7.961  0.00  0.00           H
ATOM    207  CG LGLN X  15       5.149  -2.818  -6.322  0.00  0.00           C
ATOM    208  HG2LGLN X  15       4.603  -3.455  -7.018  0.00  0.00           H
ATOM    209  HG3LGLN X  15       6.121  -3.277  -6.169  0.00  0.00           H
ATOM    210  CD LGLN X  15       4.402  -2.805  -4.991  0.00  0.00           C
ATOM    211  OE1LGLN X  15       4.931  -2.456  -3.950  0.00  0.00           O
ATOM    212  NE2LGLN X  15       3.157  -3.221  -4.966  0.00  0.00           N
ATOM    213 HE21LGLN X  15       2.729  -3.332  -4.060  0.00  0.00           H
ATOM    214 HE22LGLN X  15       2.661  -3.410  -5.825  0.00  0.00           H
ATOM    215  C  LGLN X  15       7.559  -1.007  -5.751  0.00  0.00           C
ATOM    216  O  LGLN X  15       8.500  -1.162  -6.541  0.00  0.00           O
ATOM    217  N  LVAL X  16       7.637  -1.350  -4.463  0.00  0.00           N
ATOM    218  H  LVAL X  16       6.802  -1.233  -3.891  0.00  0.00           H
ATOM    219  CA LVAL X  16       8.841  -1.871  -3.790  0.00  0.00           C
ATOM    220  HA LVAL X  16       9.490  -2.316  -4.544  0.00  0.00           H
ATOM    221  CB LVAL X  16       9.650  -0.767  -3.076  0.00  0.00           C
ATOM    222  HB LVAL X  16      10.391  -1.250  -2.437  0.00  0.00           H
ATOM    223  CG1LVAL X  16      10.418   0.083  -4.087  0.00  0.00           C
ATOM    224 HG11LVAL X  16       9.720   0.609  -4.737  0.00  0.00           H
ATOM    225 HG12LVAL X  16      11.044   0.805  -3.563  0.00  0.00           H
ATOM    226 HG13LVAL X  16      11.050  -0.560  -4.693  0.00  0.00           H
ATOM    227  CG2LVAL X  16       8.809   0.170  -2.199  0.00  0.00           C
ATOM    228 HG21LVAL X  16       8.240  -0.408  -1.471  0.00  0.00           H
ATOM    229 HG22LVAL X  16       9.464   0.857  -1.669  0.00  0.00           H
ATOM    230 HG23LVAL X  16       8.123   0.748  -2.819  0.00  0.00           H
ATOM    231  C  LVAL X  16       8.503  -2.978  -2.793  0.00  0.00           C
ATOM    232  O  LVAL X  16       7.544  -2.878  -2.034  0.00  0.00           O
ATOM    233  N  LSER X  17       9.315  -4.035  -2.792  0.00  0.00           N
ATOM    234  H  LSER X  17      10.121  -4.016  -3.403  0.00  0.00           H
ATOM    235  CA LSER X  17       9.167  -5.184  -1.889  0.00  0.00           C
ATOM    236  HA LSER X  17       8.112  -5.326  -1.647  0.00  0.00           H
ATOM    237  CB LSER X  17       9.654  -6.439  -2.615  0.00  0.00           C
ATOM    238  HB2LSER X  17       9.184  -6.488  -3.597  0.00  0.00           H
ATOM    239  HB3LSER X  17      10.734  -6.392  -2.746  0.00  0.00           H
ATOM    240  OG LSER X  17       9.316  -7.606  -1.910  0.00  0.00           O
ATOM    241  HG LSER X  17      10.124  -7.994  -1.511  0.00  0.00           H
ATOM    242  C  LSER X  17       9.946  -4.943  -0.592  0.00  0.00           C
ATOM    243  O  LSER X  17      11.137  -4.622  -0.661  0.00  0.00           O
ATOM    244  N  LLEU X  18       9.299  -5.056   0.576  0.00  0.00           N
ATOM    245  H  LLEU X  18       8.315  -5.314   0.560  0.00  0.00           H
ATOM    246  CA LLEU X  18       9.884  -4.738   1.889  0.00  0.00           C
ATOM    247  HA LLEU X  18      10.860  -4.274   1.737  0.00  0.00           H
ATOM    248  CB LLEU X  18       9.007  -3.714   2.640  0.00  0.00           C
ATOM    249  HB2LLEU X  18       8.097  -4.214   2.971  0.00  0.00           H
ATOM    250  HB3LLEU X  18       9.546  -3.395   3.531  0.00  0.00           H
ATOM    251  CG LLEU X  18       8.600  -2.460   1.839  0.00  0.00           C
ATOM    252  HG LLEU X  18       8.009  -2.746   0.970  0.00  0.00           H
ATOM    253  CD1LLEU X  18       7.742  -1.557   2.723  0.00  0.00           C
ATOM    254 HD11LLEU X  18       8.307  -1.229   3.594  0.00  0.00           H
ATOM    255 HD12LLEU X  18       7.414  -0.690   2.150  0.00  0.00           H
ATOM    256 HD13LLEU X  18       6.859  -2.105   3.052  0.00  0.00           H
ATOM    257  CD2LLEU X  18       9.810  -1.646   1.372  0.00  0.00           C
ATOM    258 HD21LLEU X  18      10.402  -2.236   0.675  0.00  0.00           H
ATOM    259 HD22LLEU X  18       9.467  -0.749   0.858  0.00  0.00           H
ATOM    260 HD23LLEU X  18      10.422  -1.362   2.228  0.00  0.00           H
ATOM    261  C  LLEU X  18      10.106  -6.016   2.714  0.00  0.00           C
ATOM    262  O  LLEU X  18       9.159  -6.746   3.025  0.00  0.00           O
ATOM    263  N  LHID X  19      11.373  -6.313   3.022  0.00  0.00           N
ATOM    264  H  LHID X  19      12.091  -5.650   2.749  0.00  0.00           H
ATOM    265  CA LHID X  19      11.828  -7.618   3.515  0.00  0.00           C
ATOM    266  HA LHID X  19      10.983  -8.302   3.498  0.00  0.00           H
ATOM    267  CB LHID X  19      12.926  -8.191   2.597  0.00  0.00           C
ATOM    268  HB2LHID X  19      13.729  -7.457   2.513  0.00  0.00           H
ATOM    269  HB3LHID X  19      13.345  -9.078   3.074  0.00  0.00           H
ATOM    270  CG LHID X  19      12.508  -8.599   1.206  0.00  0.00           C
ATOM    271  ND1LHID X  19      13.256  -9.373   0.347  0.00  0.00           N
ATOM    272  HD1LHID X  19      14.198  -9.729   0.502  0.00  0.00           H
ATOM    273  CE1LHID X  19      12.566  -9.526  -0.791  0.00  0.00           C
ATOM    274  HE1LHID X  19      12.890 -10.100  -1.647  0.00  0.00           H
ATOM    275  NE2LHID X  19      11.408  -8.860  -0.722  0.00  0.00           N
ATOM    276  CD2LHID X  19      11.357  -8.275   0.538  0.00  0.00           C
ATOM    277  HD2LHID X  19      10.534  -7.687   0.904  0.00  0.00           H
ATOM    278  C  LHID X  19      12.366  -7.592   4.951  0.00  0.00           C
ATOM    279  O  LHID X  19      13.031  -6.635   5.361  0.00  0.00           O
ATOM    280  N  LVAL X  20      12.180  -8.707   5.668  0.00  0.00           N
ATOM    281  H  LVAL X  20      11.653  -9.459   5.228  0.00  0.00           H
ATOM    282  CA LVAL X  20      12.736  -8.983   7.008  0.00  0.00           C
ATOM    283  HA LVAL X  20      13.613  -8.354   7.166  0.00  0.00           H
ATOM    284  CB LVAL X  20      11.713  -8.658   8.119  0.00  0.00           C
ATOM    285  HB LVAL X  20      10.838  -9.295   7.989  0.00  0.00           H
ATOM    286  CG1LVAL X  20      12.290  -8.929   9.512  0.00  0.00           C
ATOM    287 HG11LVAL X  20      13.202  -8.352   9.664  0.00  0.00           H
ATOM    288 HG12LVAL X  20      11.562  -8.657  10.272  0.00  0.00           H
ATOM    289 HG13LVAL X  20      12.497  -9.991   9.631  0.00  0.00           H
ATOM    290  CG2LVAL X  20      11.247  -7.195   8.082  0.00  0.00           C
ATOM    291 HG21LVAL X  20      10.702  -6.999   7.160  0.00  0.00           H
ATOM    292 HG22LVAL X  20      10.574  -6.995   8.913  0.00  0.00           H
ATOM    293 HG23LVAL X  20      12.102  -6.524   8.142  0.00  0.00           H
ATOM    294  C  LVAL X  20      13.178 -10.452   7.083  0.00  0.00           C
ATOM    295  O  LVAL X  20      12.410 -11.340   6.722  0.00  0.00           O
ATOM    296  N  LGLN X  21      14.412 -10.720   7.529  0.00  0.00           N
ATOM    297  H  LGLN X  21      14.969  -9.944   7.871  0.00  0.00           H
ATOM    298  CA LGLN X  21      15.059 -12.048   7.495  0.00  0.00           C
ATOM    299  HA LGLN X  21      16.125 -11.873   7.647  0.00  0.00           H
ATOM    300  CB LGLN X  21      14.600 -12.958   8.647  0.00  0.00           C
ATOM    301  HB2LGLN X  21      13.561 -13.237   8.491  0.00  0.00           H
ATOM    302  HB3LGLN X  21      15.198 -13.869   8.597  0.00  0.00           H
ATOM    303  CG LGLN X  21      14.746 -12.369  10.058  0.00  0.00           C
ATOM    304  HG2LGLN X  21      15.777 -12.057  10.222  0.00  0.00           H
ATOM    305  HG3LGLN X  21      14.101 -11.499  10.157  0.00  0.00           H
ATOM    306  CD LGLN X  21      14.373 -13.400  11.120  0.00  0.00           C
ATOM    307  OE1LGLN X  21      14.784 -14.548  11.083  0.00  0.00           O
ATOM    308  NE2LGLN X  21      13.604 -13.047  12.121  0.00  0.00           N
ATOM    309 HE21LGLN X  21      13.271 -13.798  12.716  0.00  0.00           H
ATOM    310 HE22LGLN X  21      13.266 -12.095  12.190  0.00  0.00           H
ATOM    311  C  LGLN X  21      14.955 -12.753   6.123  0.00  0.00           C
ATOM    312  O  LGLN X  21      14.545 -13.910   6.011  0.00  0.00           O
ATOM    313  N  LASN X  22      15.322 -12.034   5.060  0.00  0.00           N
ATOM    314  H  LASN X  22      15.669 -11.093   5.222  0.00  0.00           H
ATOM    315  CA LASN X  22      15.403 -12.509   3.678  0.00  0.00           C
ATOM    316  HA LASN X  22      15.647 -11.622   3.089  0.00  0.00           H
ATOM    317  CB LASN X  22      16.602 -13.471   3.546  0.00  0.00           C
ATOM    318  HB2LASN X  22      17.454 -13.068   4.088  0.00  0.00           H
ATOM    319  HB3LASN X  22      16.343 -14.428   3.995  0.00  0.00           H
ATOM    320  CG LASN X  22      17.032 -13.685   2.107  0.00  0.00           C
ATOM    321  OD1LASN X  22      17.087 -12.759   1.309  0.00  0.00           O
ATOM    322  ND2LASN X  22      17.329 -14.902   1.722  0.00  0.00           N
ATOM    323 HD21LASN X  22      17.430 -15.056   0.727  0.00  0.00           H
ATOM    324 HD22LASN X  22      17.281 -15.672   2.385  0.00  0.00           H
ATOM    325  C  LASN X  22      14.078 -13.024   3.069  0.00  0.00           C
ATOM    326  O  LASN X  22      14.102 -13.798   2.107  0.00  0.00           O
ATOM    327  N  LVAL X  23      12.921 -12.578   3.572  0.00  0.00           N
ATOM    328  H  LVAL X  23      12.947 -11.990   4.396  0.00  0.00           H
ATOM    329  CA LVAL X  23      11.593 -12.831   2.976  0.00  0.00           C
ATOM    330  HA LVAL X  23      11.730 -13.160   1.945  0.00  0.00           H
ATOM    331  CB LVAL X  23      10.813 -13.948   3.702  0.00  0.00           C
ATOM    332  HB LVAL X  23       9.866 -14.088   3.183  0.00  0.00           H
ATOM    333  CG1LVAL X  23      11.553 -15.288   3.655  0.00  0.00           C
ATOM    334 HG11LVAL X  23      12.485 -15.233   4.219  0.00  0.00           H
ATOM    335 HG12LVAL X  23      10.924 -16.070   4.079  0.00  0.00           H
ATOM    336 HG13LVAL X  23      11.773 -15.545   2.618  0.00  0.00           H
ATOM    337  CG2LVAL X  23      10.480 -13.606   5.156  0.00  0.00           C
ATOM    338 HG21LVAL X  23       9.887 -12.693   5.209  0.00  0.00           H
ATOM    339 HG22LVAL X  23       9.900 -14.412   5.602  0.00  0.00           H
ATOM    340 HG23LVAL X  23      11.401 -13.466   5.717  0.00  0.00           H
ATOM    341  C  LVAL X  23      10.752 -11.555   2.914  0.00  0.00           C
ATOM    342  O  LVAL X  23      10.925 -10.645   3.726  0.00  0.00           O
ATOM    343  N  LHIE X  24       9.827 -11.509   1.954  0.00  0.00           N
ATOM    344  H  LHIE X  24       9.757 -12.305   1.331  0.00  0.00           H
ATOM    345  CA LHIE X  24       8.831 -10.447   1.788  0.00  0.00           C
ATOM    346  HA LHIE X  24       9.330  -9.480   1.751  0.00  0.00           H
ATOM    347  CB LHIE X  24       8.102 -10.661   0.458  0.00  0.00           C
ATOM    348  HB2LHIE X  24       8.808 -10.489  -0.351  0.00  0.00           H
ATOM    349  HB3LHIE X  24       7.756 -11.690   0.402  0.00  0.00           H
ATOM    350  CG LHIE X  24       6.920  -9.750   0.263  0.00  0.00           C
ATOM    351  ND1LHIE X  24       7.012  -8.399  -0.047  0.00  0.00           N
ATOM    352  CE1LHIE X  24       5.754  -7.948  -0.115  0.00  0.00           C
ATOM    353  HE1LHIE X  24       5.477  -6.938  -0.384  0.00  0.00           H
ATOM    354  NE2LHIE X  24       4.889  -8.926   0.198  0.00  0.00           N
ATOM    355  HE2LHIE X  24       3.879  -8.795   0.265  0.00  0.00           H
ATOM    356  CD2LHIE X  24       5.605 -10.079   0.435  0.00  0.00           C
ATOM    357  HD2LHIE X  24       5.215 -11.048   0.716  0.00  0.00           H
ATOM    358  C  LHIE X  24       7.819 -10.407   2.935  0.00  0.00           C
ATOM    359  O  LHIE X  24       7.347 -11.459   3.381  0.00  0.00           O
ATOM    360  N  LVAL X  25       7.450  -9.190   3.350  0.00  0.00           N
ATOM    361  H  LVAL X  25       7.907  -8.394   2.916  0.00  0.00           H
ATOM    362  CA LVAL X  25       6.475  -8.920   4.419  0.00  0.00           C
ATOM    363  HA LVAL X  25       6.005  -9.855   4.717  0.00  0.00           H
ATOM    364  CB LVAL X  25       7.198  -8.354   5.659  0.00  0.00           C
ATOM    365  HB LVAL X  25       7.778  -7.480   5.364  0.00  0.00           H
ATOM    366  CG1LVAL X  25       6.213  -7.923   6.750  0.00  0.00           C
ATOM    367 HG11LVAL X  25       5.552  -8.754   6.987  0.00  0.00           H
ATOM    368 HG12LVAL X  25       6.758  -7.615   7.642  0.00  0.00           H
ATOM    369 HG13LVAL X  25       5.618  -7.075   6.415  0.00  0.00           H
ATOM    370  CG2LVAL X  25       8.158  -9.384   6.268  0.00  0.00           C
ATOM    371 HG21LVAL X  25       8.947  -9.631   5.557  0.00  0.00           H
ATOM    372 HG22LVAL X  25       8.621  -8.974   7.164  0.00  0.00           H
ATOM    373 HG23LVAL X  25       7.617 -10.295   6.527  0.00  0.00           H
ATOM    374  C  LVAL X  25       5.344  -7.988   3.964  0.00  0.00           C
ATOM    375  O  LVAL X  25       4.179  -8.286   4.241  0.00  0.00           O
ATOM    376  N  LCYX X  26       5.677  -6.881   3.290  0.00  0.00           N
ATOM    377  H  LCYX X  26       6.647  -6.757   3.025  0.00  0.00           H
ATOM    378  CA LCYX X  26       4.757  -5.818   2.863  0.00  0.00           C
ATOM    379  HA LCYX X  26       3.774  -6.244   2.652  0.00  0.00           H
ATOM    380  CB LCYX X  26       4.610  -4.764   3.975  0.00  0.00           C
ATOM    381  HB2LCYX X  26       5.595  -4.485   4.348  0.00  0.00           H
ATOM    382  HB3LCYX X  26       4.172  -3.867   3.533  0.00  0.00           H
ATOM    383  SG LCYX X  26       3.547  -5.233   5.367  0.00  0.00           S
ATOM    384  C  LCYX X  26       5.251  -5.132   1.576  0.00  0.00           C
ATOM    385  O  LCYX X  26       6.439  -5.185   1.255  0.00  0.00           O
ATOM    386  N  LGLY X  27       4.342  -4.478   0.853  0.00  0.00           N
ATOM    387  H  LGLY X  27       3.403  -4.406   1.233  0.00  0.00           H
ATOM    388  CA LGLY X  27       4.658  -3.601  -0.276  0.00  0.00           C
ATOM    389  HA2LGLY X  27       5.551  -3.956  -0.790  0.00  0.00           H
ATOM    390  HA3LGLY X  27       3.833  -3.627  -0.988  0.00  0.00           H
ATOM    391  C  LGLY X  27       4.882  -2.142   0.142  0.00  0.00           C
ATOM    392  O  LGLY X  27       4.822  -1.783   1.325  0.00  0.00           O
ATOM    393  N  LGLY X  28       5.120  -1.281  -0.847  0.00  0.00           N
ATOM    394  H  LGLY X  28       5.214  -1.634  -1.795  0.00  0.00           H
ATOM    395  CA LGLY X  28       5.238   0.161  -0.635  0.00  0.00           C
ATOM    396  HA2LGLY X  28       4.352   0.506  -0.102  0.00  0.00           H
ATOM    397  HA3LGLY X  28       6.108   0.363  -0.011  0.00  0.00           H
ATOM    398  C  LGLY X  28       5.367   0.966  -1.928  0.00  0.00           C
ATOM    399  O  LGLY X  28       5.426   0.406  -3.022  0.00  0.00           O
ATOM    400  N  LSER X  29       5.434   2.292  -1.796  0.00  0.00           N
ATOM    401  H  LSER X  29       5.377   2.667  -0.857  0.00  0.00           H
ATOM    402  CA LSER X  29       5.501   3.238  -2.921  0.00  0.00           C
ATOM    403  HA LSER X  29       5.665   2.689  -3.846  0.00  0.00           H
ATOM    404  CB LSER X  29       4.193   4.025  -3.083  0.00  0.00           C
ATOM    405  HB2LSER X  29       4.064   4.703  -2.238  0.00  0.00           H
ATOM    406  HB3LSER X  29       4.255   4.616  -3.996  0.00  0.00           H
ATOM    407  OG LSER X  29       3.069   3.179  -3.160  0.00  0.00           O
ATOM    408  HG LSER X  29       2.841   2.930  -2.237  0.00  0.00           H
ATOM    409  C  LSER X  29       6.637   4.241  -2.740  0.00  0.00           C
ATOM    410  O  LSER X  29       6.654   4.981  -1.756  0.00  0.00           O
ATOM    411  N  LILE X  30       7.554   4.311  -3.705  0.00  0.00           N
ATOM    412  H  LILE X  30       7.506   3.621  -4.448  0.00  0.00           H
ATOM    413  CA LILE X  30       8.596   5.348  -3.792  0.00  0.00           C
ATOM    414  HA LILE X  30       9.148   5.387  -2.852  0.00  0.00           H
ATOM    415  CB LILE X  30       9.584   5.008  -4.934  0.00  0.00           C
ATOM    416  HB LILE X  30       9.006   4.926  -5.857  0.00  0.00           H
ATOM    417  CG2LILE X  30      10.632   6.119  -5.125  0.00  0.00           C
ATOM    418 HG21LILE X  30      11.267   6.186  -4.240  0.00  0.00           H
ATOM    419 HG22LILE X  30      11.250   5.907  -5.993  0.00  0.00           H
ATOM    420 HG23LILE X  30      10.165   7.085  -5.294  0.00  0.00           H
ATOM    421  CG1LILE X  30      10.315   3.667  -4.694  0.00  0.00           C
ATOM    422 HG12LILE X  30      11.099   3.806  -3.949  0.00  0.00           H
ATOM    423 HG13LILE X  30       9.620   2.929  -4.297  0.00  0.00           H
ATOM    424  CD1LILE X  30      10.921   3.075  -5.975  0.00  0.00           C
ATOM    425 HD11LILE X  30      11.605   3.779  -6.444  0.00  0.00           H
ATOM    426 HD12LILE X  30      11.473   2.168  -5.732  0.00  0.00           H
ATOM    427 HD13LILE X  30      10.129   2.825  -6.678  0.00  0.00           H
ATOM    428  C  LILE X  30       7.944   6.720  -4.030  0.00  0.00           C
ATOM    429  O  LILE X  30       7.163   6.868  -4.972  0.00  0.00           O
ATOM    430  N  LILE X  31       8.296   7.736  -3.234  0.00  0.00           N
ATOM    431  H  LILE X  31       8.928   7.541  -2.462  0.00  0.00           H
ATOM    432  CA LILE X  31       7.788   9.117  -3.398  0.00  0.00           C
ATOM    433  HA LILE X  31       7.182   9.151  -4.303  0.00  0.00           H
ATOM    434  CB LILE X  31       6.842   9.511  -2.241  0.00  0.00           C
ATOM    435  HB LILE X  31       6.568  10.556  -2.395  0.00  0.00           H
ATOM    436  CG2LILE X  31       5.545   8.684  -2.325  0.00  0.00           C
ATOM    437 HG21LILE X  31       5.754   7.629  -2.140  0.00  0.00           H
ATOM    438 HG22LILE X  31       4.824   9.035  -1.590  0.00  0.00           H
ATOM    439 HG23LILE X  31       5.103   8.789  -3.316  0.00  0.00           H
ATOM    440  CG1LILE X  31       7.500   9.395  -0.848  0.00  0.00           C
ATOM    441 HG12LILE X  31       7.550   8.347  -0.550  0.00  0.00           H
ATOM    442 HG13LILE X  31       8.516   9.780  -0.901  0.00  0.00           H
ATOM    443  CD1LILE X  31       6.767  10.193   0.238  0.00  0.00           C
ATOM    444 HD11LILE X  31       5.747   9.831   0.362  0.00  0.00           H
ATOM    445 HD12LILE X  31       7.295  10.083   1.186  0.00  0.00           H
ATOM    446 HD13LILE X  31       6.745  11.248  -0.032  0.00  0.00           H
ATOM    447  C  LILE X  31       8.888  10.164  -3.645  0.00  0.00           C
ATOM    448  O  LILE X  31       8.607  11.164  -4.315  0.00  0.00           O
ATOM    449  N  LTHR X  32      10.127   9.904  -3.208  0.00  0.00           N
ATOM    450  H  LTHR X  32      10.271   9.048  -2.684  0.00  0.00           H
ATOM    451  CA LTHR X  32      11.367  10.652  -3.530  0.00  0.00           C
ATOM    452  HA LTHR X  32      11.225  11.191  -4.465  0.00  0.00           H
ATOM    453  CB LTHR X  32      11.748  11.691  -2.446  0.00  0.00           C
ATOM    454  HB LTHR X  32      12.358  12.455  -2.925  0.00  0.00           H
ATOM    455  CG2LTHR X  32      10.570  12.409  -1.790  0.00  0.00           C
ATOM    456 HG21LTHR X  32       9.980  11.718  -1.194  0.00  0.00           H
ATOM    457 HG22LTHR X  32      10.947  13.201  -1.141  0.00  0.00           H
ATOM    458 HG23LTHR X  32       9.938  12.850  -2.557  0.00  0.00           H
ATOM    459  OG1LTHR X  32      12.528  11.115  -1.422  0.00  0.00           O
ATOM    460  HG1LTHR X  32      13.075  11.856  -1.068  0.00  0.00           H
ATOM    461  C  LTHR X  32      12.523   9.651  -3.741  0.00  0.00           C
ATOM    462  O  LTHR X  32      12.300   8.452  -3.554  0.00  0.00           O
ATOM    463  N  LPRO X  33      13.754  10.068  -4.106  0.00  0.00           N
ATOM    464  CD LPRO X  33      14.132  11.384  -4.604  0.00  0.00           C
ATOM    465  HD2LPRO X  33      14.353  12.044  -3.764  0.00  0.00           H
ATOM    466  HD3LPRO X  33      13.359  11.819  -5.239  0.00  0.00           H
ATOM    467  CG LPRO X  33      15.408  11.157  -5.413  0.00  0.00           C
ATOM    468  HG2LPRO X  33      16.037  12.045  -5.442  0.00  0.00           H
ATOM    469  HG3LPRO X  33      15.160  10.829  -6.423  0.00  0.00           H
ATOM    470  CB LPRO X  33      16.082  10.023  -4.648  0.00  0.00           C
ATOM    471  HB2LPRO X  33      16.604  10.436  -3.783  0.00  0.00           H
ATOM    472  HB3LPRO X  33      16.773   9.463  -5.280  0.00  0.00           H
ATOM    473  CA LPRO X  33      14.904   9.157  -4.192  0.00  0.00           C
ATOM    474  HA LPRO X  33      14.701   8.415  -4.962  0.00  0.00           H
ATOM    475  C  LPRO X  33      15.251   8.406  -2.896  0.00  0.00           C
ATOM    476  O  LPRO X  33      15.970   7.411  -2.962  0.00  0.00           O
ATOM    477  N  LGLU X  34      14.763   8.840  -1.728  0.00  0.00           N
ATOM    478  H  LGLU X  34      14.190   9.674  -1.730  0.00  0.00           H
ATOM    479  CA LGLU X  34      15.049   8.194  -0.434  0.00  0.00           C
ATOM    480  HA LGLU X  34      15.495   7.218  -0.628  0.00  0.00           H
ATOM    481  CB LGLU X  34      16.108   9.011   0.332  0.00  0.00           C
ATOM    482  HB2LGLU X  34      16.467   8.430   1.182  0.00  0.00           H
ATOM    483  HB3LGLU X  34      16.953   9.177  -0.338  0.00  0.00           H
ATOM    484  CG LGLU X  34      15.592  10.368   0.841  0.00  0.00           C
ATOM    485  HG2LGLU X  34      14.869  10.757   0.125  0.00  0.00           H
ATOM    486  HG3LGLU X  34      15.071  10.226   1.787  0.00  0.00           H
ATOM    487  CD LGLU X  34      16.714  11.401   1.018  0.00  0.00           C
ATOM    488  OE1LGLU X  34      17.801  11.050   1.552  0.00  0.00           O
ATOM    489  OE2LGLU X  34      16.513  12.566   0.600  0.00  0.00           O
ATOM    490  C  LGLU X  34      13.808   7.892   0.428  0.00  0.00           C
ATOM    491  O  LGLU X  34      13.916   7.051   1.320  0.00  0.00           O
ATOM    492  N  LTRP X  35      12.645   8.510   0.179  0.00  0.00           N
ATOM    493  H  LTRP X  35      12.612   9.211  -0.552  0.00  0.00           H
ATOM    494  CA LTRP X  35      11.405   8.260   0.933  0.00  0.00           C
ATOM    495  HA LTRP X  35      11.673   7.827   1.896  0.00  0.00           H
ATOM    496  CB LTRP X  35      10.687   9.580   1.234  0.00  0.00           C
ATOM    497  HB2LTRP X  35      10.576  10.140   0.309  0.00  0.00           H
ATOM    498  HB3LTRP X  35       9.684   9.349   1.594  0.00  0.00           H
ATOM    499  CG LTRP X  35      11.325  10.457   2.266  0.00  0.00           C
ATOM    500  CD1LTRP X  35      12.051  11.569   2.016  0.00  0.00           C
ATOM    501  HD1LTRP X  35      12.276  11.959   1.031  0.00  0.00           H
ATOM    502  NE1LTRP X  35      12.434  12.154   3.204  0.00  0.00           N
ATOM    503  HE1LTRP X  35      12.967  13.026   3.240  0.00  0.00           H
ATOM    504  CE2LTRP X  35      11.954  11.456   4.291  0.00  0.00           C
ATOM    505  CZ2LTRP X  35      12.021  11.668   5.675  0.00  0.00           C
ATOM    506  HZ2LTRP X  35      12.530  12.537   6.063  0.00  0.00           H
ATOM    507  CH2LTRP X  35      11.408  10.750   6.543  0.00  0.00           C
ATOM    508  HH2LTRP X  35      11.456  10.908   7.611  0.00  0.00           H
ATOM    509  CZ3LTRP X  35      10.734   9.631   6.017  0.00  0.00           C
ATOM    510  HZ3LTRP X  35      10.271   8.922   6.687  0.00  0.00           H
ATOM    511  CE3LTRP X  35      10.661   9.435   4.623  0.00  0.00           C
ATOM    512  HE3LTRP X  35      10.138   8.580   4.222  0.00  0.00           H
ATOM    513  CD2LTRP X  35      11.263  10.344   3.723  0.00  0.00           C
ATOM    514  C  LTRP X  35      10.439   7.280   0.244  0.00  0.00           C
ATOM    515  O  LTRP X  35      10.139   7.396  -0.950  0.00  0.00           O
ATOM    516  N  LILE X  36       9.878   6.365   1.045  0.00  0.00           N
ATOM    517  H  LILE X  36      10.188   6.356   2.013  0.00  0.00           H
ATOM    518  CA LILE X  36       8.889   5.340   0.670  0.00  0.00           C
ATOM    519  HA LILE X  36       8.512   5.570  -0.325  0.00  0.00           H
ATOM    520  CB LILE X  36       9.573   3.947   0.617  0.00  0.00           C
ATOM    521  HB LILE X  36      10.203   3.859   1.504  0.00  0.00           H
ATOM    522  CG2LILE X  36       8.575   2.770   0.642  0.00  0.00           C
ATOM    523 HG21LILE X  36       7.888   2.839  -0.202  0.00  0.00           H
ATOM    524 HG22LILE X  36       9.105   1.821   0.590  0.00  0.00           H
ATOM    525 HG23LILE X  36       8.009   2.764   1.574  0.00  0.00           H
ATOM    526  CG1LILE X  36      10.473   3.823  -0.635  0.00  0.00           C
ATOM    527 HG12LILE X  36       9.859   3.579  -1.504  0.00  0.00           H
ATOM    528 HG13LILE X  36      10.966   4.773  -0.835  0.00  0.00           H
ATOM    529  CD1LILE X  36      11.581   2.773  -0.489  0.00  0.00           C
ATOM    530 HD11LILE X  36      11.164   1.783  -0.314  0.00  0.00           H
ATOM    531 HD12LILE X  36      12.171   2.746  -1.406  0.00  0.00           H
ATOM    532 HD13LILE X  36      12.231   3.040   0.344  0.00  0.00           H
ATOM    533  C  LILE X  36       7.687   5.370   1.636  0.00  0.00           C
ATOM    534  O  LILE X  36       7.852   5.560   2.842  0.00  0.00           O
ATOM    535  N  LVAL X  37       6.478   5.147   1.113  0.00  0.00           N
ATOM    536  H  LVAL X  37       6.434   5.017   0.107  0.00  0.00           H
ATOM    537  CA LVAL X  37       5.217   4.995   1.870  0.00  0.00           C
ATOM    538  HA LVAL X  37       5.339   5.421   2.867  0.00  0.00           H
ATOM    539  CB LVAL X  37       4.073   5.753   1.159  0.00  0.00           C
ATOM    540  HB LVAL X  37       3.964   5.359   0.148  0.00  0.00           H
ATOM    541  CG1LVAL X  37       2.729   5.590   1.882  0.00  0.00           C
ATOM    542 HG11LVAL X  37       2.844   5.855   2.932  0.00  0.00           H
ATOM    543 HG12LVAL X  37       1.976   6.229   1.422  0.00  0.00           H
ATOM    544 HG13LVAL X  37       2.380   4.560   1.806  0.00  0.00           H
ATOM    545  CG2LVAL X  37       4.366   7.255   1.051  0.00  0.00           C
ATOM    546 HG21LVAL X  37       5.288   7.415   0.493  0.00  0.00           H
ATOM    547 HG22LVAL X  37       3.555   7.753   0.519  0.00  0.00           H
ATOM    548 HG23LVAL X  37       4.467   7.690   2.043  0.00  0.00           H
ATOM    549  C  LVAL X  37       4.839   3.515   2.026  0.00  0.00           C
ATOM    550  O  LVAL X  37       4.895   2.778   1.042  0.00  0.00           O
ATOM    551  N  LTHR X  38       4.383   3.096   3.212  0.00  0.00           N
ATOM    552  H  LTHR X  38       4.362   3.767   3.976  0.00  0.00           H
ATOM    553  CA LTHR X  38       3.823   1.755   3.511  0.00  0.00           C
ATOM    554  HA LTHR X  38       3.287   1.392   2.635  0.00  0.00           H
ATOM    555  CB LTHR X  38       4.972   0.758   3.778  0.00  0.00           C
ATOM    556  HB LTHR X  38       5.685   0.821   2.955  0.00  0.00           H
ATOM    557  CG2LTHR X  38       5.719   1.029   5.086  0.00  0.00           C
ATOM    558 HG21LTHR X  38       5.056   0.895   5.941  0.00  0.00           H
ATOM    559 HG22LTHR X  38       6.547   0.326   5.166  0.00  0.00           H
ATOM    560 HG23LTHR X  38       6.117   2.043   5.086  0.00  0.00           H
ATOM    561  OG1LTHR X  38       4.502  -0.568   3.846  0.00  0.00           O
ATOM    562  HG1LTHR X  38       4.517  -0.938   2.940  0.00  0.00           H
ATOM    563  C  LTHR X  38       2.794   1.834   4.665  0.00  0.00           C
ATOM    564  O  LTHR X  38       2.457   2.934   5.109  0.00  0.00           O
ATOM    565  N  LALA X  39       2.253   0.717   5.163  0.00  0.00           N
ATOM    566  H  LALA X  39       2.575  -0.164   4.776  0.00  0.00           H
ATOM    567  CA LALA X  39       1.245   0.694   6.236  0.00  0.00           C
ATOM    568  HA LALA X  39       0.636   1.594   6.144  0.00  0.00           H
ATOM    569  CB LALA X  39       0.302  -0.497   6.028  0.00  0.00           C
ATOM    570  HB1LALA X  39       0.857  -1.433   6.074  0.00  0.00           H
ATOM    571  HB2LALA X  39      -0.467  -0.492   6.799  0.00  0.00           H
ATOM    572  HB3LALA X  39      -0.188  -0.416   5.058  0.00  0.00           H
ATOM    573  C  LALA X  39       1.846   0.694   7.660  0.00  0.00           C
ATOM    574  O  LALA X  39       2.844   0.023   7.939  0.00  0.00           O
ATOM    575  N  LALA X  40       1.189   1.376   8.608  0.00  0.00           N
ATOM    576  H  LALA X  40       0.312   1.815   8.363  0.00  0.00           H
ATOM    577  CA LALA X  40       1.620   1.435  10.014  0.00  0.00           C
ATOM    578  HA LALA X  40       2.644   1.804  10.044  0.00  0.00           H
ATOM    579  CB LALA X  40       0.732   2.423  10.782  0.00  0.00           C
ATOM    580  HB1LALA X  40      -0.296   2.065  10.810  0.00  0.00           H
ATOM    581  HB2LALA X  40       1.092   2.517  11.807  0.00  0.00           H
ATOM    582  HB3LALA X  40       0.758   3.402  10.312  0.00  0.00           H
ATOM    583  C  LALA X  40       1.619   0.063  10.713  0.00  0.00           C
ATOM    584  O  LALA X  40       2.452  -0.174  11.596  0.00  0.00           O
ATOM    585  N  LHID X  41       0.732  -0.851  10.303  0.00  0.00           N
ATOM    586  H  LHID X  41      -0.022  -0.534   9.694  0.00  0.00           H
ATOM    587  CA LHID X  41       0.689  -2.219  10.822  0.00  0.00           C
ATOM    588  HA LHID X  41       0.794  -2.161  11.907  0.00  0.00           H
ATOM    589  CB HHID X  41      -0.676  -2.861  10.530  0.00  0.00           C
ATOM    590  HB2HHID X  41      -0.752  -3.729  11.194  0.00  0.00           H
ATOM    591  HB3HHID X  41      -1.430  -2.140  10.834  0.00  0.00           H
ATOM    592  CG HHID X  41      -0.945  -3.326   9.134  0.00  0.00           C
ATOM    593  ND1HHID X  41      -1.712  -2.631   8.214  0.00  0.00           N
ATOM    594  HD1HHID X  41      -2.322  -1.690   8.306  0.00  0.00           H
ATOM    595  CE1HHID X  41      -1.776  -3.354   7.096  0.00  0.00           C
ATOM    596  HE1HHID X  41      -2.302  -3.086   6.195  0.00  0.00           H
ATOM    597  NE2HHID X  41      -1.096  -4.490   7.256  0.00  0.00           N
ATOM    598  CD2HHID X  41      -0.553  -4.492   8.518  0.00  0.00           C
ATOM    599  HD2HHID X  41       0.047  -5.317   8.873  0.00  0.00           H
ATOM    600  C  LHID X  41       1.820  -3.133  10.313  0.00  0.00           C
ATOM    601  O  LHID X  41       2.068  -4.170  10.928  0.00  0.00           O
ATOM    602  N  LCYX X  42       2.518  -2.797   9.220  0.00  0.00           N
ATOM    603  H  LCYX X  42       2.281  -1.952   8.714  0.00  0.00           H
ATOM    604  CA LCYX X  42       3.728  -3.524   8.816  0.00  0.00           C
ATOM    605  HA LCYX X  42       3.518  -4.596   8.783  0.00  0.00           H
ATOM    606  CB LCYX X  42       4.149  -3.066   7.411  0.00  0.00           C
ATOM    607  HB2LCYX X  42       4.310  -1.988   7.413  0.00  0.00           H
ATOM    608  HB3LCYX X  42       5.094  -3.538   7.142  0.00  0.00           H
ATOM    609  SG LCYX X  42       2.939  -3.444   6.120  0.00  0.00           S
ATOM    610  C  LCYX X  42       4.832  -3.283   9.859  0.00  0.00           C
ATOM    611  O  LCYX X  42       5.308  -4.207  10.522  0.00  0.00           O
ATOM    612  N  LVAL X  43       5.149  -2.006  10.089  0.00  0.00           N
ATOM    613  H  LVAL X  43       4.670  -1.309   9.533  0.00  0.00           H
ATOM    614  CA LVAL X  43       6.129  -1.512  11.074  0.00  0.00           C
ATOM    615  HA LVAL X  43       6.963  -2.214  11.092  0.00  0.00           H
ATOM    616  CB LVAL X  43       6.700  -0.151  10.628  0.00  0.00           C
ATOM    617  HB LVAL X  43       7.387   0.198  11.396  0.00  0.00           H
ATOM    618  CG1LVAL X  43       7.492  -0.272   9.323  0.00  0.00           C
ATOM    619 HG11LVAL X  43       6.854  -0.620   8.511  0.00  0.00           H
ATOM    620 HG12LVAL X  43       7.911   0.697   9.052  0.00  0.00           H
ATOM    621 HG13LVAL X  43       8.310  -0.974   9.460  0.00  0.00           H
ATOM    622  CG2LVAL X  43       5.617   0.913  10.422  0.00  0.00           C
ATOM    623 HG21LVAL X  43       4.974   0.968  11.295  0.00  0.00           H
ATOM    624 HG22LVAL X  43       6.090   1.884  10.284  0.00  0.00           H
ATOM    625 HG23LVAL X  43       5.010   0.686   9.546  0.00  0.00           H
ATOM    626  C  LVAL X  43       5.594  -1.477  12.520  0.00  0.00           C
ATOM    627  O  LVAL X  43       5.958  -0.616  13.326  0.00  0.00           O
ATOM    628  N  LGLU X  44       4.682  -2.381  12.880  0.00  0.00           N
ATOM    629  H  LGLU X  44       4.425  -3.082  12.197  0.00  0.00           H
ATOM    630  CA LGLU X  44       4.292  -2.609  14.279  0.00  0.00           C
ATOM    631  HA LGLU X  44       4.203  -1.639  14.768  0.00  0.00           H
ATOM    632  CB LGLU X  44       2.930  -3.318  14.348  0.00  0.00           C
ATOM    633  HB2LGLU X  44       2.433  -3.284  13.380  0.00  0.00           H
ATOM    634  HB3LGLU X  44       3.073  -4.363  14.628  0.00  0.00           H
ATOM    635  CG LGLU X  44       2.028  -2.616  15.365  0.00  0.00           C
ATOM    636  HG2LGLU X  44       2.589  -2.429  16.283  0.00  0.00           H
ATOM    637  HG3LGLU X  44       1.733  -1.651  14.951  0.00  0.00           H
ATOM    638  CD LGLU X  44       0.787  -3.444  15.696  0.00  0.00           C
ATOM    639  OE1LGLU X  44       0.914  -4.569  16.241  0.00  0.00           O
ATOM    640  OE2LGLU X  44      -0.339  -2.969  15.428  0.00  0.00           O
ATOM    641  C  LGLU X  44       5.375  -3.411  15.023  0.00  0.00           C
ATOM    642  O  LGLU X  44       6.147  -4.134  14.390  0.00  0.00           O
ATOM    643  N  LLYS X  45       5.441  -3.324  16.362  0.00  0.00           N
ATOM    644  H  LLYS X  45       4.698  -2.842  16.847  0.00  0.00           H
ATOM    645  CA LLYS X  45       6.458  -4.042  17.160  0.00  0.00           C
ATOM    646  HA LLYS X  45       7.434  -3.675  16.853  0.00  0.00           H
ATOM    647  CB LLYS X  45       6.303  -3.791  18.671  0.00  0.00           C
ATOM    648  HB2LLYS X  45       5.452  -4.366  19.040  0.00  0.00           H
ATOM    649  HB3LLYS X  45       7.195  -4.178  19.166  0.00  0.00           H
ATOM    650  CG LLYS X  45       6.103  -2.325  19.086  0.00  0.00           C
ATOM    651  HG2LLYS X  45       6.888  -1.704  18.658  0.00  0.00           H
ATOM    652  HG3LLYS X  45       5.134  -1.977  18.726  0.00  0.00           H
ATOM    653  CD LLYS X  45       6.142  -2.227  20.620  0.00  0.00           C
ATOM    654  HD2LLYS X  45       5.517  -3.018  21.038  0.00  0.00           H
ATOM    655  HD3LLYS X  45       7.161  -2.396  20.971  0.00  0.00           H
ATOM    656  CE LLYS X  45       5.614  -0.895  21.163  0.00  0.00           C
ATOM    657  HE2LLYS X  45       4.579  -0.763  20.831  0.00  0.00           H
ATOM    658  HE3LLYS X  45       5.596  -0.962  22.255  0.00  0.00           H
ATOM    659  NZ LLYS X  45       6.438   0.268  20.755  0.00  0.00           N
ATOM    660  HZ1LLYS X  45       6.271   0.521  19.780  0.00  0.00           H
ATOM    661  HZ2LLYS X  45       6.206   1.061  21.353  0.00  0.00           H
ATOM    662  HZ3LLYS X  45       7.419   0.080  20.877  0.00  0.00           H
ATOM    663  C  LLYS X  45       6.378  -5.560  16.890  0.00  0.00           C
ATOM    664  O  LLYS X  45       5.257  -6.082  16.882  0.00  0.00           O
ATOM    665  N  LPRO X  46       7.510  -6.269  16.702  0.00  0.00           N
ATOM    666  CD LPRO X  46       7.473  -7.683  16.349  0.00  0.00           C
ATOM    667  HD2LPRO X  46       6.852  -7.860  15.469  0.00  0.00           H
ATOM    668  HD3LPRO X  46       7.093  -8.261  17.192  0.00  0.00           H
ATOM    669  CG LPRO X  46       8.917  -8.081  16.068  0.00  0.00           C
ATOM    670  HG2LPRO X  46       9.166  -7.876  15.026  0.00  0.00           H
ATOM    671  HG3LPRO X  46       9.092  -9.127  16.301  0.00  0.00           H
ATOM    672  CB LPRO X  46       9.695  -7.144  16.989  0.00  0.00           C
ATOM    673  HB2LPRO X  46      10.732  -7.038  16.669  0.00  0.00           H
ATOM    674  HB3LPRO X  46       9.653  -7.520  18.013  0.00  0.00           H
ATOM    675  CA LPRO X  46       8.907  -5.831  16.890  0.00  0.00           C
ATOM    676  HA LPRO X  46       9.013  -5.284  17.826  0.00  0.00           H
ATOM    677  C  LPRO X  46       9.491  -4.967  15.754  0.00  0.00           C
ATOM    678  O  LPRO X  46      10.506  -4.298  15.940  0.00  0.00           O
ATOM    679  N  LLEU X  47       8.854  -4.947  14.583  0.00  0.00           N
ATOM    680  H  LLEU X  47       7.964  -5.424  14.522  0.00  0.00           H
ATOM    681  CA LLEU X  47       9.352  -4.343  13.339  0.00  0.00           C
ATOM    682  HA LLEU X  47      10.415  -4.578  13.262  0.00  0.00           H
ATOM    683  CB LLEU X  47       8.640  -5.001  12.140  0.00  0.00           C
ATOM    684  HB2LLEU X  47       7.603  -4.664  12.119  0.00  0.00           H
ATOM    685  HB3LLEU X  47       9.124  -4.654  11.230  0.00  0.00           H
ATOM    686  CG LLEU X  47       8.655  -6.541  12.123  0.00  0.00           C
ATOM    687  HG LLEU X  47       8.101  -6.922  12.980  0.00  0.00           H
ATOM    688  CD1LLEU X  47       7.971  -7.046  10.856  0.00  0.00           C
ATOM    689 HD11LLEU X  47       8.486  -6.679   9.969  0.00  0.00           H
ATOM    690 HD12LLEU X  47       7.982  -8.135  10.855  0.00  0.00           H
ATOM    691 HD13LLEU X  47       6.935  -6.707  10.834  0.00  0.00           H
ATOM    692  CD2LLEU X  47      10.079  -7.100  12.165  0.00  0.00           C
ATOM    693 HD21LLEU X  47      10.561  -6.851  13.109  0.00  0.00           H
ATOM    694 HD22LLEU X  47      10.046  -8.186  12.079  0.00  0.00           H
ATOM    695 HD23LLEU X  47      10.663  -6.689  11.342  0.00  0.00           H
ATOM    696  C  LLEU X  47       9.267  -2.804  13.287  0.00  0.00           C
ATOM    697  O  LLEU X  47       9.361  -2.210  12.214  0.00  0.00           O
ATOM    698  N  LASN X  48       9.110  -2.135  14.433  0.00  0.00           N
ATOM    699  H  LASN X  48       9.078  -2.676  15.285  0.00  0.00           H
ATOM    700  CA LASN X  48       9.163  -0.674  14.527  0.00  0.00           C
ATOM    701  HA LASN X  48       8.577  -0.251  13.708  0.00  0.00           H
ATOM    702  CB LASN X  48       8.521  -0.238  15.860  0.00  0.00           C
ATOM    703  HB2LASN X  48       8.404   0.845  15.859  0.00  0.00           H
ATOM    704  HB3LASN X  48       7.531  -0.685  15.952  0.00  0.00           H
ATOM    705  CG LASN X  48       9.365  -0.653  17.051  0.00  0.00           C
ATOM    706  OD1LASN X  48       9.317  -1.780  17.510  0.00  0.00           O
ATOM    707  ND2LASN X  48      10.194   0.221  17.565  0.00  0.00           N
ATOM    708 HD21LASN X  48      11.061  -0.111  17.965  0.00  0.00           H
ATOM    709 HD22LASN X  48      10.196   1.167  17.191  0.00  0.00           H
ATOM    710  C  LASN X  48      10.602  -0.124  14.388  0.00  0.00           C
ATOM    711  O  LASN X  48      10.774   1.038  14.019  0.00  0.00           O
ATOM    712  N  LASN X  49      11.631  -0.919  14.717  0.00  0.00           N
ATOM    713  H  LASN X  49      11.435  -1.874  14.980  0.00  0.00           H
ATOM    714  CA LASN X  49      13.035  -0.504  14.598  0.00  0.00           C
ATOM    715  HA LASN X  49      13.099   0.536  14.912  0.00  0.00           H
ATOM    716  CB LASN X  49      13.919  -1.309  15.575  0.00  0.00           C
ATOM    717  HB2LASN X  49      13.819  -2.372  15.363  0.00  0.00           H
ATOM    718  HB3LASN X  49      14.961  -1.034  15.417  0.00  0.00           H
ATOM    719  CG LASN X  49      13.606  -1.069  17.046  0.00  0.00           C
ATOM    720  OD1LASN X  49      13.057  -0.055  17.454  0.00  0.00           O
ATOM    721  ND2LASN X  49      13.937  -1.989  17.915  0.00  0.00           N
ATOM    722 HD21LASN X  49      13.729  -1.813  18.889  0.00  0.00           H
ATOM    723 HD22LASN X  49      14.425  -2.833  17.626  0.00  0.00           H
ATOM    724  C  LASN X  49      13.505  -0.628  13.125  0.00  0.00           C
ATOM    725  O  LASN X  49      13.358  -1.711  12.551  0.00  0.00           O
ATOM    726  N  LPRO X  50      14.083   0.419  12.495  0.00  0.00           N
ATOM    727  CD LPRO X  50      14.344   1.737  13.058  0.00  0.00           C
ATOM    728  HD2LPRO X  50      15.298   1.713  13.582  0.00  0.00           H
ATOM    729  HD3LPRO X  50      13.554   2.077  13.724  0.00  0.00           H
ATOM    730  CG LPRO X  50      14.424   2.696  11.879  0.00  0.00           C
ATOM    731  HG2LPRO X  50      15.093   3.530  12.090  0.00  0.00           H
ATOM    732  HG3LPRO X  50      13.426   3.056  11.639  0.00  0.00           H
ATOM    733  CB LPRO X  50      14.939   1.815  10.748  0.00  0.00           C
ATOM    734  HB2LPRO X  50      16.026   1.773  10.788  0.00  0.00           H
ATOM    735  HB3LPRO X  50      14.621   2.186   9.776  0.00  0.00           H
ATOM    736  CA LPRO X  50      14.349   0.434  11.049  0.00  0.00           C
ATOM    737  HA LPRO X  50      13.399   0.337  10.524  0.00  0.00           H
ATOM    738  C  LPRO X  50      15.293  -0.666  10.544  0.00  0.00           C
ATOM    739  O  LPRO X  50      15.071  -1.203   9.461  0.00  0.00           O
ATOM    740  N  LTRP X  51      16.310  -1.041  11.330  0.00  0.00           N
ATOM    741  H  LTRP X  51      16.445  -0.541  12.194  0.00  0.00           H
ATOM    742  CA LTRP X  51      17.366  -1.980  10.917  0.00  0.00           C
ATOM    743  HA LTRP X  51      17.873  -1.555  10.051  0.00  0.00           H
ATOM    744  CB LTRP X  51      18.408  -2.098  12.038  0.00  0.00           C
ATOM    745  HB2LTRP X  51      19.311  -2.535  11.608  0.00  0.00           H
ATOM    746  HB3LTRP X  51      18.679  -1.099  12.385  0.00  0.00           H
ATOM    747  CG LTRP X  51      18.015  -2.945  13.212  0.00  0.00           C
ATOM    748  CD1LTRP X  51      17.461  -2.493  14.359  0.00  0.00           C
ATOM    749  HD1LTRP X  51      17.242  -1.454  14.570  0.00  0.00           H
ATOM    750  NE1LTRP X  51      17.207  -3.557  15.201  0.00  0.00           N
ATOM    751  HE1LTRP X  51      16.717  -3.481  16.091  0.00  0.00           H
ATOM    752  CE2LTRP X  51      17.580  -4.754  14.636  0.00  0.00           C
ATOM    753  CZ2LTRP X  51      17.521  -6.079  15.088  0.00  0.00           C
ATOM    754  HZ2LTRP X  51      17.120  -6.301  16.064  0.00  0.00           H
ATOM    755  CH2LTRP X  51      17.956  -7.108  14.238  0.00  0.00           C
ATOM    756  HH2LTRP X  51      17.888  -8.138  14.554  0.00  0.00           H
ATOM    757  CZ3LTRP X  51      18.467  -6.798  12.966  0.00  0.00           C
ATOM    758  HZ3LTRP X  51      18.798  -7.594  12.311  0.00  0.00           H
ATOM    759  CE3LTRP X  51      18.545  -5.459  12.536  0.00  0.00           C
ATOM    760  HE3LTRP X  51      18.947  -5.234  11.558  0.00  0.00           H
ATOM    761  CD2LTRP X  51      18.092  -4.400  13.354  0.00  0.00           C
ATOM    762  C  LTRP X  51      16.852  -3.372  10.500  0.00  0.00           C
ATOM    763  O  LTRP X  51      17.521  -4.063   9.730  0.00  0.00           O
ATOM    764  N  LHID X  52      15.662  -3.780  10.963  0.00  0.00           N
ATOM    765  H  LHID X  52      15.156  -3.165  11.584  0.00  0.00           H
ATOM    766  CA LHID X  52      15.013  -5.027  10.542  0.00  0.00           C
ATOM    767  HA LHID X  52      15.671  -5.865  10.775  0.00  0.00           H
ATOM    768  CB LHID X  52      13.691  -5.203  11.311  0.00  0.00           C
ATOM    769  HB2LHID X  52      13.084  -4.303  11.203  0.00  0.00           H
ATOM    770  HB3LHID X  52      13.136  -6.028  10.861  0.00  0.00           H
ATOM    771  CG LHID X  52      13.859  -5.523  12.775  0.00  0.00           C
ATOM    772  ND1LHID X  52      14.446  -6.657  13.277  0.00  0.00           N
ATOM    773  HD1LHID X  52      14.851  -7.407  12.718  0.00  0.00           H
ATOM    774  CE1LHID X  52      14.380  -6.602  14.616  0.00  0.00           C
ATOM    775  HE1LHID X  52      14.755  -7.369  15.281  0.00  0.00           H
ATOM    776  NE2LHID X  52      13.798  -5.458  15.021  0.00  0.00           N
ATOM    777  CD2LHID X  52      13.453  -4.773  13.846  0.00  0.00           C
ATOM    778  HD2LHID X  52      12.930  -3.830  13.788  0.00  0.00           H
ATOM    779  C  LHID X  52      14.722  -5.073   9.032  0.00  0.00           C
ATOM    780  O  LHID X  52      14.746  -6.156   8.443  0.00  0.00           O
ATOM    781  N  LTRP X  53      14.439  -3.921   8.420  0.00  0.00           N
ATOM    782  H  LTRP X  53      14.536  -3.060   8.947  0.00  0.00           H
ATOM    783  CA LTRP X  53      13.911  -3.800   7.063  0.00  0.00           C
ATOM    784  HA LTRP X  53      13.371  -4.712   6.811  0.00  0.00           H
ATOM    785  CB LTRP X  53      12.913  -2.640   7.023  0.00  0.00           C
ATOM    786  HB2LTRP X  53      13.413  -1.725   7.339  0.00  0.00           H
ATOM    787  HB3LTRP X  53      12.587  -2.496   5.992  0.00  0.00           H
ATOM    788  CG LTRP X  53      11.692  -2.833   7.858  0.00  0.00           C
ATOM    789  CD1LTRP X  53      11.525  -2.400   9.127  0.00  0.00           C
ATOM    790  HD1LTRP X  53      12.264  -1.850   9.698  0.00  0.00           H
ATOM    791  NE1LTRP X  53      10.277  -2.776   9.578  0.00  0.00           N
ATOM    792  HE1LTRP X  53       9.929  -2.547  10.508  0.00  0.00           H
ATOM    793  CE2LTRP X  53       9.571  -3.465   8.613  0.00  0.00           C
ATOM    794  CZ2LTRP X  53       8.284  -4.022   8.575  0.00  0.00           C
ATOM    795  HZ2LTRP X  53       7.638  -3.956   9.435  0.00  0.00           H
ATOM    796  CH2LTRP X  53       7.855  -4.676   7.408  0.00  0.00           C
ATOM    797  HH2LTRP X  53       6.869  -5.115   7.363  0.00  0.00           H
ATOM    798  CZ3LTRP X  53       8.716  -4.769   6.299  0.00  0.00           C
ATOM    799  HZ3LTRP X  53       8.386  -5.271   5.400  0.00  0.00           H
ATOM    800  CE3LTRP X  53      10.009  -4.214   6.352  0.00  0.00           C
ATOM    801  HE3LTRP X  53      10.666  -4.300   5.498  0.00  0.00           H
ATOM    802  CD2LTRP X  53      10.464  -3.540   7.505  0.00  0.00           C
ATOM    803  C  LTRP X  53      14.991  -3.568   6.007  0.00  0.00           C
ATOM    804  O  LTRP X  53      15.917  -2.782   6.212  0.00  0.00           O
ATOM    805  N  LTHR X  54      14.795  -4.158   4.828  0.00  0.00           N
ATOM    806  H  LTHR X  54      14.011  -4.796   4.736  0.00  0.00           H
ATOM    807  CA LTHR X  54      15.459  -3.756   3.578  0.00  0.00           C
ATOM    808  HA LTHR X  54      15.805  -2.733   3.706  0.00  0.00           H
ATOM    809  CB LTHR X  54      16.689  -4.615   3.227  0.00  0.00           C
ATOM    810  HB LTHR X  54      17.103  -4.253   2.285  0.00  0.00           H
ATOM    811  CG2LTHR X  54      17.788  -4.546   4.285  0.00  0.00           C
ATOM    812 HG21LTHR X  54      17.425  -4.924   5.238  0.00  0.00           H
ATOM    813 HG22LTHR X  54      18.646  -5.137   3.975  0.00  0.00           H
ATOM    814 HG23LTHR X  54      18.108  -3.515   4.411  0.00  0.00           H
ATOM    815  OG1LTHR X  54      16.356  -5.976   3.066  0.00  0.00           O
ATOM    816  HG1LTHR X  54      17.076  -6.370   2.542  0.00  0.00           H
ATOM    817  C  LTHR X  54      14.448  -3.737   2.429  0.00  0.00           C
ATOM    818  O  LTHR X  54      13.419  -4.411   2.500  0.00  0.00           O
ATOM    819  N  LALA X  55      14.703  -2.929   1.399  0.00  0.00           N
ATOM    820  H  LALA X  55      15.562  -2.389   1.418  0.00  0.00           H
ATOM    821  CA LALA X  55      13.768  -2.662   0.304  0.00  0.00           C
ATOM    822  HA LALA X  55      12.882  -3.283   0.433  0.00  0.00           H
ATOM    823  CB LALA X  55      13.319  -1.198   0.393  0.00  0.00           C
ATOM    824  HB1LALA X  55      14.175  -0.538   0.244  0.00  0.00           H
ATOM    825  HB2LALA X  55      12.573  -0.994  -0.376  0.00  0.00           H
ATOM    826  HB3LALA X  55      12.881  -1.003   1.372  0.00  0.00           H
ATOM    827  C  LALA X  55      14.366  -2.990  -1.075  0.00  0.00           C
ATOM    828  O  LALA X  55      15.545  -2.725  -1.324  0.00  0.00           O
ATOM    829  N  LPHE X  56      13.534  -3.518  -1.979  0.00  0.00           N
ATOM    830  H  LPHE X  56      12.597  -3.760  -1.670  0.00  0.00           H
ATOM    831  CA LPHE X  56      13.925  -3.923  -3.335  0.00  0.00           C
ATOM    832  HA LPHE X  56      14.970  -3.654  -3.503  0.00  0.00           H
ATOM    833  CB LPHE X  56      13.832  -5.445  -3.468  0.00  0.00           C
ATOM    834  HB2LPHE X  56      12.829  -5.772  -3.193  0.00  0.00           H
ATOM    835  HB3LPHE X  56      13.985  -5.707  -4.516  0.00  0.00           H
ATOM    836  CG LPHE X  56      14.845  -6.199  -2.632  0.00  0.00           C
ATOM    837  CD1LPHE X  56      14.568  -6.520  -1.289  0.00  0.00           C
ATOM    838  HD1LPHE X  56      13.624  -6.235  -0.844  0.00  0.00           H
ATOM    839  CE1LPHE X  56      15.518  -7.218  -0.522  0.00  0.00           C
ATOM    840  HE1LPHE X  56      15.311  -7.453   0.512  0.00  0.00           H
ATOM    841  CZ LPHE X  56      16.727  -7.632  -1.106  0.00  0.00           C
ATOM    842  HZ LPHE X  56      17.447  -8.189  -0.523  0.00  0.00           H
ATOM    843  CE2LPHE X  56      17.002  -7.313  -2.447  0.00  0.00           C
ATOM    844  HE2LPHE X  56      17.933  -7.624  -2.895  0.00  0.00           H
ATOM    845  CD2LPHE X  56      16.073  -6.582  -3.205  0.00  0.00           C
ATOM    846  HD2LPHE X  56      16.301  -6.328  -4.230  0.00  0.00           H
ATOM    847  C  LPHE X  56      13.090  -3.223  -4.416  0.00  0.00           C
ATOM    848  O  LPHE X  56      11.870  -3.405  -4.501  0.00  0.00           O
ATOM    849  N  LALA X  57      13.777  -2.464  -5.272  0.00  0.00           N
ATOM    850  H  LALA X  57      14.787  -2.460  -5.171  0.00  0.00           H
ATOM    851  CA LALA X  57      13.226  -1.645  -6.353  0.00  0.00           C
ATOM    852  HA LALA X  57      12.137  -1.666  -6.302  0.00  0.00           H
ATOM    853  CB LALA X  57      13.683  -0.197  -6.129  0.00  0.00           C
ATOM    854  HB1LALA X  57      14.769  -0.130  -6.206  0.00  0.00           H
ATOM    855  HB2LALA X  57      13.232   0.450  -6.881  0.00  0.00           H
ATOM    856  HB3LALA X  57      13.373   0.146  -5.142  0.00  0.00           H
ATOM    857  C  LALA X  57      13.631  -2.153  -7.751  0.00  0.00           C
ATOM    858  O  LALA X  57      14.714  -2.728  -7.935  0.00  0.00           O
ATOM    859  N  LGLY X  58      12.780  -1.909  -8.753  0.00  0.00           N
ATOM    860  H  LGLY X  58      11.938  -1.382  -8.525  0.00  0.00           H
ATOM    861  CA LGLY X  58      13.027  -2.209 -10.173  0.00  0.00           C
ATOM    862  HA2LGLY X  58      12.213  -1.779 -10.758  0.00  0.00           H
ATOM    863  HA3LGLY X  58      13.955  -1.730 -10.484  0.00  0.00           H
ATOM    864  C  LGLY X  58      13.123  -3.696 -10.528  0.00  0.00           C
ATOM    865  O  LGLY X  58      13.668  -4.040 -11.583  0.00  0.00           O
ATOM    866  N  LILE X  59      12.644  -4.581  -9.648  0.00  0.00           N
ATOM    867  H  LILE X  59      12.195  -4.203  -8.820  0.00  0.00           H
ATOM    868  CA LILE X  59      12.725  -6.046  -9.757  0.00  0.00           C
ATOM    869  HA LILE X  59      12.966  -6.322 -10.783  0.00  0.00           H
ATOM    870  CB LILE X  59      13.849  -6.598  -8.843  0.00  0.00           C
ATOM    871  HB LILE X  59      13.709  -6.191  -7.839  0.00  0.00           H
ATOM    872  CG2LILE X  59      13.789  -8.135  -8.739  0.00  0.00           C
ATOM    873 HG21LILE X  59      13.895  -8.589  -9.724  0.00  0.00           H
ATOM    874 HG22LILE X  59      14.582  -8.504  -8.088  0.00  0.00           H
ATOM    875 HG23LILE X  59      12.852  -8.453  -8.286  0.00  0.00           H
ATOM    876  CG1LILE X  59      15.227  -6.136  -9.373  0.00  0.00           C
ATOM    877 HG12LILE X  59      15.386  -6.535 -10.375  0.00  0.00           H
ATOM    878 HG13LILE X  59      15.239  -5.049  -9.437  0.00  0.00           H
ATOM    879  CD1LILE X  59      16.415  -6.530  -8.492  0.00  0.00           C
ATOM    880 HD11LILE X  59      16.590  -7.604  -8.548  0.00  0.00           H
ATOM    881 HD12LILE X  59      17.311  -6.018  -8.844  0.00  0.00           H
ATOM    882 HD13LILE X  59      16.223  -6.240  -7.458  0.00  0.00           H
ATOM    883  C  LILE X  59      11.353  -6.641  -9.430  0.00  0.00           C
ATOM    884  O  LILE X  59      10.820  -6.421  -8.344  0.00  0.00           O
ATOM    885  N  LLEU X  60      10.779  -7.394 -10.369  0.00  0.00           N
ATOM    886  H  LLEU X  60      11.299  -7.585 -11.218  0.00  0.00           H
ATOM    887  CA LLEU X  60       9.422  -7.949 -10.266  0.00  0.00           C
ATOM    888  HA LLEU X  60       8.783  -7.237  -9.741  0.00  0.00           H
ATOM    889  CB LLEU X  60       8.857  -8.164 -11.684  0.00  0.00           C
ATOM    890  HB2LLEU X  60       9.421  -8.973 -12.153  0.00  0.00           H
ATOM    891  HB3LLEU X  60       7.819  -8.492 -11.604  0.00  0.00           H
ATOM    892  CG LLEU X  60       8.917  -6.937 -12.613  0.00  0.00           C
ATOM    893  HG LLEU X  60       9.941  -6.573 -12.677  0.00  0.00           H
ATOM    894  CD1LLEU X  60       8.485  -7.339 -14.016  0.00  0.00           C
ATOM    895 HD11LLEU X  60       7.441  -7.645 -14.016  0.00  0.00           H
ATOM    896 HD12LLEU X  60       8.623  -6.494 -14.682  0.00  0.00           H
ATOM    897 HD13LLEU X  60       9.099  -8.162 -14.376  0.00  0.00           H
ATOM    898  CD2LLEU X  60       8.017  -5.791 -12.149  0.00  0.00           C
ATOM    899 HD21LLEU X  60       8.309  -5.459 -11.153  0.00  0.00           H
ATOM    900 HD22LLEU X  60       8.121  -4.951 -12.835  0.00  0.00           H
ATOM    901 HD23LLEU X  60       6.978  -6.118 -12.139  0.00  0.00           H
ATOM    902  C  LLEU X  60       9.373  -9.268  -9.479  0.00  0.00           C
ATOM    903  O  LLEU X  60       8.294  -9.707  -9.081  0.00  0.00           O
ATOM    904  N  LARG X  61      10.523  -9.925  -9.282  0.00  0.00           N
ATOM    905  H  LARG X  61      11.362  -9.501  -9.655  0.00  0.00           H
ATOM    906  CA LARG X  61      10.618 -11.309  -8.799  0.00  0.00           C
ATOM    907  HA LARG X  61       9.617 -11.691  -8.597  0.00  0.00           H
ATOM    908  CB LARG X  61      11.234 -12.181  -9.895  0.00  0.00           C
ATOM    909  HB2LARG X  61      12.162 -11.727 -10.243  0.00  0.00           H
ATOM    910  HB3LARG X  61      11.468 -13.155  -9.471  0.00  0.00           H
ATOM    911  CG LARG X  61      10.279 -12.356 -11.081  0.00  0.00           C
ATOM    912  HG2LARG X  61       9.290 -12.628 -10.719  0.00  0.00           H
ATOM    913  HG3LARG X  61      10.199 -11.411 -11.619  0.00  0.00           H
ATOM    914  CD LARG X  61      10.783 -13.430 -12.047  0.00  0.00           C
ATOM    915  HD2LARG X  61      10.177 -13.378 -12.952  0.00  0.00           H
ATOM    916  HD3LARG X  61      11.822 -13.217 -12.310  0.00  0.00           H
ATOM    917  NE LARG X  61      10.676 -14.788 -11.484  0.00  0.00           N
ATOM    918  HE LARG X  61      10.386 -14.897 -10.510  0.00  0.00           H
ATOM    919  CZ LARG X  61      10.928 -15.914 -12.120  0.00  0.00           C
ATOM    920  NH1LARG X  61      11.441 -15.935 -13.317  0.00  0.00           N
ATOM    921 HH11LARG X  61      11.676 -15.081 -13.794  0.00  0.00           H
ATOM    922 HH12LARG X  61      11.677 -16.833 -13.725  0.00  0.00           H
ATOM    923  NH2LARG X  61      10.664 -17.047 -11.552  0.00  0.00           N
ATOM    924 HH21LARG X  61      10.142 -17.025 -10.674  0.00  0.00           H
ATOM    925 HH22LARG X  61      10.754 -17.925 -12.046  0.00  0.00           H
ATOM    926  C  LARG X  61      11.411 -11.456  -7.505  0.00  0.00           C
ATOM    927  O  LARG X  61      12.580 -11.081  -7.442  0.00  0.00           O
ATOM    928  N  LGLN X  62      10.799 -12.107  -6.522  0.00  0.00           N
ATOM    929  H  LGLN X  62       9.863 -12.451  -6.712  0.00  0.00           H
ATOM    930  CA LGLN X  62      11.380 -12.445  -5.220  0.00  0.00           C
ATOM    931  HA LGLN X  62      11.634 -11.529  -4.686  0.00  0.00           H
ATOM    932  CB LGLN X  62      10.325 -13.222  -4.412  0.00  0.00           C
ATOM    933  HB2LGLN X  62      10.003 -14.082  -4.992  0.00  0.00           H
ATOM    934  HB3LGLN X  62      10.780 -13.607  -3.501  0.00  0.00           H
ATOM    935  CG LGLN X  62       9.081 -12.388  -4.048  0.00  0.00           C
ATOM    936  HG2LGLN X  62       8.630 -11.979  -4.951  0.00  0.00           H
ATOM    937  HG3LGLN X  62       8.343 -13.035  -3.575  0.00  0.00           H
ATOM    938  CD LGLN X  62       9.398 -11.254  -3.082  0.00  0.00           C
ATOM    939  OE1LGLN X  62      10.337 -11.339  -2.305  0.00  0.00           O
ATOM    940  NE2LGLN X  62       8.636 -10.187  -3.092  0.00  0.00           N
ATOM    941 HE21LGLN X  62       8.871  -9.418  -2.469  0.00  0.00           H
ATOM    942 HE22LGLN X  62       7.859 -10.095  -3.724  0.00  0.00           H
ATOM    943  C  LGLN X  62      12.670 -13.270  -5.354  0.00  0.00           C
ATOM    944  O  LGLN X  62      13.639 -13.029  -4.631  0.00  0.00           O
ATOM    945  N  LSER X  63      12.739 -14.171  -6.344  0.00  0.00           N
ATOM    946  H  LSER X  63      11.916 -14.331  -6.913  0.00  0.00           H
ATOM    947  CA LSER X  63      13.944 -14.967  -6.633  0.00  0.00           C
ATOM    948  HA LSER X  63      14.287 -15.396  -5.690  0.00  0.00           H
ATOM    949  CB LSER X  63      13.592 -16.140  -7.555  0.00  0.00           C
ATOM    950  HB2LSER X  63      14.474 -16.772  -7.672  0.00  0.00           H
ATOM    951  HB3LSER X  63      12.803 -16.738  -7.095  0.00  0.00           H
ATOM    952  OG LSER X  63      13.163 -15.701  -8.833  0.00  0.00           O
ATOM    953  HG LSER X  63      12.184 -15.530  -8.773  0.00  0.00           H
ATOM    954  C  LSER X  63      15.133 -14.163  -7.197  0.00  0.00           C
ATOM    955  O  LSER X  63      16.201 -14.735  -7.405  0.00  0.00           O
ATOM    956  N  LPHE X  64      14.983 -12.852  -7.430  0.00  0.00           N
ATOM    957  H  LPHE X  64      14.065 -12.448  -7.289  0.00  0.00           H
ATOM    958  CA LPHE X  64      16.058 -11.929  -7.836  0.00  0.00           C
ATOM    959  HA LPHE X  64      17.001 -12.472  -7.851  0.00  0.00           H
ATOM    960  CB LPHE X  64      15.791 -11.435  -9.267  0.00  0.00           C
ATOM    961  HB2LPHE X  64      14.808 -10.965  -9.303  0.00  0.00           H
ATOM    962  HB3LPHE X  64      16.527 -10.669  -9.517  0.00  0.00           H
ATOM    963  CG LPHE X  64      15.859 -12.522 -10.329  0.00  0.00           C
ATOM    964  CD1LPHE X  64      14.743 -13.339 -10.593  0.00  0.00           C
ATOM    965  HD1LPHE X  64      13.843 -13.221 -10.013  0.00  0.00           H
ATOM    966  CE1LPHE X  64      14.804 -14.334 -11.585  0.00  0.00           C
ATOM    967  HE1LPHE X  64      13.947 -14.965 -11.773  0.00  0.00           H
ATOM    968  CZ LPHE X  64      15.992 -14.529 -12.310  0.00  0.00           C
ATOM    969  HZ LPHE X  64      16.050 -15.302 -13.066  0.00  0.00           H
ATOM    970  CE2LPHE X  64      17.116 -13.731 -12.036  0.00  0.00           C
ATOM    971  HE2LPHE X  64      18.035 -13.886 -12.587  0.00  0.00           H
ATOM    972  CD2LPHE X  64      17.048 -12.726 -11.055  0.00  0.00           C
ATOM    973  HD2LPHE X  64      17.917 -12.111 -10.861  0.00  0.00           H
ATOM    974  C  LPHE X  64      16.272 -10.774  -6.832  0.00  0.00           C
ATOM    975  O  LPHE X  64      17.075  -9.866  -7.061  0.00  0.00           O
ATOM    976  N  LMET X  65      15.569 -10.801  -5.696  0.00  0.00           N
ATOM    977  H  LMET X  65      14.936 -11.578  -5.551  0.00  0.00           H
ATOM    978  CA LMET X  65      15.745  -9.877  -4.570  0.00  0.00           C
ATOM    979  HA LMET X  65      16.117  -8.920  -4.937  0.00  0.00           H
ATOM    980  CB LMET X  65      14.389  -9.627  -3.904  0.00  0.00           C
ATOM    981  HB2LMET X  65      13.945 -10.579  -3.612  0.00  0.00           H
ATOM    982  HB3LMET X  65      14.525  -9.019  -3.011  0.00  0.00           H
ATOM    983  CG LMET X  65      13.443  -8.898  -4.859  0.00  0.00           C
ATOM    984  HG2LMET X  65      13.849  -7.913  -5.083  0.00  0.00           H
ATOM    985  HG3LMET X  65      13.372  -9.454  -5.790  0.00  0.00           H
ATOM    986  SD LMET X  65      11.779  -8.717  -4.194  0.00  0.00           S
ATOM    987  CE LMET X  65      10.950  -7.992  -5.620  0.00  0.00           C
ATOM    988  HE1LMET X  65      11.035  -8.657  -6.479  0.00  0.00           H
ATOM    989  HE2LMET X  65       9.900  -7.855  -5.373  0.00  0.00           H
ATOM    990  HE3LMET X  65      11.398  -7.027  -5.852  0.00  0.00           H
ATOM    991  C  LMET X  65      16.799 -10.427  -3.600  0.00  0.00           C
ATOM    992  O  LMET X  65      16.494 -10.837  -2.477  0.00  0.00           O
ATOM    993  N  LPHE X  66      18.038 -10.516  -4.084  0.00  0.00           N
ATOM    994  H  LPHE X  66      18.213 -10.166  -5.016  0.00  0.00           H
ATOM    995  CA LPHE X  66      19.127 -11.222  -3.411  0.00  0.00           C
ATOM    996  HA LPHE X  66      18.801 -12.250  -3.247  0.00  0.00           H
ATOM    997  CB LPHE X  66      20.361 -11.260  -4.323  0.00  0.00           C
ATOM    998  HB2LPHE X  66      20.766 -10.250  -4.408  0.00  0.00           H
ATOM    999  HB3LPHE X  66      21.127 -11.878  -3.853  0.00  0.00           H
ATOM   1000  CG LPHE X  66      20.089 -11.807  -5.712  0.00  0.00           C
ATOM   1001  CD1LPHE X  66      19.684 -13.145  -5.875  0.00  0.00           C
ATOM   1002  HD1LPHE X  66      19.575 -13.787  -5.011  0.00  0.00           H
ATOM   1003  CE1LPHE X  66      19.423 -13.653  -7.160  0.00  0.00           C
ATOM   1004  HE1LPHE X  66      19.108 -14.679  -7.280  0.00  0.00           H
ATOM   1005  CZ LPHE X  66      19.570 -12.827  -8.287  0.00  0.00           C
ATOM   1006  HZ LPHE X  66      19.383 -13.224  -9.275  0.00  0.00           H
ATOM   1007  CE2LPHE X  66      19.961 -11.486  -8.127  0.00  0.00           C
ATOM   1008  HE2LPHE X  66      20.074 -10.845  -8.990  0.00  0.00           H
ATOM   1009  CD2LPHE X  66      20.226 -10.979  -6.843  0.00  0.00           C
ATOM   1010  HD2LPHE X  66      20.552  -9.954  -6.730  0.00  0.00           H
ATOM   1011  C  LPHE X  66      19.475 -10.623  -2.043  0.00  0.00           C
ATOM   1012  O  LPHE X  66      19.490  -9.403  -1.856  0.00  0.00           O
ATOM   1013  N  LTYR X  67      19.799 -11.488  -1.082  0.00  0.00           N
ATOM   1014  H  LTYR X  67      19.753 -12.478  -1.294  0.00  0.00           H
ATOM   1015  CA LTYR X  67      20.258 -11.057   0.238  0.00  0.00           C
ATOM   1016  HA LTYR X  67      19.445 -10.509   0.717  0.00  0.00           H
ATOM   1017  CB LTYR X  67      20.602 -12.268   1.109  0.00  0.00           C
ATOM   1018  HB2LTYR X  67      19.733 -12.920   1.188  0.00  0.00           H
ATOM   1019  HB3LTYR X  67      21.406 -12.835   0.638  0.00  0.00           H
ATOM   1020  CG LTYR X  67      21.031 -11.842   2.497  0.00  0.00           C
ATOM   1021  CD1LTYR X  67      20.053 -11.446   3.426  0.00  0.00           C
ATOM   1022  HD1LTYR X  67      19.004 -11.497   3.166  0.00  0.00           H
ATOM   1023  CE1LTYR X  67      20.440 -10.945   4.682  0.00  0.00           C
ATOM   1024  HE1LTYR X  67      19.683 -10.644   5.390  0.00  0.00           H
ATOM   1025  CZ LTYR X  67      21.808 -10.818   5.005  0.00  0.00           C
ATOM   1026  OH LTYR X  67      22.185 -10.316   6.213  0.00  0.00           O
ATOM   1027  HH LTYR X  67      21.420  -9.896   6.662  0.00  0.00           H
ATOM   1028  CE2LTYR X  67      22.787 -11.224   4.074  0.00  0.00           C
ATOM   1029  HE2LTYR X  67      23.835 -11.119   4.317  0.00  0.00           H
ATOM   1030  CD2LTYR X  67      22.398 -11.732   2.819  0.00  0.00           C
ATOM   1031  HD2LTYR X  67      23.153 -11.995   2.089  0.00  0.00           H
ATOM   1032  C  LTYR X  67      21.472 -10.123   0.118  0.00  0.00           C
ATOM   1033  O  LTYR X  67      22.418 -10.429  -0.605  0.00  0.00           O
ATOM   1034  N  LGLY X  68      21.441  -8.984   0.813  0.00  0.00           N
ATOM   1035  H  LGLY X  68      20.640  -8.799   1.400  0.00  0.00           H
ATOM   1036  CA LGLY X  68      22.502  -7.973   0.762  0.00  0.00           C
ATOM   1037  HA2LGLY X  68      22.452  -7.367   1.666  0.00  0.00           H
ATOM   1038  HA3LGLY X  68      23.470  -8.475   0.748  0.00  0.00           H
ATOM   1039  C  LGLY X  68      22.446  -7.028  -0.449  0.00  0.00           C
ATOM   1040  O  LGLY X  68      23.127  -6.000  -0.429  0.00  0.00           O
ATOM   1041  N  LALA X  69      21.625  -7.296  -1.473  0.00  0.00           N
ATOM   1042  H  LALA X  69      21.117  -8.174  -1.478  0.00  0.00           H
ATOM   1043  CA LALA X  69      21.362  -6.353  -2.571  0.00  0.00           C
ATOM   1044  HA LALA X  69      22.275  -5.803  -2.795  0.00  0.00           H
ATOM   1045  CB LALA X  69      20.996  -7.148  -3.830  0.00  0.00           C
ATOM   1046  HB1LALA X  69      20.068  -7.698  -3.684  0.00  0.00           H
ATOM   1047  HB2LALA X  69      20.866  -6.463  -4.667  0.00  0.00           H
ATOM   1048  HB3LALA X  69      21.795  -7.850  -4.072  0.00  0.00           H
ATOM   1049  C  LALA X  69      20.291  -5.297  -2.217  0.00  0.00           C
ATOM   1050  O  LALA X  69      20.286  -4.203  -2.784  0.00  0.00           O
ATOM   1051  N  LGLY X  70      19.413  -5.585  -1.249  0.00  0.00           N
ATOM   1052  H  LGLY X  70      19.448  -6.501  -0.825  0.00  0.00           H
ATOM   1053  CA LGLY X  70      18.365  -4.664  -0.803  0.00  0.00           C
ATOM   1054  HA2LGLY X  70      17.757  -4.376  -1.662  0.00  0.00           H
ATOM   1055  HA3LGLY X  70      17.714  -5.168  -0.089  0.00  0.00           H
ATOM   1056  C  LGLY X  70      18.921  -3.402  -0.139  0.00  0.00           C
ATOM   1057  O  LGLY X  70      19.949  -3.445   0.548  0.00  0.00           O
ATOM   1058  N  LTYR X  71      18.237  -2.276  -0.334  0.00  0.00           N
ATOM   1059  H  LTYR X  71      17.374  -2.336  -0.865  0.00  0.00           H
ATOM   1060  CA LTYR X  71      18.552  -0.993   0.304  0.00  0.00           C
ATOM   1061  HA LTYR X  71      19.625  -0.806   0.233  0.00  0.00           H
ATOM   1062  CB LTYR X  71      17.811   0.136  -0.423  0.00  0.00           C
ATOM   1063  HB2LTYR X  71      16.749  -0.108  -0.487  0.00  0.00           H
ATOM   1064  HB3LTYR X  71      17.898   1.042   0.178  0.00  0.00           H
ATOM   1065  CG LTYR X  71      18.337   0.441  -1.813  0.00  0.00           C
ATOM   1066  CD1LTYR X  71      17.930  -0.320  -2.929  0.00  0.00           C
ATOM   1067  HD1LTYR X  71      17.235  -1.141  -2.803  0.00  0.00           H
ATOM   1068  CE1LTYR X  71      18.406   0.003  -4.216  0.00  0.00           C
ATOM   1069  HE1LTYR X  71      18.081  -0.570  -5.072  0.00  0.00           H
ATOM   1070  CZ LTYR X  71      19.280   1.101  -4.388  0.00  0.00           C
ATOM   1071  OH LTYR X  71      19.696   1.470  -5.628  0.00  0.00           O
ATOM   1072  HH LTYR X  71      19.449   0.821  -6.314  0.00  0.00           H
ATOM   1073  CE2LTYR X  71      19.696   1.849  -3.267  0.00  0.00           C
ATOM   1074  HE2LTYR X  71      20.356   2.692  -3.389  0.00  0.00           H
ATOM   1075  CD2LTYR X  71      19.227   1.516  -1.985  0.00  0.00           C
ATOM   1076  HD2LTYR X  71      19.534   2.107  -1.132  0.00  0.00           H
ATOM   1077  C  LTYR X  71      18.160  -1.014   1.786  0.00  0.00           C
ATOM   1078  O  LTYR X  71      17.085  -1.507   2.130  0.00  0.00           O
ATOM   1079  N  LGLN X  72      19.000  -0.475   2.671  0.00  0.00           N
ATOM   1080  H  LGLN X  72      19.839  -0.014   2.327  0.00  0.00           H
ATOM   1081  CA LGLN X  72      18.726  -0.421   4.109  0.00  0.00           C
ATOM   1082  HA LGLN X  72      18.215  -1.340   4.390  0.00  0.00           H
ATOM   1083  CB LGLN X  72      20.057  -0.366   4.885  0.00  0.00           C
ATOM   1084  HB2LGLN X  72      20.651  -1.240   4.616  0.00  0.00           H
ATOM   1085  HB3LGLN X  72      20.611   0.520   4.576  0.00  0.00           H
ATOM   1086  CG LGLN X  72      19.899  -0.335   6.416  0.00  0.00           C
ATOM   1087  HG2LGLN X  72      20.885  -0.383   6.877  0.00  0.00           H
ATOM   1088  HG3LGLN X  72      19.440   0.606   6.718  0.00  0.00           H
ATOM   1089  CD LGLN X  72      19.069  -1.509   6.924  0.00  0.00           C
ATOM   1090  OE1LGLN X  72      19.424  -2.671   6.777  0.00  0.00           O
ATOM   1091  NE2LGLN X  72      17.917  -1.271   7.503  0.00  0.00           N
ATOM   1092 HE21LGLN X  72      17.259  -2.039   7.572  0.00  0.00           H
ATOM   1093 HE22LGLN X  72      17.611  -0.322   7.684  0.00  0.00           H
ATOM   1094  C  LGLN X  72      17.796   0.748   4.464  0.00  0.00           C
ATOM   1095  O  LGLN X  72      18.026   1.881   4.045  0.00  0.00           O
ATOM   1096  N  LVAL X  73      16.774   0.494   5.285  0.00  0.00           N
ATOM   1097  H  LVAL X  73      16.625  -0.461   5.589  0.00  0.00           H
ATOM   1098  CA LVAL X  73      15.947   1.548   5.897  0.00  0.00           C
ATOM   1099  HA LVAL X  73      15.798   2.344   5.168  0.00  0.00           H
ATOM   1100  CB LVAL X  73      14.556   1.008   6.284  0.00  0.00           C
ATOM   1101  HB LVAL X  73      14.669   0.277   7.084  0.00  0.00           H
ATOM   1102  CG1LVAL X  73      13.636   2.131   6.775  0.00  0.00           C
ATOM   1103 HG11LVAL X  73      13.506   2.876   5.991  0.00  0.00           H
ATOM   1104 HG12LVAL X  73      12.664   1.721   7.046  0.00  0.00           H
ATOM   1105 HG13LVAL X  73      14.061   2.618   7.649  0.00  0.00           H
ATOM   1106  CG2LVAL X  73      13.856   0.325   5.099  0.00  0.00           C
ATOM   1107 HG21LVAL X  73      14.420  -0.548   4.773  0.00  0.00           H
ATOM   1108 HG22LVAL X  73      12.864  -0.009   5.400  0.00  0.00           H
ATOM   1109 HG23LVAL X  73      13.758   1.022   4.267  0.00  0.00           H
ATOM   1110  C  LVAL X  73      16.673   2.139   7.114  0.00  0.00           C
ATOM   1111  O  LVAL X  73      17.079   1.399   8.014  0.00  0.00           O
ATOM   1112  N  LGLU X  74      16.848   3.461   7.158  0.00  0.00           N
ATOM   1113  H  LGLU X  74      16.488   4.016   6.388  0.00  0.00           H
ATOM   1114  CA LGLU X  74      17.483   4.172   8.282  0.00  0.00           C
ATOM   1115  HA LGLU X  74      18.085   3.468   8.855  0.00  0.00           H
ATOM   1116  CB LGLU X  74      18.459   5.240   7.765  0.00  0.00           C
ATOM   1117  HB2LGLU X  74      18.932   5.679   8.642  0.00  0.00           H
ATOM   1118  HB3LGLU X  74      19.238   4.758   7.176  0.00  0.00           H
ATOM   1119  CG LGLU X  74      17.841   6.374   6.933  0.00  0.00           C
ATOM   1120  HG2LGLU X  74      17.703   6.030   5.909  0.00  0.00           H
ATOM   1121  HG3LGLU X  74      16.860   6.639   7.322  0.00  0.00           H
ATOM   1122  CD LGLU X  74      18.732   7.619   6.946  0.00  0.00           C
ATOM   1123  OE1LGLU X  74      19.968   7.495   6.783  0.00  0.00           O
ATOM   1124  OE2LGLU X  74      18.202   8.739   7.120  0.00  0.00           O
ATOM   1125  C  LGLU X  74      16.476   4.769   9.278  0.00  0.00           C
ATOM   1126  O  LGLU X  74      16.761   4.815  10.477  0.00  0.00           O
ATOM   1127  N  LLYS X  75      15.282   5.169   8.815  0.00  0.00           N
ATOM   1128  H  LLYS X  75      15.115   5.082   7.818  0.00  0.00           H
ATOM   1129  CA LLYS X  75      14.217   5.758   9.646  0.00  0.00           C
ATOM   1130  HA LLYS X  75      14.412   5.503  10.689  0.00  0.00           H
ATOM   1131  CB LLYS X  75      14.191   7.296   9.545  0.00  0.00           C
ATOM   1132  HB2LLYS X  75      13.939   7.593   8.527  0.00  0.00           H
ATOM   1133  HB3LLYS X  75      13.402   7.665  10.203  0.00  0.00           H
ATOM   1134  CG LLYS X  75      15.510   7.967   9.953  0.00  0.00           C
ATOM   1135  HG2LLYS X  75      15.832   7.560  10.911  0.00  0.00           H
ATOM   1136  HG3LLYS X  75      16.272   7.757   9.205  0.00  0.00           H
ATOM   1137  CD LLYS X  75      15.346   9.484  10.101  0.00  0.00           C
ATOM   1138  HD2LLYS X  75      14.902   9.914   9.200  0.00  0.00           H
ATOM   1139  HD3LLYS X  75      14.683   9.686  10.944  0.00  0.00           H
ATOM   1140  CE LLYS X  75      16.698  10.144  10.381  0.00  0.00           C
ATOM   1141  HE2LLYS X  75      16.522  11.089  10.901  0.00  0.00           H
ATOM   1142  HE3LLYS X  75      17.286   9.501  11.042  0.00  0.00           H
ATOM   1143  NZ LLYS X  75      17.439  10.417   9.130  0.00  0.00           N
ATOM   1144  HZ1LLYS X  75      16.917  11.071   8.547  0.00  0.00           H
ATOM   1145  HZ2LLYS X  75      18.330  10.863   9.302  0.00  0.00           H
ATOM   1146  HZ3LLYS X  75      17.629   9.583   8.575  0.00  0.00           H
ATOM   1147  C  LLYS X  75      12.845   5.197   9.289  0.00  0.00           C
ATOM   1148  O  LLYS X  75      12.554   4.942   8.122  0.00  0.00           O
ATOM   1149  N  LVAL X  76      12.001   5.063  10.309  0.00  0.00           N
ATOM   1150  H  LVAL X  76      12.368   5.286  11.227  0.00  0.00           H
ATOM   1151  CA LVAL X  76      10.597   4.625  10.244  0.00  0.00           C
ATOM   1152  HA LVAL X  76      10.261   4.631   9.208  0.00  0.00           H
ATOM   1153  CB LVAL X  76      10.460   3.187  10.789  0.00  0.00           C
ATOM   1154  HB LVAL X  76      10.984   3.123  11.744  0.00  0.00           H
ATOM   1155  CG1LVAL X  76       9.007   2.765  11.032  0.00  0.00           C
ATOM   1156 HG11LVAL X  76       8.430   2.861  10.112  0.00  0.00           H
ATOM   1157 HG12LVAL X  76       8.993   1.730  11.367  0.00  0.00           H
ATOM   1158 HG13LVAL X  76       8.552   3.371  11.814  0.00  0.00           H
ATOM   1159  CG2LVAL X  76      11.078   2.162   9.829  0.00  0.00           C
ATOM   1160 HG21LVAL X  76      12.120   2.405   9.632  0.00  0.00           H
ATOM   1161 HG22LVAL X  76      11.031   1.165  10.269  0.00  0.00           H
ATOM   1162 HG23LVAL X  76      10.533   2.161   8.887  0.00  0.00           H
ATOM   1163  C  LVAL X  76       9.727   5.602  11.042  0.00  0.00           C
ATOM   1164  O  LVAL X  76      10.078   5.946  12.177  0.00  0.00           O
ATOM   1165  N  LILE X  77       8.591   6.039  10.489  0.00  0.00           N
ATOM   1166  H  LILE X  77       8.401   5.773   9.525  0.00  0.00           H
ATOM   1167  CA LILE X  77       7.649   6.965  11.145  0.00  0.00           C
ATOM   1168  HA LILE X  77       7.787   6.910  12.224  0.00  0.00           H
ATOM   1169  CB LILE X  77       7.901   8.441  10.720  0.00  0.00           C
ATOM   1170  HB LILE X  77       7.599   8.551   9.677  0.00  0.00           H
ATOM   1171  CG2LILE X  77       7.015   9.365  11.580  0.00  0.00           C
ATOM   1172 HG21LILE X  77       7.336   9.334  12.621  0.00  0.00           H
ATOM   1173 HG22LILE X  77       7.070  10.392  11.223  0.00  0.00           H
ATOM   1174 HG23LILE X  77       5.973   9.056  11.528  0.00  0.00           H
ATOM   1175  CG1LILE X  77       9.382   8.886  10.815  0.00  0.00           C
ATOM   1176 HG12LILE X  77       9.700   8.883  11.859  0.00  0.00           H
ATOM   1177 HG13LILE X  77      10.009   8.187  10.264  0.00  0.00           H
ATOM   1178  CD1LILE X  77       9.655  10.267  10.206  0.00  0.00           C
ATOM   1179 HD11LILE X  77       9.162  11.050  10.780  0.00  0.00           H
ATOM   1180 HD12LILE X  77      10.729  10.458  10.215  0.00  0.00           H
ATOM   1181 HD13LILE X  77       9.302  10.294   9.174  0.00  0.00           H
ATOM   1182  C  LILE X  77       6.197   6.553  10.852  0.00  0.00           C
ATOM   1183  O  LILE X  77       5.688   6.836   9.769  0.00  0.00           O
ATOM   1184  N  LSER X  78       5.516   5.910  11.805  0.00  0.00           N
ATOM   1185  H  LSER X  78       5.992   5.642  12.657  0.00  0.00           H
ATOM   1186  CA LSER X  78       4.060   5.673  11.746  0.00  0.00           C
ATOM   1187  HA LSER X  78       3.788   5.376  10.735  0.00  0.00           H
ATOM   1188  CB LSER X  78       3.647   4.539  12.690  0.00  0.00           C
ATOM   1189  HB2LSER X  78       3.867   4.822  13.720  0.00  0.00           H
ATOM   1190  HB3LSER X  78       2.576   4.360  12.592  0.00  0.00           H
ATOM   1191  OG LSER X  78       4.349   3.356  12.363  0.00  0.00           O
ATOM   1192  HG LSER X  78       3.993   2.610  12.874  0.00  0.00           H
ATOM   1193  C  LSER X  78       3.258   6.931  12.099  0.00  0.00           C
ATOM   1194  O  LSER X  78       3.729   7.781  12.858  0.00  0.00           O
ATOM   1195  N  LHIE X  79       2.024   7.041  11.595  0.00  0.00           N
ATOM   1196  H  LHIE X  79       1.712   6.350  10.919  0.00  0.00           H
ATOM   1197  CA LHIE X  79       1.147   8.189  11.864  0.00  0.00           C
ATOM   1198  HA LHIE X  79       1.653   9.069  11.473  0.00  0.00           H
ATOM   1199  CB LHIE X  79      -0.158   8.040  11.069  0.00  0.00           C
ATOM   1200  HB2LHIE X  79       0.080   7.706  10.062  0.00  0.00           H
ATOM   1201  HB3LHIE X  79      -0.782   7.278  11.536  0.00  0.00           H
ATOM   1202  CG LHIE X  79      -0.945   9.324  10.967  0.00  0.00           C
ATOM   1203  ND1LHIE X  79      -1.637   9.929  12.017  0.00  0.00           N
ATOM   1204  CE1LHIE X  79      -2.144  11.068  11.515  0.00  0.00           C
ATOM   1205  HE1LHIE X  79      -2.719  11.793  12.078  0.00  0.00           H
ATOM   1206  NE2LHIE X  79      -1.826  11.194  10.217  0.00  0.00           N
ATOM   1207  HE2LHIE X  79      -2.112  11.972   9.628  0.00  0.00           H
ATOM   1208  CD2LHIE X  79      -1.061  10.106   9.853  0.00  0.00           C
ATOM   1209  HD2LHIE X  79      -0.619   9.910   8.886  0.00  0.00           H
ATOM   1210  C  LHIE X  79       0.860   8.390  13.376  0.00  0.00           C
ATOM   1211  O  LHIE X  79       0.550   7.414  14.077  0.00  0.00           O
ATOM   1212  N  LPRO X  80       0.917   9.630  13.908  0.00  0.00           N
ATOM   1213  CD LPRO X  80       1.459  10.818  13.261  0.00  0.00           C
ATOM   1214  HD2LPRO X  80       0.719  11.244  12.582  0.00  0.00           H
ATOM   1215  HD3LPRO X  80       2.380  10.589  12.729  0.00  0.00           H
ATOM   1216  CG LPRO X  80       1.772  11.808  14.378  0.00  0.00           C
ATOM   1217  HG2LPRO X  80       1.675  12.839  14.040  0.00  0.00           H
ATOM   1218  HG3LPRO X  80       2.775  11.622  14.767  0.00  0.00           H
ATOM   1219  CB LPRO X  80       0.734  11.452  15.436  0.00  0.00           C
ATOM   1220  HB2LPRO X  80      -0.217  11.925  15.179  0.00  0.00           H
ATOM   1221  HB3LPRO X  80       1.052  11.755  16.434  0.00  0.00           H
ATOM   1222  CA LPRO X  80       0.622   9.928  15.313  0.00  0.00           C
ATOM   1223  HA LPRO X  80       1.394   9.467  15.930  0.00  0.00           H
ATOM   1224  C  LPRO X  80      -0.752   9.450  15.805  0.00  0.00           C
ATOM   1225  O  LPRO X  80      -0.880   9.086  16.973  0.00  0.00           O
ATOM   1226  N  LASN X  81      -1.769   9.423  14.940  0.00  0.00           N
ATOM   1227  H  LASN X  81      -1.585   9.717  13.985  0.00  0.00           H
ATOM   1228  CA LASN X  81      -3.146   9.031  15.262  0.00  0.00           C
ATOM   1229  HA LASN X  81      -3.255   9.037  16.348  0.00  0.00           H
ATOM   1230  CB LASN X  81      -4.117  10.093  14.703  0.00  0.00           C
ATOM   1231  HB2LASN X  81      -4.039  10.126  13.617  0.00  0.00           H
ATOM   1232  HB3LASN X  81      -5.141   9.824  14.964  0.00  0.00           H
ATOM   1233  CG LASN X  81      -3.846  11.480  15.254  0.00  0.00           C
ATOM   1234  OD1LASN X  81      -3.431  12.395  14.557  0.00  0.00           O
ATOM   1235  ND2LASN X  81      -4.046  11.687  16.533  0.00  0.00           N
ATOM   1236 HD21LASN X  81      -3.735  12.568  16.927  0.00  0.00           H
ATOM   1237 HD22LASN X  81      -4.410  10.952  17.130  0.00  0.00           H
ATOM   1238  C  LASN X  81      -3.497   7.586  14.841  0.00  0.00           C
ATOM   1239  O  LASN X  81      -4.678   7.266  14.676  0.00  0.00           O
ATOM   1240  N  LTYR X  82      -2.502   6.709  14.649  0.00  0.00           N
ATOM   1241  H  LTYR X  82      -1.545   7.022  14.734  0.00  0.00           H
ATOM   1242  CA LTYR X  82      -2.754   5.299  14.328  0.00  0.00           C
ATOM   1243  HA LTYR X  82      -3.400   5.291  13.454  0.00  0.00           H
ATOM   1244  CB LTYR X  82      -1.462   4.557  13.946  0.00  0.00           C
ATOM   1245  HB2LTYR X  82      -0.982   5.080  13.117  0.00  0.00           H
ATOM   1246  HB3LTYR X  82      -0.778   4.566  14.796  0.00  0.00           H
ATOM   1247  CG LTYR X  82      -1.729   3.120  13.520  0.00  0.00           C
ATOM   1248  CD1LTYR X  82      -2.606   2.889  12.447  0.00  0.00           C
ATOM   1249  HD1LTYR X  82      -3.021   3.725  11.911  0.00  0.00           H
ATOM   1250  CE1LTYR X  82      -2.975   1.585  12.086  0.00  0.00           C
ATOM   1251  HE1LTYR X  82      -3.675   1.428  11.285  0.00  0.00           H
ATOM   1252  CZ LTYR X  82      -2.431   0.489  12.775  0.00  0.00           C
ATOM   1253  OH LTYR X  82      -2.779  -0.762  12.381  0.00  0.00           O
ATOM   1254  HH LTYR X  82      -3.026  -0.737  11.454  0.00  0.00           H
ATOM   1255  CE2LTYR X  82      -1.534   0.704  13.842  0.00  0.00           C
ATOM   1256  HE2LTYR X  82      -1.117  -0.144  14.363  0.00  0.00           H
ATOM   1257  CD2LTYR X  82      -1.194   2.021  14.224  0.00  0.00           C
ATOM   1258  HD2LTYR X  82      -0.530   2.184  15.061  0.00  0.00           H
ATOM   1259  C  LTYR X  82      -3.499   4.547  15.447  0.00  0.00           C
ATOM   1260  O  LTYR X  82      -3.184   4.692  16.631  0.00  0.00           O
ATOM   1261  N  LASP X  83      -4.452   3.697  15.060  0.00  0.00           N
ATOM   1262  H  LASP X  83      -4.675   3.664  14.070  0.00  0.00           H
ATOM   1263  CA LASP X  83      -5.204   2.811  15.952  0.00  0.00           C
ATOM   1264  HA LASP X  83      -4.685   2.726  16.907  0.00  0.00           H
ATOM   1265  CB LASP X  83      -6.583   3.430  16.222  0.00  0.00           C
ATOM   1266  HB2LASP X  83      -6.444   4.360  16.775  0.00  0.00           H
ATOM   1267  HB3LASP X  83      -7.049   3.674  15.265  0.00  0.00           H
ATOM   1268  CG LASP X  83      -7.536   2.526  17.013  0.00  0.00           C
ATOM   1269  OD1LASP X  83      -7.097   1.541  17.654  0.00  0.00           O
ATOM   1270  OD2LASP X  83      -8.757   2.805  16.997  0.00  0.00           O
ATOM   1271  C  LASP X  83      -5.318   1.399  15.357  0.00  0.00           C
ATOM   1272  O  LASP X  83      -6.115   1.146  14.451  0.00  0.00           O
ATOM   1273  N  LSER X  84      -4.556   0.453  15.907  0.00  0.00           N
ATOM   1274  H  LSER X  84      -3.901   0.726  16.634  0.00  0.00           H
ATOM   1275  CA LSER X  84      -4.557  -0.954  15.482  0.00  0.00           C
ATOM   1276  HA LSER X  84      -4.301  -0.988  14.425  0.00  0.00           H
ATOM   1277  CB LSER X  84      -3.478  -1.731  16.246  0.00  0.00           C
ATOM   1278  HB2LSER X  84      -3.550  -2.791  16.000  0.00  0.00           H
ATOM   1279  HB3LSER X  84      -2.496  -1.374  15.939  0.00  0.00           H
ATOM   1280  OG LSER X  84      -3.623  -1.554  17.646  0.00  0.00           O
ATOM   1281  HG LSER X  84      -3.114  -0.741  17.863  0.00  0.00           H
ATOM   1282  C  LSER X  84      -5.908  -1.667  15.631  0.00  0.00           C
ATOM   1283  O  LSER X  84      -6.160  -2.618  14.886  0.00  0.00           O
ATOM   1284  N  LLYS X  85      -6.810  -1.218  16.519  0.00  0.00           N
ATOM   1285  H  LLYS X  85      -6.586  -0.381  17.053  0.00  0.00           H
ATOM   1286  CA LLYS X  85      -8.118  -1.868  16.729  0.00  0.00           C
ATOM   1287  HA LLYS X  85      -7.966  -2.950  16.762  0.00  0.00           H
ATOM   1288  CB LLYS X  85      -8.736  -1.428  18.067  0.00  0.00           C
ATOM   1289  HB2LLYS X  85      -8.918  -0.352  18.050  0.00  0.00           H
ATOM   1290  HB3LLYS X  85      -9.700  -1.928  18.171  0.00  0.00           H
ATOM   1291  CG LLYS X  85      -7.872  -1.776  19.290  0.00  0.00           C
ATOM   1292  HG2LLYS X  85      -7.594  -2.830  19.258  0.00  0.00           H
ATOM   1293  HG3LLYS X  85      -6.967  -1.167  19.284  0.00  0.00           H
ATOM   1294  CD LLYS X  85      -8.667  -1.498  20.572  0.00  0.00           C
ATOM   1295  HD2LLYS X  85      -9.007  -0.463  20.557  0.00  0.00           H
ATOM   1296  HD3LLYS X  85      -9.536  -2.155  20.603  0.00  0.00           H
ATOM   1297  CE LLYS X  85      -7.823  -1.722  21.828  0.00  0.00           C
ATOM   1298  HE2LLYS X  85      -7.526  -2.773  21.889  0.00  0.00           H
ATOM   1299  HE3LLYS X  85      -6.911  -1.122  21.749  0.00  0.00           H
ATOM   1300  NZ LLYS X  85      -8.579  -1.330  23.042  0.00  0.00           N
ATOM   1301  HZ1LLYS X  85      -9.372  -1.941  23.205  0.00  0.00           H
ATOM   1302  HZ2LLYS X  85      -7.993  -1.386  23.872  0.00  0.00           H
ATOM   1303  HZ3LLYS X  85      -8.900  -0.366  22.977  0.00  0.00           H
ATOM   1304  C  LLYS X  85      -9.097  -1.592  15.585  0.00  0.00           C
ATOM   1305  O  LLYS X  85      -9.787  -2.509  15.129  0.00  0.00           O
ATOM   1306  N  LTHR X  86      -9.159  -0.343  15.123  0.00  0.00           N
ATOM   1307  H  LTHR X  86      -8.578   0.350  15.581  0.00  0.00           H
ATOM   1308  CA LTHR X  86     -10.040   0.128  14.030  0.00  0.00           C
ATOM   1309  HA LTHR X  86     -10.912  -0.521  13.950  0.00  0.00           H
ATOM   1310  CB LTHR X  86     -10.532   1.551  14.315  0.00  0.00           C
ATOM   1311  HB LTHR X  86     -11.127   1.900  13.473  0.00  0.00           H
ATOM   1312  CG2LTHR X  86     -11.393   1.621  15.571  0.00  0.00           C
ATOM   1313 HG21LTHR X  86     -10.837   1.295  16.448  0.00  0.00           H
ATOM   1314 HG22LTHR X  86     -11.727   2.647  15.717  0.00  0.00           H
ATOM   1315 HG23LTHR X  86     -12.271   0.987  15.449  0.00  0.00           H
ATOM   1316  OG1LTHR X  86      -9.417   2.398  14.446  0.00  0.00           O
ATOM   1317  HG1LTHR X  86      -9.334   2.619  15.398  0.00  0.00           H
ATOM   1318  C  LTHR X  86      -9.357   0.155  12.662  0.00  0.00           C
ATOM   1319  O  LTHR X  86     -10.051   0.181  11.640  0.00  0.00           O
ATOM   1320  N  LLYS X  87      -8.015   0.129  12.645  0.00  0.00           N
ATOM   1321  H  LLYS X  87      -7.565   0.168  13.555  0.00  0.00           H
ATOM   1322  CA LLYS X  87      -7.119   0.380  11.503  0.00  0.00           C
ATOM   1323  HA LLYS X  87      -6.105   0.276  11.888  0.00  0.00           H
ATOM   1324  CB LLYS X  87      -7.291  -0.683  10.394  0.00  0.00           C
ATOM   1325  HB2LLYS X  87      -8.248  -0.514   9.903  0.00  0.00           H
ATOM   1326  HB3LLYS X  87      -6.512  -0.543   9.642  0.00  0.00           H
ATOM   1327  CG LLYS X  87      -7.251  -2.150  10.859  0.00  0.00           C
ATOM   1328  HG2LLYS X  87      -8.029  -2.317  11.601  0.00  0.00           H
ATOM   1329  HG3LLYS X  87      -7.467  -2.785  10.000  0.00  0.00           H
ATOM   1330  CD LLYS X  87      -5.896  -2.564  11.445  0.00  0.00           C
ATOM   1331  HD2LLYS X  87      -5.119  -2.333  10.714  0.00  0.00           H
ATOM   1332  HD3LLYS X  87      -5.691  -1.999  12.354  0.00  0.00           H
ATOM   1333  CE LLYS X  87      -5.839  -4.068  11.743  0.00  0.00           C
ATOM   1334  HE2LLYS X  87      -6.111  -4.627  10.843  0.00  0.00           H
ATOM   1335  HE3LLYS X  87      -4.808  -4.321  11.996  0.00  0.00           H
ATOM   1336  NZ LLYS X  87      -6.705  -4.489  12.869  0.00  0.00           N
ATOM   1337  HZ1LLYS X  87      -7.692  -4.355  12.675  0.00  0.00           H
ATOM   1338  HZ2LLYS X  87      -6.571  -5.487  13.047  0.00  0.00           H
ATOM   1339  HZ3LLYS X  87      -6.474  -4.000  13.730  0.00  0.00           H
ATOM   1340  C  LLYS X  87      -7.160   1.827  10.982  0.00  0.00           C
ATOM   1341  O  LLYS X  87      -6.799   2.069   9.832  0.00  0.00           O
ATOM   1342  N  LASN X  88      -7.598   2.801  11.786  0.00  0.00           N
ATOM   1343  H  LASN X  88      -7.861   2.562  12.735  0.00  0.00           H
ATOM   1344  CA LASN X  88      -7.610   4.220  11.403  0.00  0.00           C
ATOM   1345  HA LASN X  88      -8.028   4.275  10.400  0.00  0.00           H
ATOM   1346  CB LASN X  88      -8.554   4.973  12.364  0.00  0.00           C
ATOM   1347  HB2LASN X  88      -9.464   4.386  12.494  0.00  0.00           H
ATOM   1348  HB3LASN X  88      -8.078   5.064  13.341  0.00  0.00           H
ATOM   1349  CG LASN X  88      -9.007   6.360  11.925  0.00  0.00           C
ATOM   1350  OD1LASN X  88      -9.462   7.162  12.724  0.00  0.00           O
ATOM   1351  ND2LASN X  88      -8.952   6.728  10.664  0.00  0.00           N
ATOM   1352 HD21LASN X  88      -9.179   7.711  10.509  0.00  0.00           H
ATOM   1353 HD22LASN X  88      -8.566   6.150   9.927  0.00  0.00           H
ATOM   1354  C  LASN X  88      -6.178   4.814  11.357  0.00  0.00           C
ATOM   1355  O  LASN X  88      -5.354   4.488  12.208  0.00  0.00           O
ATOM   1356  N  LASN X  89      -5.891   5.674  10.368  0.00  0.00           N
ATOM   1357  H  LASN X  89      -6.631   5.872   9.707  0.00  0.00           H
ATOM   1358  CA LASN X  89      -4.583   6.282  10.059  0.00  0.00           C
ATOM   1359  HA LASN X  89      -4.710   6.805   9.110  0.00  0.00           H
ATOM   1360  CB LASN X  89      -4.218   7.371  11.090  0.00  0.00           C
ATOM   1361  HB2LASN X  89      -4.084   6.915  12.066  0.00  0.00           H
ATOM   1362  HB3LASN X  89      -3.271   7.825  10.804  0.00  0.00           H
ATOM   1363  CG LASN X  89      -5.235   8.492  11.184  0.00  0.00           C
ATOM   1364  OD1LASN X  89      -5.365   9.324  10.298  0.00  0.00           O
ATOM   1365  ND2LASN X  89      -5.990   8.561  12.252  0.00  0.00           N
ATOM   1366 HD21LASN X  89      -6.678   9.305  12.274  0.00  0.00           H
ATOM   1367 HD22LASN X  89      -5.832   7.945  13.039  0.00  0.00           H
ATOM   1368  C  LASN X  89      -3.448   5.265   9.780  0.00  0.00           C
ATOM   1369  O  LASN X  89      -2.312   5.465  10.208  0.00  0.00           O
ATOM   1370  N  LASP X  90      -3.736   4.156   9.084  0.00  0.00           N
ATOM   1371  H  LASP X  90      -4.680   4.037   8.742  0.00  0.00           H
ATOM   1372  CA LASP X  90      -2.770   3.071   8.815  0.00  0.00           C
ATOM   1373  HA LASP X  90      -2.213   2.897   9.735  0.00  0.00           H
ATOM   1374  CB HASP X  90      -3.508   1.763   8.480  0.00  0.00           C
ATOM   1375  HB2HASP X  90      -4.365   1.671   9.154  0.00  0.00           H
ATOM   1376  HB3HASP X  90      -3.940   1.820   7.473  0.00  0.00           H
ATOM   1377  CG HASP X  90      -2.668   0.479   8.642  0.00  0.00           C
ATOM   1378  OD1HASP X  90      -1.588   0.473   9.254  0.00  0.00           O
ATOM   1379  OD2HASP X  90      -3.255  -0.590   8.201  0.00  0.00           O
ATOM   1380  C  LASP X  90      -1.724   3.416   7.736  0.00  0.00           C
ATOM   1381  O  LASP X  90      -1.726   2.859   6.636  0.00  0.00           O
ATOM   1382  N  LILE X  91      -0.815   4.339   8.050  0.00  0.00           N
ATOM   1383  H  LILE X  91      -0.910   4.801   8.950  0.00  0.00           H
ATOM   1384  CA LILE X  91       0.287   4.772   7.183  0.00  0.00           C
ATOM   1385  HA LILE X  91       0.474   3.978   6.459  0.00  0.00           H
ATOM   1386  CB LILE X  91      -0.105   6.033   6.374  0.00  0.00           C
ATOM   1387  HB LILE X  91      -1.020   5.800   5.826  0.00  0.00           H
ATOM   1388  CG2LILE X  91      -0.387   7.242   7.288  0.00  0.00           C
ATOM   1389 HG21LILE X  91       0.529   7.566   7.781  0.00  0.00           H
ATOM   1390 HG22LILE X  91      -0.782   8.072   6.710  0.00  0.00           H
ATOM   1391 HG23LILE X  91      -1.133   6.982   8.040  0.00  0.00           H
ATOM   1392  CG1LILE X  91       0.995   6.376   5.342  0.00  0.00           C
ATOM   1393 HG12LILE X  91       1.884   6.746   5.853  0.00  0.00           H
ATOM   1394 HG13LILE X  91       1.264   5.465   4.804  0.00  0.00           H
ATOM   1395  CD1LILE X  91       0.573   7.417   4.302  0.00  0.00           C
ATOM   1396 HD11LILE X  91       0.356   8.368   4.784  0.00  0.00           H
ATOM   1397 HD12LILE X  91       1.383   7.575   3.592  0.00  0.00           H
ATOM   1398 HD13LILE X  91      -0.305   7.057   3.766  0.00  0.00           H
ATOM   1399  C  LILE X  91       1.583   4.964   7.979  0.00  0.00           C
ATOM   1400  O  LILE X  91       1.581   5.460   9.110  0.00  0.00           O
ATOM   1401  N  LALA X  92       2.699   4.594   7.358  0.00  0.00           N
ATOM   1402  H  LALA X  92       2.621   4.169   6.438  0.00  0.00           H
ATOM   1403  CA LALA X  92       4.046   4.864   7.825  0.00  0.00           C
ATOM   1404  HA LALA X  92       4.000   5.697   8.522  0.00  0.00           H
ATOM   1405  CB LALA X  92       4.587   3.638   8.564  0.00  0.00           C
ATOM   1406  HB1LALA X  92       4.591   2.772   7.899  0.00  0.00           H
ATOM   1407  HB2LALA X  92       5.604   3.836   8.905  0.00  0.00           H
ATOM   1408  HB3LALA X  92       3.964   3.429   9.431  0.00  0.00           H
ATOM   1409  C  LALA X  92       4.967   5.283   6.672  0.00  0.00           C
ATOM   1410  O  LALA X  92       4.791   4.877   5.521  0.00  0.00           O
ATOM   1411  N  LLEU X  93       5.966   6.094   7.008  0.00  0.00           N
ATOM   1412  H  LLEU X  93       6.026   6.385   7.978  0.00  0.00           H
ATOM   1413  CA LLEU X  93       7.045   6.502   6.116  0.00  0.00           C
ATOM   1414  HA LLEU X  93       6.779   6.259   5.086  0.00  0.00           H
ATOM   1415  CB LLEU X  93       7.256   8.024   6.214  0.00  0.00           C
ATOM   1416  HB2LLEU X  93       7.621   8.255   7.216  0.00  0.00           H
ATOM   1417  HB3LLEU X  93       8.030   8.311   5.502  0.00  0.00           H
ATOM   1418  CG LLEU X  93       5.998   8.870   5.944  0.00  0.00           C
ATOM   1419  HG LLEU X  93       5.214   8.603   6.652  0.00  0.00           H
ATOM   1420  CD1LLEU X  93       6.325  10.346   6.150  0.00  0.00           C
ATOM   1421 HD11LLEU X  93       7.078  10.672   5.431  0.00  0.00           H
ATOM   1422 HD12LLEU X  93       5.422  10.940   6.030  0.00  0.00           H
ATOM   1423 HD13LLEU X  93       6.706  10.493   7.160  0.00  0.00           H
ATOM   1424  CD2LLEU X  93       5.466   8.676   4.523  0.00  0.00           C
ATOM   1425 HD21LLEU X  93       5.139   7.645   4.390  0.00  0.00           H
ATOM   1426 HD22LLEU X  93       4.613   9.329   4.354  0.00  0.00           H
ATOM   1427 HD23LLEU X  93       6.246   8.904   3.796  0.00  0.00           H
ATOM   1428  C  LLEU X  93       8.329   5.737   6.452  0.00  0.00           C
ATOM   1429  O  LLEU X  93       8.647   5.532   7.627  0.00  0.00           O
ATOM   1430  N  LMET X  94       9.076   5.360   5.418  0.00  0.00           N
ATOM   1431  H  LMET X  94       8.717   5.550   4.486  0.00  0.00           H
ATOM   1432  CA LMET X  94      10.432   4.816   5.493  0.00  0.00           C
ATOM   1433  HA LMET X  94      10.742   4.735   6.532  0.00  0.00           H
ATOM   1434  CB LMET X  94      10.481   3.420   4.854  0.00  0.00           C
ATOM   1435  HB2LMET X  94      10.018   3.452   3.867  0.00  0.00           H
ATOM   1436  HB3LMET X  94      11.523   3.128   4.728  0.00  0.00           H
ATOM   1437  CG LMET X  94       9.788   2.348   5.697  0.00  0.00           C
ATOM   1438  HG2LMET X  94      10.213   2.371   6.698  0.00  0.00           H
ATOM   1439  HG3LMET X  94       8.722   2.569   5.763  0.00  0.00           H
ATOM   1440  SD LMET X  94      10.011   0.685   5.014  0.00  0.00           S
ATOM   1441  CE LMET X  94       9.359  -0.324   6.368  0.00  0.00           C
ATOM   1442  HE1LMET X  94       8.339  -0.016   6.595  0.00  0.00           H
ATOM   1443  HE2LMET X  94       9.356  -1.372   6.069  0.00  0.00           H
ATOM   1444  HE3LMET X  94       9.983  -0.205   7.254  0.00  0.00           H
ATOM   1445  C  LMET X  94      11.406   5.743   4.762  0.00  0.00           C
ATOM   1446  O  LMET X  94      11.098   6.188   3.656  0.00  0.00           O
ATOM   1447  N  LLYS X  95      12.589   5.982   5.339  0.00  0.00           N
ATOM   1448  H  LLYS X  95      12.753   5.585   6.260  0.00  0.00           H
ATOM   1449  CA LLYS X  95      13.719   6.639   4.659  0.00  0.00           C
ATOM   1450  HA LLYS X  95      13.386   6.973   3.675  0.00  0.00           H
ATOM   1451  CB LLYS X  95      14.169   7.891   5.431  0.00  0.00           C
ATOM   1452  HB2LLYS X  95      13.306   8.526   5.632  0.00  0.00           H
ATOM   1453  HB3LLYS X  95      14.616   7.587   6.377  0.00  0.00           H
ATOM   1454  CG LLYS X  95      15.199   8.695   4.624  0.00  0.00           C
ATOM   1455  HG2LLYS X  95      16.051   8.053   4.405  0.00  0.00           H
ATOM   1456  HG3LLYS X  95      14.748   9.013   3.684  0.00  0.00           H
ATOM   1457  CD LLYS X  95      15.715   9.924   5.380  0.00  0.00           C
ATOM   1458  HD2LLYS X  95      14.943  10.693   5.430  0.00  0.00           H
ATOM   1459  HD3LLYS X  95      15.982   9.630   6.394  0.00  0.00           H
ATOM   1460  CE LLYS X  95      16.948  10.463   4.642  0.00  0.00           C
ATOM   1461  HE2LLYS X  95      17.423   9.644   4.100  0.00  0.00           H
ATOM   1462  HE3LLYS X  95      16.633  11.212   3.910  0.00  0.00           H
ATOM   1463  NZ LLYS X  95      17.948  11.050   5.560  0.00  0.00           N
ATOM   1464  HZ1LLYS X  95      18.292  10.364   6.229  0.00  0.00           H
ATOM   1465  HZ2LLYS X  95      18.736  11.420   5.029  0.00  0.00           H
ATOM   1466  HZ3LLYS X  95      17.556  11.852   6.052  0.00  0.00           H
ATOM   1467  C  LLYS X  95      14.869   5.652   4.447  0.00  0.00           C
ATOM   1468  O  LLYS X  95      15.232   4.930   5.378  0.00  0.00           O
ATOM   1469  N  LLEU X  96      15.444   5.625   3.246  0.00  0.00           N
ATOM   1470  H  LLEU X  96      15.054   6.232   2.531  0.00  0.00           H
ATOM   1471  CA LLEU X  96      16.593   4.788   2.885  0.00  0.00           C
ATOM   1472  HA LLEU X  96      16.518   3.853   3.438  0.00  0.00           H
ATOM   1473  CB LLEU X  96      16.558   4.452   1.384  0.00  0.00           C
ATOM   1474  HB2LLEU X  96      16.637   5.383   0.818  0.00  0.00           H
ATOM   1475  HB3LLEU X  96      17.436   3.849   1.149  0.00  0.00           H
ATOM   1476  CG LLEU X  96      15.309   3.689   0.904  0.00  0.00           C
ATOM   1477  HG LLEU X  96      14.419   4.293   1.074  0.00  0.00           H
ATOM   1478  CD1LLEU X  96      15.437   3.429  -0.596  0.00  0.00           C
ATOM   1479 HD11LLEU X  96      16.338   2.854  -0.808  0.00  0.00           H
ATOM   1480 HD12LLEU X  96      14.567   2.885  -0.957  0.00  0.00           H
ATOM   1481 HD13LLEU X  96      15.494   4.384  -1.118  0.00  0.00           H
ATOM   1482  CD2LLEU X  96      15.133   2.346   1.620  0.00  0.00           C
ATOM   1483 HD21LLEU X  96      14.908   2.515   2.671  0.00  0.00           H
ATOM   1484 HD22LLEU X  96      14.300   1.800   1.178  0.00  0.00           H
ATOM   1485 HD23LLEU X  96      16.041   1.751   1.537  0.00  0.00           H
ATOM   1486  C  LLEU X  96      17.945   5.418   3.258  0.00  0.00           C
ATOM   1487  O  LLEU X  96      18.166   6.620   3.093  0.00  0.00           O
ATOM   1488  N  LGLN X  97      18.868   4.563   3.705  0.00  0.00           N
ATOM   1489  H  LGLN X  97      18.583   3.595   3.810  0.00  0.00           H
ATOM   1490  CA LGLN X  97      20.258   4.880   4.061  0.00  0.00           C
ATOM   1491  HA LGLN X  97      20.263   5.696   4.786  0.00  0.00           H
ATOM   1492  CB LGLN X  97      20.840   3.615   4.722  0.00  0.00           C
ATOM   1493  HB2LGLN X  97      20.180   3.325   5.541  0.00  0.00           H
ATOM   1494  HB3LGLN X  97      20.846   2.803   3.994  0.00  0.00           H
ATOM   1495  CG LGLN X  97      22.257   3.777   5.288  0.00  0.00           C
ATOM   1496  HG2LGLN X  97      22.979   3.815   4.472  0.00  0.00           H
ATOM   1497  HG3LGLN X  97      22.315   4.710   5.849  0.00  0.00           H
ATOM   1498  CD LGLN X  97      22.614   2.632   6.234  0.00  0.00           C
ATOM   1499  OE1LGLN X  97      22.508   2.737   7.448  0.00  0.00           O
ATOM   1500  NE2LGLN X  97      23.014   1.481   5.742  0.00  0.00           N
ATOM   1501 HE21LGLN X  97      23.210   0.750   6.416  0.00  0.00           H
ATOM   1502 HE22LGLN X  97      23.115   1.335   4.744  0.00  0.00           H
ATOM   1503  C  LGLN X  97      21.096   5.319   2.843  0.00  0.00           C
ATOM   1504  O  LGLN X  97      22.008   6.140   2.972  0.00  0.00           O
ATOM   1505  N  LLYS X  98      20.762   4.804   1.652  0.00  0.00           N
ATOM   1506  H  LLYS X  98      20.002   4.139   1.640  0.00  0.00           H
ATOM   1507  CA LLYS X  98      21.329   5.174   0.346  0.00  0.00           C
ATOM   1508  HA LLYS X  98      21.978   6.039   0.469  0.00  0.00           H
ATOM   1509  CB LLYS X  98      22.193   4.008  -0.175  0.00  0.00           C
ATOM   1510  HB2LLYS X  98      22.981   3.796   0.549  0.00  0.00           H
ATOM   1511  HB3LLYS X  98      21.573   3.117  -0.280  0.00  0.00           H
ATOM   1512  CG LLYS X  98      22.837   4.334  -1.531  0.00  0.00           C
ATOM   1513  HG2LLYS X  98      22.056   4.567  -2.254  0.00  0.00           H
ATOM   1514  HG3LLYS X  98      23.478   5.209  -1.418  0.00  0.00           H
ATOM   1515  CD LLYS X  98      23.664   3.170  -2.092  0.00  0.00           C
ATOM   1516  HD2LLYS X  98      24.495   2.947  -1.419  0.00  0.00           H
ATOM   1517  HD3LLYS X  98      23.033   2.287  -2.205  0.00  0.00           H
ATOM   1518  CE LLYS X  98      24.193   3.610  -3.459  0.00  0.00           C
ATOM   1519  HE2LLYS X  98      23.342   3.842  -4.105  0.00  0.00           H
ATOM   1520  HE3LLYS X  98      24.765   4.532  -3.326  0.00  0.00           H
ATOM   1521  NZ LLYS X  98      25.049   2.594  -4.112  0.00  0.00           N
ATOM   1522  HZ1LLYS X  98      24.521   1.764  -4.362  0.00  0.00           H
ATOM   1523  HZ2LLYS X  98      25.438   2.980  -4.969  0.00  0.00           H
ATOM   1524  HZ3LLYS X  98      25.847   2.344  -3.529  0.00  0.00           H
ATOM   1525  C  LLYS X  98      20.184   5.511  -0.629  0.00  0.00           C
ATOM   1526  O  LLYS X  98      19.253   4.709  -0.713  0.00  0.00           O
ATOM   1527  N  LPRO X  99      20.228   6.628  -1.383  0.00  0.00           N
ATOM   1528  CD LPRO X  99      21.128   7.763  -1.247  0.00  0.00           C
ATOM   1529  HD2LPRO X  99      21.981   7.638  -1.916  0.00  0.00           H
ATOM   1530  HD3LPRO X  99      21.465   7.903  -0.224  0.00  0.00           H
ATOM   1531  CG LPRO X  99      20.303   8.975  -1.673  0.00  0.00           C
ATOM   1532  HG2LPRO X  99      20.932   9.794  -2.021  0.00  0.00           H
ATOM   1533  HG3LPRO X  99      19.669   9.299  -0.846  0.00  0.00           H
ATOM   1534  CB LPRO X  99      19.439   8.404  -2.795  0.00  0.00           C
ATOM   1535  HB2LPRO X  99      20.001   8.426  -3.728  0.00  0.00           H
ATOM   1536  HB3LPRO X  99      18.506   8.957  -2.901  0.00  0.00           H
ATOM   1537  CA LPRO X  99      19.190   6.954  -2.361  0.00  0.00           C
ATOM   1538  HA LPRO X  99      18.224   6.904  -1.857  0.00  0.00           H
ATOM   1539  C  LPRO X  99      19.174   6.005  -3.568  0.00  0.00           C
ATOM   1540  O  LPRO X  99      20.207   5.466  -3.987  0.00  0.00           O
ATOM   1541  N  LLEU X 100      17.994   5.835  -4.157  0.00  0.00           N
ATOM   1542  H  LLEU X 100      17.208   6.348  -3.768  0.00  0.00           H
ATOM   1543  CA LLEU X 100      17.751   5.054  -5.368  0.00  0.00           C
ATOM   1544  HA LLEU X 100      18.242   4.085  -5.264  0.00  0.00           H
ATOM   1545  CB LLEU X 100      16.233   4.833  -5.530  0.00  0.00           C
ATOM   1546  HB2LLEU X 100      15.763   5.810  -5.655  0.00  0.00           H
ATOM   1547  HB3LLEU X 100      16.058   4.263  -6.444  0.00  0.00           H
ATOM   1548  CG LLEU X 100      15.540   4.113  -4.356  0.00  0.00           C
ATOM   1549  HG LLEU X 100      15.706   4.665  -3.434  0.00  0.00           H
ATOM   1550  CD1LLEU X 100      14.036   4.046  -4.603  0.00  0.00           C
ATOM   1551 HD11LLEU X 100      13.832   3.513  -5.530  0.00  0.00           H
ATOM   1552 HD12LLEU X 100      13.552   3.532  -3.772  0.00  0.00           H
ATOM   1553 HD13LLEU X 100      13.633   5.057  -4.658  0.00  0.00           H
ATOM   1554  CD2LLEU X 100      16.050   2.684  -4.177  0.00  0.00           C
ATOM   1555 HD21LLEU X 100      17.084   2.714  -3.842  0.00  0.00           H
ATOM   1556 HD22LLEU X 100      15.468   2.174  -3.409  0.00  0.00           H
ATOM   1557 HD23LLEU X 100      15.978   2.131  -5.113  0.00  0.00           H
ATOM   1558  C  LLEU X 100      18.316   5.746  -6.620  0.00  0.00           C
ATOM   1559  O  LLEU X 100      18.210   6.963  -6.782  0.00  0.00           O
ATOM   1560  N  LTHR X 101      18.847   4.955  -7.553  0.00  0.00           N
ATOM   1561  H  LTHR X 101      18.973   3.977  -7.344  0.00  0.00           H
ATOM   1562  CA LTHR X 101      19.098   5.399  -8.932  0.00  0.00           C
ATOM   1563  HA LTHR X 101      19.366   6.454  -8.934  0.00  0.00           H
ATOM   1564  CB LTHR X 101      20.282   4.638  -9.549  0.00  0.00           C
ATOM   1565  HB LTHR X 101      20.157   3.564  -9.398  0.00  0.00           H
ATOM   1566  CG2LTHR X 101      20.466   4.923 -11.038  0.00  0.00           C
ATOM   1567 HG21LTHR X 101      20.535   6.000 -11.193  0.00  0.00           H
ATOM   1568 HG22LTHR X 101      21.377   4.449 -11.394  0.00  0.00           H
ATOM   1569 HG23LTHR X 101      19.629   4.524 -11.610  0.00  0.00           H
ATOM   1570  OG1LTHR X 101      21.459   5.075  -8.912  0.00  0.00           O
ATOM   1571  HG1LTHR X 101      22.203   4.536  -9.242  0.00  0.00           H
ATOM   1572  C  LTHR X 101      17.824   5.235  -9.761  0.00  0.00           C
ATOM   1573  O  LTHR X 101      17.412   4.105 -10.045  0.00  0.00           O
ATOM   1574  N  LPHE X 102      17.197   6.349 -10.151  0.00  0.00           N
ATOM   1575  H  LPHE X 102      17.563   7.250  -9.857  0.00  0.00           H
ATOM   1576  CA LPHE X 102      16.027   6.342 -11.035  0.00  0.00           C
ATOM   1577  HA LPHE X 102      15.397   5.497 -10.761  0.00  0.00           H
ATOM   1578  CB LPHE X 102      15.197   7.625 -10.859  0.00  0.00           C
ATOM   1579  HB2LPHE X 102      15.837   8.483 -11.064  0.00  0.00           H
ATOM   1580  HB3LPHE X 102      14.412   7.623 -11.617  0.00  0.00           H
ATOM   1581  CG LPHE X 102      14.512   7.837  -9.514  0.00  0.00           C
ATOM   1582  CD1LPHE X 102      14.286   6.775  -8.613  0.00  0.00           C
ATOM   1583  HD1LPHE X 102      14.652   5.785  -8.824  0.00  0.00           H
ATOM   1584  CE1LPHE X 102      13.576   6.992  -7.422  0.00  0.00           C
ATOM   1585  HE1LPHE X 102      13.410   6.173  -6.739  0.00  0.00           H
ATOM   1586  CZ LPHE X 102      13.089   8.272  -7.115  0.00  0.00           C
ATOM   1587  HZ LPHE X 102      12.536   8.432  -6.203  0.00  0.00           H
ATOM   1588  CE2LPHE X 102      13.342   9.344  -7.986  0.00  0.00           C
ATOM   1589  HE2LPHE X 102      12.994  10.339  -7.742  0.00  0.00           H
ATOM   1590  CD2LPHE X 102      14.042   9.124  -9.186  0.00  0.00           C
ATOM   1591  HD2LPHE X 102      14.215   9.951  -9.858  0.00  0.00           H
ATOM   1592  C  LPHE X 102      16.415   6.120 -12.503  0.00  0.00           C
ATOM   1593  O  LPHE X 102      17.420   6.657 -12.990  0.00  0.00           O
ATOM   1594  N  LASN X 103      15.606   5.315 -13.194  0.00  0.00           N
ATOM   1595  H  LASN X 103      14.754   5.007 -12.732  0.00  0.00           H
ATOM   1596  CA LASN X 103      15.791   4.875 -14.580  0.00  0.00           C
ATOM   1597  HA LASN X 103      16.141   5.724 -15.163  0.00  0.00           H
ATOM   1598  CB LASN X 103      16.871   3.768 -14.607  0.00  0.00           C
ATOM   1599  HB2LASN X 103      17.063   3.454 -15.630  0.00  0.00           H
ATOM   1600  HB3LASN X 103      17.798   4.186 -14.218  0.00  0.00           H
ATOM   1601  CG LASN X 103      16.529   2.532 -13.791  0.00  0.00           C
ATOM   1602  OD1LASN X 103      15.377   2.186 -13.579  0.00  0.00           O
ATOM   1603  ND2LASN X 103      17.523   1.817 -13.329  0.00  0.00           N
ATOM   1604 HD21LASN X 103      17.292   1.014 -12.758  0.00  0.00           H
ATOM   1605 HD22LASN X 103      18.483   2.048 -13.560  0.00  0.00           H
ATOM   1606  C  LASN X 103      14.443   4.423 -15.191  0.00  0.00           C
ATOM   1607  O  LASN X 103      13.390   4.671 -14.603  0.00  0.00           O
ATOM   1608  N  LASP X 104      14.438   3.759 -16.353  0.00  0.00           N
ATOM   1609  H  LASP X 104      15.313   3.632 -16.849  0.00  0.00           H
ATOM   1610  CA LASP X 104      13.203   3.294 -17.017  0.00  0.00           C
ATOM   1611  HA LASP X 104      12.531   4.149 -17.102  0.00  0.00           H
ATOM   1612  CB LASP X 104      13.511   2.820 -18.454  0.00  0.00           C
ATOM   1613  HB2LASP X 104      14.261   2.028 -18.410  0.00  0.00           H
ATOM   1614  HB3LASP X 104      12.604   2.392 -18.882  0.00  0.00           H
ATOM   1615  CG LASP X 104      13.996   3.917 -19.415  0.00  0.00           C
ATOM   1616  OD1LASP X 104      14.076   5.110 -19.038  0.00  0.00           O
ATOM   1617  OD2LASP X 104      14.279   3.607 -20.597  0.00  0.00           O
ATOM   1618  C  LASP X 104      12.413   2.213 -16.236  0.00  0.00           C
ATOM   1619  O  LASP X 104      11.294   1.876 -16.631  0.00  0.00           O
ATOM   1620  N  LLEU X 105      12.955   1.682 -15.130  0.00  0.00           N
ATOM   1621  H  LLEU X 105      13.872   2.014 -14.851  0.00  0.00           H
ATOM   1622  CA LLEU X 105      12.331   0.656 -14.278  0.00  0.00           C
ATOM   1623  HA LLEU X 105      11.356   0.395 -14.689  0.00  0.00           H
ATOM   1624  CB LLEU X 105      13.211  -0.611 -14.281  0.00  0.00           C
ATOM   1625  HB2LLEU X 105      14.177  -0.358 -13.839  0.00  0.00           H
ATOM   1626  HB3LLEU X 105      12.741  -1.360 -13.642  0.00  0.00           H
ATOM   1627  CG LLEU X 105      13.456  -1.239 -15.666  0.00  0.00           C
ATOM   1628  HG LLEU X 105      13.961  -0.524 -16.315  0.00  0.00           H
ATOM   1629  CD1LLEU X 105      14.354  -2.467 -15.515  0.00  0.00           C
ATOM   1630 HD11LLEU X 105      13.868  -3.219 -14.894  0.00  0.00           H
ATOM   1631 HD12LLEU X 105      14.567  -2.883 -16.499  0.00  0.00           H
ATOM   1632 HD13LLEU X 105      15.300  -2.174 -15.059  0.00  0.00           H
ATOM   1633  CD2LLEU X 105      12.158  -1.693 -16.336  0.00  0.00           C
ATOM   1634 HD21LLEU X 105      11.533  -0.830 -16.560  0.00  0.00           H
ATOM   1635 HD22LLEU X 105      12.389  -2.200 -17.273  0.00  0.00           H
ATOM   1636 HD23LLEU X 105      11.617  -2.369 -15.674  0.00  0.00           H
ATOM   1637  C  LLEU X 105      12.060   1.107 -12.830  0.00  0.00           C
ATOM   1638  O  LLEU X 105      11.300   0.425 -12.138  0.00  0.00           O
ATOM   1639  N  LVAL X 106      12.642   2.225 -12.375  0.00  0.00           N
ATOM   1640  H  LVAL X 106      13.271   2.710 -13.004  0.00  0.00           H
ATOM   1641  CA LVAL X 106      12.513   2.766 -11.006  0.00  0.00           C
ATOM   1642  HA LVAL X 106      11.677   2.273 -10.508  0.00  0.00           H
ATOM   1643  CB LVAL X 106      13.776   2.514 -10.154  0.00  0.00           C
ATOM   1644  HB LVAL X 106      14.616   3.076 -10.564  0.00  0.00           H
ATOM   1645  CG1LVAL X 106      13.549   2.945  -8.698  0.00  0.00           C
ATOM   1646 HG11LVAL X 106      12.737   2.362  -8.262  0.00  0.00           H
ATOM   1647 HG12LVAL X 106      14.459   2.787  -8.119  0.00  0.00           H
ATOM   1648 HG13LVAL X 106      13.287   4.000  -8.643  0.00  0.00           H
ATOM   1649  CG2LVAL X 106      14.158   1.035 -10.123  0.00  0.00           C
ATOM   1650 HG21LVAL X 106      14.447   0.704 -11.120  0.00  0.00           H
ATOM   1651 HG22LVAL X 106      14.997   0.876  -9.447  0.00  0.00           H
ATOM   1652 HG23LVAL X 106      13.296   0.469  -9.780  0.00  0.00           H
ATOM   1653  C  LVAL X 106      12.226   4.265 -11.058  0.00  0.00           C
ATOM   1654  O  LVAL X 106      13.069   5.036 -11.519  0.00  0.00           O
ATOM   1655  N  LLYS X 107      11.042   4.669 -10.583  0.00  0.00           N
ATOM   1656  H  LLYS X 107      10.446   3.966 -10.156  0.00  0.00           H
ATOM   1657  CA LLYS X 107      10.498   6.040 -10.642  0.00  0.00           C
ATOM   1658  HA LLYS X 107      11.322   6.749 -10.545  0.00  0.00           H
ATOM   1659  CB LLYS X 107       9.767   6.287 -11.982  0.00  0.00           C
ATOM   1660  HB2LLYS X 107       8.919   5.609 -12.051  0.00  0.00           H
ATOM   1661  HB3LLYS X 107       9.375   7.305 -11.984  0.00  0.00           H
ATOM   1662  CG LLYS X 107      10.643   6.112 -13.230  0.00  0.00           C
ATOM   1663  HG2LLYS X 107      11.483   6.803 -13.168  0.00  0.00           H
ATOM   1664  HG3LLYS X 107      11.017   5.090 -13.271  0.00  0.00           H
ATOM   1665  CD LLYS X 107       9.864   6.364 -14.524  0.00  0.00           C
ATOM   1666  HD2LLYS X 107       9.045   5.646 -14.594  0.00  0.00           H
ATOM   1667  HD3LLYS X 107       9.460   7.377 -14.525  0.00  0.00           H
ATOM   1668  CE LLYS X 107      10.811   6.185 -15.715  0.00  0.00           C
ATOM   1669  HE2LLYS X 107      11.511   7.025 -15.734  0.00  0.00           H
ATOM   1670  HE3LLYS X 107      11.379   5.262 -15.580  0.00  0.00           H
ATOM   1671  NZ LLYS X 107      10.074   6.128 -16.991  0.00  0.00           N
ATOM   1672  HZ1LLYS X 107       9.545   6.983 -17.128  0.00  0.00           H
ATOM   1673  HZ2LLYS X 107      10.705   6.059 -17.789  0.00  0.00           H
ATOM   1674  HZ3LLYS X 107       9.466   5.313 -17.019  0.00  0.00           H
ATOM   1675  C  LLYS X 107       9.502   6.258  -9.491  0.00  0.00           C
ATOM   1676  O  LLYS X 107       8.834   5.298  -9.112  0.00  0.00           O
ATOM   1677  N  LPRO X 108       9.349   7.478  -8.948  0.00  0.00           N
ATOM   1678  CD LPRO X 108      10.069   8.684  -9.323  0.00  0.00           C
ATOM   1679  HD2LPRO X 108       9.973   8.894 -10.389  0.00  0.00           H
ATOM   1680  HD3LPRO X 108      11.118   8.571  -9.060  0.00  0.00           H
ATOM   1681  CG LPRO X 108       9.446   9.818  -8.511  0.00  0.00           C
ATOM   1682  HG2LPRO X 108       8.656  10.291  -9.094  0.00  0.00           H
ATOM   1683  HG3LPRO X 108      10.194  10.549  -8.213  0.00  0.00           H
ATOM   1684  CB LPRO X 108       8.842   9.108  -7.300  0.00  0.00           C
ATOM   1685  HB2LPRO X 108       8.019   9.676  -6.865  0.00  0.00           H
ATOM   1686  HB3LPRO X 108       9.623   8.946  -6.556  0.00  0.00           H
ATOM   1687  CA LPRO X 108       8.390   7.762  -7.878  0.00  0.00           C
ATOM   1688  HA LPRO X 108       8.459   6.995  -7.109  0.00  0.00           H
ATOM   1689  C  LPRO X 108       6.937   7.822  -8.384  0.00  0.00           C
ATOM   1690  O  LPRO X 108       6.690   7.953  -9.586  0.00  0.00           O
ATOM   1691  N  LVAL X 109       5.972   7.791  -7.460  0.00  0.00           N
ATOM   1692  H  LVAL X 109       6.255   7.632  -6.497  0.00  0.00           H
ATOM   1693  CA LVAL X 109       4.554   8.126  -7.703  0.00  0.00           C
ATOM   1694  HA LVAL X 109       4.377   8.111  -8.779  0.00  0.00           H
ATOM   1695  CB LVAL X 109       3.632   7.049  -7.091  0.00  0.00           C
ATOM   1696  HB LVAL X 109       3.996   6.082  -7.422  0.00  0.00           H
ATOM   1697  CG1LVAL X 109       3.629   7.041  -5.558  0.00  0.00           C
ATOM   1698 HG11LVAL X 109       3.236   7.980  -5.168  0.00  0.00           H
ATOM   1699 HG12LVAL X 109       3.015   6.215  -5.202  0.00  0.00           H
ATOM   1700 HG13LVAL X 109       4.640   6.897  -5.184  0.00  0.00           H
ATOM   1701  CG2LVAL X 109       2.184   7.165  -7.581  0.00  0.00           C
ATOM   1702 HG21LVAL X 109       2.163   7.156  -8.671  0.00  0.00           H
ATOM   1703 HG22LVAL X 109       1.609   6.313  -7.220  0.00  0.00           H
ATOM   1704 HG23LVAL X 109       1.722   8.082  -7.216  0.00  0.00           H
ATOM   1705  C  LVAL X 109       4.225   9.545  -7.211  0.00  0.00           C
ATOM   1706  O  LVAL X 109       4.831  10.040  -6.252  0.00  0.00           O
ATOM   1707  N  LCYS X 110       3.259  10.215  -7.847  0.00  0.00           N
ATOM   1708  H  LCYS X 110       2.780   9.780  -8.626  0.00  0.00           H
ATOM   1709  CA LCYS X 110       2.790  11.534  -7.418  0.00  0.00           C
ATOM   1710  HA LCYS X 110       3.655  12.138  -7.141  0.00  0.00           H
ATOM   1711  CB LCYS X 110       2.102  12.242  -8.595  0.00  0.00           C
ATOM   1712  HB2LCYS X 110       1.273  11.640  -8.974  0.00  0.00           H
ATOM   1713  HB3LCYS X 110       1.711  13.203  -8.255  0.00  0.00           H
ATOM   1714  SG LCYS X 110       3.319  12.534  -9.915  0.00  0.00           S
ATOM   1715  HG LCYS X 110       2.818  13.697 -10.366  0.00  0.00           H
ATOM   1716  C  LCYS X 110       1.875  11.434  -6.183  0.00  0.00           C
ATOM   1717  O  LCYS X 110       0.873  10.711  -6.191  0.00  0.00           O
ATOM   1718  N  LLEU X 111       2.202  12.185  -5.123  0.00  0.00           N
ATOM   1719  H  LLEU X 111       3.039  12.747  -5.173  0.00  0.00           H
ATOM   1720  CA LLEU X 111       1.338  12.336  -3.946  0.00  0.00           C
ATOM   1721  HA LLEU X 111       1.048  11.338  -3.622  0.00  0.00           H
ATOM   1722  CB LLEU X 111       2.096  13.041  -2.802  0.00  0.00           C
ATOM   1723  HB2LLEU X 111       2.590  13.923  -3.212  0.00  0.00           H
ATOM   1724  HB3LLEU X 111       1.372  13.392  -2.065  0.00  0.00           H
ATOM   1725  CG LLEU X 111       3.139  12.177  -2.068  0.00  0.00           C
ATOM   1726  HG LLEU X 111       3.828  11.737  -2.789  0.00  0.00           H
ATOM   1727  CD1LLEU X 111       3.935  13.053  -1.099  0.00  0.00           C
ATOM   1728 HD11LLEU X 111       3.273  13.501  -0.359  0.00  0.00           H
ATOM   1729 HD12LLEU X 111       4.690  12.452  -0.592  0.00  0.00           H
ATOM   1730 HD13LLEU X 111       4.441  13.845  -1.651  0.00  0.00           H
ATOM   1731  CD2LLEU X 111       2.479  11.060  -1.253  0.00  0.00           C
ATOM   1732 HD21LLEU X 111       2.009  10.338  -1.919  0.00  0.00           H
ATOM   1733 HD22LLEU X 111       3.233  10.540  -0.664  0.00  0.00           H
ATOM   1734 HD23LLEU X 111       1.731  11.477  -0.578  0.00  0.00           H
ATOM   1735  C  LLEU X 111       0.058  13.124  -4.298  0.00  0.00           C
ATOM   1736  O  LLEU X 111       0.135  14.098  -5.055  0.00  0.00           O
ATOM   1737  N  LPRO X 112      -1.111  12.754  -3.744  0.00  0.00           N
ATOM   1738  CD LPRO X 112      -1.316  11.674  -2.793  0.00  0.00           C
ATOM   1739  HD2LPRO X 112      -0.629  11.759  -1.952  0.00  0.00           H
ATOM   1740  HD3LPRO X 112      -1.169  10.722  -3.301  0.00  0.00           H
ATOM   1741  CG LPRO X 112      -2.762  11.801  -2.309  0.00  0.00           C
ATOM   1742  HG2LPRO X 112      -2.793  12.439  -1.426  0.00  0.00           H
ATOM   1743  HG3LPRO X 112      -3.211  10.833  -2.092  0.00  0.00           H
ATOM   1744  CB LPRO X 112      -3.460  12.497  -3.474  0.00  0.00           C
ATOM   1745  HB2LPRO X 112      -4.348  13.042  -3.153  0.00  0.00           H
ATOM   1746  HB3LPRO X 112      -3.721  11.757  -4.233  0.00  0.00           H
ATOM   1747  CA LPRO X 112      -2.373  13.428  -4.021  0.00  0.00           C
ATOM   1748  HA LPRO X 112      -2.509  13.535  -5.098  0.00  0.00           H
ATOM   1749  C  LPRO X 112      -2.407  14.815  -3.367  0.00  0.00           C
ATOM   1750  O  LPRO X 112      -2.331  14.957  -2.142  0.00  0.00           O
ATOM   1751  N  LASN X 113      -2.553  15.841  -4.204  0.00  0.00           N
ATOM   1752  H  LASN X 113      -2.611  15.641  -5.190  0.00  0.00           H
ATOM   1753  CA LASN X 113      -2.847  17.203  -3.766  0.00  0.00           C
ATOM   1754  HA LASN X 113      -2.189  17.452  -2.931  0.00  0.00           H
ATOM   1755  CB LASN X 113      -2.578  18.170  -4.931  0.00  0.00           C
ATOM   1756  HB2LASN X 113      -3.236  17.897  -5.752  0.00  0.00           H
ATOM   1757  HB3LASN X 113      -2.825  19.186  -4.632  0.00  0.00           H
ATOM   1758  CG LASN X 113      -1.147  18.183  -5.432  0.00  0.00           C
ATOM   1759  OD1LASN X 113      -0.192  18.052  -4.680  0.00  0.00           O
ATOM   1760  ND2LASN X 113      -0.952  18.354  -6.717  0.00  0.00           N
ATOM   1761 HD21LASN X 113       0.005  18.462  -7.035  0.00  0.00           H
ATOM   1762 HD22LASN X 113      -1.737  18.483  -7.337  0.00  0.00           H
ATOM   1763  C  LASN X 113      -4.315  17.321  -3.299  0.00  0.00           C
ATOM   1764  O  LASN X 113      -5.171  16.577  -3.788  0.00  0.00           O
ATOM   1765  N  LPRO X 114      -4.657  18.276  -2.416  0.00  0.00           N
ATOM   1766  CD LPRO X 114      -3.763  19.212  -1.751  0.00  0.00           C
ATOM   1767  HD2LPRO X 114      -3.048  19.655  -2.442  0.00  0.00           H
ATOM   1768  HD3LPRO X 114      -3.237  18.702  -0.944  0.00  0.00           H
ATOM   1769  CG LPRO X 114      -4.666  20.299  -1.175  0.00  0.00           C
ATOM   1770  HG2LPRO X 114      -4.820  21.080  -1.921  0.00  0.00           H
ATOM   1771  HG3LPRO X 114      -4.250  20.718  -0.261  0.00  0.00           H
ATOM   1772  CB LPRO X 114      -5.979  19.563  -0.917  0.00  0.00           C
ATOM   1773  HB2LPRO X 114      -6.833  20.241  -0.928  0.00  0.00           H
ATOM   1774  HB3LPRO X 114      -5.918  19.044   0.040  0.00  0.00           H
ATOM   1775  CA LPRO X 114      -6.046  18.535  -2.050  0.00  0.00           C
ATOM   1776  HA LPRO X 114      -6.504  17.623  -1.671  0.00  0.00           H
ATOM   1777  C  LPRO X 114      -6.844  19.042  -3.262  0.00  0.00           C
ATOM   1778  O  LPRO X 114      -6.559  20.115  -3.800  0.00  0.00           O
ATOM   1779  N  LGLY X 115      -7.864  18.288  -3.685  0.00  0.00           N
ATOM   1780  H  LGLY X 115      -8.024  17.403  -3.222  0.00  0.00           H
ATOM   1781  CA LGLY X 115      -8.713  18.646  -4.831  0.00  0.00           C
ATOM   1782  HA2LGLY X 115      -9.752  18.469  -4.558  0.00  0.00           H
ATOM   1783  HA3LGLY X 115      -8.616  19.709  -5.053  0.00  0.00           H
ATOM   1784  C  LGLY X 115      -8.436  17.869  -6.124  0.00  0.00           C
ATOM   1785  O  LGLY X 115      -8.486  18.458  -7.203  0.00  0.00           O
ATOM   1786  N  LMET X 116      -8.159  16.561  -6.053  0.00  0.00           N
ATOM   1787  H  LMET X 116      -8.095  16.134  -5.140  0.00  0.00           H
ATOM   1788  CA LMET X 116      -8.086  15.697  -7.250  0.00  0.00           C
ATOM   1789  HA LMET X 116      -7.486  16.205  -8.005  0.00  0.00           H
ATOM   1790  CB LMET X 116      -7.400  14.359  -6.922  0.00  0.00           C
ATOM   1791  HB2LMET X 116      -8.014  13.805  -6.212  0.00  0.00           H
ATOM   1792  HB3LMET X 116      -7.335  13.766  -7.835  0.00  0.00           H
ATOM   1793  CG LMET X 116      -5.989  14.508  -6.336  0.00  0.00           C
ATOM   1794  HG2LMET X 116      -6.080  14.934  -5.340  0.00  0.00           H
ATOM   1795  HG3LMET X 116      -5.558  13.513  -6.226  0.00  0.00           H
ATOM   1796  SD LMET X 116      -4.819  15.535  -7.270  0.00  0.00           S
ATOM   1797  CE LMET X 116      -4.788  14.642  -8.848  0.00  0.00           C
ATOM   1798  HE1LMET X 116      -5.757  14.714  -9.341  0.00  0.00           H
ATOM   1799  HE2LMET X 116      -4.032  15.082  -9.497  0.00  0.00           H
ATOM   1800  HE3LMET X 116      -4.546  13.594  -8.676  0.00  0.00           H
ATOM   1801  C  LMET X 116      -9.462  15.429  -7.895  0.00  0.00           C
ATOM   1802  O  LMET X 116      -9.527  15.097  -9.081  0.00  0.00           O
ATOM   1803  N  LMET X 117     -10.550  15.582  -7.126  0.00  0.00           N
ATOM   1804  H  LMET X 117     -10.391  15.822  -6.154  0.00  0.00           H
ATOM   1805  CA LMET X 117     -11.954  15.518  -7.576  0.00  0.00           C
ATOM   1806  HA LMET X 117     -12.561  15.384  -6.682  0.00  0.00           H
ATOM   1807  CB LMET X 117     -12.393  16.860  -8.189  0.00  0.00           C
ATOM   1808  HB2LMET X 117     -11.849  17.036  -9.117  0.00  0.00           H
ATOM   1809  HB3LMET X 117     -13.460  16.817  -8.411  0.00  0.00           H
ATOM   1810  CG LMET X 117     -12.132  18.019  -7.210  0.00  0.00           C
ATOM   1811  HG2LMET X 117     -12.424  17.698  -6.210  0.00  0.00           H
ATOM   1812  HG3LMET X 117     -11.062  18.222  -7.197  0.00  0.00           H
ATOM   1813  SD LMET X 117     -12.990  19.582  -7.539  0.00  0.00           S
ATOM   1814  CE LMET X 117     -12.497  19.845  -9.260  0.00  0.00           C
ATOM   1815  HE1LMET X 117     -12.958  19.090  -9.897  0.00  0.00           H
ATOM   1816  HE2LMET X 117     -12.824  20.830  -9.584  0.00  0.00           H
ATOM   1817  HE3LMET X 117     -11.414  19.779  -9.341  0.00  0.00           H
ATOM   1818  C  LMET X 117     -12.265  14.285  -8.447  0.00  0.00           C
ATOM   1819  O  LMET X 117     -12.778  14.381  -9.565  0.00  0.00           O
ATOM   1820  N  LLEU X 118     -11.876  13.114  -7.939  0.00  0.00           N
ATOM   1821  H  LLEU X 118     -11.421  13.127  -7.032  0.00  0.00           H
ATOM   1822  CA LLEU X 118     -12.037  11.811  -8.581  0.00  0.00           C
ATOM   1823  HA LLEU X 118     -11.754  11.915  -9.623  0.00  0.00           H
ATOM   1824  CB LLEU X 118     -11.079  10.800  -7.924  0.00  0.00           C
ATOM   1825  HB2LLEU X 118     -11.371  10.678  -6.880  0.00  0.00           H
ATOM   1826  HB3LLEU X 118     -11.195   9.835  -8.413  0.00  0.00           H
ATOM   1827  CG LLEU X 118      -9.593  11.209  -7.982  0.00  0.00           C
ATOM   1828  HG LLEU X 118      -9.459  12.192  -7.535  0.00  0.00           H
ATOM   1829  CD1LLEU X 118      -8.745  10.224  -7.189  0.00  0.00           C
ATOM   1830 HD11LLEU X 118      -8.823   9.224  -7.610  0.00  0.00           H
ATOM   1831 HD12LLEU X 118      -7.711  10.559  -7.213  0.00  0.00           H
ATOM   1832 HD13LLEU X 118      -9.077  10.203  -6.152  0.00  0.00           H
ATOM   1833  CD2LLEU X 118      -9.045  11.269  -9.406  0.00  0.00           C
ATOM   1834 HD21LLEU X 118      -9.581  12.033  -9.963  0.00  0.00           H
ATOM   1835 HD22LLEU X 118      -7.988  11.538  -9.385  0.00  0.00           H
ATOM   1836 HD23LLEU X 118      -9.159  10.306  -9.900  0.00  0.00           H
ATOM   1837  C  LLEU X 118     -13.495  11.320  -8.567  0.00  0.00           C
ATOM   1838  O  LLEU X 118     -14.302  11.709  -7.716  0.00  0.00           O
ATOM   1839  N  LGLN X 119     -13.837  10.438  -9.510  0.00  0.00           N
ATOM   1840  H  LGLN X 119     -13.123  10.104 -10.148  0.00  0.00           H
ATOM   1841  CA LGLN X 119     -15.204   9.930  -9.658  0.00  0.00           C
ATOM   1842  HA LGLN X 119     -15.854  10.802  -9.715  0.00  0.00           H
ATOM   1843  CB LGLN X 119     -15.353   9.132 -10.967  0.00  0.00           C
ATOM   1844  HB2LGLN X 119     -14.772   8.213 -10.894  0.00  0.00           H
ATOM   1845  HB3LGLN X 119     -16.399   8.853 -11.078  0.00  0.00           H
ATOM   1846  CG LGLN X 119     -14.928   9.878 -12.243  0.00  0.00           C
ATOM   1847  HG2LGLN X 119     -13.845   9.863 -12.330  0.00  0.00           H
ATOM   1848  HG3LGLN X 119     -15.333   9.354 -13.105  0.00  0.00           H
ATOM   1849  CD LGLN X 119     -15.397  11.325 -12.291  0.00  0.00           C
ATOM   1850  OE1LGLN X 119     -14.596  12.249 -12.363  0.00  0.00           O
ATOM   1851  NE2LGLN X 119     -16.681  11.584 -12.215  0.00  0.00           N
ATOM   1852 HE21LGLN X 119     -16.984  12.554 -12.235  0.00  0.00           H
ATOM   1853 HE22LGLN X 119     -17.384  10.853 -12.200  0.00  0.00           H
ATOM   1854  C  LGLN X 119     -15.652   9.077  -8.451  0.00  0.00           C
ATOM   1855  O  LGLN X 119     -14.808   8.469  -7.780  0.00  0.00           O
ATOM   1856  N  LPRO X 120     -16.967   8.976  -8.170  0.00  0.00           N
ATOM   1857  CD LPRO X 120     -18.030   9.768  -8.775  0.00  0.00           C
ATOM   1858  HD2LPRO X 120     -18.272   9.379  -9.764  0.00  0.00           H
ATOM   1859  HD3LPRO X 120     -17.758  10.822  -8.842  0.00  0.00           H
ATOM   1860  CG LPRO X 120     -19.232   9.619  -7.854  0.00  0.00           C
ATOM   1861  HG2LPRO X 120     -20.168   9.694  -8.406  0.00  0.00           H
ATOM   1862  HG3LPRO X 120     -19.183  10.371  -7.066  0.00  0.00           H
ATOM   1863  CB LPRO X 120     -19.033   8.231  -7.252  0.00  0.00           C
ATOM   1864  HB2LPRO X 120     -19.397   7.479  -7.953  0.00  0.00           H
ATOM   1865  HB3LPRO X 120     -19.540   8.142  -6.293  0.00  0.00           H
ATOM   1866  CA LPRO X 120     -17.513   8.125  -7.104  0.00  0.00           C
ATOM   1867  HA LPRO X 120     -17.221   8.546  -6.142  0.00  0.00           H
ATOM   1868  C  LPRO X 120     -17.045   6.662  -7.166  0.00  0.00           C
ATOM   1869  O  LPRO X 120     -16.795   6.054  -6.123  0.00  0.00           O
ATOM   1870  N  LGLU X 121     -16.863   6.130  -8.378  0.00  0.00           N
ATOM   1871  H  LGLU X 121     -17.198   6.668  -9.176  0.00  0.00           H
ATOM   1872  CA LGLU X 121     -16.284   4.816  -8.679  0.00  0.00           C
ATOM   1873  HA LGLU X 121     -15.888   4.395  -7.757  0.00  0.00           H
ATOM   1874  CB LGLU X 121     -17.366   3.854  -9.205  0.00  0.00           C
ATOM   1875  HB2LGLU X 121     -17.746   4.224 -10.158  0.00  0.00           H
ATOM   1876  HB3LGLU X 121     -16.902   2.882  -9.375  0.00  0.00           H
ATOM   1877  CG LGLU X 121     -18.544   3.644  -8.248  0.00  0.00           C
ATOM   1878  HG2LGLU X 121     -18.169   3.317  -7.277  0.00  0.00           H
ATOM   1879  HG3LGLU X 121     -19.085   4.582  -8.106  0.00  0.00           H
ATOM   1880  CD LGLU X 121     -19.501   2.592  -8.813  0.00  0.00           C
ATOM   1881  OE1LGLU X 121     -20.312   2.931  -9.706  0.00  0.00           O
ATOM   1882  OE2LGLU X 121     -19.461   1.424  -8.357  0.00  0.00           O
ATOM   1883  C  LGLU X 121     -15.085   4.938  -9.644  0.00  0.00           C
ATOM   1884  O  LGLU X 121     -15.035   4.282 -10.689  0.00  0.00           O
ATOM   1885  N  LGLN X 122     -14.124   5.811  -9.314  0.00  0.00           N
ATOM   1886  H  LGLN X 122     -14.269   6.382  -8.491  0.00  0.00           H
ATOM   1887  CA LGLN X 122     -12.889   6.033 -10.084  0.00  0.00           C
ATOM   1888  HA LGLN X 122     -13.156   6.502 -11.031  0.00  0.00           H
ATOM   1889  CB LGLN X 122     -11.992   7.010  -9.296  0.00  0.00           C
ATOM   1890  HB2LGLN X 122     -12.553   7.917  -9.078  0.00  0.00           H
ATOM   1891  HB3LGLN X 122     -11.750   6.547  -8.342  0.00  0.00           H
ATOM   1892  CG LGLN X 122     -10.661   7.393  -9.970  0.00  0.00           C
ATOM   1893  HG2LGLN X 122     -10.013   7.848  -9.222  0.00  0.00           H
ATOM   1894  HG3LGLN X 122     -10.153   6.496 -10.322  0.00  0.00           H
ATOM   1895  CD LGLN X 122     -10.801   8.389 -11.121  0.00  0.00           C
ATOM   1896  OE1LGLN X 122     -11.701   9.220 -11.170  0.00  0.00           O
ATOM   1897  NE2LGLN X 122      -9.898   8.362 -12.072  0.00  0.00           N
ATOM   1898 HE21LGLN X 122     -10.086   8.896 -12.912  0.00  0.00           H
ATOM   1899 HE22LGLN X 122      -9.090   7.751 -11.997  0.00  0.00           H
ATOM   1900  C  LGLN X 122     -12.154   4.712 -10.392  0.00  0.00           C
ATOM   1901  O  LGLN X 122     -11.947   3.885  -9.498  0.00  0.00           O
ATOM   1902  N  LLEU X 123     -11.738   4.521 -11.649  0.00  0.00           N
ATOM   1903  H  LLEU X 123     -11.918   5.247 -12.335  0.00  0.00           H
ATOM   1904  CA LLEU X 123     -10.996   3.335 -12.091  0.00  0.00           C
ATOM   1905  HA LLEU X 123     -11.463   2.454 -11.648  0.00  0.00           H
ATOM   1906  CB LLEU X 123     -11.114   3.213 -13.620  0.00  0.00           C
ATOM   1907  HB2LLEU X 123     -12.177   3.270 -13.862  0.00  0.00           H
ATOM   1908  HB3LLEU X 123     -10.621   4.062 -14.096  0.00  0.00           H
ATOM   1909  CG LLEU X 123     -10.561   1.900 -14.215  0.00  0.00           C
ATOM   1910  HG LLEU X 123     -10.917   1.056 -13.625  0.00  0.00           H
ATOM   1911  CD1LLEU X 123     -11.092   1.756 -15.637  0.00  0.00           C
ATOM   1912 HD11LLEU X 123     -10.739   2.579 -16.259  0.00  0.00           H
ATOM   1913 HD12LLEU X 123     -10.773   0.807 -16.060  0.00  0.00           H
ATOM   1914 HD13LLEU X 123     -12.177   1.760 -15.621  0.00  0.00           H
ATOM   1915  CD2LLEU X 123      -9.035   1.833 -14.326  0.00  0.00           C
ATOM   1916 HD21LLEU X 123      -8.581   1.690 -13.348  0.00  0.00           H
ATOM   1917 HD22LLEU X 123      -8.738   0.980 -14.937  0.00  0.00           H
ATOM   1918 HD23LLEU X 123      -8.654   2.746 -14.776  0.00  0.00           H
ATOM   1919  C  LLEU X 123      -9.543   3.394 -11.611  0.00  0.00           C
ATOM   1920  O  LLEU X 123      -8.787   4.291 -12.000  0.00  0.00           O
ATOM   1921  N  LCYS X 124      -9.151   2.419 -10.796  0.00  0.00           N
ATOM   1922  H  LCYS X 124      -9.808   1.690 -10.541  0.00  0.00           H
ATOM   1923  CA LCYS X 124      -7.846   2.333 -10.152  0.00  0.00           C
ATOM   1924  HA LCYS X 124      -7.192   3.104 -10.558  0.00  0.00           H
ATOM   1925  CB LCYS X 124      -8.029   2.602  -8.646  0.00  0.00           C
ATOM   1926  HB2LCYS X 124      -8.622   1.800  -8.203  0.00  0.00           H
ATOM   1927  HB3LCYS X 124      -7.052   2.615  -8.160  0.00  0.00           H
ATOM   1928  SG LCYS X 124      -8.852   4.195  -8.339  0.00  0.00           S
ATOM   1929  HG LCYS X 124     -10.071   3.831  -8.774  0.00  0.00           H
ATOM   1930  C  LCYS X 124      -7.160   0.977 -10.415  0.00  0.00           C
ATOM   1931  O  LCYS X 124      -7.745   0.049 -10.979  0.00  0.00           O
ATOM   1932  N  LTRP X 125      -5.909   0.864  -9.975  0.00  0.00           N
ATOM   1933  H  LTRP X 125      -5.483   1.687  -9.563  0.00  0.00           H
ATOM   1934  CA LTRP X 125      -5.081  -0.341 -10.042  0.00  0.00           C
ATOM   1935  HA LTRP X 125      -5.707  -1.202 -10.275  0.00  0.00           H
ATOM   1936  CB LTRP X 125      -4.037  -0.195 -11.155  0.00  0.00           C
ATOM   1937  HB2LTRP X 125      -3.557   0.781 -11.081  0.00  0.00           H
ATOM   1938  HB3LTRP X 125      -3.261  -0.947 -11.005  0.00  0.00           H
ATOM   1939  CG LTRP X 125      -4.568  -0.379 -12.539  0.00  0.00           C
ATOM   1940  CD1LTRP X 125      -5.156   0.574 -13.292  0.00  0.00           C
ATOM   1941  HD1LTRP X 125      -5.296   1.605 -12.992  0.00  0.00           H
ATOM   1942  NE1LTRP X 125      -5.527   0.041 -14.509  0.00  0.00           N
ATOM   1943  HE1LTRP X 125      -5.880   0.616 -15.266  0.00  0.00           H
ATOM   1944  CE2LTRP X 125      -5.242  -1.307 -14.581  0.00  0.00           C
ATOM   1945  CZ2LTRP X 125      -5.444  -2.287 -15.566  0.00  0.00           C
ATOM   1946  HZ2LTRP X 125      -5.938  -2.035 -16.494  0.00  0.00           H
ATOM   1947  CH2LTRP X 125      -4.984  -3.596 -15.332  0.00  0.00           C
ATOM   1948  HH2LTRP X 125      -5.130  -4.369 -16.074  0.00  0.00           H
ATOM   1949  CZ3LTRP X 125      -4.300  -3.899 -14.143  0.00  0.00           C
ATOM   1950  HZ3LTRP X 125      -3.915  -4.900 -13.990  0.00  0.00           H
ATOM   1951  CE3LTRP X 125      -4.107  -2.910 -13.161  0.00  0.00           C
ATOM   1952  HE3LTRP X 125      -3.576  -3.149 -12.251  0.00  0.00           H
ATOM   1953  CD2LTRP X 125      -4.593  -1.597 -13.343  0.00  0.00           C
ATOM   1954  C  LTRP X 125      -4.396  -0.608  -8.703  0.00  0.00           C
ATOM   1955  O  LTRP X 125      -3.984   0.327  -8.011  0.00  0.00           O
ATOM   1956  N  LILE X 126      -4.239  -1.891  -8.380  0.00  0.00           N
ATOM   1957  H  LILE X 126      -4.611  -2.585  -9.023  0.00  0.00           H
ATOM   1958  CA LILE X 126      -3.482  -2.402  -7.229  0.00  0.00           C
ATOM   1959  HA LILE X 126      -2.948  -1.574  -6.762  0.00  0.00           H
ATOM   1960  CB LILE X 126      -4.413  -3.024  -6.159  0.00  0.00           C
ATOM   1961  HB LILE X 126      -3.778  -3.506  -5.413  0.00  0.00           H
ATOM   1962  CG2LILE X 126      -5.172  -1.902  -5.439  0.00  0.00           C
ATOM   1963 HG21LILE X 126      -5.837  -1.398  -6.136  0.00  0.00           H
ATOM   1964 HG22LILE X 126      -5.752  -2.305  -4.610  0.00  0.00           H
ATOM   1965 HG23LILE X 126      -4.463  -1.181  -5.031  0.00  0.00           H
ATOM   1966  CG1LILE X 126      -5.366  -4.100  -6.737  0.00  0.00           C
ATOM   1967 HG12LILE X 126      -6.065  -3.638  -7.433  0.00  0.00           H
ATOM   1968 HG13LILE X 126      -4.782  -4.833  -7.293  0.00  0.00           H
ATOM   1969  CD1LILE X 126      -6.174  -4.859  -5.674  0.00  0.00           C
ATOM   1970 HD11LILE X 126      -6.901  -4.197  -5.205  0.00  0.00           H
ATOM   1971 HD12LILE X 126      -6.710  -5.681  -6.148  0.00  0.00           H
ATOM   1972 HD13LILE X 126      -5.509  -5.263  -4.911  0.00  0.00           H
ATOM   1973  C  LILE X 126      -2.421  -3.401  -7.698  0.00  0.00           C
ATOM   1974  O  LILE X 126      -2.608  -4.088  -8.703  0.00  0.00           O
ATOM   1975  N  LSER X 127      -1.312  -3.493  -6.962  0.00  0.00           N
ATOM   1976  H  LSER X 127      -1.226  -2.904  -6.145  0.00  0.00           H
ATOM   1977  CA LSER X 127      -0.247  -4.481  -7.189  0.00  0.00           C
ATOM   1978  HA LSER X 127      -0.685  -5.347  -7.679  0.00  0.00           H
ATOM   1979  CB LSER X 127       0.837  -3.925  -8.123  0.00  0.00           C
ATOM   1980  HB2LSER X 127       1.505  -4.738  -8.409  0.00  0.00           H
ATOM   1981  HB3LSER X 127       0.375  -3.528  -9.028  0.00  0.00           H
ATOM   1982  OG LSER X 127       1.598  -2.910  -7.491  0.00  0.00           O
ATOM   1983  HG LSER X 127       1.167  -2.061  -7.648  0.00  0.00           H
ATOM   1984  C  LSER X 127       0.362  -4.967  -5.868  0.00  0.00           C
ATOM   1985  O  LSER X 127       0.250  -4.279  -4.848  0.00  0.00           O
ATOM   1986  N  LGLY X 128       0.995  -6.142  -5.880  0.00  0.00           N
ATOM   1987  H  LGLY X 128       0.997  -6.687  -6.737  0.00  0.00           H
ATOM   1988  CA LGLY X 128       1.663  -6.712  -4.705  0.00  0.00           C
ATOM   1989  HA2LGLY X 128       2.523  -6.090  -4.454  0.00  0.00           H
ATOM   1990  HA3LGLY X 128       0.981  -6.694  -3.855  0.00  0.00           H
ATOM   1991  C  LGLY X 128       2.148  -8.155  -4.878  0.00  0.00           C
ATOM   1992  O  LGLY X 128       1.678  -8.895  -5.751  0.00  0.00           O
ATOM   1993  N  LTRP X 129       3.099  -8.561  -4.037  0.00  0.00           N
ATOM   1994  H  LTRP X 129       3.411  -7.894  -3.333  0.00  0.00           H
ATOM   1995  CA LTRP X 129       3.582  -9.943  -3.908  0.00  0.00           C
ATOM   1996  HA LTRP X 129       3.486 -10.445  -4.871  0.00  0.00           H
ATOM   1997  CB LTRP X 129       5.072  -9.953  -3.541  0.00  0.00           C
ATOM   1998  HB2LTRP X 129       5.215  -9.392  -2.617  0.00  0.00           H
ATOM   1999  HB3LTRP X 129       5.384 -10.980  -3.350  0.00  0.00           H
ATOM   2000  CG LTRP X 129       5.980  -9.390  -4.587  0.00  0.00           C
ATOM   2001  CD1LTRP X 129       6.526 -10.100  -5.600  0.00  0.00           C
ATOM   2002  HD1LTRP X 129       6.367 -11.161  -5.765  0.00  0.00           H
ATOM   2003  NE1LTRP X 129       7.285  -9.262  -6.393  0.00  0.00           N
ATOM   2004  HE1LTRP X 129       7.724  -9.561  -7.261  0.00  0.00           H
ATOM   2005  CE2LTRP X 129       7.239  -7.959  -5.944  0.00  0.00           C
ATOM   2006  CZ2LTRP X 129       7.796  -6.763  -6.423  0.00  0.00           C
ATOM   2007  HZ2LTRP X 129       8.408  -6.763  -7.311  0.00  0.00           H
ATOM   2008  CH2LTRP X 129       7.560  -5.570  -5.720  0.00  0.00           C
ATOM   2009  HH2LTRP X 129       7.998  -4.642  -6.063  0.00  0.00           H
ATOM   2010  CZ3LTRP X 129       6.753  -5.586  -4.566  0.00  0.00           C
ATOM   2011  HZ3LTRP X 129       6.569  -4.671  -4.018  0.00  0.00           H
ATOM   2012  CE3LTRP X 129       6.191  -6.790  -4.102  0.00  0.00           C
ATOM   2013  HE3LTRP X 129       5.588  -6.788  -3.204  0.00  0.00           H
ATOM   2014  CD2LTRP X 129       6.415  -8.008  -4.780  0.00  0.00           C
ATOM   2015  C  LTRP X 129       2.768 -10.772  -2.904  0.00  0.00           C
ATOM   2016  O  LTRP X 129       3.025 -11.964  -2.753  0.00  0.00           O
ATOM   2017  N  LGLY X 130       1.760 -10.197  -2.243  0.00  0.00           N
ATOM   2018  H  LGLY X 130       1.525  -9.228  -2.430  0.00  0.00           H
ATOM   2019  CA LGLY X 130       0.864 -10.937  -1.358  0.00  0.00           C
ATOM   2020  HA2LGLY X 130       1.454 -11.417  -0.579  0.00  0.00           H
ATOM   2021  HA3LGLY X 130       0.163 -10.249  -0.889  0.00  0.00           H
ATOM   2022  C  LGLY X 130       0.049 -12.015  -2.069  0.00  0.00           C
ATOM   2023  O  LGLY X 130       0.047 -12.124  -3.300  0.00  0.00           O
ATOM   2024  N  LALA X 131      -0.645 -12.824  -1.275  0.00  0.00           N
ATOM   2025  H  LALA X 131      -0.606 -12.645  -0.277  0.00  0.00           H
ATOM   2026  CA LALA X 131      -1.319 -14.035  -1.717  0.00  0.00           C
ATOM   2027  HA LALA X 131      -0.550 -14.708  -2.099  0.00  0.00           H
ATOM   2028  CB LALA X 131      -1.960 -14.702  -0.496  0.00  0.00           C
ATOM   2029  HB1LALA X 131      -2.738 -14.060  -0.084  0.00  0.00           H
ATOM   2030  HB2LALA X 131      -2.401 -15.654  -0.789  0.00  0.00           H
ATOM   2031  HB3LALA X 131      -1.203 -14.886   0.269  0.00  0.00           H
ATOM   2032  C  LALA X 131      -2.333 -13.803  -2.855  0.00  0.00           C
ATOM   2033  O  LALA X 131      -2.950 -12.738  -2.980  0.00  0.00           O
ATOM   2034  N  LTHR X 132      -2.497 -14.827  -3.691  0.00  0.00           N
ATOM   2035  H  LTHR X 132      -1.942 -15.667  -3.538  0.00  0.00           H
ATOM   2036  CA LTHR X 132      -3.422 -14.853  -4.838  0.00  0.00           C
ATOM   2037  HA LTHR X 132      -3.711 -13.834  -5.075  0.00  0.00           H
ATOM   2038  CB LTHR X 132      -2.721 -15.425  -6.075  0.00  0.00           C
ATOM   2039  HB LTHR X 132      -3.409 -15.391  -6.918  0.00  0.00           H
ATOM   2040  CG2LTHR X 132      -1.461 -14.633  -6.440  0.00  0.00           C
ATOM   2041 HG21LTHR X 132      -0.699 -14.743  -5.668  0.00  0.00           H
ATOM   2042 HG22LTHR X 132      -1.064 -14.981  -7.390  0.00  0.00           H
ATOM   2043 HG23LTHR X 132      -1.703 -13.577  -6.542  0.00  0.00           H
ATOM   2044  OG1LTHR X 132      -2.326 -16.758  -5.838  0.00  0.00           O
ATOM   2045  HG1LTHR X 132      -1.751 -17.013  -6.574  0.00  0.00           H
ATOM   2046  C  LTHR X 132      -4.732 -15.586  -4.531  0.00  0.00           C
ATOM   2047  O  LTHR X 132      -5.624 -15.675  -5.377  0.00  0.00           O
ATOM   2048  N  LGLU X 133      -4.887 -16.045  -3.289  0.00  0.00           N
ATOM   2049  H  LGLU X 133      -4.107 -15.940  -2.656  0.00  0.00           H
ATOM   2050  CA LGLU X 133      -6.109 -16.576  -2.689  0.00  0.00           C
ATOM   2051  HA LGLU X 133      -6.964 -16.014  -3.065  0.00  0.00           H
ATOM   2052  CB LGLU X 133      -6.291 -18.055  -3.067  0.00  0.00           C
ATOM   2053  HB2LGLU X 133      -7.278 -18.375  -2.742  0.00  0.00           H
ATOM   2054  HB3LGLU X 133      -6.250 -18.148  -4.152  0.00  0.00           H
ATOM   2055  CG LGLU X 133      -5.247 -18.995  -2.451  0.00  0.00           C
ATOM   2056  HG2LGLU X 133      -4.242 -18.626  -2.671  0.00  0.00           H
ATOM   2057  HG3LGLU X 133      -5.368 -19.028  -1.368  0.00  0.00           H
ATOM   2058  CD LGLU X 133      -5.412 -20.401  -3.021  0.00  0.00           C
ATOM   2059  OE1LGLU X 133      -6.399 -21.096  -2.668  0.00  0.00           O
ATOM   2060  OE2LGLU X 133      -4.550 -20.804  -3.836  0.00  0.00           O
ATOM   2061  C  LGLU X 133      -6.062 -16.395  -1.164  0.00  0.00           C
ATOM   2062  O  LGLU X 133      -4.991 -16.189  -0.586  0.00  0.00           O
ATOM   2063  N  LGLU X 134      -7.211 -16.495  -0.493  0.00  0.00           N
ATOM   2064  H  LGLU X 134      -8.063 -16.683  -1.006  0.00  0.00           H
ATOM   2065  CA LGLU X 134      -7.245 -16.470   0.975  0.00  0.00           C
ATOM   2066  HA LGLU X 134      -6.773 -15.538   1.291  0.00  0.00           H
ATOM   2067  CB LGLU X 134      -8.703 -16.445   1.469  0.00  0.00           C
ATOM   2068  HB2LGLU X 134      -9.269 -15.759   0.837  0.00  0.00           H
ATOM   2069  HB3LGLU X 134      -9.144 -17.438   1.376  0.00  0.00           H
ATOM   2070  CG LGLU X 134      -8.805 -15.965   2.926  0.00  0.00           C
ATOM   2071  HG2LGLU X 134      -8.313 -16.688   3.572  0.00  0.00           H
ATOM   2072  HG3LGLU X 134      -8.285 -15.010   3.012  0.00  0.00           H
ATOM   2073  CD LGLU X 134     -10.244 -15.752   3.404  0.00  0.00           C
ATOM   2074  OE1LGLU X 134     -10.552 -16.073   4.580  0.00  0.00           O
ATOM   2075  OE2LGLU X 134     -11.070 -15.230   2.622  0.00  0.00           O
ATOM   2076  C  LGLU X 134      -6.413 -17.629   1.572  0.00  0.00           C
ATOM   2077  O  LGLU X 134      -6.438 -18.755   1.059  0.00  0.00           O
ATOM   2078  N  LLYS X 135      -5.651 -17.344   2.641  0.00  0.00           N
ATOM   2079  H  LLYS X 135      -5.718 -16.402   3.024  0.00  0.00           H
ATOM   2080  CA LLYS X 135      -4.697 -18.262   3.307  0.00  0.00           C
ATOM   2081  HA LLYS X 135      -4.197 -17.689   4.088  0.00  0.00           H
ATOM   2082  CB LLYS X 135      -5.453 -19.406   4.011  0.00  0.00           C
ATOM   2083  HB2LLYS X 135      -5.996 -19.990   3.272  0.00  0.00           H
ATOM   2084  HB3LLYS X 135      -4.735 -20.064   4.504  0.00  0.00           H
ATOM   2085  CG LLYS X 135      -6.438 -18.914   5.072  0.00  0.00           C
ATOM   2086  HG2LLYS X 135      -5.869 -18.527   5.914  0.00  0.00           H
ATOM   2087  HG3LLYS X 135      -7.069 -18.124   4.674  0.00  0.00           H
ATOM   2088  CD LLYS X 135      -7.336 -20.055   5.544  0.00  0.00           C
ATOM   2089  HD2LLYS X 135      -7.902 -20.453   4.700  0.00  0.00           H
ATOM   2090  HD3LLYS X 135      -6.712 -20.845   5.963  0.00  0.00           H
ATOM   2091  CE LLYS X 135      -8.299 -19.525   6.605  0.00  0.00           C
ATOM   2092  HE2LLYS X 135      -7.717 -19.017   7.379  0.00  0.00           H
ATOM   2093  HE3LLYS X 135      -8.969 -18.792   6.144  0.00  0.00           H
ATOM   2094  NZ LLYS X 135      -9.077 -20.631   7.200  0.00  0.00           N
ATOM   2095  HZ1LLYS X 135      -8.448 -21.350   7.544  0.00  0.00           H
ATOM   2096  HZ2LLYS X 135      -9.681 -20.298   7.948  0.00  0.00           H
ATOM   2097  HZ3LLYS X 135      -9.647 -21.096   6.495  0.00  0.00           H
ATOM   2098  C  LLYS X 135      -3.540 -18.772   2.425  0.00  0.00           C
ATOM   2099  O  LLYS X 135      -2.856 -19.728   2.799  0.00  0.00           O
ATOM   2100  N  LGLY X 136      -3.302 -18.149   1.268  0.00  0.00           N
ATOM   2101  H  LGLY X 136      -3.924 -17.404   0.986  0.00  0.00           H
ATOM   2102  CA LGLY X 136      -2.165 -18.461   0.399  0.00  0.00           C
ATOM   2103  HA2LGLY X 136      -2.118 -19.538   0.248  0.00  0.00           H
ATOM   2104  HA3LGLY X 136      -2.322 -18.000  -0.576  0.00  0.00           H
ATOM   2105  C  LGLY X 136      -0.806 -17.997   0.947  0.00  0.00           C
ATOM   2106  O  LGLY X 136      -0.724 -17.246   1.923  0.00  0.00           O
ATOM   2107  N  LLYS X 137       0.272 -18.441   0.292  0.00  0.00           N
ATOM   2108  H  LLYS X 137       0.086 -19.048  -0.502  0.00  0.00           H
ATOM   2109  CA LLYS X 137       1.656 -17.954   0.480  0.00  0.00           C
ATOM   2110  HA LLYS X 137       1.772 -17.624   1.512  0.00  0.00           H
ATOM   2111  CB LLYS X 137       2.626 -19.129   0.221  0.00  0.00           C
ATOM   2112  HB2LLYS X 137       2.320 -19.963   0.854  0.00  0.00           H
ATOM   2113  HB3LLYS X 137       2.524 -19.442  -0.819  0.00  0.00           H
ATOM   2114  CG LLYS X 137       4.115 -18.838   0.503  0.00  0.00           C
ATOM   2115  HG2LLYS X 137       4.474 -18.072  -0.184  0.00  0.00           H
ATOM   2116  HG3LLYS X 137       4.225 -18.475   1.525  0.00  0.00           H
ATOM   2117  CD LLYS X 137       4.982 -20.095   0.317  0.00  0.00           C
ATOM   2118  HD2LLYS X 137       4.668 -20.852   1.035  0.00  0.00           H
ATOM   2119  HD3LLYS X 137       4.834 -20.481  -0.693  0.00  0.00           H
ATOM   2120  CE LLYS X 137       6.473 -19.784   0.519  0.00  0.00           C
ATOM   2121  HE2LLYS X 137       6.783 -19.052  -0.233  0.00  0.00           H
ATOM   2122  HE3LLYS X 137       6.612 -19.317   1.499  0.00  0.00           H
ATOM   2123  NZ LLYS X 137       7.314 -21.005   0.407  0.00  0.00           N
ATOM   2124  HZ1LLYS X 137       7.175 -21.469  -0.490  0.00  0.00           H
ATOM   2125  HZ2LLYS X 137       8.302 -20.783   0.494  0.00  0.00           H
ATOM   2126  HZ3LLYS X 137       7.076 -21.685   1.123  0.00  0.00           H
ATOM   2127  C  LLYS X 137       1.937 -16.747  -0.432  0.00  0.00           C
ATOM   2128  O  LLYS X 137       1.294 -16.606  -1.473  0.00  0.00           O
ATOM   2129  N  LTHR X 138       2.937 -15.930  -0.097  0.00  0.00           N
ATOM   2130  H  LTHR X 138       3.358 -16.028   0.816  0.00  0.00           H
ATOM   2131  CA LTHR X 138       3.539 -14.913  -0.985  0.00  0.00           C
ATOM   2132  HA LTHR X 138       2.881 -14.045  -1.034  0.00  0.00           H
ATOM   2133  CB LTHR X 138       4.883 -14.462  -0.389  0.00  0.00           C
ATOM   2134  HB LTHR X 138       5.506 -15.343  -0.242  0.00  0.00           H
ATOM   2135  CG2LTHR X 138       5.675 -13.453  -1.215  0.00  0.00           C
ATOM   2136 HG21LTHR X 138       5.103 -12.535  -1.341  0.00  0.00           H
ATOM   2137 HG22LTHR X 138       6.608 -13.226  -0.706  0.00  0.00           H
ATOM   2138 HG23LTHR X 138       5.926 -13.867  -2.189  0.00  0.00           H
ATOM   2139  OG1LTHR X 138       4.637 -13.867   0.859  0.00  0.00           O
ATOM   2140  HG1LTHR X 138       5.476 -13.872   1.357  0.00  0.00           H
ATOM   2141  C  LTHR X 138       3.769 -15.442  -2.409  0.00  0.00           C
ATOM   2142  O  LTHR X 138       4.258 -16.563  -2.600  0.00  0.00           O
ATOM   2143  N  LSER X 139       3.424 -14.641  -3.416  0.00  0.00           N
ATOM   2144  H  LSER X 139       3.095 -13.711  -3.176  0.00  0.00           H
ATOM   2145  CA LSER X 139       3.745 -14.884  -4.824  0.00  0.00           C
ATOM   2146  HA LSER X 139       3.592 -15.940  -5.043  0.00  0.00           H
ATOM   2147  CB LSER X 139       2.797 -14.083  -5.722  0.00  0.00           C
ATOM   2148  HB2LSER X 139       1.770 -14.400  -5.531  0.00  0.00           H
ATOM   2149  HB3LSER X 139       2.883 -13.020  -5.487  0.00  0.00           H
ATOM   2150  OG LSER X 139       3.103 -14.285  -7.093  0.00  0.00           O
ATOM   2151  HG LSER X 139       3.529 -13.449  -7.400  0.00  0.00           H
ATOM   2152  C  LSER X 139       5.206 -14.529  -5.114  0.00  0.00           C
ATOM   2153  O  LSER X 139       5.681 -13.452  -4.761  0.00  0.00           O
ATOM   2154  N  LGLU X 140       5.927 -15.423  -5.790  0.00  0.00           N
ATOM   2155  H  LGLU X 140       5.462 -16.253  -6.137  0.00  0.00           H
ATOM   2156  CA LGLU X 140       7.321 -15.195  -6.188  0.00  0.00           C
ATOM   2157  HA LGLU X 140       7.869 -14.835  -5.317  0.00  0.00           H
ATOM   2158  CB LGLU X 140       7.929 -16.546  -6.602  0.00  0.00           C
ATOM   2159  HB2LGLU X 140       7.792 -17.230  -5.763  0.00  0.00           H
ATOM   2160  HB3LGLU X 140       7.370 -16.953  -7.445  0.00  0.00           H
ATOM   2161  CG LGLU X 140       9.432 -16.522  -6.926  0.00  0.00           C
ATOM   2162  HG2LGLU X 140       9.948 -15.843  -6.250  0.00  0.00           H
ATOM   2163  HG3LGLU X 140       9.830 -17.521  -6.739  0.00  0.00           H
ATOM   2164  CD LGLU X 140       9.744 -16.170  -8.383  0.00  0.00           C
ATOM   2165  OE1LGLU X 140       9.154 -16.789  -9.296  0.00  0.00           O
ATOM   2166  OE2LGLU X 140      10.653 -15.345  -8.634  0.00  0.00           O
ATOM   2167  C  LGLU X 140       7.438 -14.107  -7.273  0.00  0.00           C
ATOM   2168  O  LGLU X 140       8.433 -13.388  -7.320  0.00  0.00           O
ATOM   2169  N  LVAL X 141       6.398 -13.929  -8.093  0.00  0.00           N
ATOM   2170  H  LVAL X 141       5.611 -14.550  -7.979  0.00  0.00           H
ATOM   2171  CA LVAL X 141       6.259 -12.829  -9.065  0.00  0.00           C
ATOM   2172  HA LVAL X 141       7.231 -12.351  -9.188  0.00  0.00           H
ATOM   2173  CB LVAL X 141       5.841 -13.354 -10.457  0.00  0.00           C
ATOM   2174  HB LVAL X 141       5.952 -12.533 -11.167  0.00  0.00           H
ATOM   2175  CG1LVAL X 141       6.739 -14.507 -10.931  0.00  0.00           C
ATOM   2176 HG11LVAL X 141       6.551 -15.407 -10.344  0.00  0.00           H
ATOM   2177 HG12LVAL X 141       6.534 -14.725 -11.979  0.00  0.00           H
ATOM   2178 HG13LVAL X 141       7.787 -14.241 -10.823  0.00  0.00           H
ATOM   2179  CG2LVAL X 141       4.388 -13.839 -10.523  0.00  0.00           C
ATOM   2180 HG21LVAL X 141       3.703 -13.009 -10.351  0.00  0.00           H
ATOM   2181 HG22LVAL X 141       4.183 -14.237 -11.516  0.00  0.00           H
ATOM   2182 HG23LVAL X 141       4.210 -14.621  -9.786  0.00  0.00           H
ATOM   2183  C  LVAL X 141       5.287 -11.753  -8.560  0.00  0.00           C
ATOM   2184  O  LVAL X 141       4.314 -12.068  -7.870  0.00  0.00           O
ATOM   2185  N  LLEU X 142       5.522 -10.490  -8.925  0.00  0.00           N
ATOM   2186  H  LLEU X 142       6.381 -10.283  -9.418  0.00  0.00           H
ATOM   2187  CA LLEU X 142       4.580  -9.384  -8.716  0.00  0.00           C
ATOM   2188  HA LLEU X 142       4.290  -9.370  -7.664  0.00  0.00           H
ATOM   2189  CB LLEU X 142       5.289  -8.055  -9.069  0.00  0.00           C
ATOM   2190  HB2LLEU X 142       6.182  -7.954  -8.460  0.00  0.00           H
ATOM   2191  HB3LLEU X 142       5.615  -8.109 -10.108  0.00  0.00           H
ATOM   2192  CG LLEU X 142       4.438  -6.779  -8.901  0.00  0.00           C
ATOM   2193  HG LLEU X 142       3.556  -6.843  -9.535  0.00  0.00           H
ATOM   2194  CD1LLEU X 142       3.981  -6.570  -7.461  0.00  0.00           C
ATOM   2195 HD11LLEU X 142       4.841  -6.538  -6.792  0.00  0.00           H
ATOM   2196 HD12LLEU X 142       3.433  -5.634  -7.377  0.00  0.00           H
ATOM   2197 HD13LLEU X 142       3.327  -7.385  -7.171  0.00  0.00           H
ATOM   2198  CD2LLEU X 142       5.240  -5.544  -9.313  0.00  0.00           C
ATOM   2199 HD21LLEU X 142       5.565  -5.641 -10.346  0.00  0.00           H
ATOM   2200 HD22LLEU X 142       4.615  -4.654  -9.233  0.00  0.00           H
ATOM   2201 HD23LLEU X 142       6.113  -5.429  -8.670  0.00  0.00           H
ATOM   2202  C  LLEU X 142       3.326  -9.582  -9.582  0.00  0.00           C
ATOM   2203  O  LLEU X 142       3.454  -9.783 -10.788  0.00  0.00           O
ATOM   2204  N  LASN X 143       2.129  -9.454  -9.003  0.00  0.00           N
ATOM   2205  H  LASN X 143       2.088  -9.269  -8.009  0.00  0.00           H
ATOM   2206  CA LASN X 143       0.861  -9.431  -9.747  0.00  0.00           C
ATOM   2207  HA LASN X 143       1.064  -9.570 -10.811  0.00  0.00           H
ATOM   2208  CB LASN X 143      -0.050 -10.592  -9.305  0.00  0.00           C
ATOM   2209  HB2LASN X 143      -0.416 -10.394  -8.300  0.00  0.00           H
ATOM   2210  HB3LASN X 143      -0.913 -10.649  -9.968  0.00  0.00           H
ATOM   2211  CG LASN X 143       0.634 -11.947  -9.323  0.00  0.00           C
ATOM   2212  OD1LASN X 143       1.003 -12.482 -10.356  0.00  0.00           O
ATOM   2213  ND2LASN X 143       0.833 -12.552  -8.176  0.00  0.00           N
ATOM   2214 HD21LASN X 143       1.382 -13.392  -8.173  0.00  0.00           H
ATOM   2215 HD22LASN X 143       0.528 -12.101  -7.319  0.00  0.00           H
ATOM   2216  C  LASN X 143       0.163  -8.067  -9.596  0.00  0.00           C
ATOM   2217  O  LASN X 143       0.393  -7.353  -8.614  0.00  0.00           O
ATOM   2218  N  LALA X 144      -0.709  -7.717 -10.546  0.00  0.00           N
ATOM   2219  H  LALA X 144      -0.820  -8.339 -11.342  0.00  0.00           H
ATOM   2220  CA LALA X 144      -1.501  -6.481 -10.533  0.00  0.00           C
ATOM   2221  HA LALA X 144      -1.642  -6.181  -9.497  0.00  0.00           H
ATOM   2222  CB LALA X 144      -0.709  -5.378 -11.252  0.00  0.00           C
ATOM   2223  HB1LALA X 144      -0.570  -5.639 -12.302  0.00  0.00           H
ATOM   2224  HB2LALA X 144      -1.248  -4.432 -11.190  0.00  0.00           H
ATOM   2225  HB3LALA X 144       0.269  -5.258 -10.787  0.00  0.00           H
ATOM   2226  C  LALA X 144      -2.907  -6.669 -11.140  0.00  0.00           C
ATOM   2227  O  LALA X 144      -3.106  -7.565 -11.966  0.00  0.00           O
ATOM   2228  N  LALA X 145      -3.872  -5.826 -10.745  0.00  0.00           N
ATOM   2229  H  LALA X 145      -3.629  -5.105 -10.072  0.00  0.00           H
ATOM   2230  CA LALA X 145      -5.278  -5.911 -11.170  0.00  0.00           C
ATOM   2231  HA LALA X 145      -5.315  -6.306 -12.187  0.00  0.00           H
ATOM   2232  CB LALA X 145      -6.007  -6.896 -10.245  0.00  0.00           C
ATOM   2233  HB1LALA X 145      -6.090  -6.477  -9.241  0.00  0.00           H
ATOM   2234  HB2LALA X 145      -7.005  -7.092 -10.638  0.00  0.00           H
ATOM   2235  HB3LALA X 145      -5.464  -7.836 -10.187  0.00  0.00           H
ATOM   2236  C  LALA X 145      -6.014  -4.553 -11.163  0.00  0.00           C
ATOM   2237  O  LALA X 145      -5.722  -3.687 -10.329  0.00  0.00           O
ATOM   2238  N  LLYS X 146      -7.011  -4.392 -12.050  0.00  0.00           N
ATOM   2239  H  LLYS X 146      -7.187  -5.159 -12.693  0.00  0.00           H
ATOM   2240  CA LLYS X 146      -7.959  -3.258 -12.049  0.00  0.00           C
ATOM   2241  HA LLYS X 146      -7.396  -2.333 -11.905  0.00  0.00           H
ATOM   2242  CB LLYS X 146      -8.707  -3.175 -13.401  0.00  0.00           C
ATOM   2243  HB2LLYS X 146      -7.976  -3.119 -14.209  0.00  0.00           H
ATOM   2244  HB3LLYS X 146      -9.284  -4.086 -13.541  0.00  0.00           H
ATOM   2245  CG LLYS X 146      -9.651  -1.956 -13.510  0.00  0.00           C
ATOM   2246  HG2LLYS X 146     -10.176  -1.788 -12.570  0.00  0.00           H
ATOM   2247  HG3LLYS X 146      -9.037  -1.076 -13.700  0.00  0.00           H
ATOM   2248  CD LLYS X 146     -10.718  -2.070 -14.617  0.00  0.00           C
ATOM   2249  HD2LLYS X 146     -11.147  -1.082 -14.777  0.00  0.00           H
ATOM   2250  HD3LLYS X 146     -10.249  -2.398 -15.546  0.00  0.00           H
ATOM   2251  CE LLYS X 146     -11.861  -3.024 -14.229  0.00  0.00           C
ATOM   2252  HE2LLYS X 146     -11.457  -4.035 -14.130  0.00  0.00           H
ATOM   2253  HE3LLYS X 146     -12.255  -2.723 -13.256  0.00  0.00           H
ATOM   2254  NZ LLYS X 146     -12.970  -3.029 -15.220  0.00  0.00           N
ATOM   2255  HZ1LLYS X 146     -12.645  -3.338 -16.130  0.00  0.00           H
ATOM   2256  HZ2LLYS X 146     -13.725  -3.654 -14.941  0.00  0.00           H
ATOM   2257  HZ3LLYS X 146     -13.389  -2.106 -15.329  0.00  0.00           H
ATOM   2258  C  LLYS X 146      -8.961  -3.408 -10.900  0.00  0.00           C
ATOM   2259  O  LLYS X 146      -9.628  -4.441 -10.807  0.00  0.00           O
ATOM   2260  N  LVAL X 147      -9.158  -2.350 -10.116  0.00  0.00           N
ATOM   2261  H  LVAL X 147      -8.603  -1.519 -10.305  0.00  0.00           H
ATOM   2262  CA LVAL X 147     -10.224  -2.225  -9.103  0.00  0.00           C
ATOM   2263  HA LVAL X 147     -11.011  -2.943  -9.330  0.00  0.00           H
ATOM   2264  CB LVAL X 147      -9.726  -2.524  -7.673  0.00  0.00           C
ATOM   2265  HB LVAL X 147     -10.551  -2.320  -6.992  0.00  0.00           H
ATOM   2266  CG1LVAL X 147      -9.356  -4.000  -7.500  0.00  0.00           C
ATOM   2267 HG11LVAL X 147      -8.487  -4.249  -8.110  0.00  0.00           H
ATOM   2268 HG12LVAL X 147      -9.125  -4.203  -6.454  0.00  0.00           H
ATOM   2269 HG13LVAL X 147     -10.193  -4.630  -7.798  0.00  0.00           H
ATOM   2270  CG2LVAL X 147      -8.539  -1.658  -7.228  0.00  0.00           C
ATOM   2271 HG21LVAL X 147      -8.810  -0.603  -7.251  0.00  0.00           H
ATOM   2272 HG22LVAL X 147      -8.262  -1.918  -6.206  0.00  0.00           H
ATOM   2273 HG23LVAL X 147      -7.683  -1.823  -7.882  0.00  0.00           H
ATOM   2274  C  LVAL X 147     -10.854  -0.834  -9.171  0.00  0.00           C
ATOM   2275  O  LVAL X 147     -10.160   0.158  -9.372  0.00  0.00           O
ATOM   2276  N  LLEU X 148     -12.172  -0.730  -9.013  0.00  0.00           N
ATOM   2277  H  LLEU X 148     -12.714  -1.558  -8.809  0.00  0.00           H
ATOM   2278  CA LLEU X 148     -12.840   0.572  -8.896  0.00  0.00           C
ATOM   2279  HA LLEU X 148     -12.234   1.345  -9.369  0.00  0.00           H
ATOM   2280  CB LLEU X 148     -14.201   0.553  -9.613  0.00  0.00           C
ATOM   2281  HB2LLEU X 148     -14.703  -0.398  -9.426  0.00  0.00           H
ATOM   2282  HB3LLEU X 148     -14.817   1.342  -9.181  0.00  0.00           H
ATOM   2283  CG LLEU X 148     -14.121   0.822 -11.128  0.00  0.00           C
ATOM   2284  HG LLEU X 148     -13.624   1.776 -11.296  0.00  0.00           H
ATOM   2285  CD1LLEU X 148     -13.377  -0.260 -11.918  0.00  0.00           C
ATOM   2286 HD11LLEU X 148     -13.817  -1.234 -11.712  0.00  0.00           H
ATOM   2287 HD12LLEU X 148     -13.455  -0.050 -12.985  0.00  0.00           H
ATOM   2288 HD13LLEU X 148     -12.323  -0.261 -11.647  0.00  0.00           H
ATOM   2289  CD2LLEU X 148     -15.540   0.923 -11.675  0.00  0.00           C
ATOM   2290 HD21LLEU X 148     -16.047   1.778 -11.233  0.00  0.00           H
ATOM   2291 HD22LLEU X 148     -15.515   1.060 -12.757  0.00  0.00           H
ATOM   2292 HD23LLEU X 148     -16.095   0.018 -11.434  0.00  0.00           H
ATOM   2293  C  LLEU X 148     -12.976   0.966  -7.422  0.00  0.00           C
ATOM   2294  O  LLEU X 148     -13.053   0.104  -6.542  0.00  0.00           O
ATOM   2295  N  LLEU X 149     -13.036   2.271  -7.148  0.00  0.00           N
ATOM   2296  H  LLEU X 149     -12.904   2.933  -7.905  0.00  0.00           H
ATOM   2297  CA LLEU X 149     -13.422   2.758  -5.822  0.00  0.00           C
ATOM   2298  HA LLEU X 149     -12.814   2.238  -5.081  0.00  0.00           H
ATOM   2299  CB LLEU X 149     -13.160   4.268  -5.672  0.00  0.00           C
ATOM   2300  HB2LLEU X 149     -13.822   4.813  -6.347  0.00  0.00           H
ATOM   2301  HB3LLEU X 149     -13.426   4.548  -4.651  0.00  0.00           H
ATOM   2302  CG LLEU X 149     -11.712   4.721  -5.937  0.00  0.00           C
ATOM   2303  HG LLEU X 149     -11.519   4.680  -7.006  0.00  0.00           H
ATOM   2304  CD1LLEU X 149     -11.541   6.166  -5.465  0.00  0.00           C
ATOM   2305 HD11LLEU X 149     -11.654   6.224  -4.382  0.00  0.00           H
ATOM   2306 HD12LLEU X 149     -10.552   6.529  -5.743  0.00  0.00           H
ATOM   2307 HD13LLEU X 149     -12.293   6.802  -5.934  0.00  0.00           H
ATOM   2308  CD2LLEU X 149     -10.670   3.857  -5.227  0.00  0.00           C
ATOM   2309 HD21LLEU X 149     -10.611   2.881  -5.708  0.00  0.00           H
ATOM   2310 HD22LLEU X 149      -9.688   4.326  -5.293  0.00  0.00           H
ATOM   2311 HD23LLEU X 149     -10.947   3.724  -4.184  0.00  0.00           H
ATOM   2312  C  LLEU X 149     -14.889   2.417  -5.516  0.00  0.00           C
ATOM   2313  O  LLEU X 149     -15.740   2.388  -6.409  0.00  0.00           O
ATOM   2314  N  LILE X 150     -15.188   2.182  -4.240  0.00  0.00           N
ATOM   2315  H  LILE X 150     -14.431   2.237  -3.563  0.00  0.00           H
ATOM   2316  CA LILE X 150     -16.544   1.976  -3.725  0.00  0.00           C
ATOM   2317  HA LILE X 150     -17.248   1.992  -4.556  0.00  0.00           H
ATOM   2318  CB LILE X 150     -16.675   0.593  -3.045  0.00  0.00           C
ATOM   2319  HB LILE X 150     -15.872   0.495  -2.313  0.00  0.00           H
ATOM   2320  CG2LILE X 150     -18.021   0.455  -2.304  0.00  0.00           C
ATOM   2321 HG21LILE X 150     -18.843   0.541  -3.015  0.00  0.00           H
ATOM   2322 HG22LILE X 150     -18.081  -0.507  -1.797  0.00  0.00           H
ATOM   2323 HG23LILE X 150     -18.122   1.229  -1.544  0.00  0.00           H
ATOM   2324  CG1LILE X 150     -16.520  -0.529  -4.101  0.00  0.00           C
ATOM   2325 HG12LILE X 150     -17.367  -0.503  -4.788  0.00  0.00           H
ATOM   2326 HG13LILE X 150     -15.615  -0.358  -4.685  0.00  0.00           H
ATOM   2327  CD1LILE X 150     -16.403  -1.938  -3.508  0.00  0.00           C
ATOM   2328 HD11LILE X 150     -17.323  -2.224  -3.000  0.00  0.00           H
ATOM   2329 HD12LILE X 150     -16.224  -2.650  -4.311  0.00  0.00           H
ATOM   2330 HD13LILE X 150     -15.567  -1.969  -2.810  0.00  0.00           H
ATOM   2331  C  LILE X 150     -16.893   3.152  -2.810  0.00  0.00           C
ATOM   2332  O  LILE X 150     -16.137   3.491  -1.896  0.00  0.00           O
ATOM   2333  N  LGLU X 151     -18.049   3.774  -3.047  0.00  0.00           N
ATOM   2334  H  LGLU X 151     -18.645   3.414  -3.783  0.00  0.00           H
ATOM   2335  CA LGLU X 151     -18.496   4.951  -2.299  0.00  0.00           C
ATOM   2336  HA LGLU X 151     -17.769   5.747  -2.447  0.00  0.00           H
ATOM   2337  CB LGLU X 151     -19.863   5.432  -2.815  0.00  0.00           C
ATOM   2338  HB2LGLU X 151     -20.564   4.595  -2.807  0.00  0.00           H
ATOM   2339  HB3LGLU X 151     -20.236   6.191  -2.128  0.00  0.00           H
ATOM   2340  CG LGLU X 151     -19.809   6.030  -4.230  0.00  0.00           C
ATOM   2341  HG2LGLU X 151     -19.160   6.908  -4.214  0.00  0.00           H
ATOM   2342  HG3LGLU X 151     -19.380   5.300  -4.918  0.00  0.00           H
ATOM   2343  CD LGLU X 151     -21.202   6.441  -4.731  0.00  0.00           C
ATOM   2344  OE1LGLU X 151     -21.975   7.070  -3.971  0.00  0.00           O
ATOM   2345  OE2LGLU X 151     -21.570   6.112  -5.884  0.00  0.00           O
ATOM   2346  C  LGLU X 151     -18.574   4.654  -0.796  0.00  0.00           C
ATOM   2347  O  LGLU X 151     -19.157   3.647  -0.391  0.00  0.00           O
ATOM   2348  N  LTHR X 152     -18.019   5.526   0.052  0.00  0.00           N
ATOM   2349  H  LTHR X 152     -17.554   6.349  -0.315  0.00  0.00           H
ATOM   2350  CA LTHR X 152     -17.991   5.301   1.510  0.00  0.00           C
ATOM   2351  HA LTHR X 152     -17.472   4.361   1.692  0.00  0.00           H
ATOM   2352  CB LTHR X 152     -17.183   6.397   2.223  0.00  0.00           C
ATOM   2353  HB LTHR X 152     -17.528   7.383   1.910  0.00  0.00           H
ATOM   2354  CG2LTHR X 152     -17.245   6.306   3.747  0.00  0.00           C
ATOM   2355 HG21LTHR X 152     -16.988   5.300   4.074  0.00  0.00           H
ATOM   2356 HG22LTHR X 152     -16.557   7.021   4.194  0.00  0.00           H
ATOM   2357 HG23LTHR X 152     -18.248   6.555   4.094  0.00  0.00           H
ATOM   2358  OG1LTHR X 152     -15.833   6.223   1.850  0.00  0.00           O
ATOM   2359  HG1LTHR X 152     -15.291   6.734   2.481  0.00  0.00           H
ATOM   2360  C  LTHR X 152     -19.395   5.133   2.102  0.00  0.00           C
ATOM   2361  O  LTHR X 152     -19.589   4.246   2.928  0.00  0.00           O
ATOM   2362  N  LGLN X 153     -20.404   5.854   1.604  0.00  0.00           N
ATOM   2363  H  LGLN X 153     -20.174   6.603   0.958  0.00  0.00           H
ATOM   2364  CA LGLN X 153     -21.812   5.668   1.988  0.00  0.00           C
ATOM   2365  HA LGLN X 153     -21.895   5.838   3.063  0.00  0.00           H
ATOM   2366  CB LGLN X 153     -22.635   6.749   1.271  0.00  0.00           C
ATOM   2367  HB2LGLN X 153     -22.252   7.727   1.559  0.00  0.00           H
ATOM   2368  HB3LGLN X 153     -22.486   6.635   0.198  0.00  0.00           H
ATOM   2369  CG LGLN X 153     -24.142   6.717   1.571  0.00  0.00           C
ATOM   2370  HG2LGLN X 153     -24.536   5.709   1.444  0.00  0.00           H
ATOM   2371  HG3LGLN X 153     -24.313   7.025   2.604  0.00  0.00           H
ATOM   2372  CD LGLN X 153     -24.912   7.621   0.617  0.00  0.00           C
ATOM   2373  OE1LGLN X 153     -25.088   7.331  -0.559  0.00  0.00           O
ATOM   2374  NE2LGLN X 153     -25.381   8.769   1.044  0.00  0.00           N
ATOM   2375 HE21LGLN X 153     -25.990   9.288   0.437  0.00  0.00           H
ATOM   2376 HE22LGLN X 153     -25.244   9.044   2.015  0.00  0.00           H
ATOM   2377  C  LGLN X 153     -22.349   4.246   1.692  0.00  0.00           C
ATOM   2378  O  LGLN X 153     -23.098   3.687   2.504  0.00  0.00           O
ATOM   2379  N  LARG X 154     -21.952   3.636   0.562  0.00  0.00           N
ATOM   2380  H  LARG X 154     -21.319   4.147  -0.041  0.00  0.00           H
ATOM   2381  CA LARG X 154     -22.230   2.224   0.219  0.00  0.00           C
ATOM   2382  HA LARG X 154     -23.275   2.002   0.446  0.00  0.00           H
ATOM   2383  CB LARG X 154     -22.021   2.015  -1.303  0.00  0.00           C
ATOM   2384  HB2LARG X 154     -22.841   2.507  -1.828  0.00  0.00           H
ATOM   2385  HB3LARG X 154     -21.094   2.498  -1.612  0.00  0.00           H
ATOM   2386  CG LARG X 154     -21.948   0.542  -1.755  0.00  0.00           C
ATOM   2387  HG2LARG X 154     -21.023   0.110  -1.370  0.00  0.00           H
ATOM   2388  HG3LARG X 154     -22.783  -0.020  -1.334  0.00  0.00           H
ATOM   2389  CD LARG X 154     -21.936   0.387  -3.290  0.00  0.00           C
ATOM   2390  HD2LARG X 154     -21.473   1.267  -3.741  0.00  0.00           H
ATOM   2391  HD3LARG X 154     -21.326  -0.480  -3.547  0.00  0.00           H
ATOM   2392  NE LARG X 154     -23.295   0.196  -3.835  0.00  0.00           N
ATOM   2393  HE LARG X 154     -24.047   0.106  -3.160  0.00  0.00           H
ATOM   2394  CZ LARG X 154     -23.642  -0.024  -5.092  0.00  0.00           C
ATOM   2395  NH1LARG X 154     -22.785  -0.201  -6.053  0.00  0.00           N
ATOM   2396 HH11LARG X 154     -21.788  -0.179  -5.870  0.00  0.00           H
ATOM   2397 HH12LARG X 154     -23.105  -0.535  -6.954  0.00  0.00           H
ATOM   2398  NH2LARG X 154     -24.900  -0.074  -5.425  0.00  0.00           N
ATOM   2399 HH21LARG X 154     -25.608   0.048  -4.712  0.00  0.00           H
ATOM   2400 HH22LARG X 154     -25.156  -0.050  -6.403  0.00  0.00           H
ATOM   2401  C  LARG X 154     -21.390   1.272   1.077  0.00  0.00           C
ATOM   2402  O  LARG X 154     -21.916   0.279   1.575  0.00  0.00           O
ATOM   2403  N  LCYX X 155     -20.113   1.576   1.298  0.00  0.00           N
ATOM   2404  H  LCYX X 155     -19.743   2.406   0.847  0.00  0.00           H
ATOM   2405  CA LCYX X 155     -19.198   0.724   2.062  0.00  0.00           C
ATOM   2406  HA LCYX X 155     -19.284  -0.288   1.666  0.00  0.00           H
ATOM   2407  CB LCYX X 155     -17.761   1.202   1.810  0.00  0.00           C
ATOM   2408  HB2LCYX X 155     -17.668   1.549   0.780  0.00  0.00           H
ATOM   2409  HB3LCYX X 155     -17.541   2.043   2.468  0.00  0.00           H
ATOM   2410  SG LCYX X 155     -16.525  -0.095   2.062  0.00  0.00           S
ATOM   2411  C  LCYX X 155     -19.550   0.658   3.567  0.00  0.00           C
ATOM   2412  O  LCYX X 155     -19.518  -0.415   4.166  0.00  0.00           O
ATOM   2413  N  LASN X 156     -19.992   1.771   4.162  0.00  0.00           N
ATOM   2414  H  LASN X 156     -19.952   2.637   3.635  0.00  0.00           H
ATOM   2415  CA LASN X 156     -20.528   1.844   5.527  0.00  0.00           C
ATOM   2416  HA LASN X 156     -19.895   1.226   6.168  0.00  0.00           H
ATOM   2417  CB LASN X 156     -20.475   3.310   6.028  0.00  0.00           C
ATOM   2418  HB2LASN X 156     -20.741   3.997   5.225  0.00  0.00           H
ATOM   2419  HB3LASN X 156     -21.195   3.465   6.830  0.00  0.00           H
ATOM   2420  CG LASN X 156     -19.122   3.685   6.597  0.00  0.00           C
ATOM   2421  OD1LASN X 156     -18.416   2.847   7.131  0.00  0.00           O
ATOM   2422  ND2LASN X 156     -18.734   4.935   6.571  0.00  0.00           N
ATOM   2423 HD21LASN X 156     -17.806   5.143   6.920  0.00  0.00           H
ATOM   2424 HD22LASN X 156     -19.332   5.669   6.194  0.00  0.00           H
ATOM   2425  C  LASN X 156     -21.941   1.253   5.688  0.00  0.00           C
ATOM   2426  O  LASN X 156     -22.474   1.275   6.800  0.00  0.00           O
ATOM   2427  N  LSER X 157     -22.575   0.735   4.629  0.00  0.00           N
ATOM   2428  H  LSER X 157     -22.090   0.689   3.745  0.00  0.00           H
ATOM   2429  CA LSER X 157     -23.865   0.042   4.755  0.00  0.00           C
ATOM   2430  HA LSER X 157     -24.564   0.719   5.248  0.00  0.00           H
ATOM   2431  CB LSER X 157     -24.456  -0.308   3.385  0.00  0.00           C
ATOM   2432  HB2LSER X 157     -25.476  -0.670   3.523  0.00  0.00           H
ATOM   2433  HB3LSER X 157     -24.484   0.581   2.754  0.00  0.00           H
ATOM   2434  OG LSER X 157     -23.706  -1.317   2.750  0.00  0.00           O
ATOM   2435  HG LSER X 157     -22.975  -0.883   2.269  0.00  0.00           H
ATOM   2436  C  LSER X 157     -23.742  -1.218   5.622  0.00  0.00           C
ATOM   2437  O  LSER X 157     -22.691  -1.866   5.676  0.00  0.00           O
ATOM   2438  N  LARG X 158     -24.835  -1.592   6.299  0.00  0.00           N
ATOM   2439  H  LARG X 158     -25.668  -1.016   6.222  0.00  0.00           H
ATOM   2440  CA LARG X 158     -24.872  -2.733   7.228  0.00  0.00           C
ATOM   2441  HA LARG X 158     -24.155  -2.551   8.027  0.00  0.00           H
ATOM   2442  CB LARG X 158     -26.275  -2.807   7.851  0.00  0.00           C
ATOM   2443  HB2LARG X 158     -26.485  -1.860   8.350  0.00  0.00           H
ATOM   2444  HB3LARG X 158     -27.015  -2.960   7.064  0.00  0.00           H
ATOM   2445  CG LARG X 158     -26.398  -3.939   8.878  0.00  0.00           C
ATOM   2446  HG2LARG X 158     -26.267  -4.899   8.377  0.00  0.00           H
ATOM   2447  HG3LARG X 158     -25.627  -3.830   9.638  0.00  0.00           H
ATOM   2448  CD LARG X 158     -27.769  -3.933   9.551  0.00  0.00           C
ATOM   2449  HD2LARG X 158     -27.887  -3.019  10.137  0.00  0.00           H
ATOM   2450  HD3LARG X 158     -28.538  -3.962   8.777  0.00  0.00           H
ATOM   2451  NE LARG X 158     -27.900  -5.109  10.420  0.00  0.00           N
ATOM   2452  HE LARG X 158     -27.055  -5.636  10.608  0.00  0.00           H
ATOM   2453  CZ LARG X 158     -29.005  -5.612  10.924  0.00  0.00           C
ATOM   2454  NH1LARG X 158     -30.162  -5.029  10.795  0.00  0.00           N
ATOM   2455 HH11LARG X 158     -30.220  -4.134  10.309  0.00  0.00           H
ATOM   2456 HH12LARG X 158     -30.977  -5.357  11.291  0.00  0.00           H
ATOM   2457  NH2LARG X 158     -28.935  -6.751  11.548  0.00  0.00           N
ATOM   2458 HH21LARG X 158     -28.040  -7.219  11.594  0.00  0.00           H
ATOM   2459 HH22LARG X 158     -29.770  -7.240  11.833  0.00  0.00           H
ATOM   2460  C  LARG X 158     -24.457  -4.057   6.579  0.00  0.00           C
ATOM   2461  O  LARG X 158     -23.851  -4.892   7.243  0.00  0.00           O
ATOM   2462  N  LTYR X 159     -24.767  -4.242   5.296  0.00  0.00           N
ATOM   2463  H  LTYR X 159     -25.216  -3.486   4.804  0.00  0.00           H
ATOM   2464  CA LTYR X 159     -24.437  -5.444   4.523  0.00  0.00           C
ATOM   2465  HA LTYR X 159     -24.459  -6.295   5.203  0.00  0.00           H
ATOM   2466  CB LTYR X 159     -25.537  -5.697   3.479  0.00  0.00           C
ATOM   2467  HB2LTYR X 159     -25.256  -6.550   2.861  0.00  0.00           H
ATOM   2468  HB3LTYR X 159     -26.442  -5.989   4.013  0.00  0.00           H
ATOM   2469  CG LTYR X 159     -25.876  -4.523   2.579  0.00  0.00           C
ATOM   2470  CD1LTYR X 159     -26.958  -3.678   2.902  0.00  0.00           C
ATOM   2471  HD1LTYR X 159     -27.546  -3.873   3.788  0.00  0.00           H
ATOM   2472  CE1LTYR X 159     -27.292  -2.601   2.057  0.00  0.00           C
ATOM   2473  HE1LTYR X 159     -28.135  -1.969   2.287  0.00  0.00           H
ATOM   2474  CZ LTYR X 159     -26.536  -2.365   0.889  0.00  0.00           C
ATOM   2475  OH LTYR X 159     -26.860  -1.332   0.066  0.00  0.00           O
ATOM   2476  HH LTYR X 159     -27.590  -0.792   0.419  0.00  0.00           H
ATOM   2477  CE2LTYR X 159     -25.455  -3.213   0.565  0.00  0.00           C
ATOM   2478  HE2LTYR X 159     -24.878  -3.026  -0.329  0.00  0.00           H
ATOM   2479  CD2LTYR X 159     -25.129  -4.293   1.409  0.00  0.00           C
ATOM   2480  HD2LTYR X 159     -24.307  -4.952   1.159  0.00  0.00           H
ATOM   2481  C  LTYR X 159     -23.015  -5.444   3.922  0.00  0.00           C
ATOM   2482  O  LTYR X 159     -22.653  -6.401   3.241  0.00  0.00           O
ATOM   2483  N  LVAL X 160     -22.192  -4.420   4.190  0.00  0.00           N
ATOM   2484  H  LVAL X 160     -22.557  -3.643   4.729  0.00  0.00           H
ATOM   2485  CA LVAL X 160     -20.759  -4.373   3.838  0.00  0.00           C
ATOM   2486  HA LVAL X 160     -20.473  -5.335   3.418  0.00  0.00           H
ATOM   2487  CB LVAL X 160     -20.470  -3.331   2.730  0.00  0.00           C
ATOM   2488  HB LVAL X 160     -20.789  -2.348   3.074  0.00  0.00           H
ATOM   2489  CG1LVAL X 160     -18.984  -3.266   2.345  0.00  0.00           C
ATOM   2490 HG11LVAL X 160     -18.629  -4.256   2.067  0.00  0.00           H
ATOM   2491 HG12LVAL X 160     -18.842  -2.590   1.503  0.00  0.00           H
ATOM   2492 HG13LVAL X 160     -18.384  -2.895   3.173  0.00  0.00           H
ATOM   2493  CG2LVAL X 160     -21.248  -3.648   1.445  0.00  0.00           C
ATOM   2494 HG21LVAL X 160     -22.317  -3.608   1.642  0.00  0.00           H
ATOM   2495 HG22LVAL X 160     -21.019  -2.909   0.678  0.00  0.00           H
ATOM   2496 HG23LVAL X 160     -20.981  -4.642   1.085  0.00  0.00           H
ATOM   2497  C  LVAL X 160     -19.914  -4.234   5.114  0.00  0.00           C
ATOM   2498  O  LVAL X 160     -19.616  -5.249   5.755  0.00  0.00           O
ATOM   2499  N  LTYR X 161     -19.576  -3.007   5.529  0.00  0.00           N
ATOM   2500  H  LTYR X 161     -19.838  -2.215   4.950  0.00  0.00           H
ATOM   2501  CA LTYR X 161     -18.691  -2.720   6.667  0.00  0.00           C
ATOM   2502  HA LTYR X 161     -18.572  -3.634   7.244  0.00  0.00           H
ATOM   2503  CB LTYR X 161     -17.291  -2.304   6.166  0.00  0.00           C
ATOM   2504  HB2LTYR X 161     -17.401  -1.437   5.515  0.00  0.00           H
ATOM   2505  HB3LTYR X 161     -16.694  -1.986   7.019  0.00  0.00           H
ATOM   2506  CG LTYR X 161     -16.469  -3.370   5.453  0.00  0.00           C
ATOM   2507  CD1LTYR X 161     -16.423  -4.695   5.934  0.00  0.00           C
ATOM   2508  HD1LTYR X 161     -17.008  -4.990   6.792  0.00  0.00           H
ATOM   2509  CE1LTYR X 161     -15.591  -5.646   5.319  0.00  0.00           C
ATOM   2510  HE1LTYR X 161     -15.552  -6.653   5.692  0.00  0.00           H
ATOM   2511  CZ LTYR X 161     -14.765  -5.276   4.241  0.00  0.00           C
ATOM   2512  OH LTYR X 161     -13.940  -6.199   3.679  0.00  0.00           O
ATOM   2513  HH LTYR X 161     -13.442  -5.809   2.931  0.00  0.00           H
ATOM   2514  CE2LTYR X 161     -14.800  -3.950   3.762  0.00  0.00           C
ATOM   2515  HE2LTYR X 161     -14.151  -3.647   2.955  0.00  0.00           H
ATOM   2516  CD2LTYR X 161     -15.653  -3.006   4.364  0.00  0.00           C
ATOM   2517  HD2LTYR X 161     -15.651  -1.987   4.008  0.00  0.00           H
ATOM   2518  C  LTYR X 161     -19.272  -1.732   7.696  0.00  0.00           C
ATOM   2519  O  LTYR X 161     -18.539  -1.277   8.565  0.00  0.00           O
ATOM   2520  N  LASP X 162     -20.578  -1.441   7.660  0.00  0.00           N
ATOM   2521  H  LASP X 162     -21.101  -1.792   6.865  0.00  0.00           H
ATOM   2522  CA LASP X 162     -21.379  -1.052   8.839  0.00  0.00           C
ATOM   2523  HA LASP X 162     -22.285  -0.582   8.458  0.00  0.00           H
ATOM   2524  CB LASP X 162     -21.824  -2.346   9.554  0.00  0.00           C
ATOM   2525  HB2LASP X 162     -22.076  -3.092   8.799  0.00  0.00           H
ATOM   2526  HB3LASP X 162     -20.991  -2.745  10.130  0.00  0.00           H
ATOM   2527  CG LASP X 162     -23.047  -2.189  10.465  0.00  0.00           C
ATOM   2528  OD1LASP X 162     -23.604  -1.072  10.609  0.00  0.00           O
ATOM   2529  OD2LASP X 162     -23.527  -3.210  11.010  0.00  0.00           O
ATOM   2530  C  LASP X 162     -20.708  -0.007   9.770  0.00  0.00           C
ATOM   2531  O  LASP X 162     -20.319  -0.308  10.899  0.00  0.00           O
ATOM   2532  N  LASN X 163     -20.530   1.218   9.256  0.00  0.00           N
ATOM   2533  H  LASN X 163     -20.891   1.357   8.323  0.00  0.00           H
ATOM   2534  CA LASN X 163     -19.863   2.374   9.892  0.00  0.00           C
ATOM   2535  HA LASN X 163     -19.876   3.162   9.142  0.00  0.00           H
ATOM   2536  CB LASN X 163     -20.713   2.919  11.062  0.00  0.00           C
ATOM   2537  HB2LASN X 163     -20.893   2.129  11.788  0.00  0.00           H
ATOM   2538  HB3LASN X 163     -20.173   3.717  11.572  0.00  0.00           H
ATOM   2539  CG LASN X 163     -22.041   3.490  10.612  0.00  0.00           C
ATOM   2540  OD1LASN X 163     -23.107   2.948  10.882  0.00  0.00           O
ATOM   2541  ND2LASN X 163     -22.035   4.595   9.903  0.00  0.00           N
ATOM   2542 HD21LASN X 163     -22.923   4.957   9.581  0.00  0.00           H
ATOM   2543 HD22LASN X 163     -21.175   5.114   9.759  0.00  0.00           H
ATOM   2544  C  LASN X 163     -18.352   2.260  10.229  0.00  0.00           C
ATOM   2545  O  LASN X 163     -17.803   3.204  10.808  0.00  0.00           O
ATOM   2546  N  LLEU X 164     -17.638   1.190   9.856  0.00  0.00           N
ATOM   2547  H  LLEU X 164     -18.120   0.414   9.412  0.00  0.00           H
ATOM   2548  CA LLEU X 164     -16.187   1.054  10.107  0.00  0.00           C
ATOM   2549  HA LLEU X 164     -15.988   1.329  11.142  0.00  0.00           H
ATOM   2550  CB LLEU X 164     -15.756  -0.414   9.909  0.00  0.00           C
ATOM   2551  HB2LLEU X 164     -16.024  -0.708   8.895  0.00  0.00           H
ATOM   2552  HB3LLEU X 164     -14.670  -0.477   9.983  0.00  0.00           H
ATOM   2553  CG LLEU X 164     -16.356  -1.424  10.907  0.00  0.00           C
ATOM   2554  HG LLEU X 164     -17.438  -1.310  10.955  0.00  0.00           H
ATOM   2555  CD1LLEU X 164     -16.037  -2.848  10.443  0.00  0.00           C
ATOM   2556 HD11LLEU X 164     -14.958  -2.995  10.394  0.00  0.00           H
ATOM   2557 HD12LLEU X 164     -16.470  -3.563  11.142  0.00  0.00           H
ATOM   2558 HD13LLEU X 164     -16.473  -3.016   9.459  0.00  0.00           H
ATOM   2559  CD2LLEU X 164     -15.780  -1.247  12.313  0.00  0.00           C
ATOM   2560 HD21LLEU X 164     -16.048  -0.269  12.705  0.00  0.00           H
ATOM   2561 HD22LLEU X 164     -16.200  -2.003  12.978  0.00  0.00           H
ATOM   2562 HD23LLEU X 164     -14.695  -1.342  12.295  0.00  0.00           H
ATOM   2563  C  LLEU X 164     -15.285   1.968   9.247  0.00  0.00           C
ATOM   2564  O  LLEU X 164     -14.103   2.117   9.565  0.00  0.00           O
ATOM   2565  N  LILE X 165     -15.790   2.549   8.155  0.00  0.00           N
ATOM   2566  H  LILE X 165     -16.777   2.425   7.958  0.00  0.00           H
ATOM   2567  CA LILE X 165     -14.997   3.315   7.179  0.00  0.00           C
ATOM   2568  HA LILE X 165     -13.969   2.956   7.215  0.00  0.00           H
ATOM   2569  CB LILE X 165     -15.509   3.074   5.738  0.00  0.00           C
ATOM   2570  HB LILE X 165     -16.467   3.576   5.629  0.00  0.00           H
ATOM   2571  CG2LILE X 165     -14.564   3.703   4.699  0.00  0.00           C
ATOM   2572 HG21LILE X 165     -13.577   3.249   4.758  0.00  0.00           H
ATOM   2573 HG22LILE X 165     -14.963   3.550   3.696  0.00  0.00           H
ATOM   2574 HG23LILE X 165     -14.474   4.777   4.867  0.00  0.00           H
ATOM   2575  CG1LILE X 165     -15.754   1.581   5.417  0.00  0.00           C
ATOM   2576 HG12LILE X 165     -16.536   1.190   6.068  0.00  0.00           H
ATOM   2577 HG13LILE X 165     -16.137   1.508   4.403  0.00  0.00           H
ATOM   2578  CD1LILE X 165     -14.523   0.676   5.550  0.00  0.00           C
ATOM   2579 HD11LILE X 165     -14.114   0.749   6.554  0.00  0.00           H
ATOM   2580 HD12LILE X 165     -14.811  -0.357   5.369  0.00  0.00           H
ATOM   2581 HD13LILE X 165     -13.760   0.959   4.825  0.00  0.00           H
ATOM   2582  C  LILE X 165     -14.980   4.804   7.551  0.00  0.00           C
ATOM   2583  O  LILE X 165     -15.980   5.513   7.391  0.00  0.00           O
ATOM   2584  N  LTHR X 166     -13.841   5.282   8.052  0.00  0.00           N
ATOM   2585  H  LTHR X 166     -13.064   4.644   8.160  0.00  0.00           H
ATOM   2586  CA LTHR X 166     -13.620   6.686   8.449  0.00  0.00           C
ATOM   2587  HA LTHR X 166     -14.537   7.059   8.901  0.00  0.00           H
ATOM   2588  CB LTHR X 166     -12.513   6.782   9.519  0.00  0.00           C
ATOM   2589  HB LTHR X 166     -12.512   7.786   9.939  0.00  0.00           H
ATOM   2590  CG2LTHR X 166     -12.682   5.797  10.676  0.00  0.00           C
ATOM   2591 HG21LTHR X 166     -12.552   4.769  10.337  0.00  0.00           H
ATOM   2592 HG22LTHR X 166     -11.948   6.012  11.453  0.00  0.00           H
ATOM   2593 HG23LTHR X 166     -13.677   5.908  11.107  0.00  0.00           H
ATOM   2594  OG1LTHR X 166     -11.255   6.550   8.938  0.00  0.00           O
ATOM   2595  HG1LTHR X 166     -10.604   6.632   9.651  0.00  0.00           H
ATOM   2596  C  LTHR X 166     -13.282   7.584   7.238  0.00  0.00           C
ATOM   2597  O  LTHR X 166     -13.039   7.079   6.134  0.00  0.00           O
ATOM   2598  N  LPRO X 167     -13.218   8.925   7.391  0.00  0.00           N
ATOM   2599  CD LPRO X 167     -13.708   9.707   8.514  0.00  0.00           C
ATOM   2600  HD2LPRO X 167     -12.917   9.825   9.256  0.00  0.00           H
ATOM   2601  HD3LPRO X 167     -14.590   9.258   8.967  0.00  0.00           H
ATOM   2602  CG LPRO X 167     -14.062  11.068   7.923  0.00  0.00           C
ATOM   2603  HG2LPRO X 167     -14.029  11.859   8.674  0.00  0.00           H
ATOM   2604  HG3LPRO X 167     -15.045  11.022   7.450  0.00  0.00           H
ATOM   2605  CB LPRO X 167     -12.979  11.242   6.859  0.00  0.00           C
ATOM   2606  HB2LPRO X 167     -12.060  11.591   7.333  0.00  0.00           H
ATOM   2607  HB3LPRO X 167     -13.291  11.935   6.077  0.00  0.00           H
ATOM   2608  CA LPRO X 167     -12.790   9.822   6.312  0.00  0.00           C
ATOM   2609  HA LPRO X 167     -13.454   9.682   5.457  0.00  0.00           H
ATOM   2610  C  LPRO X 167     -11.342   9.576   5.859  0.00  0.00           C
ATOM   2611  O  LPRO X 167     -11.011   9.798   4.696  0.00  0.00           O
ATOM   2612  N  LALA X 168     -10.480   9.068   6.746  0.00  0.00           N
ATOM   2613  H  LALA X 168     -10.804   8.891   7.688  0.00  0.00           H
ATOM   2614  CA LALA X 168      -9.112   8.655   6.428  0.00  0.00           C
ATOM   2615  HA LALA X 168      -8.708   9.362   5.705  0.00  0.00           H
ATOM   2616  CB LALA X 168      -8.260   8.786   7.694  0.00  0.00           C
ATOM   2617  HB1LALA X 168      -8.622   8.098   8.451  0.00  0.00           H
ATOM   2618  HB2LALA X 168      -7.220   8.555   7.469  0.00  0.00           H
ATOM   2619  HB3LALA X 168      -8.315   9.804   8.082  0.00  0.00           H
ATOM   2620  C  LALA X 168      -9.014   7.255   5.772  0.00  0.00           C
ATOM   2621  O  LALA X 168      -7.922   6.683   5.715  0.00  0.00           O
ATOM   2622  N  LMET X 169     -10.120   6.687   5.279  0.00  0.00           N
ATOM   2623  H  LMET X 169     -11.000   7.178   5.386  0.00  0.00           H
ATOM   2624  CA LMET X 169     -10.170   5.415   4.544  0.00  0.00           C
ATOM   2625  HA LMET X 169      -9.156   5.055   4.374  0.00  0.00           H
ATOM   2626  CB LMET X 169     -10.917   4.346   5.359  0.00  0.00           C
ATOM   2627  HB2LMET X 169     -11.923   4.705   5.574  0.00  0.00           H
ATOM   2628  HB3LMET X 169     -10.998   3.440   4.758  0.00  0.00           H
ATOM   2629  CG LMET X 169     -10.241   3.979   6.679  0.00  0.00           C
ATOM   2630  HG2LMET X 169      -9.222   3.646   6.480  0.00  0.00           H
ATOM   2631  HG3LMET X 169     -10.199   4.868   7.306  0.00  0.00           H
ATOM   2632  SD LMET X 169     -11.118   2.676   7.586  0.00  0.00           S
ATOM   2633  CE LMET X 169     -10.252   2.779   9.172  0.00  0.00           C
ATOM   2634  HE1LMET X 169     -10.369   3.779   9.589  0.00  0.00           H
ATOM   2635  HE2LMET X 169     -10.671   2.049   9.864  0.00  0.00           H
ATOM   2636  HE3LMET X 169      -9.195   2.570   9.020  0.00  0.00           H
ATOM   2637  C  LMET X 169     -10.843   5.565   3.171  0.00  0.00           C
ATOM   2638  O  LMET X 169     -11.698   6.431   2.976  0.00  0.00           O
ATOM   2639  N  LILE X 170     -10.491   4.678   2.240  0.00  0.00           N
ATOM   2640  H  LILE X 170      -9.729   4.043   2.468  0.00  0.00           H
ATOM   2641  CA LILE X 170     -11.139   4.462   0.938  0.00  0.00           C
ATOM   2642  HA LILE X 170     -12.100   4.977   0.917  0.00  0.00           H
ATOM   2643  CB LILE X 170     -10.253   5.027  -0.204  0.00  0.00           C
ATOM   2644  HB LILE X 170      -9.212   4.780   0.015  0.00  0.00           H
ATOM   2645  CG2LILE X 170     -10.588   4.416  -1.578  0.00  0.00           C
ATOM   2646 HG21LILE X 170     -11.624   4.633  -1.847  0.00  0.00           H
ATOM   2647 HG22LILE X 170      -9.924   4.816  -2.341  0.00  0.00           H
ATOM   2648 HG23LILE X 170     -10.429   3.338  -1.573  0.00  0.00           H
ATOM   2649  CG1LILE X 170     -10.396   6.566  -0.252  0.00  0.00           C
ATOM   2650 HG12LILE X 170     -11.429   6.824  -0.488  0.00  0.00           H
ATOM   2651 HG13LILE X 170     -10.168   6.973   0.731  0.00  0.00           H
ATOM   2652  CD1LILE X 170      -9.475   7.267  -1.261  0.00  0.00           C
ATOM   2653 HD11LILE X 170      -9.740   6.996  -2.282  0.00  0.00           H
ATOM   2654 HD12LILE X 170      -9.598   8.343  -1.167  0.00  0.00           H
ATOM   2655 HD13LILE X 170      -8.436   7.004  -1.063  0.00  0.00           H
ATOM   2656  C  LILE X 170     -11.417   2.961   0.778  0.00  0.00           C
ATOM   2657  O  LILE X 170     -10.560   2.139   1.097  0.00  0.00           O
ATOM   2658  N  LCYX X 171     -12.592   2.593   0.263  0.00  0.00           N
ATOM   2659  H  LCYX X 171     -13.237   3.326  -0.013  0.00  0.00           H
ATOM   2660  CA LCYX X 171     -12.888   1.220  -0.162  0.00  0.00           C
ATOM   2661  HA LCYX X 171     -12.254   0.523   0.388  0.00  0.00           H
ATOM   2662  CB LCYX X 171     -14.345   0.873   0.162  0.00  0.00           C
ATOM   2663  HB2LCYX X 171     -15.004   1.579  -0.345  0.00  0.00           H
ATOM   2664  HB3LCYX X 171     -14.548  -0.126  -0.225  0.00  0.00           H
ATOM   2665  SG LCYX X 171     -14.734   0.869   1.928  0.00  0.00           S
ATOM   2666  C  LCYX X 171     -12.609   1.035  -1.661  0.00  0.00           C
ATOM   2667  O  LCYX X 171     -12.960   1.907  -2.459  0.00  0.00           O
ATOM   2668  N  LALA X 172     -12.057  -0.113  -2.064  0.00  0.00           N
ATOM   2669  H  LALA X 172     -11.793  -0.807  -1.368  0.00  0.00           H
ATOM   2670  CA LALA X 172     -11.851  -0.451  -3.476  0.00  0.00           C
ATOM   2671  HA LALA X 172     -12.621   0.053  -4.059  0.00  0.00           H
ATOM   2672  CB LALA X 172     -10.492   0.086  -3.949  0.00  0.00           C
ATOM   2673  HB1LALA X 172      -9.682  -0.438  -3.445  0.00  0.00           H
ATOM   2674  HB2LALA X 172     -10.394  -0.062  -5.025  0.00  0.00           H
ATOM   2675  HB3LALA X 172     -10.417   1.152  -3.733  0.00  0.00           H
ATOM   2676  C  LALA X 172     -12.004  -1.957  -3.753  0.00  0.00           C
ATOM   2677  O  LALA X 172     -11.689  -2.804  -2.910  0.00  0.00           O
ATOM   2678  N  LGLY X 173     -12.499  -2.285  -4.947  0.00  0.00           N
ATOM   2679  H  LGLY X 173     -12.756  -1.532  -5.582  0.00  0.00           H
ATOM   2680  CA LGLY X 173     -12.822  -3.648  -5.368  0.00  0.00           C
ATOM   2681  HA2LGLY X 173     -12.074  -4.011  -6.071  0.00  0.00           H
ATOM   2682  HA3LGLY X 173     -12.817  -4.310  -4.503  0.00  0.00           H
ATOM   2683  C  LGLY X 173     -14.195  -3.729  -6.035  0.00  0.00           C
ATOM   2684  O  LGLY X 173     -14.597  -2.820  -6.767  0.00  0.00           O
ATOM   2685  N  LPHE X 174     -14.921  -4.816  -5.773  0.00  0.00           N
ATOM   2686  H  LPHE X 174     -14.517  -5.532  -5.169  0.00  0.00           H
ATOM   2687  CA LPHE X 174     -16.215  -5.113  -6.392  0.00  0.00           C
ATOM   2688  HA LPHE X 174     -16.688  -4.185  -6.708  0.00  0.00           H
ATOM   2689  CB LPHE X 174     -15.986  -5.988  -7.636  0.00  0.00           C
ATOM   2690  HB2LPHE X 174     -15.605  -6.959  -7.320  0.00  0.00           H
ATOM   2691  HB3LPHE X 174     -16.948  -6.152  -8.107  0.00  0.00           H
ATOM   2692  CG LPHE X 174     -15.044  -5.410  -8.679  0.00  0.00           C
ATOM   2693  CD1LPHE X 174     -15.542  -4.585  -9.705  0.00  0.00           C
ATOM   2694  HD1LPHE X 174     -16.602  -4.383  -9.762  0.00  0.00           H
ATOM   2695  CE1LPHE X 174     -14.666  -4.013 -10.646  0.00  0.00           C
ATOM   2696  HE1LPHE X 174     -15.057  -3.376 -11.428  0.00  0.00           H
ATOM   2697  CZ LPHE X 174     -13.287  -4.281 -10.574  0.00  0.00           C
ATOM   2698  HZ LPHE X 174     -12.611  -3.862 -11.305  0.00  0.00           H
ATOM   2699  CE2LPHE X 174     -12.790  -5.130  -9.570  0.00  0.00           C
ATOM   2700  HE2LPHE X 174     -11.736  -5.366  -9.535  0.00  0.00           H
ATOM   2701  CD2LPHE X 174     -13.666  -5.691  -8.623  0.00  0.00           C
ATOM   2702  HD2LPHE X 174     -13.282  -6.344  -7.851  0.00  0.00           H
ATOM   2703  C  LPHE X 174     -17.161  -5.807  -5.402  0.00  0.00           C
ATOM   2704  O  LPHE X 174     -16.737  -6.682  -4.647  0.00  0.00           O
ATOM   2705  N  LLEU X 175     -18.459  -5.477  -5.406  0.00  0.00           N
ATOM   2706  H  LLEU X 175     -18.781  -4.734  -6.017  0.00  0.00           H
ATOM   2707  CA LLEU X 175     -19.429  -6.162  -4.531  0.00  0.00           C
ATOM   2708  HA LLEU X 175     -19.018  -6.167  -3.522  0.00  0.00           H
ATOM   2709  CB LLEU X 175     -20.771  -5.410  -4.490  0.00  0.00           C
ATOM   2710  HB2LLEU X 175     -21.144  -5.309  -5.509  0.00  0.00           H
ATOM   2711  HB3LLEU X 175     -21.482  -6.031  -3.942  0.00  0.00           H
ATOM   2712  CG LLEU X 175     -20.753  -4.015  -3.838  0.00  0.00           C
ATOM   2713  HG LLEU X 175     -20.156  -3.333  -4.438  0.00  0.00           H
ATOM   2714  CD1LLEU X 175     -22.189  -3.488  -3.780  0.00  0.00           C
ATOM   2715 HD11LLEU X 175     -22.816  -4.175  -3.214  0.00  0.00           H
ATOM   2716 HD12LLEU X 175     -22.216  -2.512  -3.304  0.00  0.00           H
ATOM   2717 HD13LLEU X 175     -22.582  -3.402  -4.794  0.00  0.00           H
ATOM   2718  CD2LLEU X 175     -20.198  -4.014  -2.409  0.00  0.00           C
ATOM   2719 HD21LLEU X 175     -19.137  -4.261  -2.426  0.00  0.00           H
ATOM   2720 HD22LLEU X 175     -20.306  -3.021  -1.973  0.00  0.00           H
ATOM   2721 HD23LLEU X 175     -20.735  -4.738  -1.801  0.00  0.00           H
ATOM   2722  C  LLEU X 175     -19.629  -7.654  -4.876  0.00  0.00           C
ATOM   2723  O  LLEU X 175     -20.026  -8.420  -4.000  0.00  0.00           O
ATOM   2724  N  LGLN X 176     -19.281  -8.098  -6.086  0.00  0.00           N
ATOM   2725  H  LGLN X 176     -19.085  -7.412  -6.805  0.00  0.00           H
ATOM   2726  CA LGLN X 176     -19.189  -9.519  -6.457  0.00  0.00           C
ATOM   2727  HA LGLN X 176     -19.983 -10.056  -5.938  0.00  0.00           H
ATOM   2728  CB LGLN X 176     -19.469  -9.685  -7.963  0.00  0.00           C
ATOM   2729  HB2LGLN X 176     -19.509 -10.756  -8.167  0.00  0.00           H
ATOM   2730  HB3LGLN X 176     -20.459  -9.288  -8.194  0.00  0.00           H
ATOM   2731  CG LGLN X 176     -18.431  -9.069  -8.923  0.00  0.00           C
ATOM   2732  HG2LGLN X 176     -17.431  -9.110  -8.493  0.00  0.00           H
ATOM   2733  HG3LGLN X 176     -18.423  -9.685  -9.821  0.00  0.00           H
ATOM   2734  CD LGLN X 176     -18.741  -7.634  -9.351  0.00  0.00           C
ATOM   2735  OE1LGLN X 176     -19.337  -6.846  -8.629  0.00  0.00           O
ATOM   2736  NE2LGLN X 176     -18.323  -7.222 -10.527  0.00  0.00           N
ATOM   2737 HE21LGLN X 176     -18.597  -6.292 -10.825  0.00  0.00           H
ATOM   2738 HE22LGLN X 176     -17.819  -7.844 -11.144  0.00  0.00           H
ATOM   2739  C  LGLN X 176     -17.871 -10.204  -6.028  0.00  0.00           C
ATOM   2740  O  LGLN X 176     -17.713 -11.409  -6.224  0.00  0.00           O
ATOM   2741  N  LGLY X 177     -16.914  -9.477  -5.438  0.00  0.00           N
ATOM   2742  H  LGLY X 177     -17.069  -8.488  -5.279  0.00  0.00           H
ATOM   2743  CA LGLY X 177     -15.596 -10.010  -5.080  0.00  0.00           C
ATOM   2744  HA2LGLY X 177     -15.060  -9.281  -4.472  0.00  0.00           H
ATOM   2745  HA3LGLY X 177     -15.731 -10.915  -4.488  0.00  0.00           H
ATOM   2746  C  LGLY X 177     -14.743 -10.332  -6.315  0.00  0.00           C
ATOM   2747  O  LGLY X 177     -14.658  -9.526  -7.240  0.00  0.00           O
ATOM   2748  N  LASN X 178     -14.112 -11.511  -6.336  0.00  0.00           N
ATOM   2749  H  LASN X 178     -14.238 -12.107  -5.528  0.00  0.00           H
ATOM   2750  CA LASN X 178     -13.256 -12.055  -7.414  0.00  0.00           C
ATOM   2751  HA LASN X 178     -12.916 -13.034  -7.070  0.00  0.00           H
ATOM   2752  CB LASN X 178     -14.083 -12.312  -8.694  0.00  0.00           C
ATOM   2753  HB2LASN X 178     -14.335 -11.357  -9.148  0.00  0.00           H
ATOM   2754  HB3LASN X 178     -13.474 -12.860  -9.410  0.00  0.00           H
ATOM   2755  CG LASN X 178     -15.352 -13.111  -8.475  0.00  0.00           C
ATOM   2756  OD1LASN X 178     -15.395 -14.079  -7.729  0.00  0.00           O
ATOM   2757  ND2LASN X 178     -16.440 -12.746  -9.106  0.00  0.00           N
ATOM   2758 HD21LASN X 178     -17.273 -13.284  -8.942  0.00  0.00           H
ATOM   2759 HD22LASN X 178     -16.404 -11.984  -9.777  0.00  0.00           H
ATOM   2760  C  LASN X 178     -11.952 -11.284  -7.734  0.00  0.00           C
ATOM   2761  O  LASN X 178     -11.078 -11.847  -8.387  0.00  0.00           O
ATOM   2762  N  LVAL X 179     -11.787 -10.039  -7.276  0.00  0.00           N
ATOM   2763  H  LVAL X 179     -12.578  -9.595  -6.830  0.00  0.00           H
ATOM   2764  CA LVAL X 179     -10.552  -9.240  -7.399  0.00  0.00           C
ATOM   2765  HA LVAL X 179      -9.709  -9.916  -7.527  0.00  0.00           H
ATOM   2766  CB LVAL X 179     -10.592  -8.286  -8.615  0.00  0.00           C
ATOM   2767  HB LVAL X 179     -11.370  -7.544  -8.445  0.00  0.00           H
ATOM   2768  CG1LVAL X 179      -9.260  -7.546  -8.787  0.00  0.00           C
ATOM   2769 HG11LVAL X 179      -8.458  -8.265  -8.956  0.00  0.00           H
ATOM   2770 HG12LVAL X 179      -9.320  -6.873  -9.642  0.00  0.00           H
ATOM   2771 HG13LVAL X 179      -9.029  -6.954  -7.903  0.00  0.00           H
ATOM   2772  CG2LVAL X 179     -10.904  -8.991  -9.942  0.00  0.00           C
ATOM   2773 HG21LVAL X 179     -11.897  -9.436  -9.908  0.00  0.00           H
ATOM   2774 HG22LVAL X 179     -10.889  -8.269 -10.759  0.00  0.00           H
ATOM   2775 HG23LVAL X 179     -10.165  -9.767 -10.137  0.00  0.00           H
ATOM   2776  C  LVAL X 179     -10.347  -8.443  -6.109  0.00  0.00           C
ATOM   2777  O  LVAL X 179     -11.279  -7.777  -5.654  0.00  0.00           O
ATOM   2778  N  LASP X 180      -9.166  -8.527  -5.489  0.00  0.00           N
ATOM   2779  H  LASP X 180      -8.415  -9.044  -5.939  0.00  0.00           H
ATOM   2780  CA LASP X 180      -8.874  -7.902  -4.184  0.00  0.00           C
ATOM   2781  HA LASP X 180      -9.234  -6.872  -4.205  0.00  0.00           H
ATOM   2782  CB LASP X 180      -9.623  -8.681  -3.078  0.00  0.00           C
ATOM   2783  HB2LASP X 180     -10.593  -8.991  -3.460  0.00  0.00           H
ATOM   2784  HB3LASP X 180      -9.065  -9.589  -2.839  0.00  0.00           H
ATOM   2785  CG LASP X 180      -9.896  -7.902  -1.786  0.00  0.00           C
ATOM   2786  OD1LASP X 180      -9.514  -6.714  -1.662  0.00  0.00           O
ATOM   2787  OD2LASP X 180     -10.551  -8.485  -0.889  0.00  0.00           O
ATOM   2788  C  LASP X 180      -7.364  -7.886  -3.869  0.00  0.00           C
ATOM   2789  O  LASP X 180      -6.576  -8.586  -4.505  0.00  0.00           O
ATOM   2790  N  LSER X 181      -6.954  -7.148  -2.838  0.00  0.00           N
ATOM   2791  H  LSER X 181      -7.663  -6.627  -2.332  0.00  0.00           H
ATOM   2792  CA LSER X 181      -5.703  -7.433  -2.121  0.00  0.00           C
ATOM   2793  HA LSER X 181      -4.960  -7.765  -2.843  0.00  0.00           H
ATOM   2794  CB LSER X 181      -5.139  -6.157  -1.477  0.00  0.00           C
ATOM   2795  HB2LSER X 181      -4.311  -6.423  -0.825  0.00  0.00           H
ATOM   2796  HB3LSER X 181      -4.754  -5.507  -2.265  0.00  0.00           H
ATOM   2797  OG LSER X 181      -6.098  -5.437  -0.726  0.00  0.00           O
ATOM   2798  HG LSER X 181      -6.333  -4.655  -1.261  0.00  0.00           H
ATOM   2799  C  LSER X 181      -5.879  -8.591  -1.116  0.00  0.00           C
ATOM   2800  O  LSER X 181      -6.996  -9.002  -0.797  0.00  0.00           O
ATOM   2801  N  LCYX X 182      -4.772  -9.152  -0.629  0.00  0.00           N
ATOM   2802  H  LCYX X 182      -3.882  -8.831  -1.007  0.00  0.00           H
ATOM   2803  CA LCYX X 182      -4.718 -10.236   0.357  0.00  0.00           C
ATOM   2804  HA LCYX X 182      -5.518 -10.081   1.082  0.00  0.00           H
ATOM   2805  CB LCYX X 182      -4.986 -11.563  -0.377  0.00  0.00           C
ATOM   2806  HB2LCYX X 182      -5.789 -11.400  -1.095  0.00  0.00           H
ATOM   2807  HB3LCYX X 182      -4.094 -11.840  -0.938  0.00  0.00           H
ATOM   2808  SG LCYX X 182      -5.489 -12.967   0.655  0.00  0.00           S
ATOM   2809  C  HCYX X 182      -3.361 -10.199   1.139  0.00  0.00           C
ATOM   2810  O  HCYX X 182      -2.598  -9.230   1.063  0.00  0.00           O
ATOM   2811  N  HGLN X 183      -3.147 -11.248   1.955  0.00  0.00           N
ATOM   2812  H  HGLN X 183      -3.822 -12.002   1.948  0.00  0.00           H
ATOM   2813  CA HGLN X 183      -2.039 -11.292   2.915  0.00  0.00           C
ATOM   2814  HA HGLN X 183      -2.171 -10.471   3.629  0.00  0.00           H
ATOM   2815  CB LGLN X 183      -2.126 -12.625   3.690  0.00  0.00           C
ATOM   2816  HB2LGLN X 183      -3.151 -12.791   4.026  0.00  0.00           H
ATOM   2817  HB3LGLN X 183      -1.852 -13.441   3.017  0.00  0.00           H
ATOM   2818  CG LGLN X 183      -1.205 -12.640   4.921  0.00  0.00           C
ATOM   2819  HG2LGLN X 183      -0.245 -12.216   4.641  0.00  0.00           H
ATOM   2820  HG3LGLN X 183      -1.646 -12.018   5.699  0.00  0.00           H
ATOM   2821  CD LGLN X 183      -0.933 -14.027   5.501  0.00  0.00           C
ATOM   2822  OE1LGLN X 183      -1.543 -15.024   5.141  0.00  0.00           O
ATOM   2823  NE2LGLN X 183      -0.014 -14.135   6.436  0.00  0.00           N
ATOM   2824 HE21LGLN X 183       0.260 -15.065   6.745  0.00  0.00           H
ATOM   2825 HE22LGLN X 183       0.407 -13.322   6.848  0.00  0.00           H
ATOM   2826  C  HGLN X 183      -0.679 -11.136   2.197  0.00  0.00           C
ATOM   2827  O  HGLN X 183      -0.280 -11.978   1.395  0.00  0.00           O
ATOM   2828  N  HGLY X 184       0.042 -10.048   2.569  0.00  0.00           N
ATOM   2829  H  HGLY X 184      -0.364  -9.313   3.170  0.00  0.00           H
ATOM   2830  CA HGLY X 184       1.283  -9.686   1.927  0.00  0.00           C
ATOM   2831  HA2HGLY X 184       2.024  -9.375   2.671  0.00  0.00           H
ATOM   2832  HA3HGLY X 184       1.689 -10.562   1.412  0.00  0.00           H
ATOM   2833  C  HGLY X 184       1.205  -8.519   0.935  0.00  0.00           C
ATOM   2834  O  HGLY X 184       2.249  -8.027   0.478  0.00  0.00           O
ATOM   2835  N  HASP X 185      -0.023  -8.057   0.619  0.00  0.00           N
ATOM   2836  H  HASP X 185      -0.861  -8.524   0.978  0.00  0.00           H
ATOM   2837  CA HASP X 185      -0.166  -6.849  -0.171  0.00  0.00           C
ATOM   2838  HA HASP X 185       0.668  -6.793  -0.878  0.00  0.00           H
ATOM   2839  CB LASP X 185      -1.463  -6.892  -0.995  0.00  0.00           C
ATOM   2840  HB2LASP X 185      -2.300  -6.978  -0.303  0.00  0.00           H
ATOM   2841  HB3LASP X 185      -1.572  -5.951  -1.536  0.00  0.00           H
ATOM   2842  CG LASP X 185      -1.532  -8.027  -2.022  0.00  0.00           C
ATOM   2843  OD1LASP X 185      -0.509  -8.416  -2.626  0.00  0.00           O
ATOM   2844  OD2LASP X 185      -2.653  -8.515  -2.281  0.00  0.00           O
ATOM   2845  C  HASP X 185      -0.124  -5.536   0.641  0.00  0.00           C
ATOM   2846  O  HASP X 185       0.026  -4.456   0.047  0.00  0.00           O
ATOM   2847  N  HSER X 186      -0.309  -5.651   1.962  0.00  0.00           N
ATOM   2848  H  HSER X 186      -0.441  -6.567   2.430  0.00  0.00           H
ATOM   2849  CA HSER X 186      -0.288  -4.527   2.882  0.00  0.00           C
ATOM   2850  HA HSER X 186      -1.257  -4.016   2.889  0.00  0.00           H
ATOM   2851  CB HSER X 186      -0.020  -5.054   4.312  0.00  0.00           C
ATOM   2852  HB2HSER X 186       0.852  -5.712   4.265  0.00  0.00           H
ATOM   2853  HB3HSER X 186       0.242  -4.189   4.937  0.00  0.00           H
ATOM   2854  OG HSER X 186      -1.140  -5.688   4.905  0.00  0.00           O
ATOM   2855  HG HSER X 186      -1.009  -5.199   6.480  0.00  0.00           H
ATOM   2856  C  HSER X 186       0.826  -3.516   2.560  0.00  0.00           C
ATOM   2857  O  HSER X 186       1.968  -3.878   2.306  0.00  0.00           O
ATOM   2858  N  HGLY X 187       0.448  -2.215   2.718  0.00  0.00           N
ATOM   2859  H  HGLY X 187      -0.522  -1.998   2.915  0.00  0.00           H
ATOM   2860  CA HGLY X 187       1.328  -1.083   2.512  0.00  0.00           C
ATOM   2861  HA2HGLY X 187       0.952  -0.236   3.091  0.00  0.00           H
ATOM   2862  HA3HGLY X 187       2.328  -1.359   2.852  0.00  0.00           H
ATOM   2863  C  LGLY X 187       1.476  -0.616   1.057  0.00  0.00           C
ATOM   2864  O  LGLY X 187       1.823   0.540   0.815  0.00  0.00           O
ATOM   2865  N  LGLY X 188       1.193  -1.497   0.100  0.00  0.00           N
ATOM   2866  H  LGLY X 188       0.911  -2.434   0.362  0.00  0.00           H
ATOM   2867  CA LGLY X 188       1.417  -1.226  -1.312  0.00  0.00           C
ATOM   2868  HA2LGLY X 188       2.417  -0.807  -1.413  0.00  0.00           H
ATOM   2869  HA3LGLY X 188       1.389  -2.161  -1.862  0.00  0.00           H
ATOM   2870  C  LGLY X 188       0.413  -0.259  -1.958  0.00  0.00           C
ATOM   2871  O  LGLY X 188      -0.656   0.025  -1.406  0.00  0.00           O
ATOM   2872  N  LPRO X 189       0.736   0.232  -3.170  0.00  0.00           N
ATOM   2873  CD LPRO X 189       1.961  -0.073  -3.894  0.00  0.00           C
ATOM   2874  HD2LPRO X 189       2.198  -1.133  -3.849  0.00  0.00           H
ATOM   2875  HD3LPRO X 189       2.784   0.512  -3.481  0.00  0.00           H
ATOM   2876  CG LPRO X 189       1.703   0.345  -5.333  0.00  0.00           C
ATOM   2877  HG2LPRO X 189       1.179  -0.455  -5.858  0.00  0.00           H
ATOM   2878  HG3LPRO X 189       2.626   0.608  -5.849  0.00  0.00           H
ATOM   2879  CB LPRO X 189       0.773   1.545  -5.162  0.00  0.00           C
ATOM   2880  HB2LPRO X 189       0.151   1.669  -6.047  0.00  0.00           H
ATOM   2881  HB3LPRO X 189       1.360   2.447  -4.991  0.00  0.00           H
ATOM   2882  CA LPRO X 189      -0.055   1.214  -3.909  0.00  0.00           C
ATOM   2883  HA LPRO X 189      -0.145   2.115  -3.301  0.00  0.00           H
ATOM   2884  C  LPRO X 189      -1.465   0.751  -4.314  0.00  0.00           C
ATOM   2885  O  LPRO X 189      -1.650  -0.338  -4.870  0.00  0.00           O
ATOM   2886  N  LLEU X 190      -2.420   1.672  -4.148  0.00  0.00           N
ATOM   2887  H  LLEU X 190      -2.192   2.438  -3.521  0.00  0.00           H
ATOM   2888  CA LLEU X 190      -3.649   1.847  -4.931  0.00  0.00           C
ATOM   2889  HA LLEU X 190      -3.769   1.012  -5.620  0.00  0.00           H
ATOM   2890  CB LLEU X 190      -4.847   1.878  -3.956  0.00  0.00           C
ATOM   2891  HB2LLEU X 190      -4.961   0.891  -3.507  0.00  0.00           H
ATOM   2892  HB3LLEU X 190      -4.605   2.575  -3.154  0.00  0.00           H
ATOM   2893  CG LLEU X 190      -6.196   2.321  -4.558  0.00  0.00           C
ATOM   2894  HG LLEU X 190      -6.069   3.250  -5.111  0.00  0.00           H
ATOM   2895  CD1LLEU X 190      -6.787   1.272  -5.497  0.00  0.00           C
ATOM   2896 HD11LLEU X 190      -6.958   0.346  -4.949  0.00  0.00           H
ATOM   2897 HD12LLEU X 190      -7.737   1.629  -5.892  0.00  0.00           H
ATOM   2898 HD13LLEU X 190      -6.103   1.085  -6.324  0.00  0.00           H
ATOM   2899  CD2LLEU X 190      -7.213   2.581  -3.445  0.00  0.00           C
ATOM   2900 HD21LLEU X 190      -6.830   3.341  -2.765  0.00  0.00           H
ATOM   2901 HD22LLEU X 190      -8.149   2.934  -3.874  0.00  0.00           H
ATOM   2902 HD23LLEU X 190      -7.397   1.661  -2.892  0.00  0.00           H
ATOM   2903  C  LLEU X 190      -3.517   3.155  -5.740  0.00  0.00           C
ATOM   2904  O  LLEU X 190      -3.321   4.220  -5.148  0.00  0.00           O
ATOM   2905  N  LVAL X 191      -3.622   3.099  -7.074  0.00  0.00           N
ATOM   2906  H  LVAL X 191      -3.796   2.191  -7.496  0.00  0.00           H
ATOM   2907  CA LVAL X 191      -3.317   4.236  -7.980  0.00  0.00           C
ATOM   2908  HA LVAL X 191      -3.330   5.144  -7.387  0.00  0.00           H
ATOM   2909  CB LVAL X 191      -1.910   4.112  -8.610  0.00  0.00           C
ATOM   2910  HB LVAL X 191      -1.771   4.947  -9.297  0.00  0.00           H
ATOM   2911  CG1LVAL X 191      -0.789   4.211  -7.574  0.00  0.00           C
ATOM   2912 HG11LVAL X 191      -0.910   3.452  -6.806  0.00  0.00           H
ATOM   2913 HG12LVAL X 191       0.181   4.093  -8.057  0.00  0.00           H
ATOM   2914 HG13LVAL X 191      -0.817   5.193  -7.110  0.00  0.00           H
ATOM   2915  CG2LVAL X 191      -1.731   2.817  -9.414  0.00  0.00           C
ATOM   2916 HG21LVAL X 191      -2.477   2.762 -10.206  0.00  0.00           H
ATOM   2917 HG22LVAL X 191      -0.745   2.808  -9.877  0.00  0.00           H
ATOM   2918 HG23LVAL X 191      -1.839   1.951  -8.764  0.00  0.00           H
ATOM   2919  C  LVAL X 191      -4.353   4.443  -9.092  0.00  0.00           C
ATOM   2920  O  LVAL X 191      -5.042   3.503  -9.478  0.00  0.00           O
ATOM   2921  N  LTHR X 192      -4.438   5.654  -9.656  0.00  0.00           N
ATOM   2922  H  LTHR X 192      -3.835   6.388  -9.298  0.00  0.00           H
ATOM   2923  CA LTHR X 192      -5.303   5.990 -10.813  0.00  0.00           C
ATOM   2924  HA LTHR X 192      -5.507   5.075 -11.370  0.00  0.00           H
ATOM   2925  CB LTHR X 192      -6.660   6.552 -10.345  0.00  0.00           C
ATOM   2926  HB LTHR X 192      -7.048   5.912  -9.555  0.00  0.00           H
ATOM   2927  CG2LTHR X 192      -6.571   7.984  -9.821  0.00  0.00           C
ATOM   2928 HG21LTHR X 192      -6.423   8.686 -10.643  0.00  0.00           H
ATOM   2929 HG22LTHR X 192      -7.494   8.236  -9.303  0.00  0.00           H
ATOM   2930 HG23LTHR X 192      -5.735   8.069  -9.131  0.00  0.00           H
ATOM   2931  OG1LTHR X 192      -7.593   6.591 -11.403  0.00  0.00           O
ATOM   2932  HG1LTHR X 192      -7.933   5.684 -11.538  0.00  0.00           H
ATOM   2933  C  LTHR X 192      -4.616   6.962 -11.781  0.00  0.00           C
ATOM   2934  O  LTHR X 192      -3.769   7.750 -11.355  0.00  0.00           O
ATOM   2935  N  LSER X 193      -4.980   6.912 -13.068  0.00  0.00           N
ATOM   2936  H  LSER X 193      -5.681   6.232 -13.342  0.00  0.00           H
ATOM   2937  CA LSER X 193      -4.486   7.823 -14.111  0.00  0.00           C
ATOM   2938  HA LSER X 193      -3.489   8.165 -13.834  0.00  0.00           H
ATOM   2939  CB LSER X 193      -4.352   7.065 -15.436  0.00  0.00           C
ATOM   2940  HB2LSER X 193      -3.682   6.213 -15.302  0.00  0.00           H
ATOM   2941  HB3LSER X 193      -5.329   6.695 -15.744  0.00  0.00           H
ATOM   2942  OG LSER X 193      -3.835   7.914 -16.447  0.00  0.00           O
ATOM   2943  HG LSER X 193      -2.875   8.020 -16.226  0.00  0.00           H
ATOM   2944  C  LSER X 193      -5.396   9.048 -14.293  0.00  0.00           C
ATOM   2945  O  LSER X 193      -6.564   8.913 -14.687  0.00  0.00           O
ATOM   2946  N  LLYS X 194      -4.860  10.255 -14.065  0.00  0.00           N
ATOM   2947  H  LLYS X 194      -3.887  10.289 -13.758  0.00  0.00           H
ATOM   2948  CA LLYS X 194      -5.541  11.535 -14.348  0.00  0.00           C
ATOM   2949  HA LLYS X 194      -6.205  11.371 -15.198  0.00  0.00           H
ATOM   2950  CB LLYS X 194      -6.403  11.959 -13.143  0.00  0.00           C
ATOM   2951  HB2LLYS X 194      -6.926  11.081 -12.760  0.00  0.00           H
ATOM   2952  HB3LLYS X 194      -5.762  12.349 -12.349  0.00  0.00           H
ATOM   2953  CG LLYS X 194      -7.456  13.014 -13.526  0.00  0.00           C
ATOM   2954  HG2LLYS X 194      -6.962  13.947 -13.796  0.00  0.00           H
ATOM   2955  HG3LLYS X 194      -8.021  12.655 -14.388  0.00  0.00           H
ATOM   2956  CD LLYS X 194      -8.440  13.268 -12.376  0.00  0.00           C
ATOM   2957  HD2LLYS X 194      -8.940  12.330 -12.138  0.00  0.00           H
ATOM   2958  HD3LLYS X 194      -7.893  13.623 -11.500  0.00  0.00           H
ATOM   2959  CE LLYS X 194      -9.494  14.306 -12.777  0.00  0.00           C
ATOM   2960  HE2LLYS X 194      -8.995  15.250 -13.000  0.00  0.00           H
ATOM   2961  HE3LLYS X 194      -9.997  13.965 -13.687  0.00  0.00           H
ATOM   2962  NZ LLYS X 194     -10.506  14.505 -11.714  0.00  0.00           N
ATOM   2963  HZ1LLYS X 194     -10.092  14.783 -10.827  0.00  0.00           H
ATOM   2964  HZ2LLYS X 194     -11.179  15.219 -11.987  0.00  0.00           H
ATOM   2965  HZ3LLYS X 194     -11.043  13.650 -11.583  0.00  0.00           H
ATOM   2966  C  LLYS X 194      -4.539  12.611 -14.775  0.00  0.00           C
ATOM   2967  O  LLYS X 194      -3.428  12.666 -14.253  0.00  0.00           O
ATOM   2968  N  LASN X 195      -4.910  13.419 -15.770  0.00  0.00           N
ATOM   2969  H  LASN X 195      -5.859  13.318 -16.117  0.00  0.00           H
ATOM   2970  CA LASN X 195      -4.035  14.354 -16.492  0.00  0.00           C
ATOM   2971  HA LASN X 195      -4.579  14.623 -17.399  0.00  0.00           H
ATOM   2972  CB LASN X 195      -3.854  15.650 -15.680  0.00  0.00           C
ATOM   2973  HB2LASN X 195      -4.815  15.967 -15.275  0.00  0.00           H
ATOM   2974  HB3LASN X 195      -3.182  15.457 -14.843  0.00  0.00           H
ATOM   2975  CG LASN X 195      -3.297  16.798 -16.511  0.00  0.00           C
ATOM   2976  OD1LASN X 195      -3.239  16.768 -17.738  0.00  0.00           O
ATOM   2977  ND2LASN X 195      -2.869  17.852 -15.863  0.00  0.00           N
ATOM   2978 HD21LASN X 195      -2.491  18.618 -16.404  0.00  0.00           H
ATOM   2979 HD22LASN X 195      -2.841  17.852 -14.859  0.00  0.00           H
ATOM   2980  C  LASN X 195      -2.714  13.715 -16.986  0.00  0.00           C
ATOM   2981  O  LASN X 195      -1.655  14.345 -16.959  0.00  0.00           O
ATOM   2982  N  LASN X 196      -2.784  12.455 -17.434  0.00  0.00           N
ATOM   2983  H  LASN X 196      -3.692  11.999 -17.416  0.00  0.00           H
ATOM   2984  CA LASN X 196      -1.656  11.630 -17.886  0.00  0.00           C
ATOM   2985  HA LASN X 196      -2.073  10.641 -18.086  0.00  0.00           H
ATOM   2986  CB LASN X 196      -1.108  12.143 -19.235  0.00  0.00           C
ATOM   2987  HB2LASN X 196      -0.574  13.081 -19.079  0.00  0.00           H
ATOM   2988  HB3LASN X 196      -0.393  11.422 -19.632  0.00  0.00           H
ATOM   2989  CG LASN X 196      -2.205  12.343 -20.265  0.00  0.00           C
ATOM   2990  OD1LASN X 196      -2.719  11.408 -20.864  0.00  0.00           O
ATOM   2991  ND2LASN X 196      -2.625  13.562 -20.499  0.00  0.00           N
ATOM   2992 HD21LASN X 196      -3.435  13.680 -21.091  0.00  0.00           H
ATOM   2993 HD22LASN X 196      -2.149  14.333 -20.044  0.00  0.00           H
ATOM   2994  C  LASN X 196      -0.582  11.374 -16.806  0.00  0.00           C
ATOM   2995  O  LASN X 196       0.572  11.091 -17.138  0.00  0.00           O
ATOM   2996  N  LILE X 197      -0.963  11.435 -15.526  0.00  0.00           N
ATOM   2997  H  LILE X 197      -1.920  11.692 -15.321  0.00  0.00           H
ATOM   2998  CA LILE X 197      -0.118  11.159 -14.357  0.00  0.00           C
ATOM   2999  HA LILE X 197       0.838  10.760 -14.691  0.00  0.00           H
ATOM   3000  CB LILE X 197       0.147  12.472 -13.582  0.00  0.00           C
ATOM   3001  HB LILE X 197      -0.818  12.946 -13.400  0.00  0.00           H
ATOM   3002  CG2LILE X 197       0.789  12.239 -12.206  0.00  0.00           C
ATOM   3003 HG21LILE X 197       1.693  11.639 -12.305  0.00  0.00           H
ATOM   3004 HG22LILE X 197       1.035  13.200 -11.751  0.00  0.00           H
ATOM   3005 HG23LILE X 197       0.094  11.727 -11.540  0.00  0.00           H
ATOM   3006  CG1LILE X 197       0.991  13.477 -14.398  0.00  0.00           C
ATOM   3007 HG12LILE X 197       0.505  13.654 -15.355  0.00  0.00           H
ATOM   3008 HG13LILE X 197       1.001  14.426 -13.861  0.00  0.00           H
ATOM   3009  CD1LILE X 197       2.448  13.082 -14.673  0.00  0.00           C
ATOM   3010 HD11LILE X 197       2.498  12.126 -15.192  0.00  0.00           H
ATOM   3011 HD12LILE X 197       2.912  13.843 -15.301  0.00  0.00           H
ATOM   3012 HD13LILE X 197       3.004  13.025 -13.738  0.00  0.00           H
ATOM   3013  C  LILE X 197      -0.768  10.084 -13.475  0.00  0.00           C
ATOM   3014  O  LILE X 197      -1.991  10.065 -13.304  0.00  0.00           O
ATOM   3015  N  LTRP X 198       0.054   9.196 -12.909  0.00  0.00           N
ATOM   3016  H  LTRP X 198       1.045   9.261 -13.130  0.00  0.00           H
ATOM   3017  CA LTRP X 198      -0.351   8.212 -11.903  0.00  0.00           C
ATOM   3018  HA LTRP X 198      -1.392   7.945 -12.081  0.00  0.00           H
ATOM   3019  CB LTRP X 198       0.479   6.936 -12.065  0.00  0.00           C
ATOM   3020  HB2LTRP X 198       1.539   7.195 -12.117  0.00  0.00           H
ATOM   3021  HB3LTRP X 198       0.339   6.317 -11.178  0.00  0.00           H
ATOM   3022  CG LTRP X 198       0.105   6.105 -13.255  0.00  0.00           C
ATOM   3023  CD1LTRP X 198       0.770   6.052 -14.431  0.00  0.00           C
ATOM   3024  HD1LTRP X 198       1.675   6.607 -14.659  0.00  0.00           H
ATOM   3025  NE1LTRP X 198       0.138   5.163 -15.281  0.00  0.00           N
ATOM   3026  HE1LTRP X 198       0.485   4.920 -16.209  0.00  0.00           H
ATOM   3027  CE2LTRP X 198      -0.969   4.596 -14.690  0.00  0.00           C
ATOM   3028  CZ2LTRP X 198      -1.907   3.649 -15.122  0.00  0.00           C
ATOM   3029  HZ2LTRP X 198      -1.824   3.209 -16.107  0.00  0.00           H
ATOM   3030  CH2LTRP X 198      -2.945   3.271 -14.256  0.00  0.00           C
ATOM   3031  HH2LTRP X 198      -3.663   2.531 -14.582  0.00  0.00           H
ATOM   3032  CZ3LTRP X 198      -3.040   3.845 -12.975  0.00  0.00           C
ATOM   3033  HZ3LTRP X 198      -3.838   3.544 -12.311  0.00  0.00           H
ATOM   3034  CE3LTRP X 198      -2.091   4.798 -12.553  0.00  0.00           C
ATOM   3035  HE3LTRP X 198      -2.162   5.236 -11.571  0.00  0.00           H
ATOM   3036  CD2LTRP X 198      -1.028   5.192 -13.396  0.00  0.00           C
ATOM   3037  C  LTRP X 198      -0.250   8.774 -10.477  0.00  0.00           C
ATOM   3038  O  LTRP X 198       0.819   9.177 -10.013  0.00  0.00           O
ATOM   3039  N  LTRP X 199      -1.381   8.760  -9.771  0.00  0.00           N
ATOM   3040  H  LTRP X 199      -2.218   8.436 -10.241  0.00  0.00           H
ATOM   3041  CA LTRP X 199      -1.544   9.330  -8.428  0.00  0.00           C
ATOM   3042  HA LTRP X 199      -0.671   9.936  -8.179  0.00  0.00           H
ATOM   3043  CB LTRP X 199      -2.775  10.243  -8.439  0.00  0.00           C
ATOM   3044  HB2LTRP X 199      -3.661   9.645  -8.657  0.00  0.00           H
ATOM   3045  HB3LTRP X 199      -2.900  10.674  -7.445  0.00  0.00           H
ATOM   3046  CG LTRP X 199      -2.698  11.361  -9.430  0.00  0.00           C
ATOM   3047  CD1LTRP X 199      -3.159  11.321 -10.701  0.00  0.00           C
ATOM   3048  HD1LTRP X 199      -3.652  10.470 -11.157  0.00  0.00           H
ATOM   3049  NE1LTRP X 199      -2.825  12.491 -11.354  0.00  0.00           N
ATOM   3050  HE1LTRP X 199      -3.000  12.644 -12.347  0.00  0.00           H
ATOM   3051  CE2LTRP X 199      -2.131  13.348 -10.528  0.00  0.00           C
ATOM   3052  CZ2LTRP X 199      -1.587  14.625 -10.710  0.00  0.00           C
ATOM   3053  HZ2LTRP X 199      -1.678  15.124 -11.664  0.00  0.00           H
ATOM   3054  CH2LTRP X 199      -0.931  15.244  -9.634  0.00  0.00           C
ATOM   3055  HH2LTRP X 199      -0.517  16.230  -9.755  0.00  0.00           H
ATOM   3056  CZ3LTRP X 199      -0.809  14.581  -8.400  0.00  0.00           C
ATOM   3057  HZ3LTRP X 199      -0.295  15.063  -7.579  0.00  0.00           H
ATOM   3058  CE3LTRP X 199      -1.344  13.290  -8.231  0.00  0.00           C
ATOM   3059  HE3LTRP X 199      -1.233  12.782  -7.285  0.00  0.00           H
ATOM   3060  CD2LTRP X 199      -2.027  12.647  -9.287  0.00  0.00           C
ATOM   3061  C  LTRP X 199      -1.700   8.244  -7.362  0.00  0.00           C
ATOM   3062  O  LTRP X 199      -2.482   7.311  -7.559  0.00  0.00           O
ATOM   3063  N  LLEU X 200      -1.012   8.379  -6.222  0.00  0.00           N
ATOM   3064  H  LLEU X 200      -0.385   9.173  -6.132  0.00  0.00           H
ATOM   3065  CA LLEU X 200      -1.157   7.480  -5.068  0.00  0.00           C
ATOM   3066  HA LLEU X 200      -1.232   6.459  -5.437  0.00  0.00           H
ATOM   3067  CB LLEU X 200       0.103   7.571  -4.187  0.00  0.00           C
ATOM   3068  HB2LLEU X 200       0.967   7.337  -4.803  0.00  0.00           H
ATOM   3069  HB3LLEU X 200       0.211   8.599  -3.836  0.00  0.00           H
ATOM   3070  CG LLEU X 200       0.099   6.629  -2.964  0.00  0.00           C
ATOM   3071  HG LLEU X 200      -0.764   6.846  -2.335  0.00  0.00           H
ATOM   3072  CD1LLEU X 200       0.053   5.153  -3.366  0.00  0.00           C
ATOM   3073 HD11LLEU X 200       0.880   4.918  -4.036  0.00  0.00           H
ATOM   3074 HD12LLEU X 200       0.135   4.527  -2.476  0.00  0.00           H
ATOM   3075 HD13LLEU X 200      -0.892   4.919  -3.853  0.00  0.00           H
ATOM   3076  CD2LLEU X 200       1.363   6.857  -2.132  0.00  0.00           C
ATOM   3077 HD21LLEU X 200       1.397   7.889  -1.787  0.00  0.00           H
ATOM   3078 HD22LLEU X 200       1.355   6.196  -1.264  0.00  0.00           H
ATOM   3079 HD23LLEU X 200       2.249   6.644  -2.730  0.00  0.00           H
ATOM   3080  C  LLEU X 200      -2.444   7.783  -4.290  0.00  0.00           C
ATOM   3081  O  LLEU X 200      -2.492   8.708  -3.484  0.00  0.00           O
ATOM   3082  N  LILE X 201      -3.498   7.005  -4.532  0.00  0.00           N
ATOM   3083  H  LILE X 201      -3.382   6.224  -5.169  0.00  0.00           H
ATOM   3084  CA LILE X 201      -4.815   7.211  -3.911  0.00  0.00           C
ATOM   3085  HA LILE X 201      -4.968   8.282  -3.771  0.00  0.00           H
ATOM   3086  CB LILE X 201      -5.922   6.690  -4.856  0.00  0.00           C
ATOM   3087  HB LILE X 201      -5.772   5.620  -5.000  0.00  0.00           H
ATOM   3088  CG2LILE X 201      -7.328   6.872  -4.258  0.00  0.00           C
ATOM   3089 HG21LILE X 201      -7.501   7.918  -4.000  0.00  0.00           H
ATOM   3090 HG22LILE X 201      -8.083   6.549  -4.975  0.00  0.00           H
ATOM   3091 HG23LILE X 201      -7.435   6.261  -3.361  0.00  0.00           H
ATOM   3092  CG1LILE X 201      -5.851   7.357  -6.252  0.00  0.00           C
ATOM   3093 HG12LILE X 201      -5.010   6.937  -6.802  0.00  0.00           H
ATOM   3094 HG13LILE X 201      -6.752   7.105  -6.813  0.00  0.00           H
ATOM   3095  CD1LILE X 201      -5.693   8.887  -6.230  0.00  0.00           C
ATOM   3096 HD11LILE X 201      -4.707   9.165  -5.860  0.00  0.00           H
ATOM   3097 HD12LILE X 201      -5.790   9.281  -7.239  0.00  0.00           H
ATOM   3098 HD13LILE X 201      -6.455   9.337  -5.595  0.00  0.00           H
ATOM   3099  C  LILE X 201      -4.881   6.606  -2.504  0.00  0.00           C
ATOM   3100  O  LILE X 201      -5.534   7.178  -1.625  0.00  0.00           O
ATOM   3101  N  LGLY X 202      -4.163   5.502  -2.270  0.00  0.00           N
ATOM   3102  H  LGLY X 202      -3.645   5.082  -3.034  0.00  0.00           H
ATOM   3103  CA LGLY X 202      -4.002   4.929  -0.937  0.00  0.00           C
ATOM   3104  HA2LGLY X 202      -3.715   5.733  -0.270  0.00  0.00           H
ATOM   3105  HA3LGLY X 202      -4.956   4.527  -0.598  0.00  0.00           H
ATOM   3106  C  LGLY X 202      -2.943   3.835  -0.813  0.00  0.00           C
ATOM   3107  O  LGLY X 202      -2.441   3.335  -1.816  0.00  0.00           O
ATOM   3108  N  LASH X 203      -2.626   3.466   0.431  0.00  0.00           N
ATOM   3109  H  LASH X 203      -3.058   3.964   1.198  0.00  0.00           H
ATOM   3110  CA LASH X 203      -1.835   2.275   0.780  0.00  0.00           C
ATOM   3111  HA LASH X 203      -1.298   1.936  -0.105  0.00  0.00           H
ATOM   3112  CB LASH X 203      -0.780   2.629   1.842  0.00  0.00           C
ATOM   3113  HB2LASH X 203      -0.134   1.764   1.989  0.00  0.00           H
ATOM   3114  HB3LASH X 203      -0.156   3.446   1.480  0.00  0.00           H
ATOM   3115  CG LASH X 203      -1.381   3.026   3.189  0.00  0.00           C
ATOM   3116  OD1LASH X 203      -2.044   4.040   3.386  0.00  0.00           O
ATOM   3117  OD2LASH X 203      -1.167   2.129   4.174  0.00  0.00           O
ATOM   3118  HD2LASH X 203      -1.502   2.482   5.020  0.00  0.00           H
ATOM   3119  C  LASH X 203      -2.749   1.130   1.258  0.00  0.00           C
ATOM   3120  O  LASH X 203      -3.768   1.392   1.908  0.00  0.00           O
ATOM   3121  N  LTHR X 204      -2.411  -0.127   0.954  0.00  0.00           N
ATOM   3122  H  LTHR X 204      -1.591  -0.272   0.367  0.00  0.00           H
ATOM   3123  CA LTHR X 204      -3.213  -1.311   1.330  0.00  0.00           C
ATOM   3124  HA LTHR X 204      -4.233  -1.165   0.982  0.00  0.00           H
ATOM   3125  CB LTHR X 204      -2.674  -2.577   0.638  0.00  0.00           C
ATOM   3126  HB LTHR X 204      -1.625  -2.716   0.890  0.00  0.00           H
ATOM   3127  CG2LTHR X 204      -3.470  -3.832   1.006  0.00  0.00           C
ATOM   3128 HG21LTHR X 204      -4.524  -3.682   0.773  0.00  0.00           H
ATOM   3129 HG22LTHR X 204      -3.092  -4.675   0.429  0.00  0.00           H
ATOM   3130 HG23LTHR X 204      -3.361  -4.065   2.064  0.00  0.00           H
ATOM   3131  OG1LTHR X 204      -2.812  -2.445  -0.755  0.00  0.00           O
ATOM   3132  HG1LTHR X 204      -1.932  -2.415  -1.166  0.00  0.00           H
ATOM   3133  C  LTHR X 204      -3.264  -1.510   2.850  0.00  0.00           C
ATOM   3134  O  LTHR X 204      -2.222  -1.690   3.479  0.00  0.00           O
ATOM   3135  N  LSER X 205      -4.463  -1.522   3.453  0.00  0.00           N
ATOM   3136  H  LSER X 205      -5.295  -1.392   2.890  0.00  0.00           H
ATOM   3137  CA LSER X 205      -4.628  -1.574   4.917  0.00  0.00           C
ATOM   3138  HA LSER X 205      -3.642  -1.593   5.378  0.00  0.00           H
ATOM   3139  CB LSER X 205      -5.265  -0.271   5.413  0.00  0.00           C
ATOM   3140  HB2LSER X 205      -4.613   0.565   5.153  0.00  0.00           H
ATOM   3141  HB3LSER X 205      -6.227  -0.125   4.922  0.00  0.00           H
ATOM   3142  OG LSER X 205      -5.472  -0.281   6.811  0.00  0.00           O
ATOM   3143  HG LSER X 205      -4.603  -0.395   7.268  0.00  0.00           H
ATOM   3144  C  LSER X 205      -5.342  -2.839   5.422  0.00  0.00           C
ATOM   3145  O  LSER X 205      -4.709  -3.651   6.104  0.00  0.00           O
ATOM   3146  N  LTRP X 206      -6.625  -3.050   5.096  0.00  0.00           N
ATOM   3147  H  LTRP X 206      -7.090  -2.402   4.469  0.00  0.00           H
ATOM   3148  CA LTRP X 206      -7.421  -4.142   5.686  0.00  0.00           C
ATOM   3149  HA LTRP X 206      -6.755  -4.992   5.844  0.00  0.00           H
ATOM   3150  CB LTRP X 206      -7.936  -3.713   7.076  0.00  0.00           C
ATOM   3151  HB2LTRP X 206      -8.356  -4.592   7.563  0.00  0.00           H
ATOM   3152  HB3LTRP X 206      -7.077  -3.414   7.678  0.00  0.00           H
ATOM   3153  CG LTRP X 206      -8.980  -2.638   7.184  0.00  0.00           C
ATOM   3154  CD1LTRP X 206      -8.729  -1.316   7.310  0.00  0.00           C
ATOM   3155  HD1LTRP X 206      -7.742  -0.876   7.300  0.00  0.00           H
ATOM   3156  NE1LTRP X 206      -9.908  -0.628   7.519  0.00  0.00           N
ATOM   3157  HE1LTRP X 206      -9.959   0.378   7.629  0.00  0.00           H
ATOM   3158  CE2LTRP X 206     -10.989  -1.478   7.536  0.00  0.00           C
ATOM   3159  CZ2LTRP X 206     -12.358  -1.271   7.753  0.00  0.00           C
ATOM   3160  HZ2LTRP X 206     -12.726  -0.281   7.974  0.00  0.00           H
ATOM   3161  CH2LTRP X 206     -13.237  -2.363   7.657  0.00  0.00           C
ATOM   3162  HH2LTRP X 206     -14.300  -2.221   7.790  0.00  0.00           H
ATOM   3163  CZ3LTRP X 206     -12.732  -3.644   7.373  0.00  0.00           C
ATOM   3164  HZ3LTRP X 206     -13.414  -4.480   7.289  0.00  0.00           H
ATOM   3165  CE3LTRP X 206     -11.347  -3.845   7.201  0.00  0.00           C
ATOM   3166  HE3LTRP X 206     -10.974  -4.837   7.007  0.00  0.00           H
ATOM   3167  CD2LTRP X 206     -10.436  -2.768   7.271  0.00  0.00           C
ATOM   3168  C  LTRP X 206      -8.557  -4.663   4.792  0.00  0.00           C
ATOM   3169  O  LTRP X 206      -8.923  -4.052   3.794  0.00  0.00           O
ATOM   3170  N  LGLY X 207      -9.124  -5.815   5.161  0.00  0.00           N
ATOM   3171  H  LGLY X 207      -8.720  -6.309   5.944  0.00  0.00           H
ATOM   3172  CA LGLY X 207     -10.321  -6.397   4.540  0.00  0.00           C
ATOM   3173  HA2LGLY X 207     -11.139  -5.678   4.597  0.00  0.00           H
ATOM   3174  HA3LGLY X 207     -10.131  -6.606   3.488  0.00  0.00           H
ATOM   3175  C  LGLY X 207     -10.748  -7.696   5.234  0.00  0.00           C
ATOM   3176  O  LGLY X 207      -9.916  -8.379   5.834  0.00  0.00           O
ATOM   3177  N  LSER X 208     -12.040  -8.029   5.215  0.00  0.00           N
ATOM   3178  H  LSER X 208     -12.700  -7.415   4.751  0.00  0.00           H
ATOM   3179  CA LSER X 208     -12.560  -9.261   5.834  0.00  0.00           C
ATOM   3180  HA LSER X 208     -11.962  -9.498   6.714  0.00  0.00           H
ATOM   3181  CB LSER X 208     -13.999  -9.066   6.323  0.00  0.00           C
ATOM   3182  HB2LSER X 208     -14.648  -8.852   5.474  0.00  0.00           H
ATOM   3183  HB3LSER X 208     -14.336  -9.982   6.809  0.00  0.00           H
ATOM   3184  OG LSER X 208     -14.057  -7.995   7.249  0.00  0.00           O
ATOM   3185  HG LSER X 208     -14.849  -8.072   7.810  0.00  0.00           H
ATOM   3186  C  LSER X 208     -12.463 -10.442   4.858  0.00  0.00           C
ATOM   3187  O  LSER X 208     -13.217 -10.514   3.885  0.00  0.00           O
ATOM   3188  N  LGLY X 209     -11.525 -11.363   5.106  0.00  0.00           N
ATOM   3189  H  LGLY X 209     -10.901 -11.197   5.880  0.00  0.00           H
ATOM   3190  CA LGLY X 209     -11.146 -12.413   4.149  0.00  0.00           C
ATOM   3191  HA2LGLY X 209     -10.508 -13.149   4.637  0.00  0.00           H
ATOM   3192  HA3LGLY X 209     -12.041 -12.926   3.792  0.00  0.00           H
ATOM   3193  C  LGLY X 209     -10.389 -11.846   2.941  0.00  0.00           C
ATOM   3194  O  LGLY X 209      -9.814 -10.758   3.034  0.00  0.00           O
ATOM   3195  N  LCYX X 210     -10.391 -12.558   1.814  0.00  0.00           N
ATOM   3196  H  LCYX X 210     -10.810 -13.485   1.836  0.00  0.00           H
ATOM   3197  CA LCYX X 210      -9.888 -12.054   0.529  0.00  0.00           C
ATOM   3198  HA LCYX X 210      -9.785 -10.970   0.586  0.00  0.00           H
ATOM   3199  CB LCYX X 210      -8.495 -12.631   0.225  0.00  0.00           C
ATOM   3200  HB2LCYX X 210      -8.581 -13.703   0.055  0.00  0.00           H
ATOM   3201  HB3LCYX X 210      -8.138 -12.175  -0.699  0.00  0.00           H
ATOM   3202  SG LCYX X 210      -7.237 -12.349   1.500  0.00  0.00           S
ATOM   3203  C  LCYX X 210     -10.871 -12.354  -0.614  0.00  0.00           C
ATOM   3204  O  LCYX X 210     -11.295 -13.502  -0.789  0.00  0.00           O
ATOM   3205  N  LALA X 211     -11.204 -11.334  -1.411  0.00  0.00           N
ATOM   3206  H  LALA X 211     -10.861 -10.409  -1.160  0.00  0.00           H
ATOM   3207  CA LALA X 211     -12.043 -11.420  -2.613  0.00  0.00           C
ATOM   3208  HA LALA X 211     -12.209 -10.398  -2.944  0.00  0.00           H
ATOM   3209  CB LALA X 211     -11.247 -12.096  -3.738  0.00  0.00           C
ATOM   3210  HB1LALA X 211     -11.099 -13.153  -3.511  0.00  0.00           H
ATOM   3211  HB2LALA X 211     -11.783 -12.010  -4.682  0.00  0.00           H
ATOM   3212  HB3LALA X 211     -10.279 -11.609  -3.847  0.00  0.00           H
ATOM   3213  C  LALA X 211     -13.466 -11.993  -2.414  0.00  0.00           C
ATOM   3214  O  LALA X 211     -14.073 -12.464  -3.383  0.00  0.00           O
ATOM   3215  N  LLYS X 212     -14.018 -11.969  -1.191  0.00  0.00           N
ATOM   3216  H  LLYS X 212     -13.492 -11.522  -0.443  0.00  0.00           H
ATOM   3217  CA LLYS X 212     -15.411 -12.375  -0.921  0.00  0.00           C
ATOM   3218  HA LLYS X 212     -15.636 -13.253  -1.526  0.00  0.00           H
ATOM   3219  CB LLYS X 212     -15.620 -12.744   0.566  0.00  0.00           C
ATOM   3220  HB2LLYS X 212     -14.978 -12.131   1.198  0.00  0.00           H
ATOM   3221  HB3LLYS X 212     -16.652 -12.514   0.838  0.00  0.00           H
ATOM   3222  CG LLYS X 212     -15.397 -14.232   0.891  0.00  0.00           C
ATOM   3223  HG2LLYS X 212     -15.648 -14.396   1.941  0.00  0.00           H
ATOM   3224  HG3LLYS X 212     -16.076 -14.832   0.283  0.00  0.00           H
ATOM   3225  CD LLYS X 212     -13.960 -14.705   0.652  0.00  0.00           C
ATOM   3226  HD2LLYS X 212     -13.716 -14.553  -0.397  0.00  0.00           H
ATOM   3227  HD3LLYS X 212     -13.278 -14.112   1.264  0.00  0.00           H
ATOM   3228  CE LLYS X 212     -13.793 -16.192   0.987  0.00  0.00           C
ATOM   3229  HE2LLYS X 212     -14.027 -16.351   2.044  0.00  0.00           H
ATOM   3230  HE3LLYS X 212     -14.496 -16.778   0.391  0.00  0.00           H
ATOM   3231  NZ LLYS X 212     -12.407 -16.630   0.712  0.00  0.00           N
ATOM   3232  HZ1LLYS X 212     -11.772 -16.128   1.333  0.00  0.00           H
ATOM   3233  HZ2LLYS X 212     -12.271 -17.629   0.863  0.00  0.00           H
ATOM   3234  HZ3LLYS X 212     -12.143 -16.426  -0.247  0.00  0.00           H
ATOM   3235  C  LLYS X 212     -16.398 -11.285  -1.353  0.00  0.00           C
ATOM   3236  O  LLYS X 212     -16.178 -10.096  -1.114  0.00  0.00           O
ATOM   3237  N  LALA X 213     -17.527 -11.702  -1.926  0.00  0.00           N
ATOM   3238  H  LALA X 213     -17.626 -12.686  -2.141  0.00  0.00           H
ATOM   3239  CA LALA X 213     -18.634 -10.809  -2.260  0.00  0.00           C
ATOM   3240  HA LALA X 213     -18.276 -10.103  -3.011  0.00  0.00           H
ATOM   3241  CB LALA X 213     -19.765 -11.626  -2.888  0.00  0.00           C
ATOM   3242  HB1LALA X 213     -20.129 -12.360  -2.174  0.00  0.00           H
ATOM   3243  HB2LALA X 213     -20.590 -10.969  -3.160  0.00  0.00           H
ATOM   3244  HB3LALA X 213     -19.409 -12.136  -3.785  0.00  0.00           H
ATOM   3245  C  LALA X 213     -19.109  -9.996  -1.037  0.00  0.00           C
ATOM   3246  O  LALA X 213     -19.142 -10.489   0.095  0.00  0.00           O
ATOM   3247  N  LTYR X 214     -19.430  -8.723  -1.276  0.00  0.00           N
ATOM   3248  H  LTYR X 214     -19.499  -8.461  -2.254  0.00  0.00           H
ATOM   3249  CA LTYR X 214     -19.743  -7.683  -0.287  0.00  0.00           C
ATOM   3250  HA LTYR X 214     -19.787  -6.749  -0.846  0.00  0.00           H
ATOM   3251  CB LTYR X 214     -21.149  -7.895   0.301  0.00  0.00           C
ATOM   3252  HB2LTYR X 214     -21.159  -8.817   0.883  0.00  0.00           H
ATOM   3253  HB3LTYR X 214     -21.370  -7.079   0.988  0.00  0.00           H
ATOM   3254  CG LTYR X 214     -22.263  -7.946  -0.728  0.00  0.00           C
ATOM   3255  CD1LTYR X 214     -22.895  -6.758  -1.150  0.00  0.00           C
ATOM   3256  HD1LTYR X 214     -22.571  -5.806  -0.754  0.00  0.00           H
ATOM   3257  CE1LTYR X 214     -23.948  -6.808  -2.087  0.00  0.00           C
ATOM   3258  HE1LTYR X 214     -24.422  -5.902  -2.426  0.00  0.00           H
ATOM   3259  CZ LTYR X 214     -24.377  -8.053  -2.599  0.00  0.00           C
ATOM   3260  OH LTYR X 214     -25.393  -8.123  -3.499  0.00  0.00           O
ATOM   3261  HH LTYR X 214     -25.941  -7.328  -3.509  0.00  0.00           H
ATOM   3262  CE2LTYR X 214     -23.762  -9.237  -2.150  0.00  0.00           C
ATOM   3263  HE2LTYR X 214     -24.111 -10.188  -2.523  0.00  0.00           H
ATOM   3264  CD2LTYR X 214     -22.704  -9.187  -1.225  0.00  0.00           C
ATOM   3265  HD2LTYR X 214     -22.248 -10.110  -0.886  0.00  0.00           H
ATOM   3266  C  LTYR X 214     -18.661  -7.442   0.789  0.00  0.00           C
ATOM   3267  O  LTYR X 214     -18.943  -6.792   1.797  0.00  0.00           O
ATOM   3268  N  LARG X 215     -17.421  -7.918   0.605  0.00  0.00           N
ATOM   3269  H  LARG X 215     -17.249  -8.506  -0.207  0.00  0.00           H
ATOM   3270  CA LARG X 215     -16.290  -7.713   1.533  0.00  0.00           C
ATOM   3271  HA LARG X 215     -16.535  -6.936   2.257  0.00  0.00           H
ATOM   3272  CB LARG X 215     -16.023  -9.012   2.325  0.00  0.00           C
ATOM   3273  HB2LARG X 215     -15.716  -9.789   1.624  0.00  0.00           H
ATOM   3274  HB3LARG X 215     -15.193  -8.837   3.011  0.00  0.00           H
ATOM   3275  CG LARG X 215     -17.217  -9.558   3.131  0.00  0.00           C
ATOM   3276  HG2LARG X 215     -18.053  -9.748   2.458  0.00  0.00           H
ATOM   3277  HG3LARG X 215     -16.922 -10.515   3.564  0.00  0.00           H
ATOM   3278  CD LARG X 215     -17.682  -8.637   4.269  0.00  0.00           C
ATOM   3279  HD2LARG X 215     -16.875  -8.544   4.996  0.00  0.00           H
ATOM   3280  HD3LARG X 215     -17.890  -7.638   3.886  0.00  0.00           H
ATOM   3281  NE LARG X 215     -18.879  -9.181   4.945  0.00  0.00           N
ATOM   3282  HE LARG X 215     -18.735  -9.841   5.686  0.00  0.00           H
ATOM   3283  CZ LARG X 215     -20.144  -8.901   4.683  0.00  0.00           C
ATOM   3284  NH1LARG X 215     -20.502  -8.086   3.740  0.00  0.00           N
ATOM   3285 HH11LARG X 215     -19.802  -7.629   3.171  0.00  0.00           H
ATOM   3286 HH12LARG X 215     -21.474  -7.824   3.609  0.00  0.00           H
ATOM   3287  NH2LARG X 215     -21.079  -9.452   5.395  0.00  0.00           N
ATOM   3288 HH21LARG X 215     -20.848 -10.074   6.158  0.00  0.00           H
ATOM   3289 HH22LARG X 215     -22.056  -9.288   5.166  0.00  0.00           H
ATOM   3290  C  LARG X 215     -15.049  -7.201   0.770  0.00  0.00           C
ATOM   3291  O  LARG X 215     -14.100  -7.967   0.580  0.00  0.00           O
ATOM   3292  N  LPRO X 216     -15.063  -5.942   0.278  0.00  0.00           N
ATOM   3293  CD LPRO X 216     -16.129  -4.963   0.464  0.00  0.00           C
ATOM   3294  HD2LPRO X 216     -16.417  -4.881   1.512  0.00  0.00           H
ATOM   3295  HD3LPRO X 216     -16.990  -5.242  -0.144  0.00  0.00           H
ATOM   3296  CG LPRO X 216     -15.576  -3.626  -0.025  0.00  0.00           C
ATOM   3297  HG2LPRO X 216     -15.063  -3.113   0.789  0.00  0.00           H
ATOM   3298  HG3LPRO X 216     -16.359  -2.993  -0.443  0.00  0.00           H
ATOM   3299  CB LPRO X 216     -14.563  -4.055  -1.083  0.00  0.00           C
ATOM   3300  HB2LPRO X 216     -13.815  -3.281  -1.258  0.00  0.00           H
ATOM   3301  HB3LPRO X 216     -15.084  -4.293  -2.013  0.00  0.00           H
ATOM   3302  CA LPRO X 216     -13.968  -5.341  -0.498  0.00  0.00           C
ATOM   3303  HA LPRO X 216     -13.683  -5.992  -1.323  0.00  0.00           H
ATOM   3304  C  LPRO X 216     -12.716  -5.055   0.350  0.00  0.00           C
ATOM   3305  O  LPRO X 216     -12.743  -5.172   1.577  0.00  0.00           O
ATOM   3306  N  LGLY X 217     -11.629  -4.631  -0.295  0.00  0.00           N
ATOM   3307  H  LGLY X 217     -11.680  -4.512  -1.296  0.00  0.00           H
ATOM   3308  CA LGLY X 217     -10.439  -4.113   0.387  0.00  0.00           C
ATOM   3309  HA2LGLY X 217     -10.231  -4.723   1.268  0.00  0.00           H
ATOM   3310  HA3LGLY X 217      -9.575  -4.182  -0.272  0.00  0.00           H
ATOM   3311  C  LGLY X 217     -10.598  -2.653   0.826  0.00  0.00           C
ATOM   3312  O  LGLY X 217     -11.361  -1.884   0.230  0.00  0.00           O
ATOM   3313  N  LVAL X 218      -9.854  -2.268   1.863  0.00  0.00           N
ATOM   3314  H  LVAL X 218      -9.284  -2.971   2.327  0.00  0.00           H
ATOM   3315  CA LVAL X 218      -9.853  -0.933   2.473  0.00  0.00           C
ATOM   3316  HA LVAL X 218     -10.416  -0.265   1.823  0.00  0.00           H
ATOM   3317  CB LVAL X 218     -10.558  -0.928   3.847  0.00  0.00           C
ATOM   3318  HB LVAL X 218      -9.950  -1.485   4.559  0.00  0.00           H
ATOM   3319  CG1LVAL X 218     -10.734   0.506   4.366  0.00  0.00           C
ATOM   3320 HG11LVAL X 218     -11.278   1.104   3.635  0.00  0.00           H
ATOM   3321 HG12LVAL X 218     -11.296   0.494   5.299  0.00  0.00           H
ATOM   3322 HG13LVAL X 218      -9.763   0.960   4.562  0.00  0.00           H
ATOM   3323  CG2LVAL X 218     -11.949  -1.577   3.790  0.00  0.00           C
ATOM   3324 HG21LVAL X 218     -11.855  -2.637   3.551  0.00  0.00           H
ATOM   3325 HG22LVAL X 218     -12.436  -1.501   4.762  0.00  0.00           H
ATOM   3326 HG23LVAL X 218     -12.563  -1.087   3.035  0.00  0.00           H
ATOM   3327  C  LVAL X 218      -8.422  -0.391   2.567  0.00  0.00           C
ATOM   3328  O  LVAL X 218      -7.485  -1.097   2.951  0.00  0.00           O
ATOM   3329  N  LTYR X 219      -8.266   0.879   2.203  0.00  0.00           N
ATOM   3330  H  LTYR X 219      -9.103   1.386   1.934  0.00  0.00           H
ATOM   3331  CA LTYR X 219      -7.000   1.547   1.901  0.00  0.00           C
ATOM   3332  HA LTYR X 219      -6.174   0.922   2.238  0.00  0.00           H
ATOM   3333  CB LTYR X 219      -6.888   1.722   0.371  0.00  0.00           C
ATOM   3334  HB2LTYR X 219      -7.695   2.374   0.032  0.00  0.00           H
ATOM   3335  HB3LTYR X 219      -5.949   2.231   0.149  0.00  0.00           H
ATOM   3336  CG LTYR X 219      -6.946   0.426  -0.432  0.00  0.00           C
ATOM   3337  CD1LTYR X 219      -8.182  -0.202  -0.705  0.00  0.00           C
ATOM   3338  HD1LTYR X 219      -9.104   0.260  -0.381  0.00  0.00           H
ATOM   3339  CE1LTYR X 219      -8.220  -1.448  -1.364  0.00  0.00           C
ATOM   3340  HE1LTYR X 219      -9.163  -1.941  -1.544  0.00  0.00           H
ATOM   3341  CZ LTYR X 219      -7.020  -2.062  -1.781  0.00  0.00           C
ATOM   3342  OH LTYR X 219      -7.025  -3.296  -2.355  0.00  0.00           O
ATOM   3343  HH LTYR X 219      -7.923  -3.591  -2.616  0.00  0.00           H
ATOM   3344  CE2LTYR X 219      -5.796  -1.396  -1.580  0.00  0.00           C
ATOM   3345  HE2LTYR X 219      -4.885  -1.853  -1.937  0.00  0.00           H
ATOM   3346  CD2LTYR X 219      -5.757  -0.159  -0.908  0.00  0.00           C
ATOM   3347  HD2LTYR X 219      -4.804   0.327  -0.747  0.00  0.00           H
ATOM   3348  C  LTYR X 219      -6.920   2.896   2.635  0.00  0.00           C
ATOM   3349  O  LTYR X 219      -7.945   3.544   2.857  0.00  0.00           O
ATOM   3350  N  LGLY X 220      -5.720   3.340   3.021  0.00  0.00           N
ATOM   3351  H  LGLY X 220      -4.902   2.782   2.793  0.00  0.00           H
ATOM   3352  CA LGLY X 220      -5.527   4.639   3.686  0.00  0.00           C
ATOM   3353  HA2LGLY X 220      -6.225   4.729   4.518  0.00  0.00           H
ATOM   3354  HA3LGLY X 220      -4.514   4.695   4.084  0.00  0.00           H
ATOM   3355  C  LGLY X 220      -5.732   5.816   2.722  0.00  0.00           C
ATOM   3356  O  LGLY X 220      -5.124   5.843   1.659  0.00  0.00           O
ATOM   3357  N  LASN X 221      -6.579   6.793   3.065  0.00  0.00           N
ATOM   3358  H  LASN X 221      -7.027   6.737   3.971  0.00  0.00           H
ATOM   3359  CA LASN X 221      -6.903   7.936   2.193  0.00  0.00           C
ATOM   3360  HA LASN X 221      -6.996   7.573   1.166  0.00  0.00           H
ATOM   3361  CB LASN X 221      -8.272   8.499   2.632  0.00  0.00           C
ATOM   3362  HB2LASN X 221      -8.983   7.681   2.718  0.00  0.00           H
ATOM   3363  HB3LASN X 221      -8.167   8.965   3.608  0.00  0.00           H
ATOM   3364  CG LASN X 221      -8.880   9.524   1.686  0.00  0.00           C
ATOM   3365  OD1LASN X 221      -8.396   9.799   0.596  0.00  0.00           O
ATOM   3366  ND2LASN X 221      -9.988  10.114   2.069  0.00  0.00           N
ATOM   3367 HD21LASN X 221     -10.505  10.685   1.415  0.00  0.00           H
ATOM   3368 HD22LASN X 221     -10.391   9.897   2.978  0.00  0.00           H
ATOM   3369  C  LASN X 221      -5.781   8.999   2.210  0.00  0.00           C
ATOM   3370  O  LASN X 221      -5.853   9.966   2.970  0.00  0.00           O
ATOM   3371  N  LVAL X 222      -4.737   8.824   1.390  0.00  0.00           N
ATOM   3372  H  LVAL X 222      -4.747   8.003   0.795  0.00  0.00           H
ATOM   3373  CA LVAL X 222      -3.482   9.610   1.459  0.00  0.00           C
ATOM   3374  HA LVAL X 222      -3.068   9.450   2.446  0.00  0.00           H
ATOM   3375  CB LVAL X 222      -2.435   9.077   0.455  0.00  0.00           C
ATOM   3376  HB LVAL X 222      -2.890   9.021  -0.534  0.00  0.00           H
ATOM   3377  CG1LVAL X 222      -1.160   9.929   0.371  0.00  0.00           C
ATOM   3378 HG11LVAL X 222      -0.677   9.985   1.347  0.00  0.00           H
ATOM   3379 HG12LVAL X 222      -0.469   9.487  -0.349  0.00  0.00           H
ATOM   3380 HG13LVAL X 222      -1.393  10.940   0.044  0.00  0.00           H
ATOM   3381  CG2LVAL X 222      -1.966   7.676   0.874  0.00  0.00           C
ATOM   3382 HG21LVAL X 222      -2.813   7.035   1.099  0.00  0.00           H
ATOM   3383 HG22LVAL X 222      -1.386   7.226   0.068  0.00  0.00           H
ATOM   3384 HG23LVAL X 222      -1.346   7.736   1.766  0.00  0.00           H
ATOM   3385  C  LVAL X 222      -3.673  11.131   1.365  0.00  0.00           C
ATOM   3386  O  LVAL X 222      -2.961  11.856   2.056  0.00  0.00           O
ATOM   3387  N  LMET X 223      -4.685  11.635   0.652  0.00  0.00           N
ATOM   3388  H  LMET X 223      -5.230  10.992   0.081  0.00  0.00           H
ATOM   3389  CA LMET X 223      -5.018  13.073   0.598  0.00  0.00           C
ATOM   3390  HA LMET X 223      -4.131  13.601   0.241  0.00  0.00           H
ATOM   3391  CB LMET X 223      -6.142  13.274  -0.434  0.00  0.00           C
ATOM   3392  HB2LMET X 223      -5.978  12.597  -1.273  0.00  0.00           H
ATOM   3393  HB3LMET X 223      -7.099  13.020   0.025  0.00  0.00           H
ATOM   3394  CG LMET X 223      -6.204  14.701  -0.996  0.00  0.00           C
ATOM   3395  HG2LMET X 223      -6.147  15.416  -0.178  0.00  0.00           H
ATOM   3396  HG3LMET X 223      -5.333  14.861  -1.634  0.00  0.00           H
ATOM   3397  SD LMET X 223      -7.703  15.102  -1.942  0.00  0.00           S
ATOM   3398  CE LMET X 223      -7.715  13.755  -3.155  0.00  0.00           C
ATOM   3399  HE1LMET X 223      -7.926  12.809  -2.656  0.00  0.00           H
ATOM   3400  HE2LMET X 223      -8.490  13.944  -3.896  0.00  0.00           H
ATOM   3401  HE3LMET X 223      -6.744  13.694  -3.645  0.00  0.00           H
ATOM   3402  C  LMET X 223      -5.395  13.687   1.971  0.00  0.00           C
ATOM   3403  O  LMET X 223      -5.432  14.912   2.130  0.00  0.00           O
ATOM   3404  N  LVAL X 224      -5.680  12.864   2.989  0.00  0.00           N
ATOM   3405  H  LVAL X 224      -5.670  11.864   2.800  0.00  0.00           H
ATOM   3406  CA LVAL X 224      -5.851  13.285   4.396  0.00  0.00           C
ATOM   3407  HA LVAL X 224      -6.340  14.257   4.414  0.00  0.00           H
ATOM   3408  CB LVAL X 224      -6.769  12.288   5.144  0.00  0.00           C
ATOM   3409  HB LVAL X 224      -6.306  11.302   5.149  0.00  0.00           H
ATOM   3410  CG1LVAL X 224      -7.035  12.686   6.602  0.00  0.00           C
ATOM   3411 HG11LVAL X 224      -7.437  13.698   6.651  0.00  0.00           H
ATOM   3412 HG12LVAL X 224      -7.751  11.997   7.050  0.00  0.00           H
ATOM   3413 HG13LVAL X 224      -6.118  12.625   7.187  0.00  0.00           H
ATOM   3414  CG2LVAL X 224      -8.137  12.191   4.449  0.00  0.00           C
ATOM   3415 HG21LVAL X 224      -8.018  11.773   3.451  0.00  0.00           H
ATOM   3416 HG22LVAL X 224      -8.798  11.532   5.010  0.00  0.00           H
ATOM   3417 HG23LVAL X 224      -8.595  13.177   4.381  0.00  0.00           H
ATOM   3418  C  LVAL X 224      -4.502  13.452   5.117  0.00  0.00           C
ATOM   3419  O  LVAL X 224      -4.404  14.241   6.063  0.00  0.00           O
ATOM   3420  N  LPHE X 225      -3.457  12.751   4.668  0.00  0.00           N
ATOM   3421  H  LPHE X 225      -3.592  12.181   3.840  0.00  0.00           H
ATOM   3422  CA LPHE X 225      -2.126  12.683   5.286  0.00  0.00           C
ATOM   3423  HA LPHE X 225      -2.206  12.949   6.340  0.00  0.00           H
ATOM   3424  CB LPHE X 225      -1.609  11.232   5.205  0.00  0.00           C
ATOM   3425  HB2LPHE X 225      -1.285  11.053   4.178  0.00  0.00           H
ATOM   3426  HB3LPHE X 225      -0.724  11.146   5.838  0.00  0.00           H
ATOM   3427  CG LPHE X 225      -2.573  10.115   5.593  0.00  0.00           C
ATOM   3428  CD1LPHE X 225      -3.453  10.243   6.685  0.00  0.00           C
ATOM   3429  HD1LPHE X 225      -3.451  11.138   7.285  0.00  0.00           H
ATOM   3430  CE1LPHE X 225      -4.341   9.202   7.007  0.00  0.00           C
ATOM   3431  HE1LPHE X 225      -5.015   9.316   7.843  0.00  0.00           H
ATOM   3432  CZ LPHE X 225      -4.347   8.014   6.255  0.00  0.00           C
ATOM   3433  HZ LPHE X 225      -5.029   7.214   6.505  0.00  0.00           H
ATOM   3434  CE2LPHE X 225      -3.449   7.866   5.185  0.00  0.00           C
ATOM   3435  HE2LPHE X 225      -3.424   6.946   4.616  0.00  0.00           H
ATOM   3436  CD2LPHE X 225      -2.568   8.912   4.863  0.00  0.00           C
ATOM   3437  HD2LPHE X 225      -1.871   8.783   4.050  0.00  0.00           H
ATOM   3438  C  LPHE X 225      -1.081  13.634   4.667  0.00  0.00           C
ATOM   3439  O  LPHE X 225      -0.092  13.932   5.334  0.00  0.00           O
ATOM   3440  N  LTHR X 226      -1.270  14.110   3.426  0.00  0.00           N
ATOM   3441  H  LTHR X 226      -2.062  13.750   2.904  0.00  0.00           H
ATOM   3442  CA LTHR X 226      -0.233  14.785   2.611  0.00  0.00           C
ATOM   3443  HA LTHR X 226       0.492  14.030   2.310  0.00  0.00           H
ATOM   3444  CB LTHR X 226      -0.847  15.358   1.314  0.00  0.00           C
ATOM   3445  HB LTHR X 226      -1.518  16.179   1.568  0.00  0.00           H
ATOM   3446  CG2LTHR X 226       0.204  15.864   0.326  0.00  0.00           C
ATOM   3447 HG21LTHR X 226       0.903  15.064   0.080  0.00  0.00           H
ATOM   3448 HG22LTHR X 226      -0.283  16.211  -0.586  0.00  0.00           H
ATOM   3449 HG23LTHR X 226       0.754  16.698   0.759  0.00  0.00           H
ATOM   3450  OG1LTHR X 226      -1.582  14.364   0.637  0.00  0.00           O
ATOM   3451  HG1LTHR X 226      -1.831  14.719  -0.234  0.00  0.00           H
ATOM   3452  C  LTHR X 226       0.557  15.884   3.344  0.00  0.00           C
ATOM   3453  O  LTHR X 226       1.783  15.892   3.282  0.00  0.00           O
ATOM   3454  N  LASP X 227      -0.096  16.775   4.098  0.00  0.00           N
ATOM   3455  H  LASP X 227      -1.099  16.686   4.198  0.00  0.00           H
ATOM   3456  CA LASP X 227       0.589  17.877   4.804  0.00  0.00           C
ATOM   3457  HA LASP X 227       1.281  18.346   4.100  0.00  0.00           H
ATOM   3458  CB LASP X 227      -0.451  18.930   5.236  0.00  0.00           C
ATOM   3459  HB2LASP X 227      -1.413  18.712   4.772  0.00  0.00           H
ATOM   3460  HB3LASP X 227      -0.599  18.885   6.317  0.00  0.00           H
ATOM   3461  CG LASP X 227      -0.050  20.351   4.835  0.00  0.00           C
ATOM   3462  OD1LASP X 227       0.909  20.900   5.425  0.00  0.00           O
ATOM   3463  OD2LASP X 227      -0.715  20.923   3.938  0.00  0.00           O
ATOM   3464  C  LASP X 227       1.431  17.392   6.006  0.00  0.00           C
ATOM   3465  O  LASP X 227       2.455  17.992   6.341  0.00  0.00           O
ATOM   3466  N  LTRP X 228       1.045  16.283   6.651  0.00  0.00           N
ATOM   3467  H  LTRP X 228       0.252  15.770   6.284  0.00  0.00           H
ATOM   3468  CA LTRP X 228       1.875  15.628   7.671  0.00  0.00           C
ATOM   3469  HA LTRP X 228       2.292  16.392   8.327  0.00  0.00           H
ATOM   3470  CB LTRP X 228       1.014  14.697   8.542  0.00  0.00           C
ATOM   3471  HB2LTRP X 228       0.332  15.305   9.138  0.00  0.00           H
ATOM   3472  HB3LTRP X 228       0.406  14.066   7.895  0.00  0.00           H
ATOM   3473  CG LTRP X 228       1.783  13.792   9.460  0.00  0.00           C
ATOM   3474  CD1LTRP X 228       2.291  14.134  10.668  0.00  0.00           C
ATOM   3475  HD1LTRP X 228       2.175  15.104  11.142  0.00  0.00           H
ATOM   3476  NE1LTRP X 228       3.021  13.078  11.180  0.00  0.00           N
ATOM   3477  HE1LTRP X 228       3.575  13.134  12.038  0.00  0.00           H
ATOM   3478  CE2LTRP X 228       3.037  12.006  10.315  0.00  0.00           C
ATOM   3479  CZ2LTRP X 228       3.652  10.747  10.364  0.00  0.00           C
ATOM   3480  HZ2LTRP X 228       4.245  10.472  11.223  0.00  0.00           H
ATOM   3481  CH2LTRP X 228       3.481   9.856   9.292  0.00  0.00           C
ATOM   3482  HH2LTRP X 228       3.952   8.881   9.314  0.00  0.00           H
ATOM   3483  CZ3LTRP X 228       2.699  10.237   8.186  0.00  0.00           C
ATOM   3484  HZ3LTRP X 228       2.574   9.550   7.359  0.00  0.00           H
ATOM   3485  CE3LTRP X 228       2.090  11.508   8.144  0.00  0.00           C
ATOM   3486  HE3LTRP X 228       1.500  11.793   7.286  0.00  0.00           H
ATOM   3487  CD2LTRP X 228       2.244  12.427   9.206  0.00  0.00           C
ATOM   3488  C  LTRP X 228       3.074  14.899   7.046  0.00  0.00           C
ATOM   3489  O  LTRP X 228       4.164  14.938   7.621  0.00  0.00           O
ATOM   3490  N  LILE X 229       2.907  14.312   5.852  0.00  0.00           N
ATOM   3491  H  LILE X 229       1.980  14.329   5.441  0.00  0.00           H
ATOM   3492  CA LILE X 229       4.005  13.706   5.078  0.00  0.00           C
ATOM   3493  HA LILE X 229       4.524  13.000   5.727  0.00  0.00           H
ATOM   3494  CB LILE X 229       3.478  12.920   3.848  0.00  0.00           C
ATOM   3495  HB LILE X 229       2.909  13.603   3.218  0.00  0.00           H
ATOM   3496  CG2LILE X 229       4.643  12.367   3.002  0.00  0.00           C
ATOM   3497 HG21LILE X 229       5.251  11.682   3.593  0.00  0.00           H
ATOM   3498 HG22LILE X 229       4.268  11.846   2.122  0.00  0.00           H
ATOM   3499 HG23LILE X 229       5.278  13.176   2.643  0.00  0.00           H
ATOM   3500  CG1LILE X 229       2.537  11.773   4.289  0.00  0.00           C
ATOM   3501 HG12LILE X 229       3.096  11.052   4.886  0.00  0.00           H
ATOM   3502 HG13LILE X 229       1.750  12.178   4.920  0.00  0.00           H
ATOM   3503  CD1LILE X 229       1.843  11.038   3.133  0.00  0.00           C
ATOM   3504 HD11LILE X 229       2.563  10.450   2.564  0.00  0.00           H
ATOM   3505 HD12LILE X 229       1.091  10.362   3.538  0.00  0.00           H
ATOM   3506 HD13LILE X 229       1.353  11.756   2.475  0.00  0.00           H
ATOM   3507  C  LILE X 229       5.033  14.779   4.689  0.00  0.00           C
ATOM   3508  O  LILE X 229       6.219  14.603   4.969  0.00  0.00           O
ATOM   3509  N  LTYR X 230       4.590  15.926   4.153  0.00  0.00           N
ATOM   3510  H  LTYR X 230       3.608  16.002   3.903  0.00  0.00           H
ATOM   3511  CA LTYR X 230       5.463  17.081   3.898  0.00  0.00           C
ATOM   3512  HA LTYR X 230       6.223  16.803   3.170  0.00  0.00           H
ATOM   3513  CB LTYR X 230       4.657  18.272   3.351  0.00  0.00           C
ATOM   3514  HB2LTYR X 230       3.863  18.507   4.059  0.00  0.00           H
ATOM   3515  HB3LTYR X 230       5.323  19.137   3.322  0.00  0.00           H
ATOM   3516  CG LTYR X 230       4.047  18.151   1.963  0.00  0.00           C
ATOM   3517  CD1LTYR X 230       4.589  17.296   0.980  0.00  0.00           C
ATOM   3518  HD1LTYR X 230       5.441  16.675   1.199  0.00  0.00           H
ATOM   3519  CE1LTYR X 230       4.055  17.276  -0.321  0.00  0.00           C
ATOM   3520  HE1LTYR X 230       4.489  16.634  -1.073  0.00  0.00           H
ATOM   3521  CZ LTYR X 230       2.984  18.130  -0.655  0.00  0.00           C
ATOM   3522  OH LTYR X 230       2.478  18.135  -1.915  0.00  0.00           O
ATOM   3523  HH LTYR X 230       2.928  17.463  -2.475  0.00  0.00           H
ATOM   3524  CE2LTYR X 230       2.450  18.998   0.319  0.00  0.00           C
ATOM   3525  HE2LTYR X 230       1.651  19.673   0.057  0.00  0.00           H
ATOM   3526  CD2LTYR X 230       2.976  19.000   1.624  0.00  0.00           C
ATOM   3527  HD2LTYR X 230       2.574  19.682   2.361  0.00  0.00           H
ATOM   3528  C  LTYR X 230       6.221  17.514   5.157  0.00  0.00           C
ATOM   3529  O  LTYR X 230       7.437  17.685   5.095  0.00  0.00           O
ATOM   3530  N  LARG X 231       5.553  17.596   6.321  0.00  0.00           N
ATOM   3531  H  LARG X 231       4.546  17.478   6.305  0.00  0.00           H
ATOM   3532  CA LARG X 231       6.227  17.922   7.589  0.00  0.00           C
ATOM   3533  HA LARG X 231       6.695  18.902   7.467  0.00  0.00           H
ATOM   3534  CB LARG X 231       5.217  18.015   8.745  0.00  0.00           C
ATOM   3535  HB2LARG X 231       4.471  18.770   8.498  0.00  0.00           H
ATOM   3536  HB3LARG X 231       4.711  17.062   8.880  0.00  0.00           H
ATOM   3537  CG LARG X 231       5.916  18.404  10.060  0.00  0.00           C
ATOM   3538  HG2LARG X 231       6.618  17.627  10.357  0.00  0.00           H
ATOM   3539  HG3LARG X 231       6.461  19.329   9.906  0.00  0.00           H
ATOM   3540  CD LARG X 231       4.922  18.607  11.198  0.00  0.00           C
ATOM   3541  HD2LARG X 231       4.147  19.295  10.857  0.00  0.00           H
ATOM   3542  HD3LARG X 231       4.470  17.643  11.439  0.00  0.00           H
ATOM   3543  NE LARG X 231       5.568  19.171  12.398  0.00  0.00           N
ATOM   3544  HE LARG X 231       6.575  19.300  12.368  0.00  0.00           H
ATOM   3545  CZ LARG X 231       4.944  19.528  13.505  0.00  0.00           C
ATOM   3546  NH1LARG X 231       3.691  19.250  13.705  0.00  0.00           N
ATOM   3547 HH11LARG X 231       3.204  18.708  12.999  0.00  0.00           H
ATOM   3548 HH12LARG X 231       3.239  19.525  14.563  0.00  0.00           H
ATOM   3549  NH2LARG X 231       5.564  20.165  14.451  0.00  0.00           N
ATOM   3550 HH21LARG X 231       6.533  20.435  14.319  0.00  0.00           H
ATOM   3551 HH22LARG X 231       5.047  20.535  15.233  0.00  0.00           H
ATOM   3552  C  LARG X 231       7.364  16.951   7.918  0.00  0.00           C
ATOM   3553  O  LARG X 231       8.410  17.425   8.355  0.00  0.00           O
ATOM   3554  N  LGLN X 232       7.181  15.640   7.721  0.00  0.00           N
ATOM   3555  H  LGLN X 232       6.305  15.330   7.320  0.00  0.00           H
ATOM   3556  CA LGLN X 232       8.220  14.646   8.030  0.00  0.00           C
ATOM   3557  HA LGLN X 232       8.640  14.880   9.010  0.00  0.00           H
ATOM   3558  CB LGLN X 232       7.657  13.214   8.087  0.00  0.00           C
ATOM   3559  HB2LGLN X 232       7.353  12.914   7.084  0.00  0.00           H
ATOM   3560  HB3LGLN X 232       8.477  12.559   8.386  0.00  0.00           H
ATOM   3561  CG LGLN X 232       6.481  12.949   9.046  0.00  0.00           C
ATOM   3562  HG2LGLN X 232       5.551  13.089   8.501  0.00  0.00           H
ATOM   3563  HG3LGLN X 232       6.505  11.903   9.349  0.00  0.00           H
ATOM   3564  CD LGLN X 232       6.465  13.819  10.300  0.00  0.00           C
ATOM   3565  OE1LGLN X 232       7.220  13.638  11.249  0.00  0.00           O
ATOM   3566  NE2LGLN X 232       5.581  14.787  10.376  0.00  0.00           N
ATOM   3567 HE21LGLN X 232       5.533  15.311  11.238  0.00  0.00           H
ATOM   3568 HE22LGLN X 232       4.921  14.897   9.615  0.00  0.00           H
ATOM   3569  C  LGLN X 232       9.389  14.693   7.036  0.00  0.00           C
ATOM   3570  O  LGLN X 232      10.535  14.596   7.462  0.00  0.00           O
ATOM   3571  N  LMET X 233       9.123  14.892   5.739  0.00  0.00           N
ATOM   3572  H  LMET X 233       8.156  14.941   5.436  0.00  0.00           H
ATOM   3573  CA LMET X 233      10.190  15.062   4.741  0.00  0.00           C
ATOM   3574  HA LMET X 233      10.903  14.243   4.854  0.00  0.00           H
ATOM   3575  CB LMET X 233       9.625  14.994   3.313  0.00  0.00           C
ATOM   3576  HB2LMET X 233       8.899  15.795   3.170  0.00  0.00           H
ATOM   3577  HB3LMET X 233      10.449  15.138   2.612  0.00  0.00           H
ATOM   3578  CG LMET X 233       8.964  13.642   3.006  0.00  0.00           C
ATOM   3579  HG2LMET X 233       9.634  12.850   3.340  0.00  0.00           H
ATOM   3580  HG3LMET X 233       8.042  13.555   3.578  0.00  0.00           H
ATOM   3581  SD LMET X 233       8.590  13.334   1.255  0.00  0.00           S
ATOM   3582  CE LMET X 233       7.475  14.712   0.881  0.00  0.00           C
ATOM   3583  HE1LMET X 233       8.016  15.656   0.950  0.00  0.00           H
ATOM   3584  HE2LMET X 233       7.088  14.600  -0.132  0.00  0.00           H
ATOM   3585  HE3LMET X 233       6.647  14.713   1.588  0.00  0.00           H
ATOM   3586  C  LMET X 233      10.973  16.366   4.965  0.00  0.00           C
ATOM   3587  O  LMET X 233      12.203  16.353   4.907  0.00  0.00           O
ATOM   3588  N  LARG X 234      10.290  17.467   5.314  0.00  0.00           N
ATOM   3589  H  LARG X 234       9.276  17.420   5.281  0.00  0.00           H
ATOM   3590  CA LARG X 234      10.906  18.750   5.699  0.00  0.00           C
ATOM   3591  HA LARG X 234      11.607  19.050   4.915  0.00  0.00           H
ATOM   3592  CB LARG X 234       9.797  19.819   5.805  0.00  0.00           C
ATOM   3593  HB2LARG X 234       9.281  19.890   4.845  0.00  0.00           H
ATOM   3594  HB3LARG X 234       9.074  19.519   6.565  0.00  0.00           H
ATOM   3595  CG LARG X 234      10.355  21.203   6.168  0.00  0.00           C
ATOM   3596  HG2LARG X 234      10.822  21.152   7.152  0.00  0.00           H
ATOM   3597  HG3LARG X 234      11.114  21.483   5.436  0.00  0.00           H
ATOM   3598  CD LARG X 234       9.288  22.303   6.224  0.00  0.00           C
ATOM   3599  HD2LARG X 234       8.867  22.451   5.227  0.00  0.00           H
ATOM   3600  HD3LARG X 234       8.492  21.993   6.904  0.00  0.00           H
ATOM   3601  NE LARG X 234       9.911  23.550   6.705  0.00  0.00           N
ATOM   3602  HE LARG X 234      10.924  23.552   6.710  0.00  0.00           H
ATOM   3603  CZ LARG X 234       9.332  24.584   7.283  0.00  0.00           C
ATOM   3604  NH1LARG X 234       8.054  24.691   7.482  0.00  0.00           N
ATOM   3605 HH11LARG X 234       7.410  23.966   7.178  0.00  0.00           H
ATOM   3606 HH12LARG X 234       7.704  25.467   8.021  0.00  0.00           H
ATOM   3607  NH2LARG X 234      10.036  25.594   7.698  0.00  0.00           N
ATOM   3608 HH21LARG X 234      11.039  25.619   7.563  0.00  0.00           H
ATOM   3609 HH22LARG X 234       9.544  26.350   8.156  0.00  0.00           H
ATOM   3610  C  LARG X 234      11.728  18.652   6.993  0.00  0.00           C
ATOM   3611  O  LARG X 234      12.717  19.366   7.134  0.00  0.00           O
ATOM   3612  N  LALA X 235      11.325  17.791   7.929  0.00  0.00           N
ATOM   3613  H  LALA X 235      10.491  17.252   7.760  0.00  0.00           H
ATOM   3614  CA LALA X 235      12.011  17.613   9.210  0.00  0.00           C
ATOM   3615  HA LALA X 235      12.167  18.593   9.660  0.00  0.00           H
ATOM   3616  CB LALA X 235      11.113  16.790  10.144  0.00  0.00           C
ATOM   3617  HB1LALA X 235      10.937  15.802   9.722  0.00  0.00           H
ATOM   3618  HB2LALA X 235      11.605  16.675  11.109  0.00  0.00           H
ATOM   3619  HB3LALA X 235      10.163  17.296  10.300  0.00  0.00           H
ATOM   3620  C  LALA X 235      13.398  16.962   9.085  0.00  0.00           C
ATOM   3621  O  LALA X 235      14.227  17.160   9.971  0.00  0.00           O
ATOM   3622  N  LASP X 236      13.662  16.204   8.015  0.00  0.00           N
ATOM   3623  H  LASP X 236      12.951  16.106   7.305  0.00  0.00           H
ATOM   3624  CA LASP X 236      14.916  15.462   7.825  0.00  0.00           C
ATOM   3625  HA LASP X 236      15.265  15.177   8.814  0.00  0.00           H
ATOM   3626  CB LASP X 236      14.620  14.153   7.077  0.00  0.00           C
ATOM   3627  HB2LASP X 236      13.815  13.633   7.600  0.00  0.00           H
ATOM   3628  HB3LASP X 236      14.275  14.378   6.067  0.00  0.00           H
ATOM   3629  CG LASP X 236      15.839  13.229   7.015  0.00  0.00           C
ATOM   3630  OD1LASP X 236      15.945  12.303   7.854  0.00  0.00           O
ATOM   3631  OD2LASP X 236      16.706  13.402   6.129  0.00  0.00           O
ATOM   3632  C  LASP X 236      16.056  16.281   7.198  0.00  0.00           C
ATOM   3633  O  LASP X 236      15.913  16.724   6.037  0.00  0.00           O
ATOM   3634  OXTLASP X 236      17.094  16.454   7.884  0.00  0.00           O
ATOM   3635  N  LPRO X 238     -11.957  -8.666   9.631  0.00  0.00           N
ATOM   3636  CD LPRO X 238     -12.872  -8.105  10.605  0.00  0.00           C
ATOM   3637  HD2LPRO X 238     -13.001  -8.775  11.455  0.00  0.00           H
ATOM   3638  HD3LPRO X 238     -13.832  -7.918  10.124  0.00  0.00           H
ATOM   3639  CG LPRO X 238     -12.245  -6.782  11.043  0.00  0.00           C
ATOM   3640  HG2LPRO X 238     -11.540  -6.956  11.857  0.00  0.00           H
ATOM   3641  HG3LPRO X 238     -13.002  -6.055  11.338  0.00  0.00           H
ATOM   3642  CB LPRO X 238     -11.489  -6.340   9.790  0.00  0.00           C
ATOM   3643  HB2LPRO X 238     -10.655  -5.678  10.029  0.00  0.00           H
ATOM   3644  HB3LPRO X 238     -12.187  -5.842   9.119  0.00  0.00           H
ATOM   3645  CA LPRO X 238     -11.030  -7.655   9.147  0.00  0.00           C
ATOM   3646  HA LPRO X 238     -11.129  -7.565   8.066  0.00  0.00           H
ATOM   3647  C  LPRO X 238      -9.582  -8.029   9.493  0.00  0.00           C
ATOM   3648  O  LPRO X 238      -9.186  -8.050  10.662  0.00  0.00           O
ATOM   3649  N  LSER X 239      -8.798  -8.349   8.463  0.00  0.00           N
ATOM   3650  H  LSER X 239      -9.212  -8.318   7.537  0.00  0.00           H
ATOM   3651  CA LSER X 239      -7.385  -8.746   8.536  0.00  0.00           C
ATOM   3652  HA LSER X 239      -7.219  -9.311   9.454  0.00  0.00           H
ATOM   3653  CB LSER X 239      -7.078  -9.656   7.344  0.00  0.00           C
ATOM   3654  HB2LSER X 239      -7.821 -10.452   7.284  0.00  0.00           H
ATOM   3655  HB3LSER X 239      -7.120  -9.065   6.428  0.00  0.00           H
ATOM   3656  OG LSER X 239      -5.792 -10.222   7.476  0.00  0.00           O
ATOM   3657  HG LSER X 239      -5.898 -11.122   7.832  0.00  0.00           H
ATOM   3658  C  HSER X 239      -6.407  -7.533   8.503  0.00  0.00           C
ATOM   3659  O  HSER X 239      -6.723  -6.454   8.037  0.00  0.00           O
ATOM   3660  N  HLYS X 240      -5.178  -7.829   9.045  0.00  0.00           N
ATOM   3661  H  HLYS X 240      -5.001  -8.823   9.180  0.00  0.00           H
ATOM   3662  CA HLYS X 240      -3.974  -7.070   8.709  0.00  0.00           C
ATOM   3663  HA HLYS X 240      -4.296  -6.059   8.450  0.00  0.00           H
ATOM   3664  CB HLYS X 240      -2.952  -7.082   9.860  0.00  0.00           C
ATOM   3665  HB2HLYS X 240      -2.855  -8.099  10.252  0.00  0.00           H
ATOM   3666  HB3HLYS X 240      -1.970  -6.805   9.459  0.00  0.00           H
ATOM   3667  CG LLYS X 240      -3.258  -6.139  11.032  0.00  0.00           C
ATOM   3668  HG2LLYS X 240      -3.258  -5.113  10.660  0.00  0.00           H
ATOM   3669  HG3LLYS X 240      -4.238  -6.377  11.444  0.00  0.00           H
ATOM   3670  CD LLYS X 240      -2.198  -6.284  12.136  0.00  0.00           C
ATOM   3671  HD2LLYS X 240      -2.333  -7.244  12.637  0.00  0.00           H
ATOM   3672  HD3LLYS X 240      -1.210  -6.271  11.675  0.00  0.00           H
ATOM   3673  CE LLYS X 240      -2.273  -5.149  13.168  0.00  0.00           C
ATOM   3674  HE2LLYS X 240      -2.118  -4.196  12.658  0.00  0.00           H
ATOM   3675  HE3LLYS X 240      -3.265  -5.133  13.624  0.00  0.00           H
ATOM   3676  NZ LLYS X 240      -1.247  -5.311  14.222  0.00  0.00           N
ATOM   3677  HZ1LLYS X 240      -1.108  -4.454  14.760  0.00  0.00           H
ATOM   3678  HZ2LLYS X 240      -1.501  -6.042  14.883  0.00  0.00           H
ATOM   3679  HZ3LLYS X 240      -0.338  -5.546  13.825  0.00  0.00           H
ATOM   3680  C  HLYS X 240      -3.314  -7.762   7.496  0.00  0.00           C
ATOM   3681  O  HLYS X 240      -2.876  -8.926   7.630  0.00  0.00           O
ATOM   3682  N  HARG X 241      -3.247  -7.065   6.355  0.00  0.00           N
ATOM   3683  H  HARG X 241      -3.642  -6.130   6.345  0.00  0.00           H
ATOM   3684  CA HARG X 241      -2.702  -7.568   5.077  0.00  0.00           C
ATOM   3685  HA HARG X 241      -2.764  -8.659   5.144  0.00  0.00           H
ATOM   3686  CB HARG X 241      -3.568  -7.064   3.902  0.00  0.00           C
ATOM   3687  HB2HARG X 241      -3.592  -5.965   3.944  0.00  0.00           H
ATOM   3688  HB3HARG X 241      -3.030  -7.331   2.988  0.00  0.00           H
ATOM   3689  CG HARG X 241      -4.998  -7.649   3.862  0.00  0.00           C
ATOM   3690  HG2HARG X 241      -4.953  -8.742   3.797  0.00  0.00           H
ATOM   3691  HG3HARG X 241      -5.547  -7.411   4.782  0.00  0.00           H
ATOM   3692  CD LARG X 241      -5.850  -7.157   2.668  0.00  0.00           C
ATOM   3693  HD2LARG X 241      -6.036  -6.088   2.786  0.00  0.00           H
ATOM   3694  HD3LARG X 241      -5.279  -7.307   1.749  0.00  0.00           H
ATOM   3695  NE LARG X 241      -7.143  -7.878   2.550  0.00  0.00           N
ATOM   3696  HE LARG X 241      -7.267  -8.689   3.151  0.00  0.00           H
ATOM   3697  CZ LARG X 241      -8.109  -7.663   1.659  0.00  0.00           C
ATOM   3698  NH1LARG X 241      -8.081  -6.696   0.791  0.00  0.00           N
ATOM   3699 HH11LARG X 241      -7.219  -6.194   0.631  0.00  0.00           H
ATOM   3700 HH12LARG X 241      -8.754  -6.710   0.027  0.00  0.00           H
ATOM   3701  NH2LARG X 241      -9.162  -8.424   1.596  0.00  0.00           N
ATOM   3702 HH21LARG X 241      -9.245  -9.238   2.190  0.00  0.00           H
ATOM   3703 HH22LARG X 241      -9.766  -8.342   0.777  0.00  0.00           H
ATOM   3704  C  HARG X 241      -1.153  -7.268   4.903  0.00  0.00           C
ATOM   3705  O  HARG X 241      -0.644  -7.711   3.792  0.00  0.00           O
ATOM   3706  N  HSER X 242      -0.444  -7.656   6.159  0.00  0.00           N
ATOM   3707  H  HSER X 242      -0.948  -8.437   6.582  0.00  0.00           H
ATOM   3708  CA HSER X 242       0.959  -8.058   6.024  0.00  0.00           C
ATOM   3709  HA HSER X 242       1.381  -7.600   5.127  0.00  0.00           H
ATOM   3710  CB HSER X 242       1.803  -7.614   7.246  0.00  0.00           C
ATOM   3711  HB2HSER X 242       2.866  -7.608   6.976  0.00  0.00           H
ATOM   3712  HB3HSER X 242       1.515  -6.584   7.510  0.00  0.00           H
ATOM   3713  OG HSER X 242       1.713  -8.487   8.366  0.00  0.00           O
ATOM   3714  HG HSER X 242       0.772  -8.711   8.570  0.00  0.00           H
ATOM   3715  C  HSER X 242       1.115  -9.591   5.944  0.00  0.00           C
ATOM   3716  O  HSER X 242       0.232 -10.340   6.348  0.00  0.00           O
ATOM   3717  N  HPHE X 243       2.328 -10.036   5.494  0.00  0.00           N
ATOM   3718  H  HPHE X 243       3.009  -9.392   5.086  0.00  0.00           H
ATOM   3719  CA LPHE X 243       2.705 -11.457   5.519  0.00  0.00           C
ATOM   3720  HA LPHE X 243       1.785 -12.036   5.511  0.00  0.00           H
ATOM   3721  CB LPHE X 243       3.458 -11.852   4.233  0.00  0.00           C
ATOM   3722  HB2LPHE X 243       3.006 -11.348   3.382  0.00  0.00           H
ATOM   3723  HB3LPHE X 243       4.493 -11.515   4.301  0.00  0.00           H
ATOM   3724  CG LPHE X 243       3.421 -13.346   3.946  0.00  0.00           C
ATOM   3725  CD1LPHE X 243       4.566 -14.145   4.136  0.00  0.00           C
ATOM   3726  HD1LPHE X 243       5.494 -13.691   4.455  0.00  0.00           H
ATOM   3727  CE1LPHE X 243       4.503 -15.535   3.923  0.00  0.00           C
ATOM   3728  HE1LPHE X 243       5.388 -16.141   4.071  0.00  0.00           H
ATOM   3729  CZ LPHE X 243       3.290 -16.136   3.546  0.00  0.00           C
ATOM   3730  HZ LPHE X 243       3.231 -17.209   3.426  0.00  0.00           H
ATOM   3731  CE2LPHE X 243       2.150 -15.341   3.335  0.00  0.00           C
ATOM   3732  HE2LPHE X 243       1.213 -15.796   3.044  0.00  0.00           H
ATOM   3733  CD2LPHE X 243       2.222 -13.948   3.517  0.00  0.00           C
ATOM   3734  HD2LPHE X 243       1.347 -13.344   3.333  0.00  0.00           H
ATOM   3735  C  LPHE X 243       3.413 -11.875   6.833  0.00  0.00           C
ATOM   3736  O  LPHE X 243       4.257 -12.768   6.828  0.00  0.00           O
ATOM   3737  N  LILE X 244       3.107 -11.238   7.974  0.00  0.00           N
ATOM   3738  H  LILE X 244       2.487 -10.433   7.943  0.00  0.00           H
ATOM   3739  CA LILE X 244       3.531 -11.728   9.305  0.00  0.00           C
ATOM   3740  HA LILE X 244       4.505 -12.205   9.202  0.00  0.00           H
ATOM   3741  CB LILE X 244       3.711 -10.550  10.294  0.00  0.00           C
ATOM   3742  HB LILE X 244       2.755 -10.031  10.364  0.00  0.00           H
ATOM   3743  CG2LILE X 244       4.086 -11.003  11.716  0.00  0.00           C
ATOM   3744 HG21LILE X 244       4.295 -10.137  12.345  0.00  0.00           H
ATOM   3745 HG22LILE X 244       3.262 -11.547  12.168  0.00  0.00           H
ATOM   3746 HG23LILE X 244       4.965 -11.647  11.703  0.00  0.00           H
ATOM   3747  CG1LILE X 244       4.761  -9.525   9.805  0.00  0.00           C
ATOM   3748 HG12LILE X 244       4.398  -9.061   8.890  0.00  0.00           H
ATOM   3749 HG13LILE X 244       4.847  -8.729  10.545  0.00  0.00           H
ATOM   3750  CD1LILE X 244       6.165 -10.099   9.545  0.00  0.00           C
ATOM   3751 HD11LILE X 244       6.833  -9.295   9.245  0.00  0.00           H
ATOM   3752 HD12LILE X 244       6.566 -10.560  10.446  0.00  0.00           H
ATOM   3753 HD13LILE X 244       6.137 -10.831   8.738  0.00  0.00           H
ATOM   3754  C  LILE X 244       2.586 -12.826   9.836  0.00  0.00           C
ATOM   3755  O  LILE X 244       1.370 -12.780   9.621  0.00  0.00           O
ATOM   3756  N  LGLU X 245       3.148 -13.810  10.545  0.00  0.00           N
ATOM   3757  H  LGLU X 245       4.151 -13.767  10.695  0.00  0.00           H
ATOM   3758  CA LGLU X 245       2.430 -14.906  11.218  0.00  0.00           C
ATOM   3759  HA LGLU X 245       1.821 -15.437  10.486  0.00  0.00           H
ATOM   3760  CB LGLU X 245       3.438 -15.903  11.822  0.00  0.00           C
ATOM   3761  HB2LGLU X 245       4.139 -15.334  12.432  0.00  0.00           H
ATOM   3762  HB3LGLU X 245       2.921 -16.584  12.499  0.00  0.00           H
ATOM   3763  CG LGLU X 245       4.249 -16.716  10.790  0.00  0.00           C
ATOM   3764  HG2LGLU X 245       4.470 -16.093   9.924  0.00  0.00           H
ATOM   3765  HG3LGLU X 245       5.203 -16.977  11.253  0.00  0.00           H
ATOM   3766  CD LGLU X 245       3.589 -18.023  10.317  0.00  0.00           C
ATOM   3767  OE1LGLU X 245       2.437 -18.325  10.723  0.00  0.00           O
ATOM   3768  OE2LGLU X 245       4.249 -18.773   9.550  0.00  0.00           O
ATOM   3769  C  LGLU X 245       1.484 -14.400  12.323  0.00  0.00           C
ATOM   3770  O  LGLU X 245       1.776 -13.438  13.052  0.00  0.00           O
ATOM   3771  O  LWAT X 249       1.849   6.211  16.232  0.00  0.00           O
ATOM   3772  H1 LWAT X 249       1.281   6.562  15.514  0.00  0.00           H
ATOM   3773  H2 LWAT X 249       1.220   6.237  16.986  0.00  0.00           H
ATOM   3774  O  LWAT X 250      -6.366   3.332   7.568  0.00  0.00           O
ATOM   3775  H1 LWAT X 250      -5.945   2.694   6.968  0.00  0.00           H
ATOM   3776  H2 LWAT X 250      -6.523   2.754   8.355  0.00  0.00           H
ATOM   3777  O  LWAT X 251      -9.402  -4.365  -2.912  0.00  0.00           O
ATOM   3778  H1 LWAT X 251     -10.302  -3.996  -2.970  0.00  0.00           H
ATOM   3779  H2 LWAT X 251      -9.589  -5.242  -2.500  0.00  0.00           H
ATOM   3780  O  LWAT X 252      -1.301   7.904 -15.754  0.00  0.00           O
ATOM   3781  H1 LWAT X 252      -0.494   8.116 -16.282  0.00  0.00           H
ATOM   3782  H2 LWAT X 252      -0.934   7.230 -15.151  0.00  0.00           H
ATOM   3783  O  LWAT X 253       2.660   2.719  -0.530  0.00  0.00           O
ATOM   3784  H1 LWAT X 253       3.441   2.807   0.057  0.00  0.00           H
ATOM   3785  H2 LWAT X 253       2.242   1.924  -0.120  0.00  0.00           H
ATOM   3786  O  LWAT X 254       3.809   1.004  13.711  0.00  0.00           O
ATOM   3787  H1 LWAT X 254       4.637   0.467  13.663  0.00  0.00           H
ATOM   3788  H2 LWAT X 254       3.301   0.562  12.986  0.00  0.00           H
ATOM   3789  O  LWAT X 255       9.099   3.395 -17.083  0.00  0.00           O
ATOM   3790  H1 LWAT X 255       8.557   2.945 -17.758  0.00  0.00           H
ATOM   3791  H2 LWAT X 255       9.836   2.756 -16.980  0.00  0.00           H
ATOM   3792  O  LWAT X 256      21.536  -4.755  -6.792  0.00  0.00           O
ATOM   3793  H1 LWAT X 256      21.923  -3.904  -7.123  0.00  0.00           H
ATOM   3794  H2 LWAT X 256      22.280  -5.020  -6.189  0.00  0.00           H
ATOM   3795  O  LWAT X 258       5.934  12.118  -4.831  0.00  0.00           O
ATOM   3796  H1 LWAT X 258       5.544  11.364  -5.323  0.00  0.00           H
ATOM   3797  H2 LWAT X 258       6.824  11.771  -4.642  0.00  0.00           H
ATOM   3798  O  LWAT X 259      21.379   3.637  -5.651  0.00  0.00           O
ATOM   3799  H1 LWAT X 259      20.886   4.231  -5.049  0.00  0.00           H
ATOM   3800  H2 LWAT X 259      20.818   2.838  -5.626  0.00  0.00           H
ATOM   3801  O  LWAT X 260     -14.473   4.938  -0.303  0.00  0.00           O
ATOM   3802  H1 LWAT X 260     -15.037   5.264   0.424  0.00  0.00           H
ATOM   3803  H2 LWAT X 260     -15.124   4.431  -0.832  0.00  0.00           H
ATOM   3804  O  LWAT X 261      -7.764   5.517   8.223  0.00  0.00           O
ATOM   3805  H1 LWAT X 261      -7.824   5.972   7.353  0.00  0.00           H
ATOM   3806  H2 LWAT X 261      -7.284   4.698   7.932  0.00  0.00           H
ATOM   3807  O  LWAT X 262      18.837  -5.083   7.640  0.00  0.00           O
ATOM   3808  H1 LWAT X 262      18.386  -4.794   8.475  0.00  0.00           H
ATOM   3809  H2 LWAT X 262      18.905  -4.197   7.202  0.00  0.00           H
ATOM   3810  O  LWAT X 264      16.527  -3.284  -5.750  0.00  0.00           O
ATOM   3811  H1 LWAT X 264      16.107  -3.288  -6.625  0.00  0.00           H
ATOM   3812  H2 LWAT X 264      17.342  -3.797  -5.926  0.00  0.00           H
ATOM   3813  O  LWAT X 265     -17.070   0.437  -7.696  0.00  0.00           O
ATOM   3814  H1 LWAT X 265     -17.907   0.876  -7.962  0.00  0.00           H
ATOM   3815  H2 LWAT X 265     -16.603   1.184  -7.269  0.00  0.00           H
ATOM   3816  O  LWAT X 266     -15.908   7.085  -3.726  0.00  0.00           O
ATOM   3817  H1 LWAT X 266     -15.433   7.791  -4.237  0.00  0.00           H
ATOM   3818  H2 LWAT X 266     -16.220   6.539  -4.488  0.00  0.00           H
ATOM   3819  O  LWAT X 267     -14.034   7.556   3.565  0.00  0.00           O
ATOM   3820  H1 LWAT X 267     -13.178   7.222   3.188  0.00  0.00           H
ATOM   3821  H2 LWAT X 267     -13.837   7.407   4.520  0.00  0.00           H
ATOM   3822  O  LWAT X 268      -3.173 -12.192  -9.069  0.00  0.00           O
ATOM   3823  H1 LWAT X 268      -3.258 -12.293  -8.105  0.00  0.00           H
ATOM   3824  H2 LWAT X 268      -2.929 -13.102  -9.335  0.00  0.00           H
ATOM   3825  O  LWAT X 269      10.984  -4.019  -7.144  0.00  0.00           O
ATOM   3826  H1 LWAT X 269      11.176  -4.032  -6.192  0.00  0.00           H
ATOM   3827  H2 LWAT X 269      10.877  -4.971  -7.339  0.00  0.00           H
ATOM   3828  O  LWAT X 271       1.725  16.214  -5.582  0.00  0.00           O
ATOM   3829  H1 LWAT X 271       1.130  16.941  -5.296  0.00  0.00           H
ATOM   3830  H2 LWAT X 271       1.131  15.443  -5.412  0.00  0.00           H
ATOM   3831  O  LWAT X 272     -12.092 -15.780  -2.021  0.00  0.00           O
ATOM   3832  H1 LWAT X 272     -11.782 -14.901  -1.692  0.00  0.00           H
ATOM   3833  H2 LWAT X 272     -11.245 -16.088  -2.437  0.00  0.00           H
ATOM   3834  O  LWAT X 273     -14.456  -6.975 -11.784  0.00  0.00           O
ATOM   3835  H1 LWAT X 273     -14.667  -6.203 -11.220  0.00  0.00           H
ATOM   3836  H2 LWAT X 273     -14.529  -7.689 -11.092  0.00  0.00           H
ATOM   3837  O  LWAT X 274      15.780 -10.734   0.117  0.00  0.00           O
ATOM   3838  H1 LWAT X 274      16.160 -10.662  -0.790  0.00  0.00           H
ATOM   3839  H2 LWAT X 274      16.435 -11.351   0.520  0.00  0.00           H
ATOM   3840  O  LWAT X 275      -0.563  13.934  11.887  0.00  0.00           O
ATOM   3841  H1 LWAT X 275      -0.144  14.422  12.633  0.00  0.00           H
ATOM   3842  H2 LWAT X 275       0.221  13.585  11.436  0.00  0.00           H
ATOM   3843  O  LWAT X 276      -7.489  20.410  -8.763  0.00  0.00           O
ATOM   3844  H1 LWAT X 276      -7.003  19.831  -9.393  0.00  0.00           H
ATOM   3845  H2 LWAT X 276      -7.837  19.722  -8.145  0.00  0.00           H
ATOM   3846  O  LWAT X 277     -10.296  -6.314 -12.742  0.00  0.00           O
ATOM   3847  H1 LWAT X 277      -9.359  -6.488 -13.010  0.00  0.00           H
ATOM   3848  H2 LWAT X 277     -10.125  -5.765 -11.942  0.00  0.00           H
ATOM   3849  O  LWAT X 279      21.338   0.960   1.638  0.00  0.00           O
ATOM   3850  H1 LWAT X 279      22.182   0.870   2.133  0.00  0.00           H
ATOM   3851  H2 LWAT X 279      21.640   0.689   0.741  0.00  0.00           H
ATOM   3852  O  LWAT X 280     -14.621   9.012  -5.112  0.00  0.00           O
ATOM   3853  H1 LWAT X 280     -14.556   8.874  -6.084  0.00  0.00           H
ATOM   3854  H2 LWAT X 280     -14.984   9.930  -5.102  0.00  0.00           H
ATOM   3855  O  LWAT X 281      15.710  -7.093   5.503  0.00  0.00           O
ATOM   3856  H1 LWAT X 281      14.762  -6.877   5.648  0.00  0.00           H
ATOM   3857  H2 LWAT X 281      15.856  -6.618   4.650  0.00  0.00           H
ATOM   3858  O  LWAT X 282     -12.951 -10.398   1.124  0.00  0.00           O
ATOM   3859  H1 LWAT X 282     -13.322  -9.509   0.945  0.00  0.00           H
ATOM   3860  H2 LWAT X 282     -12.997 -10.411   2.104  0.00  0.00           H
ATOM   3861  O  LWAT X 283      -6.238   9.841  -1.114  0.00  0.00           O
ATOM   3862  H1 LWAT X 283      -6.074   8.922  -1.402  0.00  0.00           H
ATOM   3863  H2 LWAT X 283      -7.102   9.751  -0.673  0.00  0.00           H
ATOM   3864  O  LWAT X 284      13.638  14.783   3.163  0.00  0.00           O
ATOM   3865  H1 LWAT X 284      13.199  15.352   3.828  0.00  0.00           H
ATOM   3866  H2 LWAT X 284      14.568  14.827   3.489  0.00  0.00           H
ATOM   3867  O  LWAT X 285     -23.356   5.680  -2.105  0.00  0.00           O
ATOM   3868  H1 LWAT X 285     -22.880   6.144  -2.838  0.00  0.00           H
ATOM   3869  H2 LWAT X 285     -23.820   6.435  -1.701  0.00  0.00           H
ATOM   3870  O  LWAT X 286      14.080  13.169  -0.559  0.00  0.00           O
ATOM   3871  H1 LWAT X 286      14.954  13.001  -0.131  0.00  0.00           H
ATOM   3872  H2 LWAT X 286      13.895  14.065  -0.198  0.00  0.00           H
ATOM   3873  O  LWAT X 287      10.669  -0.032  -7.911  0.00  0.00           O
ATOM   3874  H1 LWAT X 287      10.276   0.717  -8.402  0.00  0.00           H
ATOM   3875  H2 LWAT X 287       9.909  -0.314  -7.367  0.00  0.00           H
ATOM   3876  O  LWAT X 288       0.184 -11.132  -5.763  0.00  0.00           O
ATOM   3877  H1 LWAT X 288       0.797 -10.367  -5.726  0.00  0.00           H
ATOM   3878  H2 LWAT X 288       0.364 -11.550  -4.894  0.00  0.00           H
ATOM   3879  O  LWAT X 289      -2.469  20.222   2.128  0.00  0.00           O
ATOM   3880  H1 LWAT X 289      -2.862  19.407   2.529  0.00  0.00           H
ATOM   3881  H2 LWAT X 289      -1.828  20.453   2.844  0.00  0.00           H
ATOM   3882  O  LWAT X 290     -16.812  -2.095  -8.286  0.00  0.00           O
ATOM   3883  H1 LWAT X 290     -16.811  -1.118  -8.095  0.00  0.00           H
ATOM   3884  H2 LWAT X 290     -15.944  -2.328  -7.884  0.00  0.00           H
ATOM   3885  O  LWAT X 291      -1.018  -2.639  -3.097  0.00  0.00           O
ATOM   3886  H1 LWAT X 291      -1.348  -1.871  -3.597  0.00  0.00           H
ATOM   3887  H2 LWAT X 291      -0.625  -3.181  -3.801  0.00  0.00           H
ATOM   3888  O  LWAT X 292      -9.357  20.488 -10.782  0.00  0.00           O
ATOM   3889  H1 LWAT X 292      -9.767  21.378 -10.668  0.00  0.00           H
ATOM   3890  H2 LWAT X 292      -8.730  20.509 -10.019  0.00  0.00           H
ATOM   3891  O  LWAT X 294      -7.814  -6.772 -13.773  0.00  0.00           O
ATOM   3892  H1 LWAT X 294      -8.014  -6.635 -14.732  0.00  0.00           H
ATOM   3893  H2 LWAT X 294      -7.471  -7.700 -13.827  0.00  0.00           H
ATOM   3894  O  LWAT X 295       2.804   9.299 -13.996  0.00  0.00           O
ATOM   3895  H1 LWAT X 295       3.582   9.835 -13.757  0.00  0.00           H
ATOM   3896  H2 LWAT X 295       3.131   8.837 -14.794  0.00  0.00           H
ATOM   3897  O  LWAT X 296      11.416   5.547 -19.383  0.00  0.00           O
ATOM   3898  H1 LWAT X 296      11.351   5.181 -20.292  0.00  0.00           H
ATOM   3899  H2 LWAT X 296      12.395   5.611 -19.300  0.00  0.00           H
ATOM   3900  O  LWAT X 297       3.134  -6.780  -1.782  0.00  0.00           O
ATOM   3901  H1 LWAT X 297       2.632  -5.940  -1.867  0.00  0.00           H
ATOM   3902  H2 LWAT X 297       2.769  -7.115  -0.935  0.00  0.00           H
ATOM   3903  O  LWAT X 298     -10.963   8.902 -14.750  0.00  0.00           O
ATOM   3904  H1 LWAT X 298     -11.769   9.201 -15.221  0.00  0.00           H
ATOM   3905  H2 LWAT X 298     -10.308   8.917 -15.471  0.00  0.00           H
ATOM   3906  O  LWAT X 299      -4.993  10.579 -17.730  0.00  0.00           O
ATOM   3907  H1 LWAT X 299      -4.884   9.637 -17.529  0.00  0.00           H
ATOM   3908  H2 LWAT X 299      -5.438  10.539 -18.603  0.00  0.00           H
ATOM   3909  O  LWAT X 303      17.934  -7.523   6.996  0.00  0.00           O
ATOM   3910  H1 LWAT X 303      18.234  -6.616   7.259  0.00  0.00           H
ATOM   3911  H2 LWAT X 303      17.099  -7.277   6.527  0.00  0.00           H
ATOM   3912  O  LWAT X 304       3.637  16.455  -3.591  0.00  0.00           O
ATOM   3913  H1 LWAT X 304       3.085  16.316  -4.390  0.00  0.00           H
ATOM   3914  H2 LWAT X 304       4.371  15.827  -3.777  0.00  0.00           H
ATOM   3915  O  LWAT X 305       1.488  -4.634  -2.194  0.00  0.00           O
ATOM   3916  H1 LWAT X 305       0.812  -4.448  -2.868  0.00  0.00           H
ATOM   3917  H2 LWAT X 305       0.961  -4.474  -1.372  0.00  0.00           H
ATOM   3918  O  LWAT X 306      17.000  -0.454 -11.621  0.00  0.00           O
ATOM   3919  H1 LWAT X 306      16.875  -1.042 -10.836  0.00  0.00           H
ATOM   3920  H2 LWAT X 306      16.740  -1.084 -12.326  0.00  0.00           H
ATOM   3921  O  LWAT X 307      -0.817 -17.166  -2.980  0.00  0.00           O
ATOM   3922  H1 LWAT X 307      -0.041 -16.936  -2.414  0.00  0.00           H
ATOM   3923  H2 LWAT X 307      -0.889 -18.127  -2.758  0.00  0.00           H
ATOM   3924  O  LWAT X 308      -6.922   4.814 -14.261  0.00  0.00           O
ATOM   3925  H1 LWAT X 308      -7.713   4.721 -13.705  0.00  0.00           H
ATOM   3926  H2 LWAT X 308      -7.290   5.348 -15.008  0.00  0.00           H
ATOM   3927  O  LWAT X 309      -0.530 -14.228 -14.030  0.00  0.00           O
ATOM   3928  H1 LWAT X 309       0.154 -14.492 -13.381  0.00  0.00           H
ATOM   3929  H2 LWAT X 309      -1.342 -14.421 -13.503  0.00  0.00           H
ATOM   3930  O  LWAT X 310     -13.285  -6.764  -4.202  0.00  0.00           O
ATOM   3931  H1 LWAT X 310     -13.267  -7.353  -3.415  0.00  0.00           H
ATOM   3932  H2 LWAT X 310     -12.552  -7.152  -4.725  0.00  0.00           H
ATOM   3933  O  LWAT X 311       8.014  -2.169 -11.039  0.00  0.00           O
ATOM   3934  H1 LWAT X 311       8.468  -2.517 -10.227  0.00  0.00           H
ATOM   3935  H2 LWAT X 311       7.355  -1.587 -10.605  0.00  0.00           H
ATOM   3936  O  LWAT X 312       5.990  -2.924 -12.891  0.00  0.00           O
ATOM   3937  H1 LWAT X 312       6.193  -3.520 -13.631  0.00  0.00           H
ATOM   3938  H2 LWAT X 312       6.809  -2.957 -12.369  0.00  0.00           H
ATOM   3939  O  LWAT X 313       5.720  14.759  -4.064  0.00  0.00           O
ATOM   3940  H1 LWAT X 313       6.314  15.051  -4.803  0.00  0.00           H
ATOM   3941  H2 LWAT X 313       5.729  13.787  -4.247  0.00  0.00           H
ATOM   3942  O  LWAT X 314     -19.965   0.018  -6.185  0.00  0.00           O
ATOM   3943  H1 LWAT X 314     -19.821   0.412  -7.090  0.00  0.00           H
ATOM   3944  H2 LWAT X 314     -19.730   0.814  -5.651  0.00  0.00           H
ATOM   3945  O  LWAT X 315      -2.920  16.541   5.418  0.00  0.00           O
ATOM   3946  H1 LWAT X 315      -3.013  17.167   6.179  0.00  0.00           H
ATOM   3947  H2 LWAT X 315      -3.335  15.747   5.812  0.00  0.00           H
ATOM   3948  O  LWAT X 316       6.495  10.098 -11.073  0.00  0.00           O
ATOM   3949  H1 LWAT X 316       6.556   9.266 -10.533  0.00  0.00           H
ATOM   3950  H2 LWAT X 316       6.380  10.736 -10.310  0.00  0.00           H
ATOM   3951  O  LWAT X 317      19.380   9.103   2.704  0.00  0.00           O
ATOM   3952  H1 LWAT X 317      18.785   9.726   2.234  0.00  0.00           H
ATOM   3953  H2 LWAT X 317      18.831   8.293   2.707  0.00  0.00           H
ATOM   3954  O  LWAT X 318     -11.820  11.991 -12.037  0.00  0.00           O
ATOM   3955  H1 LWAT X 318     -11.719  11.025 -11.923  0.00  0.00           H
ATOM   3956  H2 LWAT X 318     -12.758  12.052 -12.297  0.00  0.00           H
ATOM   3957  O  LWAT X 319     -21.667  -5.660  -8.096  0.00  0.00           O
ATOM   3958  H1 LWAT X 319     -21.389  -4.730  -8.281  0.00  0.00           H
ATOM   3959  H2 LWAT X 319     -20.834  -6.121  -8.373  0.00  0.00           H
ATOM   3960  O  LWAT X 321       3.182  15.543  -7.852  0.00  0.00           O
ATOM   3961  H1 LWAT X 321       2.737  15.835  -7.026  0.00  0.00           H
ATOM   3962  H2 LWAT X 321       2.540  15.828  -8.519  0.00  0.00           H
ATOM   3963  O  LWAT X 322       9.432  -1.359 -13.257  0.00  0.00           O
ATOM   3964  H1 LWAT X 322      10.092  -0.779 -12.827  0.00  0.00           H
ATOM   3965  H2 LWAT X 322       8.959  -1.699 -12.465  0.00  0.00           H
ATOM   3966  O  LWAT X 323      -9.631 -16.548  -2.888  0.00  0.00           O
ATOM   3967  H1 LWAT X 323      -9.247 -16.532  -3.793  0.00  0.00           H
ATOM   3968  H2 LWAT X 323      -9.704 -17.529  -2.763  0.00  0.00           H
ATOM   3969  O  LWAT X 324     -19.128  -4.703 -11.887  0.00  0.00           O
ATOM   3970  H1 LWAT X 324     -18.789  -3.848 -11.543  0.00  0.00           H
ATOM   3971  H2 LWAT X 324     -18.851  -4.629 -12.828  0.00  0.00           H
ATOM   3972  O  LWAT X 325      15.461  -8.810  11.561  0.00  0.00           O
ATOM   3973  H1 LWAT X 325      15.724  -8.793  10.616  0.00  0.00           H
ATOM   3974  H2 LWAT X 325      16.221  -9.310  11.941  0.00  0.00           H
ATOM   3975  O  LWAT X 326      20.953  -5.055   2.509  0.00  0.00           O
ATOM   3976  H1 LWAT X 326      20.648  -4.408   1.834  0.00  0.00           H
ATOM   3977  H2 LWAT X 326      21.371  -4.436   3.153  0.00  0.00           H
ATOM   3978  O  LWAT X 327       0.654   0.534  -8.820  0.00  0.00           O
ATOM   3979  H1 LWAT X 327       0.591   0.143  -9.703  0.00  0.00           H
ATOM   3980  H2 LWAT X 327      -0.273   0.692  -8.596  0.00  0.00           H
ATOM   3981  O  LWAT X 328      12.497  -5.726 -13.365  0.00  0.00           O
ATOM   3982  H1 LWAT X 328      13.385  -6.078 -13.645  0.00  0.00           H
ATOM   3983  H2 LWAT X 328      12.803  -5.007 -12.772  0.00  0.00           H
ATOM   3984  O  LWAT X 329      -3.475  13.301   8.650  0.00  0.00           O
ATOM   3985  H1 LWAT X 329      -3.973  13.505   7.828  0.00  0.00           H
ATOM   3986  H2 LWAT X 329      -3.043  14.189   8.778  0.00  0.00           H
ATOM   3987  O  LWAT X 330      11.444 -13.297  -0.959  0.00  0.00           O
ATOM   3988  H1 LWAT X 330      11.070 -12.511  -1.435  0.00  0.00           H
ATOM   3989  H2 LWAT X 330      12.335 -12.934  -0.742  0.00  0.00           H
ATOM   3990  O  LWAT X 331      22.476   7.414   6.109  0.00  0.00           O
ATOM   3991  H1 LWAT X 331      21.516   7.345   6.367  0.00  0.00           H
ATOM   3992  H2 LWAT X 331      22.397   8.076   5.398  0.00  0.00           H
ATOM   3993  O  LWAT X 332     -10.621  12.914  -5.295  0.00  0.00           O
ATOM   3994  H1 LWAT X 332     -10.469  12.020  -4.898  0.00  0.00           H
ATOM   3995  H2 LWAT X 332     -11.125  13.324  -4.555  0.00  0.00           H
ATOM   3996  O  LWAT X 333      -5.972 -14.943   4.326  0.00  0.00           O
ATOM   3997  H1 LWAT X 333      -6.456 -14.129   4.576  0.00  0.00           H
ATOM   3998  H2 LWAT X 333      -5.947 -15.397   5.198  0.00  0.00           H
ATOM   3999  O  LWAT X 334      -6.058  -4.137 -18.617  0.00  0.00           O
ATOM   4000  H1 LWAT X 334      -6.031  -5.129 -18.670  0.00  0.00           H
ATOM   4001  H2 LWAT X 334      -5.104  -3.987 -18.401  0.00  0.00           H
ATOM   4002  O  LWAT X 336      -3.618  18.055   3.273  0.00  0.00           O
ATOM   4003  H1 LWAT X 336      -3.331  17.482   4.026  0.00  0.00           H
ATOM   4004  H2 LWAT X 336      -4.562  18.192   3.543  0.00  0.00           H
ATOM   4005  O  LWAT X 337       9.052  -2.804  -8.635  0.00  0.00           O
ATOM   4006  H1 LWAT X 337       8.810  -2.175  -7.920  0.00  0.00           H
ATOM   4007  H2 LWAT X 337       9.786  -3.283  -8.183  0.00  0.00           H
ATOM   4008  O  LWAT X 338     -14.696   2.332 -15.544  0.00  0.00           O
ATOM   4009  H1 LWAT X 338     -14.169   2.857 -16.180  0.00  0.00           H
ATOM   4010  H2 LWAT X 338     -14.722   2.954 -14.781  0.00  0.00           H
ATOM   4011  O  LWAT X 339     -13.070  -8.323  -1.933  0.00  0.00           O
ATOM   4012  H1 LWAT X 339     -13.614  -8.352  -1.118  0.00  0.00           H
ATOM   4013  H2 LWAT X 339     -12.169  -8.379  -1.524  0.00  0.00           H
ATOM   4014  O  LWAT X 340      18.492  -7.572  -6.298  0.00  0.00           O
ATOM   4015  H1 LWAT X 340      19.263  -7.571  -6.906  0.00  0.00           H
ATOM   4016  H2 LWAT X 340      18.005  -8.353  -6.636  0.00  0.00           H
ATOM   4017  O  LWAT X 341      -1.598  -7.312 -14.220  0.00  0.00           O
ATOM   4018  H1 LWAT X 341      -0.944  -8.000 -13.983  0.00  0.00           H
ATOM   4019  H2 LWAT X 341      -2.238  -7.417 -13.486  0.00  0.00           H
ATOM   4020  O  LWAT X 342      21.077  -1.593  -2.895  0.00  0.00           O
ATOM   4021  H1 LWAT X 342      20.208  -1.160  -2.946  0.00  0.00           H
ATOM   4022  H2 LWAT X 342      20.806  -2.536  -2.810  0.00  0.00           H
ATOM   4023  O  LWAT X 343       0.237  19.634  -2.451  0.00  0.00           O
ATOM   4024  H1 LWAT X 343       0.043  19.142  -3.287  0.00  0.00           H
ATOM   4025  H2 LWAT X 343       1.021  19.116  -2.153  0.00  0.00           H
ATOM   4026  O  LWAT X 344       2.828  11.588 -18.578  0.00  0.00           O
ATOM   4027  H1 LWAT X 344       1.967  11.441 -18.119  0.00  0.00           H
ATOM   4028  H2 LWAT X 344       3.429  11.619 -17.813  0.00  0.00           H
ATOM   4029  O  LWAT X 345     -19.573   8.211  -0.064  0.00  0.00           O
ATOM   4030  H1 LWAT X 345     -20.245   8.334  -0.777  0.00  0.00           H
ATOM   4031  H2 LWAT X 345     -18.753   8.263  -0.613  0.00  0.00           H
ATOM   4032  O  LWAT X 346     -17.339   8.140  -1.632  0.00  0.00           O
ATOM   4033  H1 LWAT X 346     -16.898   7.719  -2.411  0.00  0.00           H
ATOM   4034  H2 LWAT X 346     -16.965   9.048  -1.720  0.00  0.00           H
ATOM   4035  O  LWAT X 347       5.624   1.574  18.238  0.00  0.00           O
ATOM   4036  H1 LWAT X 347       5.019   2.116  18.792  0.00  0.00           H
ATOM   4037  H2 LWAT X 347       5.534   2.039  17.381  0.00  0.00           H
ATOM   4038  O  LWAT X 348     -14.817   6.618 -13.252  0.00  0.00           O
ATOM   4039  H1 LWAT X 348     -14.856   5.638 -13.350  0.00  0.00           H
ATOM   4040  H2 LWAT X 348     -13.856   6.753 -13.432  0.00  0.00           H
ATOM   4041  O  LWAT X 349      -7.748  22.656  -3.078  0.00  0.00           O
ATOM   4042  H1 LWAT X 349      -7.300  21.845  -3.388  0.00  0.00           H
ATOM   4043  H2 LWAT X 349      -7.137  22.948  -2.373  0.00  0.00           H
ATOM   4044  O  LWAT X 350      -2.546  -6.291 -16.523  0.00  0.00           O
ATOM   4045  H1 LWAT X 350      -2.153  -6.593 -15.661  0.00  0.00           H
ATOM   4046  H2 LWAT X 350      -3.290  -6.938 -16.575  0.00  0.00           H
ATOM   4047  O  LWAT X 351       1.596  -4.713 -15.310  0.00  0.00           O
ATOM   4048  H1 LWAT X 351       1.175  -3.895 -15.681  0.00  0.00           H
ATOM   4049  H2 LWAT X 351       1.129  -5.377 -15.875  0.00  0.00           H
ATOM   4050  O  LWAT X 352      17.849   1.358  -9.627  0.00  0.00           O
ATOM   4051  H1 LWAT X 352      17.521   0.909 -10.433  0.00  0.00           H
ATOM   4052  H2 LWAT X 352      17.616   2.287  -9.830  0.00  0.00           H
ATOM   4053  O  LWAT X 353      23.691   0.464   3.022  0.00  0.00           O
ATOM   4054  H1 LWAT X 353      23.762  -0.518   3.044  0.00  0.00           H
ATOM   4055  H2 LWAT X 353      24.598   0.679   2.697  0.00  0.00           H
ATOM   4056  O  LWAT X 354      -9.979   9.423  10.473  0.00  0.00           O
ATOM   4057  H1 LWAT X 354      -9.212   9.893  10.888  0.00  0.00           H
ATOM   4058  H2 LWAT X 354     -10.709   9.953  10.878  0.00  0.00           H
ATOM   4059  O  LWAT X 355       6.964 -20.016  -6.275  0.00  0.00           O
ATOM   4060  H1 LWAT X 355       6.245 -19.903  -5.603  0.00  0.00           H
ATOM   4061  H2 LWAT X 355       6.530 -19.592  -7.046  0.00  0.00           H
ATOM   4062  O  LWAT X 357       6.838   8.133 -15.693  0.00  0.00           O
ATOM   4063  H1 LWAT X 357       6.732   7.155 -15.838  0.00  0.00           H
ATOM   4064  H2 LWAT X 357       6.761   8.140 -14.706  0.00  0.00           H
ATOM   4065  O  LWAT X 359      -5.091  12.208  10.634  0.00  0.00           O
ATOM   4066  H1 LWAT X 359      -5.186  11.245  10.467  0.00  0.00           H
ATOM   4067  H2 LWAT X 359      -4.514  12.459   9.880  0.00  0.00           H
ATOM   4068  O  LWAT X 360      -9.911  11.104  -1.269  0.00  0.00           O
ATOM   4069  H1 LWAT X 360      -9.316  10.623  -0.656  0.00  0.00           H
ATOM   4070  H2 LWAT X 360     -10.769  10.994  -0.789  0.00  0.00           H
ATOM   4071  O  LWAT X 361       2.104  16.259 -11.206  0.00  0.00           O
ATOM   4072  H1 LWAT X 361       1.630  16.391 -12.063  0.00  0.00           H
ATOM   4073  H2 LWAT X 361       1.617  16.923 -10.662  0.00  0.00           H
ATOM   4074  O  LWAT X 362     -10.360  22.037  -7.987  0.00  0.00           O
ATOM   4075  H1 LWAT X 362      -9.500  22.063  -7.527  0.00  0.00           H
ATOM   4076  H2 LWAT X 362     -10.965  21.906  -7.219  0.00  0.00           H
ATOM   4077  O  LWAT X 363     -12.176  11.069   0.175  0.00  0.00           O
ATOM   4078  H1 LWAT X 363     -12.967  10.485   0.206  0.00  0.00           H
ATOM   4079  H2 LWAT X 363     -12.627  11.937   0.037  0.00  0.00           H
ATOM   4080  O  LWAT X 364       2.791  -3.215  20.215  0.00  0.00           O
ATOM   4081  H1 LWAT X 364       2.928  -3.689  19.356  0.00  0.00           H
ATOM   4082  H2 LWAT X 364       2.336  -2.409  19.877  0.00  0.00           H
ATOM   4083  O  LWAT X1098       9.111   8.872 -16.979  0.00  0.00           O
ATOM   4084  H1 LWAT X1098       8.267   8.771 -16.481  0.00  0.00           H
ATOM   4085  H2 LWAT X1098       8.807   8.605 -17.876  0.00  0.00           H
ATOM   4086  O  LWAT X1791      -6.863  13.244 -19.804  0.00  0.00           O
ATOM   4087  H1 LWAT X1791      -6.646  12.288 -19.947  0.00  0.00           H
ATOM   4088  H2 LWAT X1791      -6.291  13.630 -20.514  0.00  0.00           H
ATOM   4089  O  LWAT X3226      22.903 -12.764  -7.544  0.00  0.00           O
ATOM   4090  H1 LWAT X3226      21.979 -12.659  -7.236  0.00  0.00           H
ATOM   4091  H2 LWAT X3226      22.789 -13.571  -8.110  0.00  0.00           H
ATOM   4092  O  LWAT X3335      20.604  -7.040  -7.956  0.00  0.00           O
ATOM   4093  H1 LWAT X3335      20.320  -6.785  -8.863  0.00  0.00           H
ATOM   4094  H2 LWAT X3335      20.927  -6.168  -7.631  0.00  0.00           H
ATOM   4095  O  LWAT X3337      22.218 -14.924  -9.067  0.00  0.00           O
ATOM   4096  H1 LWAT X3337      22.728 -15.652  -9.500  0.00  0.00           H
ATOM   4097  H2 LWAT X3337      21.590 -15.490  -8.541  0.00  0.00           H
ATOM   4098  O  LWAT X3351      21.141 -13.870 -11.388  0.00  0.00           O
ATOM   4099  H1 LWAT X3351      21.467 -14.265 -10.549  0.00  0.00           H
ATOM   4100  H2 LWAT X3351      21.368 -12.924 -11.220  0.00  0.00           H
ATOM   4101  O  LWAT X3355      18.594 -11.953 -14.506  0.00  0.00           O
ATOM   4102  H1 LWAT X3355      19.245 -12.677 -14.359  0.00  0.00           H
ATOM   4103  H2 LWAT X3355      18.904 -11.647 -15.398  0.00  0.00           H
ATOM   4104  O  LWAT X3365      26.052  -0.250  -3.404  0.00  0.00           O
ATOM   4105  H1 LWAT X3365      26.549  -0.104  -4.243  0.00  0.00           H
ATOM   4106  H2 LWAT X3365      25.897  -1.221  -3.481  0.00  0.00           H
ATOM   4107  O  LWAT X3378      20.085   7.134 -13.609  0.00  0.00           O
ATOM   4108  H1 LWAT X3378      19.889   7.911 -14.188  0.00  0.00           H
ATOM   4109  H2 LWAT X3378      19.173   6.931 -13.304  0.00  0.00           H
ATOM   4110  O  LWAT X3394      23.647   4.756  -6.345  0.00  0.00           O
ATOM   4111  H1 LWAT X3394      22.765   4.291  -6.251  0.00  0.00           H
ATOM   4112  H2 LWAT X3394      23.356   5.635  -5.980  0.00  0.00           H
ATOM   4113  O  LWAT X3456      21.897 -11.315 -11.033  0.00  0.00           O
ATOM   4114  H1 LWAT X3456      21.357 -10.490 -11.082  0.00  0.00           H
ATOM   4115  H2 LWAT X3456      22.446 -11.089 -10.240  0.00  0.00           H
ATOM   4116  O  LWAT X3457      20.074   1.221 -16.789  0.00  0.00           O
ATOM   4117  H1 LWAT X3457      20.025   1.469 -15.835  0.00  0.00           H
ATOM   4118  H2 LWAT X3457      20.684   1.940 -17.098  0.00  0.00           H
ATOM   4119  O  LWAT X3481      21.709   9.233  -5.668  0.00  0.00           O
ATOM   4120  H1 LWAT X3481      21.124   9.389  -6.433  0.00  0.00           H
ATOM   4121  H2 LWAT X3481      21.979  10.151  -5.452  0.00  0.00           H
ATOM   4122  O  LWAT X3491      19.908  -6.234 -10.504  0.00  0.00           O
ATOM   4123  H1 LWAT X3491      20.215  -5.305 -10.493  0.00  0.00           H
ATOM   4124  H2 LWAT X3491      19.353  -6.223 -11.317  0.00  0.00           H
ATOM   4125  O  LWAT X3498      22.713   6.919 -12.691  0.00  0.00           O
ATOM   4126  H1 LWAT X3498      22.886   7.678 -12.101  0.00  0.00           H
ATOM   4127  H2 LWAT X3498      21.792   7.106 -12.968  0.00  0.00           H
ATOM   4128  O  LWAT X3820       9.498 -23.003  -1.281  0.00  0.00           O
ATOM   4129  H1 LWAT X3820      10.450 -23.043  -1.028  0.00  0.00           H
ATOM   4130  H2 LWAT X3820       9.109 -23.479  -0.514  0.00  0.00           H
ATOM   4131  O  LWAT X3826      12.766 -19.544 -10.799  0.00  0.00           O
ATOM   4132  H1 LWAT X3826      12.241 -19.703  -9.993  0.00  0.00           H
ATOM   4133  H2 LWAT X3826      13.366 -18.835 -10.506  0.00  0.00           H
ATOM   4134  O  LWAT X3839      15.043 -17.099 -15.678  0.00  0.00           O
ATOM   4135  H1 LWAT X3839      14.863 -16.137 -15.656  0.00  0.00           H
ATOM   4136  H2 LWAT X3839      15.145 -17.286 -14.722  0.00  0.00           H
ATOM   4137  O  LWAT X3904      20.739 -16.800  -7.852  0.00  0.00           O
ATOM   4138  H1 LWAT X3904      21.065 -17.488  -7.244  0.00  0.00           H
ATOM   4139  H2 LWAT X3904      19.919 -17.232  -8.186  0.00  0.00           H
ATOM   4140  O  LWAT X3907       8.085 -18.514 -13.977  0.00  0.00           O
ATOM   4141  H1 LWAT X3907       7.432 -19.181 -13.652  0.00  0.00           H
ATOM   4142  H2 LWAT X3907       8.896 -18.878 -13.534  0.00  0.00           H
ATOM   4143  O  LWAT X3919      10.391 -19.536 -13.095  0.00  0.00           O
ATOM   4144  H1 LWAT X3919      11.140 -19.170 -13.636  0.00  0.00           H
ATOM   4145  H2 LWAT X3919      10.808 -20.386 -12.829  0.00  0.00           H
ATOM   4146  O  LWAT X3924      14.552 -17.410 -10.468  0.00  0.00           O
ATOM   4147  H1 LWAT X3924      15.435 -17.093 -10.155  0.00  0.00           H
ATOM   4148  H2 LWAT X3924      13.983 -16.767  -9.976  0.00  0.00           H
ATOM   4149  O  LWAT X3936      11.712 -13.696 -15.304  0.00  0.00           O
ATOM   4150  H1 LWAT X3936      11.775 -12.866 -15.844  0.00  0.00           H
ATOM   4151  H2 LWAT X3936      10.762 -13.909 -15.481  0.00  0.00           H
ATOM   4152  O  LWAT X3937      11.149 -10.135 -14.571  0.00  0.00           O
ATOM   4153  H1 LWAT X3937      11.338  -9.193 -14.826  0.00  0.00           H
ATOM   4154  H2 LWAT X3937      11.462 -10.579 -15.392  0.00  0.00           H
ATOM   4155  O  LWAT X3943      12.315  -9.457 -12.081  0.00  0.00           O
ATOM   4156  H1 LWAT X3943      11.856  -9.722 -12.910  0.00  0.00           H
ATOM   4157  H2 LWAT X3943      13.246  -9.654 -12.351  0.00  0.00           H
ATOM   4158  O  LWAT X3947      20.521 -13.917 -13.984  0.00  0.00           O
ATOM   4159  H1 LWAT X3947      21.468 -13.906 -14.239  0.00  0.00           H
ATOM   4160  H2 LWAT X3947      20.631 -13.955 -12.996  0.00  0.00           H
ATOM   4161  O  LWAT X3956      14.976 -18.017 -13.067  0.00  0.00           O
ATOM   4162  H1 LWAT X3956      14.776 -17.765 -12.131  0.00  0.00           H
ATOM   4163  H2 LWAT X3956      15.590 -18.755 -12.916  0.00  0.00           H
ATOM   4164  O  LWAT X3964      18.249  -3.828 -14.101  0.00  0.00           O
ATOM   4165  H1 LWAT X3964      17.529  -3.500 -13.512  0.00  0.00           H
ATOM   4166  H2 LWAT X3964      19.009  -3.323 -13.740  0.00  0.00           H
ATOM   4167  O  LWAT X3969      17.497  -3.557 -16.710  0.00  0.00           O
ATOM   4168  H1 LWAT X3969      17.807  -3.621 -15.777  0.00  0.00           H
ATOM   4169  H2 LWAT X3969      17.919  -4.354 -17.088  0.00  0.00           H
ATOM   4170  O  LWAT X3973      18.823 -10.032 -12.523  0.00  0.00           O
ATOM   4171  H1 LWAT X3973      18.028  -9.533 -12.797  0.00  0.00           H
ATOM   4172  H2 LWAT X3973      18.772 -10.789 -13.152  0.00  0.00           H
ATOM   4173  O  LWAT X3975       6.758 -10.534 -19.240  0.00  0.00           O
ATOM   4174  H1 LWAT X3975       6.703 -10.064 -18.379  0.00  0.00           H
ATOM   4175  H2 LWAT X3975       6.148 -11.287 -19.048  0.00  0.00           H
ATOM   4176  O  LWAT X3993      11.752  -7.605 -15.185  0.00  0.00           O
ATOM   4177  H1 LWAT X3993      12.464  -7.332 -15.782  0.00  0.00           H
ATOM   4178  H2 LWAT X3993      11.848  -6.931 -14.471  0.00  0.00           H
ATOM   4179  O  LWAT X3997      14.375 -14.377 -15.832  0.00  0.00           O
ATOM   4180  H1 LWAT X3997      14.854 -13.614 -15.423  0.00  0.00           H
ATOM   4181  H2 LWAT X3997      13.453 -14.132 -15.575  0.00  0.00           H
ATOM   4182  O  LWAT X3998      16.248  -3.109 -12.405  0.00  0.00           O
ATOM   4183  H1 LWAT X3998      15.364  -3.534 -12.407  0.00  0.00           H
ATOM   4184  H2 LWAT X3998      16.376  -3.004 -11.433  0.00  0.00           H
ATOM   4185  O  LWAT X4013      22.869  -8.426  -7.376  0.00  0.00           O
ATOM   4186  H1 LWAT X4013      21.984  -8.013  -7.496  0.00  0.00           H
ATOM   4187  H2 LWAT X4013      23.442  -7.670  -7.616  0.00  0.00           H
ATOM   4188  O  LWAT X4022       6.934  -5.087 -21.606  0.00  0.00           O
ATOM   4189  H1 LWAT X4022       7.374  -5.870 -21.179  0.00  0.00           H
ATOM   4190  H2 LWAT X4022       6.395  -5.575 -22.280  0.00  0.00           H
ATOM   4191  O  LWAT X4025      12.516 -18.389 -14.183  0.00  0.00           O
ATOM   4192  H1 LWAT X4025      12.811 -18.770 -15.045  0.00  0.00           H
ATOM   4193  H2 LWAT X4025      13.393 -18.322 -13.734  0.00  0.00           H
ATOM   4194  O  LWAT X4037       4.753 -15.030 -14.253  0.00  0.00           O
ATOM   4195  H1 LWAT X4037       5.621 -15.349 -14.579  0.00  0.00           H
ATOM   4196  H2 LWAT X4037       4.447 -15.820 -13.764  0.00  0.00           H
ATOM   4197  O  LWAT X4052       6.677 -10.029 -16.397  0.00  0.00           O
ATOM   4198  H1 LWAT X4052       7.362 -10.161 -15.697  0.00  0.00           H
ATOM   4199  H2 LWAT X4052       6.071  -9.424 -15.907  0.00  0.00           H
ATOM   4200  O  LWAT X4054      20.736  -8.853 -11.058  0.00  0.00           O
ATOM   4201  H1 LWAT X4054      19.996  -9.226 -11.606  0.00  0.00           H
ATOM   4202  H2 LWAT X4054      20.343  -7.980 -10.840  0.00  0.00           H
ATOM   4203  O  LWAT X4059      15.694  -5.744 -16.615  0.00  0.00           O
ATOM   4204  H1 LWAT X4059      15.931  -4.794 -16.597  0.00  0.00           H
ATOM   4205  H2 LWAT X4059      15.161  -5.758 -17.455  0.00  0.00           H
ATOM   4206  O  LWAT X4064      16.895   3.485 -18.326  0.00  0.00           O
ATOM   4207  H1 LWAT X4064      17.262   2.570 -18.387  0.00  0.00           H
ATOM   4208  H2 LWAT X4064      16.914   3.723 -19.283  0.00  0.00           H
ATOM   4209  O  LWAT X4066      11.928   4.296 -21.812  0.00  0.00           O
ATOM   4210  H1 LWAT X4066      12.151   4.700 -22.672  0.00  0.00           H
ATOM   4211  H2 LWAT X4066      12.826   4.047 -21.494  0.00  0.00           H
ATOM   4212  O  LWAT X4068      22.435   7.699  -8.626  0.00  0.00           O
ATOM   4213  H1 LWAT X4068      22.109   6.770  -8.659  0.00  0.00           H
ATOM   4214  H2 LWAT X4068      21.603   8.147  -8.334  0.00  0.00           H
ATOM   4215  O  LWAT X4069      16.980  11.642 -10.320  0.00  0.00           O
ATOM   4216  H1 LWAT X4069      16.061  11.880 -10.597  0.00  0.00           H
ATOM   4217  H2 LWAT X4069      17.445  11.822 -11.171  0.00  0.00           H
ATOM   4218  O  LWAT X4074      20.264   2.403 -14.261  0.00  0.00           O
ATOM   4219  H1 LWAT X4074      21.040   2.210 -13.680  0.00  0.00           H
ATOM   4220  H2 LWAT X4074      20.478   3.344 -14.482  0.00  0.00           H
ATOM   4221  O  LWAT X4075      14.545   6.844 -17.141  0.00  0.00           O
ATOM   4222  H1 LWAT X4075      14.258   6.191 -17.836  0.00  0.00           H
ATOM   4223  H2 LWAT X4075      15.520   6.748 -17.253  0.00  0.00           H
ATOM   4224  O  LWAT X4076      12.587   8.472 -18.263  0.00  0.00           O
ATOM   4225  H1 LWAT X4076      12.263   9.192 -17.686  0.00  0.00           H
ATOM   4226  H2 LWAT X4076      13.311   8.106 -17.721  0.00  0.00           H
ATOM   4227  O  LWAT X4078      16.735   4.182 -20.977  0.00  0.00           O
ATOM   4228  H1 LWAT X4078      16.568   4.927 -21.608  0.00  0.00           H
ATOM   4229  H2 LWAT X4078      15.786   3.902 -20.846  0.00  0.00           H
ATOM   4230  O  LWAT X4081      21.913   0.141  -7.857  0.00  0.00           O
ATOM   4231  H1 LWAT X4081      20.926   0.114  -7.837  0.00  0.00           H
ATOM   4232  H2 LWAT X4081      22.038   0.648  -8.694  0.00  0.00           H
ATOM   4233  O  LWAT X4094      19.206  -0.105  -7.803  0.00  0.00           O
ATOM   4234  H1 LWAT X4094      18.676   0.397  -8.473  0.00  0.00           H
ATOM   4235  H2 LWAT X4094      18.979  -1.022  -8.069  0.00  0.00           H
ATOM   4236  O  LWAT X4097      17.196   6.025 -17.374  0.00  0.00           O
ATOM   4237  H1 LWAT X4097      16.954   5.149 -17.774  0.00  0.00           H
ATOM   4238  H2 LWAT X4097      18.169   5.853 -17.261  0.00  0.00           H
ATOM   4239  O  LWAT X4111      22.316   1.428 -10.258  0.00  0.00           O
ATOM   4240  H1 LWAT X4111      22.833   2.224  -9.970  0.00  0.00           H
ATOM   4241  H2 LWAT X4111      22.247   1.656 -11.222  0.00  0.00           H
ATOM   4242  O  LWAT X4122      23.999   4.590 -12.606  0.00  0.00           O
ATOM   4243  H1 LWAT X4122      24.751   4.842 -13.188  0.00  0.00           H
ATOM   4244  H2 LWAT X4122      23.493   5.448 -12.642  0.00  0.00           H
ATOM   4245  O  LWAT X4124      15.474   7.201 -20.156  0.00  0.00           O
ATOM   4246  H1 LWAT X4124      14.992   6.438 -19.754  0.00  0.00           H
ATOM   4247  H2 LWAT X4124      15.708   6.798 -21.026  0.00  0.00           H
ATOM   4248  O  LWAT X4141      16.603  -2.428  -9.803  0.00  0.00           O
ATOM   4249  H1 LWAT X4141      17.428  -2.601  -9.289  0.00  0.00           H
ATOM   4250  H2 LWAT X4141      15.936  -2.559  -9.092  0.00  0.00           H
ATOM   4251  O  LWAT X4143      14.490   2.255 -22.889  0.00  0.00           O
ATOM   4252  H1 LWAT X4143      15.468   2.191 -22.982  0.00  0.00           H
ATOM   4253  H2 LWAT X4143      14.438   2.722 -22.020  0.00  0.00           H
ATOM   4254  O  LWAT X4152      23.497   0.694  -5.689  0.00  0.00           O
ATOM   4255  H1 LWAT X4152      23.480  -0.191  -5.248  0.00  0.00           H
ATOM   4256  H2 LWAT X4152      22.833   0.519  -6.401  0.00  0.00           H
ATOM   4257  O  LWAT X4159      13.538   7.527 -14.725  0.00  0.00           O
ATOM   4258  H1 LWAT X4159      13.424   6.608 -14.412  0.00  0.00           H
ATOM   4259  H2 LWAT X4159      13.964   7.356 -15.598  0.00  0.00           H
ATOM   4260  O  LWAT X4172      22.599   2.248 -12.845  0.00  0.00           O
ATOM   4261  H1 LWAT X4172      23.249   1.779 -13.429  0.00  0.00           H
ATOM   4262  H2 LWAT X4172      23.065   3.119 -12.779  0.00  0.00           H
ATOM   4263  O  LWAT X4174      24.856   2.499  -7.143  0.00  0.00           O
ATOM   4264  H1 LWAT X4174      24.303   1.840  -6.656  0.00  0.00           H
ATOM   4265  H2 LWAT X4174      24.333   3.315  -6.941  0.00  0.00           H
ATOM   4266  O  LWAT X4176       6.215  -2.942 -20.224  0.00  0.00           O
ATOM   4267  H1 LWAT X4176       6.823  -2.972 -19.449  0.00  0.00           H
ATOM   4268  H2 LWAT X4176       6.523  -3.762 -20.693  0.00  0.00           H
ATOM   4269  O  LWAT X4181       8.365   7.335 -19.169  0.00  0.00           O
ATOM   4270  H1 LWAT X4181       8.710   7.181 -20.073  0.00  0.00           H
ATOM   4271  H2 LWAT X4181       7.716   6.594 -19.112  0.00  0.00           H
ATOM   4272  O  LWAT X4183      22.538   6.820  -5.035  0.00  0.00           O
ATOM   4273  H1 LWAT X4183      22.180   7.733  -5.206  0.00  0.00           H
ATOM   4274  H2 LWAT X4183      21.753   6.423  -4.604  0.00  0.00           H
ATOM   4275  O  LWAT X4184       8.546  11.760 -11.929  0.00  0.00           O
ATOM   4276  H1 LWAT X4184       8.115  12.127 -12.731  0.00  0.00           H
ATOM   4277  H2 LWAT X4184       7.858  11.122 -11.643  0.00  0.00           H
ATOM   4278  O  LWAT X4189      18.067   9.404 -12.752  0.00  0.00           O
ATOM   4279  H1 LWAT X4189      17.586   8.556 -12.847  0.00  0.00           H
ATOM   4280  H2 LWAT X4189      18.561   9.402 -13.612  0.00  0.00           H
ATOM   4281  O  LWAT X4265      15.761  14.335  -6.883  0.00  0.00           O
ATOM   4282  H1 LWAT X4265      15.987  15.297  -6.912  0.00  0.00           H
ATOM   4283  H2 LWAT X4265      15.866  14.177  -5.919  0.00  0.00           H
ATOM   4284  O  LWAT X4316      16.128  14.399  -3.986  0.00  0.00           O
ATOM   4285  H1 LWAT X4316      16.676  15.220  -4.030  0.00  0.00           H
ATOM   4286  H2 LWAT X4316      16.608  13.931  -3.263  0.00  0.00           H
ATOM   4287  O  LWAT X4323      17.370   8.745 -16.970  0.00  0.00           O
ATOM   4288  H1 LWAT X4323      17.541   8.900 -17.933  0.00  0.00           H
ATOM   4289  H2 LWAT X4323      17.266   7.762 -16.999  0.00  0.00           H
ATOM   4290  O  LWAT X4372       4.699  11.057 -12.841  0.00  0.00           O
ATOM   4291  H1 LWAT X4372       4.037  11.424 -12.232  0.00  0.00           H
ATOM   4292  H2 LWAT X4372       5.332  10.658 -12.200  0.00  0.00           H
ATOM   4293  O  LWAT X4395       4.094  16.647 -15.555  0.00  0.00           O
ATOM   4294  H1 LWAT X4395       4.796  16.933 -16.193  0.00  0.00           H
ATOM   4295  H2 LWAT X4395       3.360  16.492 -16.192  0.00  0.00           H
ATOM   4296  O  LWAT X4689      -0.390 -17.552  -7.727  0.00  0.00           O
ATOM   4297  H1 LWAT X4689      -0.942 -18.242  -8.175  0.00  0.00           H
ATOM   4298  H2 LWAT X4689      -0.240 -16.958  -8.506  0.00  0.00           H
ATOM   4299  O  LWAT X4694      -2.413 -14.793  -9.842  0.00  0.00           O
ATOM   4300  H1 LWAT X4694      -1.518 -15.207  -9.864  0.00  0.00           H
ATOM   4301  H2 LWAT X4694      -2.920 -15.562  -9.471  0.00  0.00           H
ATOM   4302  O  LWAT X4710      -5.477 -11.404 -17.616  0.00  0.00           O
ATOM   4303  H1 LWAT X4710      -6.018 -10.990 -18.334  0.00  0.00           H
ATOM   4304  H2 LWAT X4710      -4.659 -10.847 -17.709  0.00  0.00           H
ATOM   4305  O  LWAT X4716       0.669  -8.635 -17.607  0.00  0.00           O
ATOM   4306  H1 LWAT X4716       1.097  -8.855 -16.749  0.00  0.00           H
ATOM   4307  H2 LWAT X4716       0.502  -7.674 -17.467  0.00  0.00           H
ATOM   4308  O  LWAT X4718       8.545 -10.899 -14.624  0.00  0.00           O
ATOM   4309  H1 LWAT X4718       8.705 -11.852 -14.652  0.00  0.00           H
ATOM   4310  H2 LWAT X4718       9.463 -10.557 -14.534  0.00  0.00           H
ATOM   4311  O  LWAT X4725       2.284  -4.673 -22.623  0.00  0.00           O
ATOM   4312  H1 LWAT X4725       1.535  -4.933 -22.034  0.00  0.00           H
ATOM   4313  H2 LWAT X4725       2.591  -5.576 -22.885  0.00  0.00           H
ATOM   4314  O  LWAT X4739      -4.593  -8.189 -16.390  0.00  0.00           O
ATOM   4315  H1 LWAT X4739      -5.099  -8.714 -15.751  0.00  0.00           H
ATOM   4316  H2 LWAT X4739      -4.092  -8.905 -16.855  0.00  0.00           H
ATOM   4317  O  LWAT X4740      -2.749 -14.650 -12.528  0.00  0.00           O
ATOM   4318  H1 LWAT X4740      -2.653 -14.656 -11.542  0.00  0.00           H
ATOM   4319  H2 LWAT X4740      -3.341 -13.860 -12.612  0.00  0.00           H
ATOM   4320  O  LWAT X4744      -2.753 -11.093 -21.273  0.00  0.00           O
ATOM   4321  H1 LWAT X4744      -1.864 -11.226 -21.669  0.00  0.00           H
ATOM   4322  H2 LWAT X4744      -2.522 -11.163 -20.318  0.00  0.00           H
ATOM   4323  O  LWAT X4746      -3.210  -7.901 -19.317  0.00  0.00           O
ATOM   4324  H1 LWAT X4746      -2.407  -7.951 -19.873  0.00  0.00           H
ATOM   4325  H2 LWAT X4746      -3.139  -8.755 -18.830  0.00  0.00           H
ATOM   4326  O  LWAT X4749       0.112  -6.010 -17.224  0.00  0.00           O
ATOM   4327  H1 LWAT X4749      -0.858  -6.055 -17.066  0.00  0.00           H
ATOM   4328  H2 LWAT X4749       0.140  -5.304 -17.907  0.00  0.00           H
ATOM   4329  O  LWAT X4753      -5.874  -1.634 -19.792  0.00  0.00           O
ATOM   4330  H1 LWAT X4753      -6.062  -2.526 -19.427  0.00  0.00           H
ATOM   4331  H2 LWAT X4753      -4.999  -1.807 -20.211  0.00  0.00           H
ATOM   4332  O  LWAT X4756       0.269 -10.201 -19.667  0.00  0.00           O
ATOM   4333  H1 LWAT X4756       0.342  -9.560 -18.909  0.00  0.00           H
ATOM   4334  H2 LWAT X4756      -0.527 -10.703 -19.357  0.00  0.00           H
ATOM   4335  O  LWAT X4758      -7.057  -9.399 -14.011  0.00  0.00           O
ATOM   4336  H1 LWAT X4758      -7.228 -10.138 -14.638  0.00  0.00           H
ATOM   4337  H2 LWAT X4758      -7.180  -9.872 -13.160  0.00  0.00           H
ATOM   4338  O  LWAT X4768      -1.972 -15.009 -16.247  0.00  0.00           O
ATOM   4339  H1 LWAT X4768      -1.783 -14.578 -17.103  0.00  0.00           H
ATOM   4340  H2 LWAT X4768      -1.287 -14.605 -15.676  0.00  0.00           H
ATOM   4341  O  LWAT X4771       2.630 -11.258 -18.954  0.00  0.00           O
ATOM   4342  H1 LWAT X4771       2.833 -10.674 -18.202  0.00  0.00           H
ATOM   4343  H2 LWAT X4771       1.763 -10.866 -19.235  0.00  0.00           H
ATOM   4344  O  LWAT X4777       8.126  -7.290 -20.705  0.00  0.00           O
ATOM   4345  H1 LWAT X4777       7.820  -7.914 -21.402  0.00  0.00           H
ATOM   4346  H2 LWAT X4777       9.097  -7.455 -20.761  0.00  0.00           H
ATOM   4347  O  LWAT X4783       0.110  -2.817 -16.550  0.00  0.00           O
ATOM   4348  H1 LWAT X4783      -0.803  -2.453 -16.556  0.00  0.00           H
ATOM   4349  H2 LWAT X4783       0.159  -3.151 -17.475  0.00  0.00           H
ATOM   4350  O  LWAT X4788      -2.007 -14.051 -18.920  0.00  0.00           O
ATOM   4351  H1 LWAT X4788      -2.331 -14.229 -19.833  0.00  0.00           H
ATOM   4352  H2 LWAT X4788      -1.884 -13.071 -18.978  0.00  0.00           H
ATOM   4353  O  LWAT X4791       3.436 -16.947 -12.653  0.00  0.00           O
ATOM   4354  H1 LWAT X4791       2.784 -16.328 -12.277  0.00  0.00           H
ATOM   4355  H2 LWAT X4791       2.845 -17.624 -13.042  0.00  0.00           H
ATOM   4356  O  LWAT X4804       1.308 -14.635 -11.889  0.00  0.00           O
ATOM   4357  H1 LWAT X4804       1.167 -13.857 -11.283  0.00  0.00           H
ATOM   4358  H2 LWAT X4804       1.886 -14.176 -12.555  0.00  0.00           H
ATOM   4359  O  LWAT X4810      -3.331  -4.298 -18.235  0.00  0.00           O
ATOM   4360  H1 LWAT X4810      -3.217  -4.697 -19.125  0.00  0.00           H
ATOM   4361  H2 LWAT X4810      -3.029  -5.051 -17.675  0.00  0.00           H
ATOM   4362  O  LWAT X4819       5.689 -18.888  -8.580  0.00  0.00           O
ATOM   4363  H1 LWAT X4819       5.531 -18.723  -9.546  0.00  0.00           H
ATOM   4364  H2 LWAT X4819       5.201 -18.102  -8.221  0.00  0.00           H
ATOM   4365  O  LWAT X4836      12.579  -0.955 -20.109  0.00  0.00           O
ATOM   4366  H1 LWAT X4836      12.727  -0.568 -19.230  0.00  0.00           H
ATOM   4367  H2 LWAT X4836      11.624  -0.704 -20.238  0.00  0.00           H
ATOM   4368  O  LWAT X4841       0.921   8.429 -17.137  0.00  0.00           O
ATOM   4369  H1 LWAT X4841       0.926   9.406 -17.215  0.00  0.00           H
ATOM   4370  H2 LWAT X4841       1.849   8.283 -16.828  0.00  0.00           H
ATOM   4371  O  LWAT X4850      -0.959   9.466 -21.693  0.00  0.00           O
ATOM   4372  H1 LWAT X4850      -1.716   9.990 -21.352  0.00  0.00           H
ATOM   4373  H2 LWAT X4850      -0.682  10.053 -22.438  0.00  0.00           H
ATOM   4374  O  LWAT X4851       1.554   3.264 -17.152  0.00  0.00           O
ATOM   4375  H1 LWAT X4851       1.359   2.697 -17.923  0.00  0.00           H
ATOM   4376  H2 LWAT X4851       1.315   2.643 -16.424  0.00  0.00           H
ATOM   4377  O  LWAT X4854       3.319   5.304 -16.674  0.00  0.00           O
ATOM   4378  H1 LWAT X4854       2.638   4.651 -16.967  0.00  0.00           H
ATOM   4379  H2 LWAT X4854       3.958   4.683 -16.257  0.00  0.00           H
ATOM   4380  O  LWAT X4867      -6.076   2.647 -15.912  0.00  0.00           O
ATOM   4381  H1 LWAT X4867      -6.306   3.410 -15.340  0.00  0.00           H
ATOM   4382  H2 LWAT X4867      -6.755   2.754 -16.619  0.00  0.00           H
ATOM   4383  O  LWAT X4871       1.035   1.246 -15.351  0.00  0.00           O
ATOM   4384  H1 LWAT X4871       0.405   0.912 -14.684  0.00  0.00           H
ATOM   4385  H2 LWAT X4871       1.866   1.243 -14.828  0.00  0.00           H
ATOM   4386  O  LWAT X4875       3.426   7.988 -16.336  0.00  0.00           O
ATOM   4387  H1 LWAT X4875       3.488   7.012 -16.491  0.00  0.00           H
ATOM   4388  H2 LWAT X4875       4.150   8.294 -16.922  0.00  0.00           H
ATOM   4389  O  LWAT X4879      -2.941   6.020 -18.523  0.00  0.00           O
ATOM   4390  H1 LWAT X4879      -1.975   6.065 -18.314  0.00  0.00           H
ATOM   4391  H2 LWAT X4879      -3.280   6.673 -17.878  0.00  0.00           H
ATOM   4392  O  LWAT X4881      -3.985   1.941 -17.542  0.00  0.00           O
ATOM   4393  H1 LWAT X4881      -4.664   2.096 -16.843  0.00  0.00           H
ATOM   4394  H2 LWAT X4881      -4.195   2.701 -18.132  0.00  0.00           H
ATOM   4395  O  LWAT X4885       7.027   2.418 -18.687  0.00  0.00           O
ATOM   4396  H1 LWAT X4885       6.544   1.881 -19.361  0.00  0.00           H
ATOM   4397  H2 LWAT X4885       6.665   2.010 -17.870  0.00  0.00           H
ATOM   4398  O  LWAT X4887       4.419  -1.444 -18.909  0.00  0.00           O
ATOM   4399  H1 LWAT X4887       4.716  -1.677 -18.015  0.00  0.00           H
ATOM   4400  H2 LWAT X4887       4.989  -2.044 -19.448  0.00  0.00           H
ATOM   4401  O  LWAT X4888      -0.001  -5.496 -21.300  0.00  0.00           O
ATOM   4402  H1 LWAT X4888      -0.214  -6.423 -21.021  0.00  0.00           H
ATOM   4403  H2 LWAT X4888      -0.703  -5.387 -21.985  0.00  0.00           H
ATOM   4404  O  LWAT X4890       6.629   5.543 -16.246  0.00  0.00           O
ATOM   4405  H1 LWAT X4890       6.612   5.379 -17.216  0.00  0.00           H
ATOM   4406  H2 LWAT X4890       6.083   4.792 -15.936  0.00  0.00           H
ATOM   4407  O  LWAT X4891      -2.570  -2.106 -16.811  0.00  0.00           O
ATOM   4408  H1 LWAT X4891      -2.822  -2.849 -17.415  0.00  0.00           H
ATOM   4409  H2 LWAT X4891      -3.271  -2.202 -16.137  0.00  0.00           H
ATOM   4410  O  LWAT X4895       6.696   8.026 -12.970  0.00  0.00           O
ATOM   4411  H1 LWAT X4895       6.364   7.437 -12.275  0.00  0.00           H
ATOM   4412  H2 LWAT X4895       6.721   8.882 -12.496  0.00  0.00           H
ATOM   4413  O  LWAT X4900       4.921   3.393 -15.520  0.00  0.00           O
ATOM   4414  H1 LWAT X4900       5.431   2.637 -15.892  0.00  0.00           H
ATOM   4415  H2 LWAT X4900       4.291   2.904 -14.952  0.00  0.00           H
ATOM   4416  O  LWAT X4902      -0.264   6.341 -18.386  0.00  0.00           O
ATOM   4417  H1 LWAT X4902       0.223   7.068 -17.934  0.00  0.00           H
ATOM   4418  H2 LWAT X4902      -0.075   6.582 -19.324  0.00  0.00           H
ATOM   4419  O  LWAT X4903      -5.285  14.169 -21.870  0.00  0.00           O
ATOM   4420  H1 LWAT X4903      -5.443  15.144 -21.938  0.00  0.00           H
ATOM   4421  H2 LWAT X4903      -5.514  13.920 -22.798  0.00  0.00           H
ATOM   4422  O  LWAT X4905     -11.506  -3.917 -17.635  0.00  0.00           O
ATOM   4423  H1 LWAT X4905     -11.781  -4.848 -17.857  0.00  0.00           H
ATOM   4424  H2 LWAT X4905     -10.548  -3.995 -17.853  0.00  0.00           H
ATOM   4425  O  LWAT X4910       0.309  -3.916 -19.045  0.00  0.00           O
ATOM   4426  H1 LWAT X4910       0.784  -3.123 -19.382  0.00  0.00           H
ATOM   4427  H2 LWAT X4910       0.177  -4.403 -19.890  0.00  0.00           H
ATOM   4428  O  LWAT X4918     -14.045  -2.810 -18.300  0.00  0.00           O
ATOM   4429  H1 LWAT X4918     -13.116  -3.102 -18.377  0.00  0.00           H
ATOM   4430  H2 LWAT X4918     -13.943  -1.844 -18.457  0.00  0.00           H
ATOM   4431  O  LWAT X4920     -13.892  -0.360 -15.809  0.00  0.00           O
ATOM   4432  H1 LWAT X4920     -14.220   0.532 -15.554  0.00  0.00           H
ATOM   4433  H2 LWAT X4920     -13.987  -0.289 -16.788  0.00  0.00           H
ATOM   4434  O  LWAT X4924      -4.774  10.871 -22.522  0.00  0.00           O
ATOM   4435  H1 LWAT X4924      -3.999  11.003 -21.922  0.00  0.00           H
ATOM   4436  H2 LWAT X4924      -4.421  11.336 -23.322  0.00  0.00           H
ATOM   4437  O  LWAT X4929      -7.990  16.968 -11.716  0.00  0.00           O
ATOM   4438  H1 LWAT X4929      -8.905  17.246 -11.455  0.00  0.00           H
ATOM   4439  H2 LWAT X4929      -7.486  17.707 -11.293  0.00  0.00           H
ATOM   4440  O  LWAT X4930      -5.582  15.611 -12.073  0.00  0.00           O
ATOM   4441  H1 LWAT X4930      -5.013  16.219 -11.565  0.00  0.00           H
ATOM   4442  H2 LWAT X4930      -6.455  16.031 -11.961  0.00  0.00           H
ATOM   4443  O  LWAT X4941      -1.543  21.886  -2.956  0.00  0.00           O
ATOM   4444  H1 LWAT X4941      -1.051  21.175  -2.507  0.00  0.00           H
ATOM   4445  H2 LWAT X4941      -2.078  22.235  -2.199  0.00  0.00           H
ATOM   4446  O  LWAT X4944     -12.660  18.896 -12.843  0.00  0.00           O
ATOM   4447  H1 LWAT X4944     -12.546  19.805 -12.470  0.00  0.00           H
ATOM   4448  H2 LWAT X4944     -13.059  19.131 -13.706  0.00  0.00           H
ATOM   4449  O  LWAT X4947      -4.351  19.235 -19.104  0.00  0.00           O
ATOM   4450  H1 LWAT X4947      -4.802  19.603 -19.907  0.00  0.00           H
ATOM   4451  H2 LWAT X4947      -4.046  18.378 -19.480  0.00  0.00           H
ATOM   4452  O  LWAT X4967       1.277  15.629 -20.106  0.00  0.00           O
ATOM   4453  H1 LWAT X4967       0.318  15.760 -19.883  0.00  0.00           H
ATOM   4454  H2 LWAT X4967       1.191  15.669 -21.097  0.00  0.00           H
ATOM   4455  O  LWAT X4969      -8.996  17.522 -14.245  0.00  0.00           O
ATOM   4456  H1 LWAT X4969      -8.913  18.497 -14.124  0.00  0.00           H
ATOM   4457  H2 LWAT X4969      -8.529  17.224 -13.433  0.00  0.00           H
ATOM   4458  O  LWAT X4974      -4.153  18.600  -8.069  0.00  0.00           O
ATOM   4459  H1 LWAT X4974      -4.539  17.770  -7.721  0.00  0.00           H
ATOM   4460  H2 LWAT X4974      -4.508  19.230  -7.381  0.00  0.00           H
ATOM   4461  O  LWAT X4977      -7.462  13.210 -17.149  0.00  0.00           O
ATOM   4462  H1 LWAT X4977      -7.180  13.237 -18.094  0.00  0.00           H
ATOM   4463  H2 LWAT X4977      -8.277  12.678 -17.231  0.00  0.00           H
ATOM   4464  O  LWAT X4979     -15.427  12.629 -15.125  0.00  0.00           O
ATOM   4465  H1 LWAT X4979     -15.210  13.503 -15.504  0.00  0.00           H
ATOM   4466  H2 LWAT X4979     -15.001  12.694 -14.251  0.00  0.00           H
ATOM   4467  O  LWAT X4980      -1.676  18.612 -10.868  0.00  0.00           O
ATOM   4468  H1 LWAT X4980      -0.788  18.423 -10.478  0.00  0.00           H
ATOM   4469  H2 LWAT X4980      -1.384  18.869 -11.781  0.00  0.00           H
ATOM   4470  O  LWAT X4984      -2.249  20.959 -15.023  0.00  0.00           O
ATOM   4471  H1 LWAT X4984      -2.257  20.743 -15.992  0.00  0.00           H
ATOM   4472  H2 LWAT X4984      -3.186  21.259 -14.933  0.00  0.00           H
ATOM   4473  O  LWAT X4987       0.859  17.225 -13.460  0.00  0.00           O
ATOM   4474  H1 LWAT X4987       0.524  16.792 -14.293  0.00  0.00           H
ATOM   4475  H2 LWAT X4987       0.175  17.934 -13.385  0.00  0.00           H
ATOM   4476  O  LWAT X4995      11.790  12.673  -8.013  0.00  0.00           O
ATOM   4477  H1 LWAT X4995      11.021  12.666  -7.404  0.00  0.00           H
ATOM   4478  H2 LWAT X4995      11.340  12.465  -8.863  0.00  0.00           H
ATOM   4479  O  LWAT X5022      -1.439  16.084 -19.670  0.00  0.00           O
ATOM   4480  H1 LWAT X5022      -2.144  16.519 -20.217  0.00  0.00           H
ATOM   4481  H2 LWAT X5022      -1.840  16.246 -18.778  0.00  0.00           H
ATOM   4482  O  LWAT X5026      10.815  12.321 -10.566  0.00  0.00           O
ATOM   4483  H1 LWAT X5026       9.933  12.146 -10.992  0.00  0.00           H
ATOM   4484  H2 LWAT X5026      11.389  12.092 -11.342  0.00  0.00           H
ATOM   4485  O  LWAT X5032       1.955  21.926  -2.428  0.00  0.00           O
ATOM   4486  H1 LWAT X5032       1.289  21.208  -2.425  0.00  0.00           H
ATOM   4487  H2 LWAT X5032       1.634  22.467  -1.675  0.00  0.00           H
ATOM   4488  O  LWAT X5034       6.234  11.744  -9.034  0.00  0.00           O
ATOM   4489  H1 LWAT X5034       6.932  12.287  -8.608  0.00  0.00           H
ATOM   4490  H2 LWAT X5034       5.514  12.405  -9.089  0.00  0.00           H
ATOM   4491  O  LWAT X5039      -4.145  17.548 -10.625  0.00  0.00           O
ATOM   4492  H1 LWAT X5039      -3.212  17.778 -10.863  0.00  0.00           H
ATOM   4493  H2 LWAT X5039      -4.119  17.790  -9.670  0.00  0.00           H
ATOM   4494  O  LWAT X5041       0.004  16.256 -15.788  0.00  0.00           O
ATOM   4495  H1 LWAT X5041      -0.561  15.567 -16.198  0.00  0.00           H
ATOM   4496  H2 LWAT X5041       0.697  16.349 -16.474  0.00  0.00           H
ATOM   4497  O  LWAT X5047      -4.956  20.146  -6.060  0.00  0.00           O
ATOM   4498  H1 LWAT X5047      -5.606  20.194  -5.328  0.00  0.00           H
ATOM   4499  H2 LWAT X5047      -4.308  20.822  -5.761  0.00  0.00           H
ATOM   4500  O  LWAT X5059     -12.221  14.255 -14.799  0.00  0.00           O
ATOM   4501  H1 LWAT X5059     -11.693  14.925 -15.299  0.00  0.00           H
ATOM   4502  H2 LWAT X5059     -12.498  14.816 -14.039  0.00  0.00           H
ATOM   4503  O  LWAT X5060      -2.344  20.207 -17.589  0.00  0.00           O
ATOM   4504  H1 LWAT X5060      -3.130  19.860 -18.085  0.00  0.00           H
ATOM   4505  H2 LWAT X5060      -1.706  20.260 -18.334  0.00  0.00           H
ATOM   4506  O  LWAT X5074       0.850  18.314  -9.935  0.00  0.00           O
ATOM   4507  H1 LWAT X5074       1.190  18.692  -9.088  0.00  0.00           H
ATOM   4508  H2 LWAT X5074       1.209  18.991 -10.563  0.00  0.00           H
ATOM   4509  O  LWAT X5416     -17.107 -13.939  -5.676  0.00  0.00           O
ATOM   4510  H1 LWAT X5416     -16.366 -14.056  -6.314  0.00  0.00           H
ATOM   4511  H2 LWAT X5416     -17.352 -13.005  -5.885  0.00  0.00           H
ATOM   4512  O  LWAT X5441     -18.308 -15.961 -10.553  0.00  0.00           O
ATOM   4513  H1 LWAT X5441     -18.924 -15.313 -10.978  0.00  0.00           H
ATOM   4514  H2 LWAT X5441     -18.247 -15.558  -9.659  0.00  0.00           H
ATOM   4515  O  LWAT X5450     -16.164 -10.636 -11.107  0.00  0.00           O
ATOM   4516  H1 LWAT X5450     -15.426 -10.674 -11.765  0.00  0.00           H
ATOM   4517  H2 LWAT X5450     -16.866 -10.249 -11.682  0.00  0.00           H
ATOM   4518  O  LWAT X5511     -16.875  -1.731 -13.231  0.00  0.00           O
ATOM   4519  H1 LWAT X5511     -17.187  -0.816 -13.402  0.00  0.00           H
ATOM   4520  H2 LWAT X5511     -17.318  -1.905 -12.372  0.00  0.00           H
ATOM   4521  O  LWAT X5520     -13.067 -13.270 -12.558  0.00  0.00           O
ATOM   4522  H1 LWAT X5520     -12.496 -13.266 -11.750  0.00  0.00           H
ATOM   4523  H2 LWAT X5520     -12.960 -14.227 -12.799  0.00  0.00           H
ATOM   4524  O  LWAT X5525     -18.418 -15.018  -7.942  0.00  0.00           O
ATOM   4525  H1 LWAT X5525     -18.291 -15.967  -7.675  0.00  0.00           H
ATOM   4526  H2 LWAT X5525     -18.111 -14.592  -7.108  0.00  0.00           H
ATOM   4527  O  LWAT X5559      -9.804 -12.065 -12.443  0.00  0.00           O
ATOM   4528  H1 LWAT X5559     -10.379 -11.416 -12.914  0.00  0.00           H
ATOM   4529  H2 LWAT X5559      -9.012 -11.506 -12.292  0.00  0.00           H
ATOM   4530  O  LWAT X5568     -14.854  -8.667  -9.778  0.00  0.00           O
ATOM   4531  H1 LWAT X5568     -15.342  -9.438 -10.135  0.00  0.00           H
ATOM   4532  H2 LWAT X5568     -14.761  -8.931  -8.840  0.00  0.00           H
ATOM   4533  O  LWAT X5575     -12.873  -5.813 -13.599  0.00  0.00           O
ATOM   4534  H1 LWAT X5575     -11.973  -6.027 -13.266  0.00  0.00           H
ATOM   4535  H2 LWAT X5575     -13.412  -6.199 -12.865  0.00  0.00           H
ATOM   4536  O  LWAT X5581     -11.711   1.264 -18.986  0.00  0.00           O
ATOM   4537  H1 LWAT X5581     -11.537   0.936 -19.905  0.00  0.00           H
ATOM   4538  H2 LWAT X5581     -10.876   0.931 -18.562  0.00  0.00           H
ATOM   4539  O  LWAT X5582     -22.082   3.578  -6.053  0.00  0.00           O
ATOM   4540  H1 LWAT X5582     -23.014   3.687  -5.774  0.00  0.00           H
ATOM   4541  H2 LWAT X5582     -21.818   4.542  -6.061  0.00  0.00           H
ATOM   4542  O  LWAT X5594     -19.385   2.708 -12.226  0.00  0.00           O
ATOM   4543  H1 LWAT X5594     -19.660   2.690 -11.275  0.00  0.00           H
ATOM   4544  H2 LWAT X5594     -20.191   3.137 -12.603  0.00  0.00           H
ATOM   4545  O  LWAT X5609     -15.218   3.939 -13.358  0.00  0.00           O
ATOM   4546  H1 LWAT X5609     -16.188   4.088 -13.422  0.00  0.00           H
ATOM   4547  H2 LWAT X5609     -15.124   3.884 -12.378  0.00  0.00           H
ATOM   4548  O  LWAT X5614     -18.117   0.747 -13.716  0.00  0.00           O
ATOM   4549  H1 LWAT X5614     -18.961   0.262 -13.897  0.00  0.00           H
ATOM   4550  H2 LWAT X5614     -18.464   1.426 -13.089  0.00  0.00           H
ATOM   4551  O  LWAT X5617     -19.711   2.575  -5.225  0.00  0.00           O
ATOM   4552  H1 LWAT X5617     -20.613   2.886  -5.483  0.00  0.00           H
ATOM   4553  H2 LWAT X5617     -19.174   3.031  -5.895  0.00  0.00           H
ATOM   4554  O  LWAT X5631     -22.760   3.158  -8.679  0.00  0.00           O
ATOM   4555  H1 LWAT X5631     -21.890   3.070  -9.152  0.00  0.00           H
ATOM   4556  H2 LWAT X5631     -22.424   3.213  -7.756  0.00  0.00           H
ATOM   4557  O  LWAT X5633     -21.334  -6.378 -12.180  0.00  0.00           O
ATOM   4558  H1 LWAT X5633     -22.087  -5.939 -11.730  0.00  0.00           H
ATOM   4559  H2 LWAT X5633     -20.610  -5.748 -11.965  0.00  0.00           H
ATOM   4560  O  LWAT X5638     -23.655   8.856  -5.034  0.00  0.00           O
ATOM   4561  H1 LWAT X5638     -23.021   8.147  -4.746  0.00  0.00           H
ATOM   4562  H2 LWAT X5638     -24.022   9.082  -4.142  0.00  0.00           H
ATOM   4563  O  LWAT X5653     -13.112   3.451 -17.704  0.00  0.00           O
ATOM   4564  H1 LWAT X5653     -13.403   3.721 -18.609  0.00  0.00           H
ATOM   4565  H2 LWAT X5653     -12.511   2.711 -17.955  0.00  0.00           H
ATOM   4566  O  LWAT X5654     -18.096  -2.268 -10.789  0.00  0.00           O
ATOM   4567  H1 LWAT X5654     -18.838  -1.680 -10.511  0.00  0.00           H
ATOM   4568  H2 LWAT X5654     -17.574  -2.268  -9.953  0.00  0.00           H
ATOM   4569  O  LWAT X5660      -7.821   6.205 -16.403  0.00  0.00           O
ATOM   4570  H1 LWAT X5660      -8.206   7.097 -16.477  0.00  0.00           H
ATOM   4571  H2 LWAT X5660      -7.458   6.089 -17.308  0.00  0.00           H
ATOM   4572  O  LWAT X5670     -15.862  -3.510 -14.934  0.00  0.00           O
ATOM   4573  H1 LWAT X5670     -16.116  -2.745 -14.343  0.00  0.00           H
ATOM   4574  H2 LWAT X5670     -16.602  -4.115 -14.697  0.00  0.00           H
ATOM   4575  O  LWAT X5674     -18.315   6.943 -10.756  0.00  0.00           O
ATOM   4576  H1 LWAT X5674     -19.165   6.459 -10.780  0.00  0.00           H
ATOM   4577  H2 LWAT X5674     -18.158   7.101 -11.701  0.00  0.00           H
ATOM   4578  O  LWAT X5680     -20.686   5.465 -10.567  0.00  0.00           O
ATOM   4579  H1 LWAT X5680     -20.547   4.569 -10.177  0.00  0.00           H
ATOM   4580  H2 LWAT X5680     -21.147   5.900  -9.812  0.00  0.00           H
ATOM   4581  O  LWAT X5684     -12.181   6.594 -13.813  0.00  0.00           O
ATOM   4582  H1 LWAT X5684     -11.652   7.401 -14.010  0.00  0.00           H
ATOM   4583  H2 LWAT X5684     -12.319   6.271 -14.741  0.00  0.00           H
ATOM   4584  O  LWAT X5688     -18.106  -9.367 -12.564  0.00  0.00           O
ATOM   4585  H1 LWAT X5688     -19.046  -9.259 -12.267  0.00  0.00           H
ATOM   4586  H2 LWAT X5688     -18.265  -9.414 -13.536  0.00  0.00           H
ATOM   4587  O  LWAT X5689     -18.671   9.714 -13.222  0.00  0.00           O
ATOM   4588  H1 LWAT X5689     -18.307   8.813 -13.360  0.00  0.00           H
ATOM   4589  H2 LWAT X5689     -18.356  10.155 -14.043  0.00  0.00           H
ATOM   4590  O  LWAT X5696     -20.158  -0.696  -9.836  0.00  0.00           O
ATOM   4591  H1 LWAT X5696     -20.773  -0.353 -10.515  0.00  0.00           H
ATOM   4592  H2 LWAT X5696     -19.942   0.145  -9.362  0.00  0.00           H
ATOM   4593  O  LWAT X5699     -21.859  11.204 -10.604  0.00  0.00           O
ATOM   4594  H1 LWAT X5699     -22.219  10.512  -9.998  0.00  0.00           H
ATOM   4595  H2 LWAT X5699     -22.417  11.967 -10.325  0.00  0.00           H
ATOM   4596  O  LWAT X5715     -23.806  -1.173  -8.576  0.00  0.00           O
ATOM   4597  H1 LWAT X5715     -23.468  -1.812  -9.249  0.00  0.00           H
ATOM   4598  H2 LWAT X5715     -23.901  -0.378  -9.156  0.00  0.00           H
ATOM   4599  O  LWAT X5717     -25.460   3.997  -1.916  0.00  0.00           O
ATOM   4600  H1 LWAT X5717     -24.581   4.452  -1.874  0.00  0.00           H
ATOM   4601  H2 LWAT X5717     -25.699   4.247  -2.848  0.00  0.00           H
ATOM   4602  O  LWAT X5720     -22.228  10.529  -6.692  0.00  0.00           O
ATOM   4603  H1 LWAT X5720     -22.746   9.966  -6.075  0.00  0.00           H
ATOM   4604  H2 LWAT X5720     -22.493  10.133  -7.549  0.00  0.00           H
ATOM   4605  O  LWAT X5729     -20.762  -3.129  -8.666  0.00  0.00           O
ATOM   4606  H1 LWAT X5729     -20.554  -2.262  -9.097  0.00  0.00           H
ATOM   4607  H2 LWAT X5729     -20.141  -3.063  -7.899  0.00  0.00           H
ATOM   4608  O  LWAT X5744     -21.984   6.616  -8.443  0.00  0.00           O
ATOM   4609  H1 LWAT X5744     -21.712   6.475  -7.500  0.00  0.00           H
ATOM   4610  H2 LWAT X5744     -22.958   6.597  -8.333  0.00  0.00           H
ATOM   4611  O  LWAT X5746      -9.314   0.372 -18.142  0.00  0.00           O
ATOM   4612  H1 LWAT X5746      -8.630   0.138 -18.803  0.00  0.00           H
ATOM   4613  H2 LWAT X5746      -8.895   1.159 -17.735  0.00  0.00           H
ATOM   4614  O  LWAT X5788     -14.782  14.781 -11.365  0.00  0.00           O
ATOM   4615  H1 LWAT X5788     -14.112  14.656 -10.643  0.00  0.00           H
ATOM   4616  H2 LWAT X5788     -14.781  13.860 -11.725  0.00  0.00           H
ATOM   4617  O  LWAT X5795     -15.413  15.827  -6.713  0.00  0.00           O
ATOM   4618  H1 LWAT X5795     -14.970  15.339  -5.981  0.00  0.00           H
ATOM   4619  H2 LWAT X5795     -15.846  15.066  -7.165  0.00  0.00           H
ATOM   4620  O  LWAT X5798     -10.788  16.329 -15.864  0.00  0.00           O
ATOM   4621  H1 LWAT X5798     -10.167  16.797 -15.243  0.00  0.00           H
ATOM   4622  H2 LWAT X5798     -10.156  16.181 -16.611  0.00  0.00           H
ATOM   4623  O  LWAT X5813     -22.822   9.221  -9.094  0.00  0.00           O
ATOM   4624  H1 LWAT X5813     -22.363   8.361  -8.993  0.00  0.00           H
ATOM   4625  H2 LWAT X5813     -23.587   8.943  -9.647  0.00  0.00           H
ATOM   4626  O  LWAT X5816     -19.481  12.376 -10.221  0.00  0.00           O
ATOM   4627  H1 LWAT X5816     -19.858  12.856  -9.443  0.00  0.00           H
ATOM   4628  H2 LWAT X5816     -20.267  11.824 -10.451  0.00  0.00           H
ATOM   4629  O  LWAT X5833     -18.630  14.878 -14.235  0.00  0.00           O
ATOM   4630  H1 LWAT X5833     -17.755  15.324 -14.287  0.00  0.00           H
ATOM   4631  H2 LWAT X5833     -18.527  14.467 -13.332  0.00  0.00           H
ATOM   4632  O  LWAT X5838     -18.149  14.001 -11.803  0.00  0.00           O
ATOM   4633  H1 LWAT X5838     -17.829  14.559 -11.053  0.00  0.00           H
ATOM   4634  H2 LWAT X5838     -18.698  13.358 -11.274  0.00  0.00           H
ATOM   4635  O  LWAT X5846     -14.240  22.722 -10.674  0.00  0.00           O
ATOM   4636  H1 LWAT X5846     -13.948  22.926  -9.753  0.00  0.00           H
ATOM   4637  H2 LWAT X5846     -15.135  22.349 -10.466  0.00  0.00           H
ATOM   4638  O  LWAT X5849     -12.683  16.049 -12.728  0.00  0.00           O
ATOM   4639  H1 LWAT X5849     -12.718  17.030 -12.759  0.00  0.00           H
ATOM   4640  H2 LWAT X5849     -13.510  15.858 -12.241  0.00  0.00           H
ATOM   4641  O  LWAT X5855     -17.370   7.285 -13.512  0.00  0.00           O
ATOM   4642  H1 LWAT X5855     -17.651   6.347 -13.654  0.00  0.00           H
ATOM   4643  H2 LWAT X5855     -16.406   7.111 -13.323  0.00  0.00           H
ATOM   4644  O  LWAT X5868     -12.251  21.553 -12.163  0.00  0.00           O
ATOM   4645  H1 LWAT X5868     -11.628  22.023 -11.547  0.00  0.00           H
ATOM   4646  H2 LWAT X5868     -13.096  21.943 -11.817  0.00  0.00           H
ATOM   4647  O  LWAT X5876     -16.422  13.521  -7.711  0.00  0.00           O
ATOM   4648  H1 LWAT X5876     -16.967  13.222  -6.949  0.00  0.00           H
ATOM   4649  H2 LWAT X5876     -15.695  12.858  -7.668  0.00  0.00           H
ATOM   4650  O  LWAT X5877     -10.620  22.891 -10.478  0.00  0.00           O
ATOM   4651  H1 LWAT X5877     -10.626  22.578  -9.527  0.00  0.00           H
ATOM   4652  H2 LWAT X5877     -10.395  23.844 -10.290  0.00  0.00           H
ATOM   4653  O  LWAT X5889     -13.372   9.532 -15.991  0.00  0.00           O
ATOM   4654  H1 LWAT X5889     -13.396   9.005 -16.824  0.00  0.00           H
ATOM   4655  H2 LWAT X5889     -14.295   9.368 -15.682  0.00  0.00           H
ATOM   4656  O  LWAT X5898      -8.655   9.027 -16.460  0.00  0.00           O
ATOM   4657  H1 LWAT X5898      -8.614   9.976 -16.679  0.00  0.00           H
ATOM   4658  H2 LWAT X5898      -7.924   8.973 -15.796  0.00  0.00           H
ATOM   4659  O  LWAT X5908     -16.122   8.765 -15.665  0.00  0.00           O
ATOM   4660  H1 LWAT X5908     -16.691   9.570 -15.663  0.00  0.00           H
ATOM   4661  H2 LWAT X5908     -16.543   8.255 -14.945  0.00  0.00           H
ATOM   4662  O  LWAT X5937     -10.426  18.018 -11.342  0.00  0.00           O
ATOM   4663  H1 LWAT X5937     -10.135  18.909 -11.045  0.00  0.00           H
ATOM   4664  H2 LWAT X5937     -11.192  18.265 -11.900  0.00  0.00           H
ATOM   4665  O  LWAT X5947     -13.718  23.037  -7.940  0.00  0.00           O
ATOM   4666  H1 LWAT X5947     -13.168  23.808  -7.660  0.00  0.00           H
ATOM   4667  H2 LWAT X5947     -13.290  22.339  -7.394  0.00  0.00           H
ATOM   4668  O  LWAT X6433     -27.199   0.443  -3.677  0.00  0.00           O
ATOM   4669  H1 LWAT X6433     -28.113   0.073  -3.576  0.00  0.00           H
ATOM   4670  H2 LWAT X6433     -27.444   1.359  -3.967  0.00  0.00           H
ATOM   4671  O  LWAT X6907      22.864 -12.943   7.266  0.00  0.00           O
ATOM   4672  H1 LWAT X6907      22.796 -12.605   8.185  0.00  0.00           H
ATOM   4673  H2 LWAT X6907      22.741 -12.114   6.766  0.00  0.00           H
ATOM   4674  O  LWAT X6939      22.606  -3.373  -0.311  0.00  0.00           O
ATOM   4675  H1 LWAT X6939      21.658  -3.322  -0.079  0.00  0.00           H
ATOM   4676  H2 LWAT X6939      22.728  -4.338  -0.384  0.00  0.00           H
ATOM   4677  O  LWAT X6958      19.630 -13.878   5.363  0.00  0.00           O
ATOM   4678  H1 LWAT X6958      20.045 -14.694   5.007  0.00  0.00           H
ATOM   4679  H2 LWAT X6958      20.109 -13.197   4.864  0.00  0.00           H
ATOM   4680  O  LWAT X6972      20.032  -9.282   7.503  0.00  0.00           O
ATOM   4681  H1 LWAT X6972      19.298  -8.636   7.423  0.00  0.00           H
ATOM   4682  H2 LWAT X6972      19.574  -9.976   8.041  0.00  0.00           H
ATOM   4683  O  LWAT X6974      25.695 -12.830   0.473  0.00  0.00           O
ATOM   4684  H1 LWAT X6974      24.901 -13.358   0.223  0.00  0.00           H
ATOM   4685  H2 LWAT X6974      25.779 -13.123   1.418  0.00  0.00           H
ATOM   4686  O  LWAT X6975      23.745  -5.283  -5.304  0.00  0.00           O
ATOM   4687  H1 LWAT X6975      24.059  -5.377  -4.380  0.00  0.00           H
ATOM   4688  H2 LWAT X6975      24.576  -5.443  -5.792  0.00  0.00           H
ATOM   4689  O  LWAT X7010      20.017   8.758  -7.875  0.00  0.00           O
ATOM   4690  H1 LWAT X7010      19.451   9.033  -8.636  0.00  0.00           H
ATOM   4691  H2 LWAT X7010      19.359   8.221  -7.376  0.00  0.00           H
ATOM   4692  O  LWAT X7019      24.595   5.349   2.377  0.00  0.00           O
ATOM   4693  H1 LWAT X7019      23.730   5.672   2.689  0.00  0.00           H
ATOM   4694  H2 LWAT X7019      25.129   5.436   3.198  0.00  0.00           H
ATOM   4695  O  LWAT X7026      25.577  -5.536   1.124  0.00  0.00           O
ATOM   4696  H1 LWAT X7026      25.536  -5.108   2.010  0.00  0.00           H
ATOM   4697  H2 LWAT X7026      24.646  -5.467   0.848  0.00  0.00           H
ATOM   4698  O  LWAT X7038      21.026   5.144  11.159  0.00  0.00           O
ATOM   4699  H1 LWAT X7038      20.785   4.470  10.468  0.00  0.00           H
ATOM   4700  H2 LWAT X7038      21.248   5.892  10.556  0.00  0.00           H
ATOM   4701  O  LWAT X7057      26.371   0.191  -0.724  0.00  0.00           O
ATOM   4702  H1 LWAT X7057      26.303   0.111  -1.708  0.00  0.00           H
ATOM   4703  H2 LWAT X7057      25.667  -0.457  -0.472  0.00  0.00           H
ATOM   4704  O  LWAT X7063      26.257   4.912  -5.468  0.00  0.00           O
ATOM   4705  H1 LWAT X7063      25.389   5.043  -5.906  0.00  0.00           H
ATOM   4706  H2 LWAT X7063      26.165   5.557  -4.724  0.00  0.00           H
ATOM   4707  O  LWAT X7080      28.762   4.006  -5.216  0.00  0.00           O
ATOM   4708  H1 LWAT X7080      27.838   4.315  -5.409  0.00  0.00           H
ATOM   4709  H2 LWAT X7080      29.250   4.823  -5.452  0.00  0.00           H
ATOM   4710  O  LWAT X7085      22.042   8.771   2.052  0.00  0.00           O
ATOM   4711  H1 LWAT X7085      21.111   9.038   2.253  0.00  0.00           H
ATOM   4712  H2 LWAT X7085      22.029   7.867   2.447  0.00  0.00           H
ATOM   4713  O  LWAT X7104      23.640   2.729  10.013  0.00  0.00           O
ATOM   4714  H1 LWAT X7104      23.200   2.673   9.136  0.00  0.00           H
ATOM   4715  H2 LWAT X7104      23.988   3.653   9.954  0.00  0.00           H
ATOM   4716  O  LWAT X7110      21.366  -7.099   4.318  0.00  0.00           O
ATOM   4717  H1 LWAT X7110      21.384  -6.384   3.650  0.00  0.00           H
ATOM   4718  H2 LWAT X7110      21.507  -6.579   5.138  0.00  0.00           H
ATOM   4719  O  LWAT X7112      16.547  -9.505   4.674  0.00  0.00           O
ATOM   4720  H1 LWAT X7112      17.431  -9.178   4.400  0.00  0.00           H
ATOM   4721  H2 LWAT X7112      16.156  -8.664   5.004  0.00  0.00           H
ATOM   4722  O  LWAT X7115      27.641   2.740  -3.005  0.00  0.00           O
ATOM   4723  H1 LWAT X7115      28.202   3.262  -3.611  0.00  0.00           H
ATOM   4724  H2 LWAT X7115      27.914   3.121  -2.140  0.00  0.00           H
ATOM   4725  O  LWAT X7117      24.724   8.857   1.653  0.00  0.00           O
ATOM   4726  H1 LWAT X7117      23.748   8.701   1.705  0.00  0.00           H
ATOM   4727  H2 LWAT X7117      24.868   9.146   2.593  0.00  0.00           H
ATOM   4728  O  LWAT X7253      23.099  11.799  -2.086  0.00  0.00           O
ATOM   4729  H1 LWAT X7253      22.707  11.648  -1.200  0.00  0.00           H
ATOM   4730  H2 LWAT X7253      23.925  11.263  -1.988  0.00  0.00           H
ATOM   4731  O  LWAT X7432      11.911 -19.004  -4.415  0.00  0.00           O
ATOM   4732  H1 LWAT X7432      10.949 -19.181  -4.521  0.00  0.00           H
ATOM   4733  H2 LWAT X7432      12.256 -19.513  -5.181  0.00  0.00           H
ATOM   4734  O  LWAT X7445       9.109 -22.281   3.092  0.00  0.00           O
ATOM   4735  H1 LWAT X7445       9.919 -22.346   3.659  0.00  0.00           H
ATOM   4736  H2 LWAT X7445       9.479 -21.712   2.373  0.00  0.00           H
ATOM   4737  O  LWAT X7446      10.231 -20.988   1.005  0.00  0.00           O
ATOM   4738  H1 LWAT X7446      11.139 -21.102   1.380  0.00  0.00           H
ATOM   4739  H2 LWAT X7446      10.490 -20.693   0.094  0.00  0.00           H
ATOM   4740  O  LWAT X7466      11.606 -17.671   0.623  0.00  0.00           O
ATOM   4741  H1 LWAT X7466      12.234 -17.968  -0.050  0.00  0.00           H
ATOM   4742  H2 LWAT X7466      11.961 -18.088   1.431  0.00  0.00           H
ATOM   4743  O  LWAT X7477       9.219 -19.773  -4.600  0.00  0.00           O
ATOM   4744  H1 LWAT X7477       8.526 -19.739  -5.300  0.00  0.00           H
ATOM   4745  H2 LWAT X7477       9.098 -20.710  -4.308  0.00  0.00           H
ATOM   4746  O  LWAT X7509      15.247 -16.525   9.360  0.00  0.00           O
ATOM   4747  H1 LWAT X7509      15.111 -15.786  10.001  0.00  0.00           H
ATOM   4748  H2 LWAT X7509      14.325 -16.878   9.342  0.00  0.00           H
ATOM   4749  O  LWAT X7510      17.458 -16.120   8.031  0.00  0.00           O
ATOM   4750  H1 LWAT X7510      16.630 -16.278   8.569  0.00  0.00           H
ATOM   4751  H2 LWAT X7510      18.041 -16.774   8.496  0.00  0.00           H
ATOM   4752  O  LWAT X7511      16.696 -17.164   3.579  0.00  0.00           O
ATOM   4753  H1 LWAT X7511      16.325 -16.893   4.460  0.00  0.00           H
ATOM   4754  H2 LWAT X7511      15.882 -17.025   3.033  0.00  0.00           H
ATOM   4755  O  LWAT X7512      23.933 -12.128  -2.121  0.00  0.00           O
ATOM   4756  H1 LWAT X7512      23.378 -11.486  -1.614  0.00  0.00           H
ATOM   4757  H2 LWAT X7512      23.782 -12.931  -1.566  0.00  0.00           H
ATOM   4758  O  LWAT X7513      16.942 -15.483  -1.152  0.00  0.00           O
ATOM   4759  H1 LWAT X7513      16.516 -16.369  -1.191  0.00  0.00           H
ATOM   4760  H2 LWAT X7513      16.273 -14.965  -1.664  0.00  0.00           H
ATOM   4761  O  LWAT X7514       7.125 -13.965   2.058  0.00  0.00           O
ATOM   4762  H1 LWAT X7514       7.965 -13.919   1.546  0.00  0.00           H
ATOM   4763  H2 LWAT X7514       7.223 -13.170   2.623  0.00  0.00           H
ATOM   4764  O  LWAT X7515      13.978 -12.666  -0.333  0.00  0.00           O
ATOM   4765  H1 LWAT X7515      14.067 -13.129   0.529  0.00  0.00           H
ATOM   4766  H2 LWAT X7515      14.582 -11.903  -0.172  0.00  0.00           H
ATOM   4767  O  LWAT X7517      12.900 -18.573   2.943  0.00  0.00           O
ATOM   4768  H1 LWAT X7517      13.479 -17.788   2.857  0.00  0.00           H
ATOM   4769  H2 LWAT X7517      12.591 -18.464   3.869  0.00  0.00           H
ATOM   4770  O  LWAT X7519       6.905 -16.782   1.487  0.00  0.00           O
ATOM   4771  H1 LWAT X7519       6.898 -15.867   1.826  0.00  0.00           H
ATOM   4772  H2 LWAT X7519       7.729 -16.772   0.957  0.00  0.00           H
ATOM   4773  O  LWAT X7521      15.965  -8.526   8.826  0.00  0.00           O
ATOM   4774  H1 LWAT X7521      15.499  -7.670   8.675  0.00  0.00           H
ATOM   4775  H2 LWAT X7521      16.785  -8.362   8.320  0.00  0.00           H
ATOM   4776  O  LWAT X7523      19.380 -14.349  -1.786  0.00  0.00           O
ATOM   4777  H1 LWAT X7523      19.995 -14.766  -1.152  0.00  0.00           H
ATOM   4778  H2 LWAT X7523      18.522 -14.713  -1.480  0.00  0.00           H
ATOM   4779  O  LWAT X7525      16.789 -16.090  -9.611  0.00  0.00           O
ATOM   4780  H1 LWAT X7525      16.802 -15.347 -10.245  0.00  0.00           H
ATOM   4781  H2 LWAT X7525      16.665 -15.590  -8.768  0.00  0.00           H
ATOM   4782  O  LWAT X7543      12.603 -15.567  -2.072  0.00  0.00           O
ATOM   4783  H1 LWAT X7543      12.057 -14.851  -1.682  0.00  0.00           H
ATOM   4784  H2 LWAT X7543      13.436 -15.079  -2.241  0.00  0.00           H
ATOM   4785  O  LWAT X7545      12.087 -18.413   5.637  0.00  0.00           O
ATOM   4786  H1 LWAT X7545      11.322 -17.853   5.922  0.00  0.00           H
ATOM   4787  H2 LWAT X7545      11.728 -19.292   5.942  0.00  0.00           H
ATOM   4788  O  LWAT X7549       9.362 -14.095   0.533  0.00  0.00           O
ATOM   4789  H1 LWAT X7549       9.276 -15.050   0.288  0.00  0.00           H
ATOM   4790  H2 LWAT X7549      10.107 -13.852  -0.071  0.00  0.00           H
ATOM   4791  O  LWAT X7552       8.894 -18.502  -2.195  0.00  0.00           O
ATOM   4792  H1 LWAT X7552       9.050 -18.822  -3.119  0.00  0.00           H
ATOM   4793  H2 LWAT X7552       7.901 -18.436  -2.239  0.00  0.00           H
ATOM   4794  O  LWAT X7562      18.896  -8.099   4.416  0.00  0.00           O
ATOM   4795  H1 LWAT X7562      18.687  -7.936   5.362  0.00  0.00           H
ATOM   4796  H2 LWAT X7562      19.870  -7.918   4.436  0.00  0.00           H
ATOM   4797  O  LWAT X7580       0.557 -21.715   2.869  0.00  0.00           O
ATOM   4798  H1 LWAT X7580       0.327 -21.122   3.634  0.00  0.00           H
ATOM   4799  H2 LWAT X7580       1.551 -21.657   2.962  0.00  0.00           H
ATOM   4800  O  LWAT X7581      14.908 -14.114  -2.434  0.00  0.00           O
ATOM   4801  H1 LWAT X7581      14.642 -13.454  -1.754  0.00  0.00           H
ATOM   4802  H2 LWAT X7581      14.622 -13.645  -3.247  0.00  0.00           H
ATOM   4803  O  LWAT X7585       8.663 -24.209   1.053  0.00  0.00           O
ATOM   4804  H1 LWAT X7585       8.976 -23.707   1.843  0.00  0.00           H
ATOM   4805  H2 LWAT X7585       7.690 -24.122   1.197  0.00  0.00           H
ATOM   4806  O  LWAT X7592      12.348 -15.312  13.630  0.00  0.00           O
ATOM   4807  H1 LWAT X7592      12.212 -16.127  13.096  0.00  0.00           H
ATOM   4808  H2 LWAT X7592      11.520 -15.325  14.164  0.00  0.00           H
ATOM   4809  O  LWAT X7596       5.804 -14.594   8.081  0.00  0.00           O
ATOM   4810  H1 LWAT X7596       5.141 -15.228   7.704  0.00  0.00           H
ATOM   4811  H2 LWAT X7596       5.526 -13.784   7.583  0.00  0.00           H
ATOM   4812  O  LWAT X7598      11.303 -14.921  10.679  0.00  0.00           O
ATOM   4813  H1 LWAT X7598      11.218 -14.285  11.423  0.00  0.00           H
ATOM   4814  H2 LWAT X7598      11.287 -14.294   9.923  0.00  0.00           H
ATOM   4815  O  LWAT X7601       6.255 -23.323   2.014  0.00  0.00           O
ATOM   4816  H1 LWAT X7601       6.556 -23.723   2.867  0.00  0.00           H
ATOM   4817  H2 LWAT X7601       5.308 -23.613   2.043  0.00  0.00           H
ATOM   4818  O  LWAT X7604       3.191 -21.536   3.332  0.00  0.00           O
ATOM   4819  H1 LWAT X7604       3.896 -21.148   3.892  0.00  0.00           H
ATOM   4820  H2 LWAT X7604       3.574 -22.419   3.150  0.00  0.00           H
ATOM   4821  O  LWAT X7606       6.252 -18.448  -2.507  0.00  0.00           O
ATOM   4822  H1 LWAT X7606       5.863 -19.027  -3.201  0.00  0.00           H
ATOM   4823  H2 LWAT X7606       5.577 -17.736  -2.485  0.00  0.00           H
ATOM   4824  O  LWAT X7607      23.739 -14.423  -0.643  0.00  0.00           O
ATOM   4825  H1 LWAT X7607      24.261 -15.236  -0.823  0.00  0.00           H
ATOM   4826  H2 LWAT X7607      22.842 -14.823  -0.545  0.00  0.00           H
ATOM   4827  O  LWAT X7608      14.530 -16.482   2.095  0.00  0.00           O
ATOM   4828  H1 LWAT X7608      14.558 -16.568   1.126  0.00  0.00           H
ATOM   4829  H2 LWAT X7608      14.302 -15.525   2.175  0.00  0.00           H
ATOM   4830  O  LWAT X7617      22.188  -0.023  -0.758  0.00  0.00           O
ATOM   4831  H1 LWAT X7617      21.880  -0.560  -1.516  0.00  0.00           H
ATOM   4832  H2 LWAT X7617      23.017  -0.491  -0.531  0.00  0.00           H
ATOM   4833  O  LWAT X7619      18.759  -4.768  -6.494  0.00  0.00           O
ATOM   4834  H1 LWAT X7619      18.557  -5.720  -6.337  0.00  0.00           H
ATOM   4835  H2 LWAT X7619      19.735  -4.786  -6.368  0.00  0.00           H
ATOM   4836  O  LWAT X7620      24.816  -5.353  -2.700  0.00  0.00           O
ATOM   4837  H1 LWAT X7620      24.340  -5.598  -1.884  0.00  0.00           H
ATOM   4838  H2 LWAT X7620      25.667  -5.826  -2.555  0.00  0.00           H
ATOM   4839  O  LWAT X7622      23.657  -0.487   7.912  0.00  0.00           O
ATOM   4840  H1 LWAT X7622      22.962  -0.370   8.601  0.00  0.00           H
ATOM   4841  H2 LWAT X7622      24.405  -0.024   8.361  0.00  0.00           H
ATOM   4842  O  LWAT X7623      18.884  -6.896   1.962  0.00  0.00           O
ATOM   4843  H1 LWAT X7623      18.863  -7.413   2.798  0.00  0.00           H
ATOM   4844  H2 LWAT X7623      19.624  -6.285   2.154  0.00  0.00           H
ATOM   4845  O  LWAT X7627      19.278  12.264   3.434  0.00  0.00           O
ATOM   4846  H1 LWAT X7627      19.989  12.671   2.896  0.00  0.00           H
ATOM   4847  H2 LWAT X7627      18.698  11.920   2.713  0.00  0.00           H
ATOM   4848  O  LWAT X7630      18.326   9.220  -9.993  0.00  0.00           O
ATOM   4849  H1 LWAT X7630      18.409   9.260 -10.976  0.00  0.00           H
ATOM   4850  H2 LWAT X7630      17.789  10.037  -9.856  0.00  0.00           H
ATOM   4851  O  LWAT X7631      23.658   3.802 -10.014  0.00  0.00           O
ATOM   4852  H1 LWAT X7631      23.835   4.099 -10.940  0.00  0.00           H
ATOM   4853  H2 LWAT X7631      24.519   4.053  -9.604  0.00  0.00           H
ATOM   4854  O  LWAT X7632      23.957  -2.635   6.276  0.00  0.00           O
ATOM   4855  H1 LWAT X7632      23.819  -1.852   6.866  0.00  0.00           H
ATOM   4856  H2 LWAT X7632      24.899  -2.490   6.034  0.00  0.00           H
ATOM   4857  O  LWAT X7633      21.218   7.108   9.150  0.00  0.00           O
ATOM   4858  H1 LWAT X7633      20.817   7.246   8.260  0.00  0.00           H
ATOM   4859  H2 LWAT X7633      22.120   7.427   8.992  0.00  0.00           H
ATOM   4860  O  LWAT X7634      26.149   6.465  -3.255  0.00  0.00           O
ATOM   4861  H1 LWAT X7634      27.120   6.567  -3.135  0.00  0.00           H
ATOM   4862  H2 LWAT X7634      25.827   6.969  -2.479  0.00  0.00           H
ATOM   4863  O  LWAT X7642      16.210  18.724   9.157  0.00  0.00           O
ATOM   4864  H1 LWAT X7642      15.507  18.165   9.582  0.00  0.00           H
ATOM   4865  H2 LWAT X7642      16.701  18.003   8.693  0.00  0.00           H
ATOM   4866  O  LWAT X7643       8.264  23.909   2.425  0.00  0.00           O
ATOM   4867  H1 LWAT X7643       9.210  23.756   2.671  0.00  0.00           H
ATOM   4868  H2 LWAT X7643       8.156  24.818   2.797  0.00  0.00           H
ATOM   4869  O  LWAT X7647      11.367  14.331  -4.796  0.00  0.00           O
ATOM   4870  H1 LWAT X7647      10.925  13.617  -5.316  0.00  0.00           H
ATOM   4871  H2 LWAT X7647      10.958  15.112  -5.258  0.00  0.00           H
ATOM   4872  O  LWAT X7648      18.901  14.699   6.945  0.00  0.00           O
ATOM   4873  H1 LWAT X7648      18.177  14.179   6.502  0.00  0.00           H
ATOM   4874  H2 LWAT X7648      18.346  15.446   7.282  0.00  0.00           H
ATOM   4875  O  LWAT X7658       9.677  15.519  -2.796  0.00  0.00           O
ATOM   4876  H1 LWAT X7658      10.433  15.765  -2.215  0.00  0.00           H
ATOM   4877  H2 LWAT X7658      10.144  14.967  -3.454  0.00  0.00           H
ATOM   4878  O  LWAT X7660      12.961  19.337   2.331  0.00  0.00           O
ATOM   4879  H1 LWAT X7660      13.544  18.787   2.899  0.00  0.00           H
ATOM   4880  H2 LWAT X7660      12.159  18.761   2.310  0.00  0.00           H
ATOM   4881  O  LWAT X7661      17.273  18.967   5.317  0.00  0.00           O
ATOM   4882  H1 LWAT X7661      16.588  19.475   5.832  0.00  0.00           H
ATOM   4883  H2 LWAT X7661      16.926  18.053   5.526  0.00  0.00           H
ATOM   4884  O  LWAT X7678      12.797  23.517   7.174  0.00  0.00           O
ATOM   4885  H1 LWAT X7678      13.567  23.143   6.686  0.00  0.00           H
ATOM   4886  H2 LWAT X7678      12.992  24.476   7.084  0.00  0.00           H
ATOM   4887  O  LWAT X7683      10.651  18.011   2.014  0.00  0.00           O
ATOM   4888  H1 LWAT X7683      10.356  17.454   1.280  0.00  0.00           H
ATOM   4889  H2 LWAT X7683       9.983  18.735   1.978  0.00  0.00           H
ATOM   4890  O  LWAT X7685      14.397  17.689   4.053  0.00  0.00           O
ATOM   4891  H1 LWAT X7685      15.004  17.466   4.808  0.00  0.00           H
ATOM   4892  H2 LWAT X7685      13.561  17.326   4.429  0.00  0.00           H
ATOM   4893  O  LWAT X7691      15.375  20.008   6.917  0.00  0.00           O
ATOM   4894  H1 LWAT X7691      15.680  19.637   7.781  0.00  0.00           H
ATOM   4895  H2 LWAT X7691      14.430  19.711   6.954  0.00  0.00           H
ATOM   4896  O  LWAT X7693      19.532  12.239  -0.158  0.00  0.00           O
ATOM   4897  H1 LWAT X7693      18.889  11.814   0.458  0.00  0.00           H
ATOM   4898  H2 LWAT X7693      20.149  12.637   0.482  0.00  0.00           H
ATOM   4899  O  LWAT X7700      10.925  23.584   2.930  0.00  0.00           O
ATOM   4900  H1 LWAT X7700      11.776  23.087   3.035  0.00  0.00           H
ATOM   4901  H2 LWAT X7700      11.291  24.502   2.897  0.00  0.00           H
ATOM   4902  O  LWAT X7707      19.341  17.614   8.703  0.00  0.00           O
ATOM   4903  H1 LWAT X7707      19.505  18.305   8.017  0.00  0.00           H
ATOM   4904  H2 LWAT X7707      18.531  17.201   8.320  0.00  0.00           H
ATOM   4905  O  LWAT X7711      13.539  15.598   0.574  0.00  0.00           O
ATOM   4906  H1 LWAT X7711      14.214  16.297   0.751  0.00  0.00           H
ATOM   4907  H2 LWAT X7711      13.446  15.247   1.496  0.00  0.00           H
ATOM   4908  O  LWAT X7716       9.711  12.674  -6.270  0.00  0.00           O
ATOM   4909  H1 LWAT X7716       8.965  12.975  -6.835  0.00  0.00           H
ATOM   4910  H2 LWAT X7716       9.220  12.150  -5.600  0.00  0.00           H
ATOM   4911  O  LWAT X7719      11.423  20.581  11.110  0.00  0.00           O
ATOM   4912  H1 LWAT X7719      10.615  20.347  10.602  0.00  0.00           H
ATOM   4913  H2 LWAT X7719      11.637  21.446  10.696  0.00  0.00           H
ATOM   4914  O  LWAT X7723      20.693   9.533   5.154  0.00  0.00           O
ATOM   4915  H1 LWAT X7723      20.185   9.359   4.337  0.00  0.00           H
ATOM   4916  H2 LWAT X7723      20.287   8.873   5.762  0.00  0.00           H
ATOM   4917  O  LWAT X7732      17.214  15.140   1.603  0.00  0.00           O
ATOM   4918  H1 LWAT X7732      16.946  14.950   2.536  0.00  0.00           H
ATOM   4919  H2 LWAT X7732      17.033  14.250   1.211  0.00  0.00           H
ATOM   4920  O  LWAT X7733      16.189  14.974   4.083  0.00  0.00           O
ATOM   4921  H1 LWAT X7733      16.483  14.267   4.726  0.00  0.00           H
ATOM   4922  H2 LWAT X7733      16.143  15.722   4.744  0.00  0.00           H
ATOM   4923  O  LWAT X7758      13.636  15.566  -3.724  0.00  0.00           O
ATOM   4924  H1 LWAT X7758      12.955  14.965  -4.106  0.00  0.00           H
ATOM   4925  H2 LWAT X7758      14.434  14.994  -3.821  0.00  0.00           H
ATOM   4926  O  LWAT X7761      17.632  13.361  -1.753  0.00  0.00           O
ATOM   4927  H1 LWAT X7761      17.042  13.252  -0.962  0.00  0.00           H
ATOM   4928  H2 LWAT X7761      18.427  12.889  -1.383  0.00  0.00           H
ATOM   4929  O  LWAT X7765       4.716  21.665   0.975  0.00  0.00           O
ATOM   4930  H1 LWAT X7765       4.279  20.796   1.023  0.00  0.00           H
ATOM   4931  H2 LWAT X7765       4.763  21.770  -0.014  0.00  0.00           H
ATOM   4932  O  LWAT X7780      12.082  22.993   9.811  0.00  0.00           O
ATOM   4933  H1 LWAT X7780      12.999  23.089  10.182  0.00  0.00           H
ATOM   4934  H2 LWAT X7780      12.300  23.086   8.853  0.00  0.00           H
ATOM   4935  O  LWAT X7781       4.183  19.782  -4.010  0.00  0.00           O
ATOM   4936  H1 LWAT X7781       5.084  19.652  -3.618  0.00  0.00           H
ATOM   4937  H2 LWAT X7781       3.648  19.313  -3.342  0.00  0.00           H
ATOM   4938  O  LWAT X7893      12.867  26.236   7.257  0.00  0.00           O
ATOM   4939  H1 LWAT X7893      13.119  27.105   6.858  0.00  0.00           H
ATOM   4940  H2 LWAT X7893      13.569  26.183   7.955  0.00  0.00           H
ATOM   4941  O  LWAT X7986      -2.318 -19.607   6.301  0.00  0.00           O
ATOM   4942  H1 LWAT X7986      -1.711 -20.184   5.784  0.00  0.00           H
ATOM   4943  H2 LWAT X7986      -2.166 -18.758   5.819  0.00  0.00           H
ATOM   4944  O  LWAT X8012      -4.863 -22.663   3.622  0.00  0.00           O
ATOM   4945  H1 LWAT X8012      -5.007 -22.187   2.769  0.00  0.00           H
ATOM   4946  H2 LWAT X8012      -3.875 -22.674   3.621  0.00  0.00           H
ATOM   4947  O  LWAT X8034     -10.327 -22.760   5.858  0.00  0.00           O
ATOM   4948  H1 LWAT X8034     -10.014 -23.686   5.715  0.00  0.00           H
ATOM   4949  H2 LWAT X8034     -11.242 -22.858   5.495  0.00  0.00           H
ATOM   4950  O  LWAT X8041       6.270 -22.836  -1.529  0.00  0.00           O
ATOM   4951  H1 LWAT X8041       6.417 -23.184  -2.429  0.00  0.00           H
ATOM   4952  H2 LWAT X8041       5.535 -23.419  -1.233  0.00  0.00           H
ATOM   4953  O  LWAT X8052      -5.836 -23.764  -2.844  0.00  0.00           O
ATOM   4954  H1 LWAT X8052      -6.110 -22.821  -2.703  0.00  0.00           H
ATOM   4955  H2 LWAT X8052      -5.473 -23.954  -1.950  0.00  0.00           H
ATOM   4956  O  LWAT X8073      -7.567 -22.440   2.549  0.00  0.00           O
ATOM   4957  H1 LWAT X8073      -6.932 -22.704   3.245  0.00  0.00           H
ATOM   4958  H2 LWAT X8073      -6.944 -22.071   1.884  0.00  0.00           H
ATOM   4959  O  LWAT X8079       2.787 -18.418  -4.040  0.00  0.00           O
ATOM   4960  H1 LWAT X8079       3.150 -17.687  -3.495  0.00  0.00           H
ATOM   4961  H2 LWAT X8079       2.091 -17.918  -4.539  0.00  0.00           H
ATOM   4962  O  LWAT X8080       0.811 -17.067  -5.222  0.00  0.00           O
ATOM   4963  H1 LWAT X8080       0.326 -17.191  -6.062  0.00  0.00           H
ATOM   4964  H2 LWAT X8080       0.065 -17.050  -4.585  0.00  0.00           H
ATOM   4965  O  LWAT X8082      -0.436 -21.874   0.323  0.00  0.00           O
ATOM   4966  H1 LWAT X8082       0.013 -21.705   1.176  0.00  0.00           H
ATOM   4967  H2 LWAT X8082       0.304 -22.225  -0.208  0.00  0.00           H
ATOM   4968  O  LWAT X8084      -7.440 -12.861   5.750  0.00  0.00           O
ATOM   4969  H1 LWAT X8084      -6.934 -12.840   6.595  0.00  0.00           H
ATOM   4970  H2 LWAT X8084      -8.310 -13.168   6.099  0.00  0.00           H
ATOM   4971  O  LWAT X8085       4.174 -16.830  -7.658  0.00  0.00           O
ATOM   4972  H1 LWAT X8085       3.417 -17.473  -7.720  0.00  0.00           H
ATOM   4973  H2 LWAT X8085       3.661 -15.999  -7.561  0.00  0.00           H
ATOM   4974  O  LWAT X8087      -1.131 -17.653   4.673  0.00  0.00           O
ATOM   4975  H1 LWAT X8087      -1.188 -16.706   4.955  0.00  0.00           H
ATOM   4976  H2 LWAT X8087      -1.000 -17.512   3.703  0.00  0.00           H
ATOM   4977  O  LWAT X8088      -5.438 -22.818  -5.336  0.00  0.00           O
ATOM   4978  H1 LWAT X8088      -5.092 -21.963  -4.966  0.00  0.00           H
ATOM   4979  H2 LWAT X8088      -5.595 -23.283  -4.478  0.00  0.00           H
ATOM   4980  O  LWAT X8089      -2.370 -21.801  -2.956  0.00  0.00           O
ATOM   4981  H1 LWAT X8089      -3.200 -21.440  -3.374  0.00  0.00           H
ATOM   4982  H2 LWAT X8089      -2.162 -22.493  -3.630  0.00  0.00           H
ATOM   4983  O  LWAT X8092       9.917 -17.029   6.679  0.00  0.00           O
ATOM   4984  H1 LWAT X8092       9.263 -17.761   6.495  0.00  0.00           H
ATOM   4985  H2 LWAT X8092       9.338 -16.488   7.277  0.00  0.00           H
ATOM   4986  O  LWAT X8093     -12.824 -15.136   5.580  0.00  0.00           O
ATOM   4987  H1 LWAT X8093     -12.014 -15.466   5.122  0.00  0.00           H
ATOM   4988  H2 LWAT X8093     -12.442 -14.887   6.445  0.00  0.00           H
ATOM   4989  O  LWAT X8094      -0.697 -19.754  -2.224  0.00  0.00           O
ATOM   4990  H1 LWAT X8094       0.152 -20.157  -2.549  0.00  0.00           H
ATOM   4991  H2 LWAT X8094      -1.307 -20.494  -2.462  0.00  0.00           H
ATOM   4992  O  LWAT X8095      -4.800 -23.149   6.382  0.00  0.00           O
ATOM   4993  H1 LWAT X8095      -5.750 -23.127   6.620  0.00  0.00           H
ATOM   4994  H2 LWAT X8095      -4.864 -23.075   5.404  0.00  0.00           H
ATOM   4995  O  LWAT X8096      -4.455 -20.669   7.601  0.00  0.00           O
ATOM   4996  H1 LWAT X8096      -4.492 -21.562   7.196  0.00  0.00           H
ATOM   4997  H2 LWAT X8096      -3.684 -20.297   7.110  0.00  0.00           H
ATOM   4998  O  LWAT X8098      -3.838 -19.374  -5.957  0.00  0.00           O
ATOM   4999  H1 LWAT X8098      -4.070 -19.883  -5.140  0.00  0.00           H
ATOM   5000  H2 LWAT X8098      -3.310 -18.654  -5.568  0.00  0.00           H
ATOM   5001  O  LWAT X8102      -3.411 -17.096  -8.893  0.00  0.00           O
ATOM   5002  H1 LWAT X8102      -2.899 -17.923  -9.013  0.00  0.00           H
ATOM   5003  H2 LWAT X8102      -4.196 -17.445  -8.420  0.00  0.00           H
ATOM   5004  O  LWAT X8105       1.619 -20.692  -3.160  0.00  0.00           O
ATOM   5005  H1 LWAT X8105       2.283 -21.334  -3.494  0.00  0.00           H
ATOM   5006  H2 LWAT X8105       2.023 -19.855  -3.491  0.00  0.00           H
ATOM   5007  O  LWAT X8106      -3.730 -14.546   6.977  0.00  0.00           O
ATOM   5008  H1 LWAT X8106      -4.564 -15.054   6.879  0.00  0.00           H
ATOM   5009  H2 LWAT X8106      -3.202 -14.910   6.247  0.00  0.00           H
ATOM   5010  O  LWAT X8109      -2.162 -22.295   3.346  0.00  0.00           O
ATOM   5011  H1 LWAT X8109      -2.444 -21.358   3.183  0.00  0.00           H
ATOM   5012  H2 LWAT X8109      -1.212 -22.209   3.104  0.00  0.00           H
ATOM   5013  O  LWAT X8110      -3.067 -21.853  -0.343  0.00  0.00           O
ATOM   5014  H1 LWAT X8110      -2.135 -21.860   0.007  0.00  0.00           H
ATOM   5015  H2 LWAT X8110      -2.843 -21.813  -1.311  0.00  0.00           H
ATOM   5016  O  LWAT X8113      -5.326 -21.402   1.201  0.00  0.00           O
ATOM   5017  H1 LWAT X8113      -4.517 -21.405   0.637  0.00  0.00           H
ATOM   5018  H2 LWAT X8113      -5.606 -20.468   1.085  0.00  0.00           H
ATOM   5019  O  LWAT X8117      -6.737 -12.682   8.507  0.00  0.00           O
ATOM   5020  H1 LWAT X8117      -7.607 -12.582   8.958  0.00  0.00           H
ATOM   5021  H2 LWAT X8117      -6.194 -12.992   9.264  0.00  0.00           H
ATOM   5022  O  LWAT X8120      -5.886 -14.815  -8.000  0.00  0.00           O
ATOM   5023  H1 LWAT X8120      -5.778 -15.354  -7.198  0.00  0.00           H
ATOM   5024  H2 LWAT X8120      -6.043 -15.503  -8.676  0.00  0.00           H
ATOM   5025  O  LWAT X8121     -11.148 -13.452 -10.589  0.00  0.00           O
ATOM   5026  H1 LWAT X8121     -10.590 -12.901 -11.187  0.00  0.00           H
ATOM   5027  H2 LWAT X8121     -11.055 -12.938  -9.755  0.00  0.00           H
ATOM   5028  O  LWAT X8122       3.946 -16.120   6.868  0.00  0.00           O
ATOM   5029  H1 LWAT X8122       3.838 -15.839   5.939  0.00  0.00           H
ATOM   5030  H2 LWAT X8122       2.995 -16.235   7.119  0.00  0.00           H
ATOM   5031  O  LWAT X8123      -8.181 -21.071  -4.726  0.00  0.00           O
ATOM   5032  H1 LWAT X8123      -8.980 -21.279  -4.180  0.00  0.00           H
ATOM   5033  H2 LWAT X8123      -7.488 -21.203  -4.036  0.00  0.00           H
ATOM   5034  O  LWAT X8125       8.338 -19.334  -9.265  0.00  0.00           O
ATOM   5035  H1 LWAT X8125       8.689 -18.404  -9.362  0.00  0.00           H
ATOM   5036  H2 LWAT X8125       7.440 -19.112  -8.930  0.00  0.00           H
ATOM   5037  O  LWAT X8127       2.496 -19.616   5.924  0.00  0.00           O
ATOM   5038  H1 LWAT X8127       2.817 -20.047   6.756  0.00  0.00           H
ATOM   5039  H2 LWAT X8127       3.302 -19.745   5.372  0.00  0.00           H
ATOM   5040  O  LWAT X8128      -7.947 -18.981  -6.406  0.00  0.00           O
ATOM   5041  H1 LWAT X8128      -8.883 -18.990  -6.715  0.00  0.00           H
ATOM   5042  H2 LWAT X8128      -7.975 -19.762  -5.799  0.00  0.00           H
ATOM   5043  O  LWAT X8129      -8.249 -16.540  -5.337  0.00  0.00           O
ATOM   5044  H1 LWAT X8129      -7.320 -16.219  -5.354  0.00  0.00           H
ATOM   5045  H2 LWAT X8129      -8.113 -17.446  -5.707  0.00  0.00           H
ATOM   5046  O  LWAT X8130       2.529 -20.045  12.771  0.00  0.00           O
ATOM   5047  H1 LWAT X8130       1.946 -19.536  13.376  0.00  0.00           H
ATOM   5048  H2 LWAT X8130       2.520 -19.452  11.984  0.00  0.00           H
ATOM   5049  O  LWAT X8138       5.329  21.825   4.865  0.00  0.00           O
ATOM   5050  H1 LWAT X8138       5.922  21.632   4.108  0.00  0.00           H
ATOM   5051  H2 LWAT X8138       4.456  21.774   4.420  0.00  0.00           H
ATOM   5052  O  LWAT X8142      -7.093  21.977   1.210  0.00  0.00           O
ATOM   5053  H1 LWAT X8142      -6.175  21.965   1.570  0.00  0.00           H
ATOM   5054  H2 LWAT X8142      -7.391  21.082   1.496  0.00  0.00           H
ATOM   5055  O  LWAT X8143      -2.996  21.921  -5.264  0.00  0.00           O
ATOM   5056  H1 LWAT X8143      -2.192  22.103  -5.807  0.00  0.00           H
ATOM   5057  H2 LWAT X8143      -2.570  21.911  -4.370  0.00  0.00           H
ATOM   5058  O  LWAT X8144       4.498  21.619   8.760  0.00  0.00           O
ATOM   5059  H1 LWAT X8144       3.752  21.157   8.306  0.00  0.00           H
ATOM   5060  H2 LWAT X8144       4.025  21.880   9.591  0.00  0.00           H
ATOM   5061  O  LWAT X8146      -3.139  20.604  -9.767  0.00  0.00           O
ATOM   5062  H1 LWAT X8146      -2.564  19.941 -10.224  0.00  0.00           H
[truncated: 73,317 more chars]
