# Supplementary material for: Transmembrane Protease Serine 2 Proteolytic Cleavage of the SARS-CoV-2 Spike Protein: A Mechanistic Quantum Mechanics/Molecular Mechanics Study to Inspire the Design of New Drugs To Fight the COVID-19 Pandemic
Source: J Chem Inf Model. 2022 May 12;62(10):2510–21. doi: 10.1021/acs.jcim.1c01561 (PMC9113003; doi:10.1021/acs.jcim.1c01561)
Supplement: Supplementary file 2 — ci1c01561_si_002.zip [file ci1c01561_si_002.zip › Data_files/Coordinates/TS1.pdb]

CRYST1    0.000    0.000    0.000  90.00  90.00  90.00 P 1           1
ATOM      1  N  LILE X   1      -2.173 -10.297  -4.287  0.00  0.00           N
ATOM      2  H1 LILE X   1      -2.530 -11.007  -3.658  0.00  0.00           H
ATOM      3  H2 LILE X   1      -1.782  -9.551  -3.711  0.00  0.00           H
ATOM      4  H3 LILE X   1      -1.442 -10.714  -4.848  0.00  0.00           H
ATOM      5  CA LILE X   1      -3.258  -9.768  -5.149  0.00  0.00           C
ATOM      6  HA LILE X   1      -3.924  -9.163  -4.533  0.00  0.00           H
ATOM      7  CB LILE X   1      -2.722  -8.889  -6.301  0.00  0.00           C
ATOM      8  HB LILE X   1      -2.023  -9.494  -6.879  0.00  0.00           H
ATOM      9  CG2LILE X   1      -3.835  -8.440  -7.271  0.00  0.00           C
ATOM     10 HG21LILE X   1      -4.656  -7.968  -6.726  0.00  0.00           H
ATOM     11 HG22LILE X   1      -3.435  -7.730  -7.996  0.00  0.00           H
ATOM     12 HG23LILE X   1      -4.228  -9.293  -7.827  0.00  0.00           H
ATOM     13  CG1LILE X   1      -1.938  -7.663  -5.797  0.00  0.00           C
ATOM     14 HG12LILE X   1      -1.463  -7.198  -6.657  0.00  0.00           H
ATOM     15 HG13LILE X   1      -1.142  -7.992  -5.132  0.00  0.00           H
ATOM     16  CD1LILE X   1      -2.770  -6.590  -5.083  0.00  0.00           C
ATOM     17 HD11LILE X   1      -3.392  -7.037  -4.311  0.00  0.00           H
ATOM     18 HD12LILE X   1      -2.106  -5.860  -4.621  0.00  0.00           H
ATOM     19 HD13LILE X   1      -3.403  -6.078  -5.804  0.00  0.00           H
ATOM     20  C  LILE X   1      -4.073 -10.924  -5.712  0.00  0.00           C
ATOM     21  O  LILE X   1      -3.512 -11.816  -6.341  0.00  0.00           O
ATOM     22  N  LVAL X   2      -5.387 -10.906  -5.501  0.00  0.00           N
ATOM     23  H  LVAL X   2      -5.785 -10.089  -5.046  0.00  0.00           H
ATOM     24  CA LVAL X   2      -6.356 -11.869  -6.047  0.00  0.00           C
ATOM     25  HA LVAL X   2      -5.848 -12.813  -6.249  0.00  0.00           H
ATOM     26  CB LVAL X   2      -7.485 -12.140  -5.031  0.00  0.00           C
ATOM     27  HB LVAL X   2      -8.051 -11.222  -4.869  0.00  0.00           H
ATOM     28  CG1LVAL X   2      -8.442 -13.212  -5.558  0.00  0.00           C
ATOM     29 HG11LVAL X   2      -7.868 -14.045  -5.959  0.00  0.00           H
ATOM     30 HG12LVAL X   2      -9.086 -13.586  -4.765  0.00  0.00           H
ATOM     31 HG13LVAL X   2      -9.071 -12.805  -6.350  0.00  0.00           H
ATOM     32  CG2LVAL X   2      -6.944 -12.600  -3.670  0.00  0.00           C
ATOM     33 HG21LVAL X   2      -6.336 -11.813  -3.227  0.00  0.00           H
ATOM     34 HG22LVAL X   2      -7.773 -12.815  -2.996  0.00  0.00           H
ATOM     35 HG23LVAL X   2      -6.340 -13.496  -3.792  0.00  0.00           H
ATOM     36  C  LVAL X   2      -6.953 -11.352  -7.361  0.00  0.00           C
ATOM     37  O  LVAL X   2      -7.278 -10.168  -7.460  0.00  0.00           O
ATOM     38  N  LGLY X   3      -7.137 -12.234  -8.346  0.00  0.00           N
ATOM     39  H  LGLY X   3      -6.834 -13.193  -8.189  0.00  0.00           H
ATOM     40  CA LGLY X   3      -7.817 -11.951  -9.617  0.00  0.00           C
ATOM     41  HA2LGLY X   3      -8.097 -12.900 -10.076  0.00  0.00           H
ATOM     42  HA3LGLY X   3      -8.729 -11.393  -9.412  0.00  0.00           H
ATOM     43  C  LGLY X   3      -6.990 -11.159 -10.640  0.00  0.00           C
ATOM     44  O  LGLY X   3      -7.549 -10.658 -11.624  0.00  0.00           O
ATOM     45  N  LGLY X   4      -5.685 -11.011 -10.403  0.00  0.00           N
ATOM     46  H  LGLY X   4      -5.282 -11.528  -9.633  0.00  0.00           H
ATOM     47  CA LGLY X   4      -4.747 -10.270 -11.242  0.00  0.00           C
ATOM     48  HA2LGLY X   4      -5.274  -9.527 -11.840  0.00  0.00           H
ATOM     49  HA3LGLY X   4      -4.052  -9.742 -10.590  0.00  0.00           H
ATOM     50  C  LGLY X   4      -3.919 -11.141 -12.188  0.00  0.00           C
ATOM     51  O  LGLY X   4      -4.164 -12.332 -12.375  0.00  0.00           O
ATOM     52  N  LGLU X   5      -2.909 -10.512 -12.777  0.00  0.00           N
ATOM     53  H  LGLU X   5      -2.784  -9.532 -12.558  0.00  0.00           H
ATOM     54  CA LGLU X   5      -1.986 -11.091 -13.761  0.00  0.00           C
ATOM     55  HA LGLU X   5      -1.993 -12.177 -13.677  0.00  0.00           H
ATOM     56  CB LGLU X   5      -2.499 -10.716 -15.163  0.00  0.00           C
ATOM     57  HB2LGLU X   5      -3.512 -11.109 -15.266  0.00  0.00           H
ATOM     58  HB3LGLU X   5      -2.553  -9.629 -15.221  0.00  0.00           H
ATOM     59  CG LGLU X   5      -1.666 -11.218 -16.355  0.00  0.00           C
ATOM     60  HG2LGLU X   5      -0.671 -10.774 -16.308  0.00  0.00           H
ATOM     61  HG3LGLU X   5      -1.560 -12.300 -16.280  0.00  0.00           H
ATOM     62  CD LGLU X   5      -2.309 -10.855 -17.707  0.00  0.00           C
ATOM     63  OE1LGLU X   5      -3.242 -10.015 -17.744  0.00  0.00           O
ATOM     64  OE2LGLU X   5      -1.858 -11.364 -18.763  0.00  0.00           O
ATOM     65  C  LGLU X   5      -0.556 -10.593 -13.484  0.00  0.00           C
ATOM     66  O  LGLU X   5      -0.389  -9.491 -12.940  0.00  0.00           O
ATOM     67  N  LSER X   6       0.467 -11.379 -13.845  0.00  0.00           N
ATOM     68  H  LSER X   6       0.258 -12.290 -14.244  0.00  0.00           H
ATOM     69  CA LSER X   6       1.884 -11.023 -13.658  0.00  0.00           C
ATOM     70  HA LSER X   6       2.103 -11.040 -12.590  0.00  0.00           H
ATOM     71  CB LSER X   6       2.813 -12.034 -14.343  0.00  0.00           C
ATOM     72  HB2LSER X   6       2.539 -12.129 -15.396  0.00  0.00           H
ATOM     73  HB3LSER X   6       3.840 -11.669 -14.281  0.00  0.00           H
ATOM     74  OG LSER X   6       2.747 -13.300 -13.716  0.00  0.00           O
ATOM     75  HG LSER X   6       3.486 -13.847 -14.066  0.00  0.00           H
ATOM     76  C  LSER X   6       2.204  -9.627 -14.203  0.00  0.00           C
ATOM     77  O  LSER X   6       1.896  -9.306 -15.352  0.00  0.00           O
ATOM     78  N  LALA X   7       2.829  -8.787 -13.380  0.00  0.00           N
ATOM     79  H  LALA X   7       3.090  -9.121 -12.460  0.00  0.00           H
ATOM     80  CA LALA X   7       3.183  -7.419 -13.746  0.00  0.00           C
ATOM     81  HA LALA X   7       2.297  -6.942 -14.166  0.00  0.00           H
ATOM     82  CB LALA X   7       3.576  -6.658 -12.477  0.00  0.00           C
ATOM     83  HB1LALA X   7       4.437  -7.142 -12.015  0.00  0.00           H
ATOM     84  HB2LALA X   7       3.838  -5.631 -12.733  0.00  0.00           H
ATOM     85  HB3LALA X   7       2.738  -6.651 -11.780  0.00  0.00           H
ATOM     86  C  LALA X   7       4.295  -7.363 -14.809  0.00  0.00           C
ATOM     87  O  LALA X   7       5.133  -8.265 -14.914  0.00  0.00           O
ATOM     88  N  LLEU X   8       4.322  -6.274 -15.580  0.00  0.00           N
ATOM     89  H  LLEU X   8       3.596  -5.577 -15.445  0.00  0.00           H
ATOM     90  CA LLEU X   8       5.342  -6.018 -16.603  0.00  0.00           C
ATOM     91  HA LLEU X   8       5.858  -6.953 -16.817  0.00  0.00           H
ATOM     92  CB LLEU X   8       4.653  -5.554 -17.900  0.00  0.00           C
ATOM     93  HB2LLEU X   8       4.105  -4.634 -17.697  0.00  0.00           H
ATOM     94  HB3LLEU X   8       5.416  -5.323 -18.644  0.00  0.00           H
ATOM     95  CG LLEU X   8       3.678  -6.585 -18.504  0.00  0.00           C
ATOM     96  HG LLEU X   8       2.835  -6.725 -17.830  0.00  0.00           H
ATOM     97  CD1LLEU X   8       3.153  -6.055 -19.835  0.00  0.00           C
ATOM     98 HD11LLEU X   8       3.972  -5.949 -20.546  0.00  0.00           H
ATOM     99 HD12LLEU X   8       2.409  -6.745 -20.231  0.00  0.00           H
ATOM    100 HD13LLEU X   8       2.692  -5.081 -19.682  0.00  0.00           H
ATOM    101  CD2LLEU X   8       4.328  -7.945 -18.775  0.00  0.00           C
ATOM    102 HD21LLEU X   8       4.564  -8.440 -17.834  0.00  0.00           H
ATOM    103 HD22LLEU X   8       3.631  -8.584 -19.319  0.00  0.00           H
ATOM    104 HD23LLEU X   8       5.236  -7.823 -19.365  0.00  0.00           H
ATOM    105  C  LLEU X   8       6.417  -5.022 -16.124  0.00  0.00           C
ATOM    106  O  LLEU X   8       6.140  -4.169 -15.275  0.00  0.00           O
ATOM    107  N  LPRO X   9       7.653  -5.081 -16.655  0.00  0.00           N
ATOM    108  CD LPRO X   9       8.144  -6.047 -17.627  0.00  0.00           C
ATOM    109  HD2LPRO X   9       7.413  -6.250 -18.408  0.00  0.00           H
ATOM    110  HD3LPRO X   9       8.408  -6.975 -17.116  0.00  0.00           H
ATOM    111  CG LPRO X   9       9.392  -5.416 -18.236  0.00  0.00           C
ATOM    112  HG2LPRO X   9       9.106  -4.771 -19.069  0.00  0.00           H
ATOM    113  HG3LPRO X   9      10.108  -6.171 -18.563  0.00  0.00           H
ATOM    114  CB LPRO X   9       9.942  -4.569 -17.090  0.00  0.00           C
ATOM    115  HB2LPRO X   9      10.543  -3.743 -17.467  0.00  0.00           H
ATOM    116  HB3LPRO X   9      10.531  -5.198 -16.421  0.00  0.00           H
ATOM    117  CA LPRO X   9       8.684  -4.086 -16.359  0.00  0.00           C
ATOM    118  HA LPRO X   9       8.879  -4.058 -15.286  0.00  0.00           H
ATOM    119  C  LPRO X   9       8.237  -2.694 -16.822  0.00  0.00           C
ATOM    120  O  LPRO X   9       7.647  -2.553 -17.894  0.00  0.00           O
ATOM    121  N  LGLY X  10       8.489  -1.666 -16.009  0.00  0.00           N
ATOM    122  H  LGLY X  10       8.949  -1.836 -15.118  0.00  0.00           H
ATOM    123  CA LGLY X  10       8.114  -0.280 -16.301  0.00  0.00           C
ATOM    124  HA2LGLY X  10       8.672   0.376 -15.632  0.00  0.00           H
ATOM    125  HA3LGLY X  10       8.406  -0.044 -17.325  0.00  0.00           H
ATOM    126  C  LGLY X  10       6.621   0.051 -16.146  0.00  0.00           C
ATOM    127  O  LGLY X  10       6.250   1.206 -16.364  0.00  0.00           O
ATOM    128  N  LALA X  11       5.756  -0.900 -15.768  0.00  0.00           N
ATOM    129  H  LALA X  11       6.099  -1.838 -15.603  0.00  0.00           H
ATOM    130  CA LALA X  11       4.334  -0.633 -15.516  0.00  0.00           C
ATOM    131  HA LALA X  11       3.940  -0.013 -16.324  0.00  0.00           H
ATOM    132  CB LALA X  11       3.564  -1.960 -15.530  0.00  0.00           C
ATOM    133  HB1LALA X  11       3.911  -2.616 -14.732  0.00  0.00           H
ATOM    134  HB2LALA X  11       2.501  -1.760 -15.387  0.00  0.00           H
ATOM    135  HB3LALA X  11       3.694  -2.467 -16.485  0.00  0.00           H
ATOM    136  C  LALA X  11       4.117   0.133 -14.196  0.00  0.00           C
ATOM    137  O  LALA X  11       3.510   1.208 -14.190  0.00  0.00           O
ATOM    138  N  LTRP X  12       4.674  -0.380 -13.096  0.00  0.00           N
ATOM    139  H  LTRP X  12       5.130  -1.284 -13.190  0.00  0.00           H
ATOM    140  CA LTRP X  12       4.501   0.113 -11.723  0.00  0.00           C
ATOM    141  HA LTRP X  12       3.941   1.049 -11.749  0.00  0.00           H
ATOM    142  CB LTRP X  12       3.658  -0.911 -10.931  0.00  0.00           C
ATOM    143  HB2LTRP X  12       4.300  -1.742 -10.634  0.00  0.00           H
ATOM    144  HB3LTRP X  12       3.294  -0.436 -10.019  0.00  0.00           H
ATOM    145  CG LTRP X  12       2.492  -1.499 -11.674  0.00  0.00           C
ATOM    146  CD1LTRP X  12       2.456  -2.747 -12.193  0.00  0.00           C
ATOM    147  HD1LTRP X  12       3.262  -3.467 -12.112  0.00  0.00           H
ATOM    148  NE1LTRP X  12       1.301  -2.917 -12.932  0.00  0.00           N
ATOM    149  HE1LTRP X  12       1.150  -3.720 -13.542  0.00  0.00           H
ATOM    150  CE2LTRP X  12       0.522  -1.780 -12.917  0.00  0.00           C
ATOM    151  CZ2LTRP X  12      -0.691  -1.433 -13.529  0.00  0.00           C
ATOM    152  HZ2LTRP X  12      -1.212  -2.151 -14.147  0.00  0.00           H
ATOM    153  CH2LTRP X  12      -1.197  -0.132 -13.367  0.00  0.00           C
ATOM    154  HH2LTRP X  12      -2.117   0.155 -13.861  0.00  0.00           H
ATOM    155  CZ3LTRP X  12      -0.490   0.805 -12.592  0.00  0.00           C
ATOM    156  HZ3LTRP X  12      -0.873   1.813 -12.494  0.00  0.00           H
ATOM    157  CE3LTRP X  12       0.729   0.444 -11.984  0.00  0.00           C
ATOM    158  HE3LTRP X  12       1.298   1.171 -11.432  0.00  0.00           H
ATOM    159  CD2LTRP X  12       1.262  -0.854 -12.123  0.00  0.00           C
ATOM    160  C  LTRP X  12       5.869   0.415 -11.067  0.00  0.00           C
ATOM    161  O  LTRP X  12       6.228  -0.204 -10.061  0.00  0.00           O
ATOM    162  N  LPRO X  13       6.695   1.318 -11.635  0.00  0.00           N
ATOM    163  CD LPRO X  13       6.375   2.195 -12.751  0.00  0.00           C
ATOM    164  HD2LPRO X  13       5.402   2.670 -12.627  0.00  0.00           H
ATOM    165  HD3LPRO X  13       6.401   1.625 -13.679  0.00  0.00           H
ATOM    166  CG LPRO X  13       7.480   3.241 -12.784  0.00  0.00           C
ATOM    167  HG2LPRO X  13       7.255   4.034 -12.072  0.00  0.00           H
ATOM    168  HG3LPRO X  13       7.630   3.643 -13.786  0.00  0.00           H
ATOM    169  CB LPRO X  13       8.683   2.434 -12.304  0.00  0.00           C
ATOM    170  HB2LPRO X  13       9.472   3.073 -11.919  0.00  0.00           H
ATOM    171  HB3LPRO X  13       9.062   1.832 -13.131  0.00  0.00           H
ATOM    172  CA LPRO X  13       8.095   1.510 -11.230  0.00  0.00           C
ATOM    173  HA LPRO X  13       8.618   0.555 -11.275  0.00  0.00           H
ATOM    174  C  LPRO X  13       8.287   2.063  -9.802  0.00  0.00           C
ATOM    175  O  LPRO X  13       9.396   1.998  -9.270  0.00  0.00           O
ATOM    176  N  LTRP X  14       7.223   2.566  -9.167  0.00  0.00           N
ATOM    177  H  LTRP X  14       6.359   2.636  -9.682  0.00  0.00           H
ATOM    178  CA LTRP X  14       7.190   3.006  -7.762  0.00  0.00           C
ATOM    179  HA LTRP X  14       8.129   3.500  -7.520  0.00  0.00           H
ATOM    180  CB LTRP X  14       6.051   4.019  -7.578  0.00  0.00           C
ATOM    181  HB2LTRP X  14       5.870   4.186  -6.515  0.00  0.00           H
ATOM    182  HB3LTRP X  14       6.385   4.969  -7.991  0.00  0.00           H
ATOM    183  CG LTRP X  14       4.759   3.665  -8.254  0.00  0.00           C
ATOM    184  CD1LTRP X  14       3.778   2.876  -7.759  0.00  0.00           C
ATOM    185  HD1LTRP X  14       3.794   2.413  -6.778  0.00  0.00           H
ATOM    186  NE1LTRP X  14       2.776   2.734  -8.704  0.00  0.00           N
ATOM    187  HE1LTRP X  14       1.972   2.120  -8.578  0.00  0.00           H
ATOM    188  CE2LTRP X  14       3.052   3.465  -9.844  0.00  0.00           C
ATOM    189  CZ2LTRP X  14       2.368   3.676 -11.050  0.00  0.00           C
ATOM    190  HZ2LTRP X  14       1.379   3.278 -11.203  0.00  0.00           H
ATOM    191  CH2LTRP X  14       2.981   4.431 -12.063  0.00  0.00           C
ATOM    192  HH2LTRP X  14       2.479   4.575 -13.009  0.00  0.00           H
ATOM    193  CZ3LTRP X  14       4.241   5.014 -11.845  0.00  0.00           C
ATOM    194  HZ3LTRP X  14       4.693   5.611 -12.627  0.00  0.00           H
ATOM    195  CE3LTRP X  14       4.903   4.833 -10.616  0.00  0.00           C
ATOM    196  HE3LTRP X  14       5.862   5.303 -10.442  0.00  0.00           H
ATOM    197  CD2LTRP X  14       4.330   4.046  -9.594  0.00  0.00           C
ATOM    198  C  LTRP X  14       7.009   1.875  -6.741  0.00  0.00           C
ATOM    199  O  LTRP X  14       7.343   2.078  -5.576  0.00  0.00           O
ATOM    200  N  LGLN X  15       6.466   0.720  -7.142  0.00  0.00           N
ATOM    201  H  LGLN X  15       6.270   0.596  -8.126  0.00  0.00           H
ATOM    202  CA LGLN X  15       6.225  -0.421  -6.249  0.00  0.00           C
ATOM    203  HA LGLN X  15       5.670  -0.069  -5.381  0.00  0.00           H
ATOM    204  CB LGLN X  15       5.342  -1.446  -6.990  0.00  0.00           C
ATOM    205  HB2LGLN X  15       4.360  -1.002  -7.165  0.00  0.00           H
ATOM    206  HB3LGLN X  15       5.794  -1.639  -7.962  0.00  0.00           H
ATOM    207  CG LGLN X  15       5.150  -2.817  -6.325  0.00  0.00           C
ATOM    208  HG2LGLN X  15       4.606  -3.454  -7.020  0.00  0.00           H
ATOM    209  HG3LGLN X  15       6.122  -3.276  -6.170  0.00  0.00           H
ATOM    210  CD LGLN X  15       4.401  -2.804  -4.994  0.00  0.00           C
ATOM    211  OE1LGLN X  15       4.930  -2.459  -3.952  0.00  0.00           O
ATOM    212  NE2LGLN X  15       3.155  -3.215  -4.972  0.00  0.00           N
ATOM    213 HE21LGLN X  15       2.725  -3.325  -4.067  0.00  0.00           H
ATOM    214 HE22LGLN X  15       2.659  -3.401  -5.832  0.00  0.00           H
ATOM    215  C  LGLN X  15       7.559  -1.006  -5.751  0.00  0.00           C
ATOM    216  O  LGLN X  15       8.501  -1.162  -6.540  0.00  0.00           O
ATOM    217  N  LVAL X  16       7.636  -1.350  -4.462  0.00  0.00           N
ATOM    218  H  LVAL X  16       6.801  -1.232  -3.891  0.00  0.00           H
ATOM    219  CA LVAL X  16       8.840  -1.871  -3.789  0.00  0.00           C
ATOM    220  HA LVAL X  16       9.489  -2.316  -4.542  0.00  0.00           H
ATOM    221  CB LVAL X  16       9.648  -0.767  -3.074  0.00  0.00           C
ATOM    222  HB LVAL X  16      10.389  -1.250  -2.434  0.00  0.00           H
ATOM    223  CG1LVAL X  16      10.418   0.082  -4.084  0.00  0.00           C
ATOM    224 HG11LVAL X  16       9.720   0.609  -4.735  0.00  0.00           H
ATOM    225 HG12LVAL X  16      11.043   0.805  -3.560  0.00  0.00           H
ATOM    226 HG13LVAL X  16      11.050  -0.560  -4.689  0.00  0.00           H
ATOM    227  CG2LVAL X  16       8.807   0.170  -2.198  0.00  0.00           C
ATOM    228 HG21LVAL X  16       8.237  -0.408  -1.470  0.00  0.00           H
ATOM    229 HG22LVAL X  16       9.461   0.857  -1.667  0.00  0.00           H
ATOM    230 HG23LVAL X  16       8.122   0.749  -2.818  0.00  0.00           H
ATOM    231  C  LVAL X  16       8.501  -2.978  -2.793  0.00  0.00           C
ATOM    232  O  LVAL X  16       7.541  -2.879  -2.034  0.00  0.00           O
ATOM    233  N  LSER X  17       9.314  -4.035  -2.791  0.00  0.00           N
ATOM    234  H  LSER X  17      10.120  -4.015  -3.401  0.00  0.00           H
ATOM    235  CA LSER X  17       9.165  -5.185  -1.890  0.00  0.00           C
ATOM    236  HA LSER X  17       8.110  -5.328  -1.649  0.00  0.00           H
ATOM    237  CB LSER X  17       9.654  -6.439  -2.617  0.00  0.00           C
ATOM    238  HB2LSER X  17       9.186  -6.487  -3.599  0.00  0.00           H
ATOM    239  HB3LSER X  17      10.734  -6.390  -2.747  0.00  0.00           H
ATOM    240  OG LSER X  17       9.318  -7.607  -1.914  0.00  0.00           O
ATOM    241  HG LSER X  17      10.126  -7.993  -1.513  0.00  0.00           H
ATOM    242  C  LSER X  17       9.943  -4.945  -0.592  0.00  0.00           C
ATOM    243  O  LSER X  17      11.134  -4.624  -0.659  0.00  0.00           O
ATOM    244  N  LLEU X  18       9.295  -5.058   0.576  0.00  0.00           N
ATOM    245  H  LLEU X  18       8.310  -5.316   0.559  0.00  0.00           H
ATOM    246  CA LLEU X  18       9.879  -4.740   1.889  0.00  0.00           C
ATOM    247  HA LLEU X  18      10.854  -4.275   1.738  0.00  0.00           H
ATOM    248  CB LLEU X  18       9.001  -3.717   2.641  0.00  0.00           C
ATOM    249  HB2LLEU X  18       8.092  -4.218   2.972  0.00  0.00           H
ATOM    250  HB3LLEU X  18       9.540  -3.398   3.533  0.00  0.00           H
ATOM    251  CG LLEU X  18       8.594  -2.462   1.841  0.00  0.00           C
ATOM    252  HG LLEU X  18       8.003  -2.748   0.972  0.00  0.00           H
ATOM    253  CD1LLEU X  18       7.738  -1.560   2.727  0.00  0.00           C
ATOM    254 HD11LLEU X  18       8.303  -1.232   3.597  0.00  0.00           H
ATOM    255 HD12LLEU X  18       7.409  -0.693   2.155  0.00  0.00           H
ATOM    256 HD13LLEU X  18       6.855  -2.107   3.056  0.00  0.00           H
ATOM    257  CD2LLEU X  18       9.804  -1.649   1.374  0.00  0.00           C
ATOM    258 HD21LLEU X  18      10.396  -2.238   0.676  0.00  0.00           H
ATOM    259 HD22LLEU X  18       9.461  -0.752   0.861  0.00  0.00           H
ATOM    260 HD23LLEU X  18      10.417  -1.365   2.230  0.00  0.00           H
ATOM    261  C  LLEU X  18      10.103  -6.019   2.713  0.00  0.00           C
ATOM    262  O  LLEU X  18       9.158  -6.750   3.024  0.00  0.00           O
ATOM    263  N  LHID X  19      11.370  -6.313   3.022  0.00  0.00           N
ATOM    264  H  LHID X  19      12.088  -5.649   2.750  0.00  0.00           H
ATOM    265  CA LHID X  19      11.828  -7.618   3.514  0.00  0.00           C
ATOM    266  HA LHID X  19      10.983  -8.302   3.498  0.00  0.00           H
ATOM    267  CB LHID X  19      12.926  -8.189   2.596  0.00  0.00           C
ATOM    268  HB2LHID X  19      13.728  -7.454   2.512  0.00  0.00           H
ATOM    269  HB3LHID X  19      13.347  -9.076   3.073  0.00  0.00           H
ATOM    270  CG LHID X  19      12.508  -8.598   1.206  0.00  0.00           C
ATOM    271  ND1LHID X  19      13.257  -9.371   0.347  0.00  0.00           N
ATOM    272  HD1LHID X  19      14.199  -9.727   0.502  0.00  0.00           H
ATOM    273  CE1LHID X  19      12.567  -9.525  -0.791  0.00  0.00           C
ATOM    274  HE1LHID X  19      12.892 -10.099  -1.647  0.00  0.00           H
ATOM    275  NE2LHID X  19      11.409  -8.860  -0.723  0.00  0.00           N
ATOM    276  CD2LHID X  19      11.358  -8.275   0.537  0.00  0.00           C
ATOM    277  HD2LHID X  19      10.534  -7.686   0.902  0.00  0.00           H
ATOM    278  C  LHID X  19      12.366  -7.592   4.951  0.00  0.00           C
ATOM    279  O  LHID X  19      13.031  -6.635   5.361  0.00  0.00           O
ATOM    280  N  LVAL X  20      12.180  -8.706   5.668  0.00  0.00           N
ATOM    281  H  LVAL X  20      11.653  -9.458   5.228  0.00  0.00           H
ATOM    282  CA LVAL X  20      12.736  -8.982   7.008  0.00  0.00           C
ATOM    283  HA LVAL X  20      13.612  -8.353   7.167  0.00  0.00           H
ATOM    284  CB LVAL X  20      11.712  -8.658   8.118  0.00  0.00           C
ATOM    285  HB LVAL X  20      10.837  -9.295   7.988  0.00  0.00           H
ATOM    286  CG1LVAL X  20      12.289  -8.930   9.512  0.00  0.00           C
ATOM    287 HG11LVAL X  20      13.201  -8.353   9.664  0.00  0.00           H
ATOM    288 HG12LVAL X  20      11.560  -8.657  10.272  0.00  0.00           H
ATOM    289 HG13LVAL X  20      12.496  -9.991   9.631  0.00  0.00           H
ATOM    290  CG2LVAL X  20      11.246  -7.195   8.082  0.00  0.00           C
ATOM    291 HG21LVAL X  20      10.702  -6.998   7.159  0.00  0.00           H
ATOM    292 HG22LVAL X  20      10.572  -6.995   8.912  0.00  0.00           H
ATOM    293 HG23LVAL X  20      12.101  -6.523   8.144  0.00  0.00           H
ATOM    294  C  LVAL X  20      13.179 -10.451   7.083  0.00  0.00           C
ATOM    295  O  LVAL X  20      12.411 -11.340   6.722  0.00  0.00           O
ATOM    296  N  LGLN X  21      14.413 -10.718   7.529  0.00  0.00           N
ATOM    297  H  LGLN X  21      14.970  -9.942   7.871  0.00  0.00           H
ATOM    298  CA LGLN X  21      15.061 -12.047   7.495  0.00  0.00           C
ATOM    299  HA LGLN X  21      16.126 -11.871   7.647  0.00  0.00           H
ATOM    300  CB LGLN X  21      14.602 -12.957   8.647  0.00  0.00           C
ATOM    301  HB2LGLN X  21      13.563 -13.236   8.491  0.00  0.00           H
ATOM    302  HB3LGLN X  21      15.200 -13.867   8.597  0.00  0.00           H
ATOM    303  CG LGLN X  21      14.748 -12.367  10.058  0.00  0.00           C
ATOM    304  HG2LGLN X  21      15.779 -12.055  10.222  0.00  0.00           H
ATOM    305  HG3LGLN X  21      14.102 -11.497  10.157  0.00  0.00           H
ATOM    306  CD LGLN X  21      14.375 -13.399  11.120  0.00  0.00           C
ATOM    307  OE1LGLN X  21      14.786 -14.547  11.083  0.00  0.00           O
ATOM    308  NE2LGLN X  21      13.605 -13.046  12.121  0.00  0.00           N
ATOM    309 HE21LGLN X  21      13.273 -13.797  12.716  0.00  0.00           H
ATOM    310 HE22LGLN X  21      13.268 -12.094  12.190  0.00  0.00           H
ATOM    311  C  LGLN X  21      14.956 -12.751   6.123  0.00  0.00           C
ATOM    312  O  LGLN X  21      14.546 -13.909   6.012  0.00  0.00           O
ATOM    313  N  LASN X  22      15.323 -12.033   5.060  0.00  0.00           N
ATOM    314  H  LASN X  22      15.670 -11.092   5.222  0.00  0.00           H
ATOM    315  CA LASN X  22      15.404 -12.507   3.678  0.00  0.00           C
ATOM    316  HA LASN X  22      15.648 -11.621   3.089  0.00  0.00           H
ATOM    317  CB LASN X  22      16.603 -13.469   3.546  0.00  0.00           C
ATOM    318  HB2LASN X  22      17.455 -13.067   4.088  0.00  0.00           H
ATOM    319  HB3LASN X  22      16.344 -14.426   3.995  0.00  0.00           H
ATOM    320  CG LASN X  22      17.033 -13.683   2.107  0.00  0.00           C
ATOM    321  OD1LASN X  22      17.088 -12.757   1.309  0.00  0.00           O
ATOM    322  ND2LASN X  22      17.330 -14.901   1.722  0.00  0.00           N
ATOM    323 HD21LASN X  22      17.431 -15.054   0.727  0.00  0.00           H
ATOM    324 HD22LASN X  22      17.283 -15.671   2.385  0.00  0.00           H
ATOM    325  C  LASN X  22      14.078 -13.022   3.069  0.00  0.00           C
ATOM    326  O  LASN X  22      14.102 -13.796   2.107  0.00  0.00           O
ATOM    327  N  LVAL X  23      12.922 -12.577   3.573  0.00  0.00           N
ATOM    328  H  LVAL X  23      12.948 -11.989   4.396  0.00  0.00           H
ATOM    329  CA LVAL X  23      11.594 -12.829   2.977  0.00  0.00           C
ATOM    330  HA LVAL X  23      11.730 -13.157   1.946  0.00  0.00           H
ATOM    331  CB LVAL X  23      10.814 -13.947   3.702  0.00  0.00           C
ATOM    332  HB LVAL X  23       9.867 -14.087   3.183  0.00  0.00           H
ATOM    333  CG1LVAL X  23      11.555 -15.287   3.654  0.00  0.00           C
ATOM    334 HG11LVAL X  23      12.486 -15.232   4.219  0.00  0.00           H
ATOM    335 HG12LVAL X  23      10.926 -16.069   4.079  0.00  0.00           H
ATOM    336 HG13LVAL X  23      11.775 -15.544   2.618  0.00  0.00           H
ATOM    337  CG2LVAL X  23      10.481 -13.606   5.156  0.00  0.00           C
ATOM    338 HG21LVAL X  23       9.888 -12.693   5.210  0.00  0.00           H
ATOM    339 HG22LVAL X  23       9.901 -14.413   5.602  0.00  0.00           H
ATOM    340 HG23LVAL X  23      11.401 -13.466   5.718  0.00  0.00           H
ATOM    341  C  LVAL X  23      10.752 -11.554   2.915  0.00  0.00           C
ATOM    342  O  LVAL X  23      10.924 -10.645   3.729  0.00  0.00           O
ATOM    343  N  LHIE X  24       9.827 -11.507   1.955  0.00  0.00           N
ATOM    344  H  LHIE X  24       9.758 -12.302   1.332  0.00  0.00           H
ATOM    345  CA LHIE X  24       8.831 -10.445   1.789  0.00  0.00           C
ATOM    346  HA LHIE X  24       9.331  -9.478   1.757  0.00  0.00           H
ATOM    347  CB LHIE X  24       8.108 -10.655   0.456  0.00  0.00           C
ATOM    348  HB2LHIE X  24       8.817 -10.479  -0.349  0.00  0.00           H
ATOM    349  HB3LHIE X  24       7.764 -11.684   0.394  0.00  0.00           H
ATOM    350  CG LHIE X  24       6.926  -9.744   0.259  0.00  0.00           C
ATOM    351  ND1LHIE X  24       7.019  -8.392  -0.047  0.00  0.00           N
ATOM    352  CE1LHIE X  24       5.760  -7.943  -0.120  0.00  0.00           C
ATOM    353  HE1LHIE X  24       5.484  -6.931  -0.387  0.00  0.00           H
ATOM    354  NE2LHIE X  24       4.895  -8.922   0.187  0.00  0.00           N
ATOM    355  HE2LHIE X  24       3.885  -8.792   0.249  0.00  0.00           H
ATOM    356  CD2LHIE X  24       5.611 -10.075   0.424  0.00  0.00           C
ATOM    357  HD2LHIE X  24       5.221 -11.045   0.700  0.00  0.00           H
ATOM    358  C  LHIE X  24       7.815 -10.408   2.933  0.00  0.00           C
ATOM    359  O  LHIE X  24       7.343 -11.461   3.376  0.00  0.00           O
ATOM    360  N  LVAL X  25       7.441  -9.192   3.346  0.00  0.00           N
ATOM    361  H  LVAL X  25       7.897  -8.395   2.914  0.00  0.00           H
ATOM    362  CA LVAL X  25       6.465  -8.925   4.415  0.00  0.00           C
ATOM    363  HA LVAL X  25       5.999  -9.862   4.715  0.00  0.00           H
ATOM    364  CB LVAL X  25       7.187  -8.355   5.654  0.00  0.00           C
ATOM    365  HB LVAL X  25       7.763  -7.479   5.359  0.00  0.00           H
ATOM    366  CG1LVAL X  25       6.202  -7.927   6.746  0.00  0.00           C
ATOM    367 HG11LVAL X  25       5.543  -8.761   6.982  0.00  0.00           H
ATOM    368 HG12LVAL X  25       6.745  -7.619   7.639  0.00  0.00           H
ATOM    369 HG13LVAL X  25       5.604  -7.082   6.412  0.00  0.00           H
ATOM    370  CG2LVAL X  25       8.152  -9.381   6.263  0.00  0.00           C
ATOM    371 HG21LVAL X  25       8.941  -9.625   5.552  0.00  0.00           H
ATOM    372 HG22LVAL X  25       8.616  -8.967   7.158  0.00  0.00           H
ATOM    373 HG23LVAL X  25       7.616 -10.294   6.524  0.00  0.00           H
ATOM    374  C  LVAL X  25       5.329  -7.997   3.962  0.00  0.00           C
ATOM    375  O  LVAL X  25       4.165  -8.303   4.235  0.00  0.00           O
ATOM    376  N  LCYX X  26       5.660  -6.887   3.292  0.00  0.00           N
ATOM    377  H  LCYX X  26       6.630  -6.760   3.030  0.00  0.00           H
ATOM    378  CA LCYX X  26       4.739  -5.824   2.864  0.00  0.00           C
ATOM    379  HA LCYX X  26       3.757  -6.251   2.650  0.00  0.00           H
ATOM    380  CB LCYX X  26       4.587  -4.773   3.978  0.00  0.00           C
ATOM    381  HB2LCYX X  26       5.572  -4.489   4.350  0.00  0.00           H
ATOM    382  HB3LCYX X  26       4.145  -3.878   3.537  0.00  0.00           H
ATOM    383  SG LCYX X  26       3.528  -5.245   5.372  0.00  0.00           S
ATOM    384  C  LCYX X  26       5.237  -5.135   1.581  0.00  0.00           C
ATOM    385  O  LCYX X  26       6.427  -5.189   1.263  0.00  0.00           O
ATOM    386  N  LGLY X  27       4.332  -4.476   0.857  0.00  0.00           N
ATOM    387  H  LGLY X  27       3.392  -4.401   1.236  0.00  0.00           H
ATOM    388  CA LGLY X  27       4.652  -3.600  -0.272  0.00  0.00           C
ATOM    389  HA2LGLY X  27       5.547  -3.958  -0.782  0.00  0.00           H
ATOM    390  HA3LGLY X  27       3.830  -3.626  -0.986  0.00  0.00           H
ATOM    391  C  LGLY X  27       4.878  -2.142   0.146  0.00  0.00           C
ATOM    392  O  LGLY X  27       4.818  -1.782   1.328  0.00  0.00           O
ATOM    393  N  LGLY X  28       5.117  -1.281  -0.844  0.00  0.00           N
ATOM    394  H  LGLY X  28       5.211  -1.636  -1.792  0.00  0.00           H
ATOM    395  CA LGLY X  28       5.235   0.160  -0.633  0.00  0.00           C
ATOM    396  HA2LGLY X  28       4.349   0.506  -0.101  0.00  0.00           H
ATOM    397  HA3LGLY X  28       6.105   0.362  -0.009  0.00  0.00           H
ATOM    398  C  LGLY X  28       5.365   0.964  -1.927  0.00  0.00           C
ATOM    399  O  LGLY X  28       5.424   0.404  -3.021  0.00  0.00           O
ATOM    400  N  LSER X  29       5.433   2.291  -1.795  0.00  0.00           N
ATOM    401  H  LSER X  29       5.377   2.666  -0.856  0.00  0.00           H
ATOM    402  CA LSER X  29       5.501   3.237  -2.920  0.00  0.00           C
ATOM    403  HA LSER X  29       5.665   2.687  -3.846  0.00  0.00           H
ATOM    404  CB LSER X  29       4.194   4.023  -3.083  0.00  0.00           C
ATOM    405  HB2LSER X  29       4.064   4.702  -2.238  0.00  0.00           H
ATOM    406  HB3LSER X  29       4.256   4.614  -3.996  0.00  0.00           H
ATOM    407  OG LSER X  29       3.068   3.178  -3.160  0.00  0.00           O
ATOM    408  HG LSER X  29       2.840   2.930  -2.238  0.00  0.00           H
ATOM    409  C  LSER X  29       6.636   4.240  -2.739  0.00  0.00           C
ATOM    410  O  LSER X  29       6.654   4.979  -1.755  0.00  0.00           O
ATOM    411  N  LILE X  30       7.554   4.310  -3.704  0.00  0.00           N
ATOM    412  H  LILE X  30       7.505   3.620  -4.448  0.00  0.00           H
ATOM    413  CA LILE X  30       8.595   5.348  -3.791  0.00  0.00           C
ATOM    414  HA LILE X  30       9.147   5.387  -2.851  0.00  0.00           H
ATOM    415  CB LILE X  30       9.584   5.008  -4.933  0.00  0.00           C
ATOM    416  HB LILE X  30       9.006   4.925  -5.856  0.00  0.00           H
ATOM    417  CG2LILE X  30      10.632   6.119  -5.123  0.00  0.00           C
ATOM    418 HG21LILE X  30      11.266   6.187  -4.238  0.00  0.00           H
ATOM    419 HG22LILE X  30      11.251   5.906  -5.991  0.00  0.00           H
ATOM    420 HG23LILE X  30      10.164   7.085  -5.294  0.00  0.00           H
ATOM    421  CG1LILE X  30      10.314   3.667  -4.692  0.00  0.00           C
ATOM    422 HG12LILE X  30      11.099   3.806  -3.947  0.00  0.00           H
ATOM    423 HG13LILE X  30       9.620   2.929  -4.295  0.00  0.00           H
ATOM    424  CD1LILE X  30      10.920   3.075  -5.973  0.00  0.00           C
ATOM    425 HD11LILE X  30      11.605   3.778  -6.442  0.00  0.00           H
ATOM    426 HD12LILE X  30      11.473   2.168  -5.730  0.00  0.00           H
ATOM    427 HD13LILE X  30      10.128   2.824  -6.676  0.00  0.00           H
ATOM    428  C  LILE X  30       7.944   6.719  -4.029  0.00  0.00           C
ATOM    429  O  LILE X  30       7.163   6.867  -4.972  0.00  0.00           O
ATOM    430  N  LILE X  31       8.295   7.736  -3.234  0.00  0.00           N
ATOM    431  H  LILE X  31       8.927   7.541  -2.461  0.00  0.00           H
ATOM    432  CA LILE X  31       7.788   9.116  -3.398  0.00  0.00           C
ATOM    433  HA LILE X  31       7.181   9.151  -4.303  0.00  0.00           H
ATOM    434  CB LILE X  31       6.841   9.511  -2.240  0.00  0.00           C
ATOM    435  HB LILE X  31       6.567  10.556  -2.395  0.00  0.00           H
ATOM    436  CG2LILE X  31       5.545   8.683  -2.324  0.00  0.00           C
ATOM    437 HG21LILE X  31       5.753   7.629  -2.139  0.00  0.00           H
ATOM    438 HG22LILE X  31       4.824   9.034  -1.589  0.00  0.00           H
ATOM    439 HG23LILE X  31       5.102   8.788  -3.316  0.00  0.00           H
ATOM    440  CG1LILE X  31       7.500   9.395  -0.848  0.00  0.00           C
ATOM    441 HG12LILE X  31       7.549   8.347  -0.549  0.00  0.00           H
ATOM    442 HG13LILE X  31       8.516   9.780  -0.901  0.00  0.00           H
ATOM    443  CD1LILE X  31       6.767  10.193   0.239  0.00  0.00           C
ATOM    444 HD11LILE X  31       5.747   9.831   0.363  0.00  0.00           H
ATOM    445 HD12LILE X  31       7.295  10.083   1.186  0.00  0.00           H
ATOM    446 HD13LILE X  31       6.744  11.248  -0.032  0.00  0.00           H
ATOM    447  C  LILE X  31       8.888  10.164  -3.645  0.00  0.00           C
ATOM    448  O  LILE X  31       8.606  11.164  -4.316  0.00  0.00           O
ATOM    449  N  LTHR X  32      10.126   9.904  -3.208  0.00  0.00           N
ATOM    450  H  LTHR X  32      10.270   9.048  -2.684  0.00  0.00           H
ATOM    451  CA LTHR X  32      11.366  10.652  -3.530  0.00  0.00           C
ATOM    452  HA LTHR X  32      11.224  11.191  -4.464  0.00  0.00           H
ATOM    453  CB LTHR X  32      11.747  11.692  -2.446  0.00  0.00           C
ATOM    454  HB LTHR X  32      12.357  12.456  -2.925  0.00  0.00           H
ATOM    455  CG2LTHR X  32      10.569  12.410  -1.790  0.00  0.00           C
ATOM    456 HG21LTHR X  32       9.978  11.718  -1.193  0.00  0.00           H
ATOM    457 HG22LTHR X  32      10.945  13.201  -1.140  0.00  0.00           H
ATOM    458 HG23LTHR X  32       9.937  12.851  -2.557  0.00  0.00           H
ATOM    459  OG1LTHR X  32      12.527  11.116  -1.422  0.00  0.00           O
ATOM    460  HG1LTHR X  32      13.074  11.857  -1.068  0.00  0.00           H
ATOM    461  C  LTHR X  32      12.522   9.652  -3.741  0.00  0.00           C
ATOM    462  O  LTHR X  32      12.299   8.453  -3.554  0.00  0.00           O
ATOM    463  N  LPRO X  33      13.754  10.069  -4.106  0.00  0.00           N
ATOM    464  CD LPRO X  33      14.131  11.385  -4.604  0.00  0.00           C
ATOM    465  HD2LPRO X  33      14.352  12.046  -3.764  0.00  0.00           H
ATOM    466  HD3LPRO X  33      13.358  11.820  -5.239  0.00  0.00           H
ATOM    467  CG LPRO X  33      15.407  11.159  -5.413  0.00  0.00           C
ATOM    468  HG2LPRO X  33      16.036  12.047  -5.442  0.00  0.00           H
ATOM    469  HG3LPRO X  33      15.159  10.831  -6.422  0.00  0.00           H
ATOM    470  CB LPRO X  33      16.082  10.025  -4.648  0.00  0.00           C
ATOM    471  HB2LPRO X  33      16.603  10.438  -3.782  0.00  0.00           H
ATOM    472  HB3LPRO X  33      16.772   9.465  -5.280  0.00  0.00           H
ATOM    473  CA LPRO X  33      14.903   9.159  -4.191  0.00  0.00           C
ATOM    474  HA LPRO X  33      14.700   8.417  -4.962  0.00  0.00           H
ATOM    475  C  LPRO X  33      15.251   8.407  -2.895  0.00  0.00           C
ATOM    476  O  LPRO X  33      15.970   7.413  -2.962  0.00  0.00           O
ATOM    477  N  LGLU X  34      14.762   8.841  -1.727  0.00  0.00           N
ATOM    478  H  LGLU X  34      14.189   9.675  -1.730  0.00  0.00           H
ATOM    479  CA LGLU X  34      15.048   8.195  -0.434  0.00  0.00           C
ATOM    480  HA LGLU X  34      15.495   7.220  -0.628  0.00  0.00           H
ATOM    481  CB LGLU X  34      16.107   9.013   0.332  0.00  0.00           C
ATOM    482  HB2LGLU X  34      16.467   8.431   1.183  0.00  0.00           H
ATOM    483  HB3LGLU X  34      16.952   9.178  -0.338  0.00  0.00           H
ATOM    484  CG LGLU X  34      15.592  10.370   0.841  0.00  0.00           C
ATOM    485  HG2LGLU X  34      14.868  10.759   0.126  0.00  0.00           H
ATOM    486  HG3LGLU X  34      15.071  10.227   1.788  0.00  0.00           H
ATOM    487  CD LGLU X  34      16.714  11.402   1.018  0.00  0.00           C
ATOM    488  OE1LGLU X  34      17.800  11.052   1.552  0.00  0.00           O
ATOM    489  OE2LGLU X  34      16.512  12.568   0.600  0.00  0.00           O
ATOM    490  C  LGLU X  34      13.808   7.893   0.429  0.00  0.00           C
ATOM    491  O  LGLU X  34      13.915   7.053   1.321  0.00  0.00           O
ATOM    492  N  LTRP X  35      12.644   8.511   0.179  0.00  0.00           N
ATOM    493  H  LTRP X  35      12.611   9.212  -0.552  0.00  0.00           H
ATOM    494  CA LTRP X  35      11.404   8.261   0.934  0.00  0.00           C
ATOM    495  HA LTRP X  35      11.672   7.828   1.896  0.00  0.00           H
ATOM    496  CB LTRP X  35      10.686   9.580   1.235  0.00  0.00           C
ATOM    497  HB2LTRP X  35      10.575  10.140   0.309  0.00  0.00           H
ATOM    498  HB3LTRP X  35       9.683   9.350   1.595  0.00  0.00           H
ATOM    499  CG LTRP X  35      11.324  10.458   2.266  0.00  0.00           C
ATOM    500  CD1LTRP X  35      12.051  11.569   2.016  0.00  0.00           C
ATOM    501  HD1LTRP X  35      12.276  11.959   1.031  0.00  0.00           H
ATOM    502  NE1LTRP X  35      12.434  12.155   3.205  0.00  0.00           N
ATOM    503  HE1LTRP X  35      12.966  13.027   3.240  0.00  0.00           H
ATOM    504  CE2LTRP X  35      11.953  11.457   4.291  0.00  0.00           C
ATOM    505  CZ2LTRP X  35      12.020  11.669   5.675  0.00  0.00           C
ATOM    506  HZ2LTRP X  35      12.529  12.538   6.063  0.00  0.00           H
ATOM    507  CH2LTRP X  35      11.406  10.751   6.543  0.00  0.00           C
ATOM    508  HH2LTRP X  35      11.455  10.909   7.612  0.00  0.00           H
ATOM    509  CZ3LTRP X  35      10.733   9.633   6.018  0.00  0.00           C
ATOM    510  HZ3LTRP X  35      10.269   8.923   6.688  0.00  0.00           H
ATOM    511  CE3LTRP X  35      10.660   9.436   4.623  0.00  0.00           C
ATOM    512  HE3LTRP X  35      10.137   8.581   4.222  0.00  0.00           H
ATOM    513  CD2LTRP X  35      11.262  10.345   3.723  0.00  0.00           C
ATOM    514  C  LTRP X  35      10.438   7.281   0.245  0.00  0.00           C
ATOM    515  O  LTRP X  35      10.138   7.396  -0.950  0.00  0.00           O
ATOM    516  N  LILE X  36       9.877   6.366   1.045  0.00  0.00           N
ATOM    517  H  LILE X  36      10.187   6.358   2.014  0.00  0.00           H
ATOM    518  CA LILE X  36       8.887   5.341   0.670  0.00  0.00           C
ATOM    519  HA LILE X  36       8.511   5.570  -0.324  0.00  0.00           H
ATOM    520  CB LILE X  36       9.572   3.948   0.618  0.00  0.00           C
ATOM    521  HB LILE X  36      10.203   3.860   1.505  0.00  0.00           H
ATOM    522  CG2LILE X  36       8.575   2.771   0.644  0.00  0.00           C
ATOM    523 HG21LILE X  36       7.887   2.839  -0.199  0.00  0.00           H
ATOM    524 HG22LILE X  36       9.105   1.822   0.592  0.00  0.00           H
ATOM    525 HG23LILE X  36       8.009   2.765   1.576  0.00  0.00           H
ATOM    526  CG1LILE X  36      10.472   3.824  -0.635  0.00  0.00           C
ATOM    527 HG12LILE X  36       9.858   3.580  -1.503  0.00  0.00           H
ATOM    528 HG13LILE X  36      10.965   4.774  -0.835  0.00  0.00           H
ATOM    529  CD1LILE X  36      11.581   2.774  -0.489  0.00  0.00           C
ATOM    530 HD11LILE X  36      11.163   1.784  -0.314  0.00  0.00           H
ATOM    531 HD12LILE X  36      12.169   2.747  -1.406  0.00  0.00           H
ATOM    532 HD13LILE X  36      12.230   3.041   0.344  0.00  0.00           H
ATOM    533  C  LILE X  36       7.686   5.370   1.637  0.00  0.00           C
ATOM    534  O  LILE X  36       7.851   5.562   2.843  0.00  0.00           O
ATOM    535  N  LVAL X  37       6.477   5.145   1.114  0.00  0.00           N
ATOM    536  H  LVAL X  37       6.434   5.014   0.108  0.00  0.00           H
ATOM    537  CA LVAL X  37       5.216   4.994   1.872  0.00  0.00           C
ATOM    538  HA LVAL X  37       5.338   5.419   2.868  0.00  0.00           H
ATOM    539  CB LVAL X  37       4.072   5.752   1.160  0.00  0.00           C
ATOM    540  HB LVAL X  37       3.964   5.359   0.148  0.00  0.00           H
ATOM    541  CG1LVAL X  37       2.728   5.588   1.882  0.00  0.00           C
ATOM    542 HG11LVAL X  37       2.842   5.851   2.933  0.00  0.00           H
ATOM    543 HG12LVAL X  37       1.976   6.229   1.422  0.00  0.00           H
ATOM    544 HG13LVAL X  37       2.379   4.558   1.805  0.00  0.00           H
ATOM    545  CG2LVAL X  37       4.366   7.254   1.053  0.00  0.00           C
ATOM    546 HG21LVAL X  37       5.288   7.414   0.496  0.00  0.00           H
ATOM    547 HG22LVAL X  37       3.555   7.752   0.521  0.00  0.00           H
ATOM    548 HG23LVAL X  37       4.466   7.688   2.046  0.00  0.00           H
ATOM    549  C  LVAL X  37       4.838   3.514   2.028  0.00  0.00           C
ATOM    550  O  LVAL X  37       4.895   2.777   1.044  0.00  0.00           O
ATOM    551  N  LTHR X  38       4.380   3.095   3.213  0.00  0.00           N
ATOM    552  H  LTHR X  38       4.358   3.766   3.977  0.00  0.00           H
ATOM    553  CA LTHR X  38       3.819   1.754   3.513  0.00  0.00           C
ATOM    554  HA LTHR X  38       3.283   1.391   2.636  0.00  0.00           H
ATOM    555  CB LTHR X  38       4.967   0.758   3.781  0.00  0.00           C
ATOM    556  HB LTHR X  38       5.681   0.819   2.959  0.00  0.00           H
ATOM    557  CG2LTHR X  38       5.713   1.028   5.090  0.00  0.00           C
ATOM    558 HG21LTHR X  38       5.049   0.895   5.944  0.00  0.00           H
ATOM    559 HG22LTHR X  38       6.541   0.325   5.171  0.00  0.00           H
ATOM    560 HG23LTHR X  38       6.112   2.042   5.090  0.00  0.00           H
ATOM    561  OG1LTHR X  38       4.497  -0.569   3.849  0.00  0.00           O
ATOM    562  HG1LTHR X  38       4.510  -0.939   2.943  0.00  0.00           H
ATOM    563  C  LTHR X  38       2.789   1.836   4.666  0.00  0.00           C
ATOM    564  O  LTHR X  38       2.452   2.937   5.108  0.00  0.00           O
ATOM    565  N  LALA X  39       2.246   0.719   5.163  0.00  0.00           N
ATOM    566  H  LALA X  39       2.568  -0.162   4.778  0.00  0.00           H
ATOM    567  CA LALA X  39       1.236   0.697   6.234  0.00  0.00           C
ATOM    568  HA LALA X  39       0.630   1.599   6.143  0.00  0.00           H
ATOM    569  CB LALA X  39       0.289  -0.490   6.022  0.00  0.00           C
ATOM    570  HB1LALA X  39       0.840  -1.428   6.070  0.00  0.00           H
ATOM    571  HB2LALA X  39      -0.483  -0.481   6.790  0.00  0.00           H
ATOM    572  HB3LALA X  39      -0.197  -0.407   5.050  0.00  0.00           H
ATOM    573  C  LALA X  39       1.833   0.692   7.660  0.00  0.00           C
ATOM    574  O  LALA X  39       2.836   0.028   7.938  0.00  0.00           O
ATOM    575  N  LALA X  40       1.168   1.363   8.611  0.00  0.00           N
ATOM    576  H  LALA X  40       0.285   1.790   8.368  0.00  0.00           H
ATOM    577  CA LALA X  40       1.598   1.421  10.016  0.00  0.00           C
ATOM    578  HA LALA X  40       2.624   1.786  10.045  0.00  0.00           H
ATOM    579  CB LALA X  40       0.715   2.414  10.782  0.00  0.00           C
ATOM    580  HB1LALA X  40      -0.314   2.061  10.808  0.00  0.00           H
ATOM    581  HB2LALA X  40       1.074   2.507  11.807  0.00  0.00           H
ATOM    582  HB3LALA X  40       0.747   3.392  10.311  0.00  0.00           H
ATOM    583  C  LALA X  40       1.593   0.048  10.715  0.00  0.00           C
ATOM    584  O  LALA X  40       2.425  -0.190  11.598  0.00  0.00           O
ATOM    585  N  LHID X  41       0.705  -0.865  10.304  0.00  0.00           N
ATOM    586  H  LHID X  41      -0.047  -0.548   9.692  0.00  0.00           H
ATOM    587  CA LHID X  41       0.666  -2.237  10.816  0.00  0.00           C
ATOM    588  HA LHID X  41       0.762  -2.184  11.902  0.00  0.00           H
ATOM    589  CB HHID X  41      -0.688  -2.895  10.509  0.00  0.00           C
ATOM    590  HB2HHID X  41      -0.745  -3.788  11.142  0.00  0.00           H
ATOM    591  HB3HHID X  41      -1.455  -2.201  10.846  0.00  0.00           H
ATOM    592  CG HHID X  41      -0.963  -3.314   9.099  0.00  0.00           C
ATOM    593  ND1HHID X  41      -1.733  -2.587   8.209  0.00  0.00           N
ATOM    594  HD1HHID X  41      -2.339  -1.670   8.330  0.00  0.00           H
ATOM    595  CE1HHID X  41      -1.802  -3.272   7.065  0.00  0.00           C
ATOM    596  HE1HHID X  41      -2.331  -2.967   6.178  0.00  0.00           H
ATOM    597  NE2HHID X  41      -1.124  -4.411   7.173  0.00  0.00           N
ATOM    598  CD2HHID X  41      -0.576  -4.455   8.433  0.00  0.00           C
ATOM    599  HD2HHID X  41       0.028  -5.289   8.759  0.00  0.00           H
ATOM    600  C  LHID X  41       1.808  -3.141  10.313  0.00  0.00           C
ATOM    601  O  LHID X  41       2.065  -4.172  10.934  0.00  0.00           O
ATOM    602  N  LCYX X  42       2.504  -2.804   9.219  0.00  0.00           N
ATOM    603  H  LCYX X  42       2.257  -1.965   8.708  0.00  0.00           H
ATOM    604  CA LCYX X  42       3.716  -3.527   8.816  0.00  0.00           C
ATOM    605  HA LCYX X  42       3.509  -4.599   8.784  0.00  0.00           H
ATOM    606  CB LCYX X  42       4.134  -3.070   7.409  0.00  0.00           C
ATOM    607  HB2LCYX X  42       4.292  -1.991   7.409  0.00  0.00           H
ATOM    608  HB3LCYX X  42       5.080  -3.541   7.140  0.00  0.00           H
ATOM    609  SG LCYX X  42       2.922  -3.454   6.122  0.00  0.00           S
ATOM    610  C  LCYX X  42       4.821  -3.284   9.857  0.00  0.00           C
ATOM    611  O  LCYX X  42       5.303  -4.206  10.516  0.00  0.00           O
ATOM    612  N  LVAL X  43       5.137  -2.006  10.087  0.00  0.00           N
ATOM    613  H  LVAL X  43       4.655  -1.309   9.534  0.00  0.00           H
ATOM    614  CA LVAL X  43       6.121  -1.512  11.069  0.00  0.00           C
ATOM    615  HA LVAL X  43       6.954  -2.215  11.083  0.00  0.00           H
ATOM    616  CB LVAL X  43       6.690  -0.151  10.621  0.00  0.00           C
ATOM    617  HB LVAL X  43       7.379   0.197  11.388  0.00  0.00           H
ATOM    618  CG1LVAL X  43       7.479  -0.271   9.314  0.00  0.00           C
ATOM    619 HG11LVAL X  43       6.838  -0.618   8.503  0.00  0.00           H
ATOM    620 HG12LVAL X  43       7.897   0.698   9.043  0.00  0.00           H
ATOM    621 HG13LVAL X  43       8.297  -0.974   9.448  0.00  0.00           H
ATOM    622  CG2LVAL X  43       5.606   0.913  10.420  0.00  0.00           C
ATOM    623 HG21LVAL X  43       4.963   0.964  11.293  0.00  0.00           H
ATOM    624 HG22LVAL X  43       6.079   1.885  10.286  0.00  0.00           H
ATOM    625 HG23LVAL X  43       5.000   0.689   9.542  0.00  0.00           H
ATOM    626  C  LVAL X  43       5.590  -1.478  12.517  0.00  0.00           C
ATOM    627  O  LVAL X  43       5.958  -0.617  13.322  0.00  0.00           O
ATOM    628  N  LGLU X  44       4.679  -2.381  12.879  0.00  0.00           N
ATOM    629  H  LGLU X  44       4.417  -3.081  12.195  0.00  0.00           H
ATOM    630  CA LGLU X  44       4.292  -2.608  14.278  0.00  0.00           C
ATOM    631  HA LGLU X  44       4.204  -1.638  14.767  0.00  0.00           H
ATOM    632  CB LGLU X  44       2.929  -3.316  14.350  0.00  0.00           C
ATOM    633  HB2LGLU X  44       2.429  -3.278  13.383  0.00  0.00           H
ATOM    634  HB3LGLU X  44       3.072  -4.361  14.627  0.00  0.00           H
ATOM    635  CG LGLU X  44       2.032  -2.614  15.371  0.00  0.00           C
ATOM    636  HG2LGLU X  44       2.595  -2.430  16.288  0.00  0.00           H
ATOM    637  HG3LGLU X  44       1.737  -1.648  14.959  0.00  0.00           H
ATOM    638  CD LGLU X  44       0.789  -3.440  15.703  0.00  0.00           C
ATOM    639  OE1LGLU X  44       0.915  -4.567  16.243  0.00  0.00           O
ATOM    640  OE2LGLU X  44      -0.336  -2.962  15.439  0.00  0.00           O
ATOM    641  C  LGLU X  44       5.375  -3.410  15.022  0.00  0.00           C
ATOM    642  O  LGLU X  44       6.147  -4.133  14.388  0.00  0.00           O
ATOM    643  N  LLYS X  45       5.442  -3.323  16.360  0.00  0.00           N
ATOM    644  H  LLYS X  45       4.698  -2.841  16.846  0.00  0.00           H
ATOM    645  CA LLYS X  45       6.459  -4.042  17.158  0.00  0.00           C
ATOM    646  HA LLYS X  45       7.435  -3.674  16.851  0.00  0.00           H
ATOM    647  CB LLYS X  45       6.304  -3.790  18.669  0.00  0.00           C
ATOM    648  HB2LLYS X  45       5.454  -4.365  19.039  0.00  0.00           H
ATOM    649  HB3LLYS X  45       7.197  -4.177  19.164  0.00  0.00           H
ATOM    650  CG LLYS X  45       6.104  -2.324  19.085  0.00  0.00           C
ATOM    651  HG2LLYS X  45       6.889  -1.703  18.656  0.00  0.00           H
ATOM    652  HG3LLYS X  45       5.134  -1.977  18.725  0.00  0.00           H
ATOM    653  CD LLYS X  45       6.143  -2.227  20.618  0.00  0.00           C
ATOM    654  HD2LLYS X  45       5.518  -3.018  21.037  0.00  0.00           H
ATOM    655  HD3LLYS X  45       7.162  -2.395  20.970  0.00  0.00           H
ATOM    656  CE LLYS X  45       5.614  -0.895  21.162  0.00  0.00           C
ATOM    657  HE2LLYS X  45       4.580  -0.763  20.829  0.00  0.00           H
ATOM    658  HE3LLYS X  45       5.596  -0.961  22.254  0.00  0.00           H
ATOM    659  NZ LLYS X  45       6.438   0.269  20.754  0.00  0.00           N
ATOM    660  HZ1LLYS X  45       6.271   0.522  19.779  0.00  0.00           H
ATOM    661  HZ2LLYS X  45       6.206   1.062  21.352  0.00  0.00           H
ATOM    662  HZ3LLYS X  45       7.419   0.081  20.876  0.00  0.00           H
ATOM    663  C  LLYS X  45       6.379  -5.559  16.889  0.00  0.00           C
ATOM    664  O  LLYS X  45       5.258  -6.081  16.881  0.00  0.00           O
ATOM    665  N  LPRO X  46       7.511  -6.268  16.700  0.00  0.00           N
ATOM    666  CD LPRO X  46       7.474  -7.682  16.347  0.00  0.00           C
ATOM    667  HD2LPRO X  46       6.852  -7.859  15.468  0.00  0.00           H
ATOM    668  HD3LPRO X  46       7.095  -8.260  17.192  0.00  0.00           H
ATOM    669  CG LPRO X  46       8.917  -8.080  16.065  0.00  0.00           C
ATOM    670  HG2LPRO X  46       9.166  -7.875  15.024  0.00  0.00           H
ATOM    671  HG3LPRO X  46       9.093  -9.126  16.299  0.00  0.00           H
ATOM    672  CB LPRO X  46       9.696  -7.142  16.986  0.00  0.00           C
ATOM    673  HB2LPRO X  46      10.733  -7.037  16.665  0.00  0.00           H
ATOM    674  HB3LPRO X  46       9.655  -7.518  18.010  0.00  0.00           H
ATOM    675  CA LPRO X  46       8.908  -5.830  16.886  0.00  0.00           C
ATOM    676  HA LPRO X  46       9.014  -5.283  17.823  0.00  0.00           H
ATOM    677  C  LPRO X  46       9.491  -4.966  15.750  0.00  0.00           C
ATOM    678  O  LPRO X  46      10.507  -4.297  15.936  0.00  0.00           O
ATOM    679  N  LLEU X  47       8.853  -4.946  14.580  0.00  0.00           N
ATOM    680  H  LLEU X  47       7.963  -5.423  14.520  0.00  0.00           H
ATOM    681  CA LLEU X  47       9.350  -4.342  13.336  0.00  0.00           C
ATOM    682  HA LLEU X  47      10.412  -4.577  13.257  0.00  0.00           H
ATOM    683  CB LLEU X  47       8.636  -4.999  12.137  0.00  0.00           C
ATOM    684  HB2LLEU X  47       7.599  -4.660  12.117  0.00  0.00           H
ATOM    685  HB3LLEU X  47       9.119  -4.652  11.226  0.00  0.00           H
ATOM    686  CG LLEU X  47       8.648  -6.538  12.118  0.00  0.00           C
ATOM    687  HG LLEU X  47       8.094  -6.919  12.976  0.00  0.00           H
ATOM    688  CD1LLEU X  47       7.963  -7.043  10.852  0.00  0.00           C
ATOM    689 HD11LLEU X  47       8.480  -6.677   9.965  0.00  0.00           H
ATOM    690 HD12LLEU X  47       7.971  -8.131  10.851  0.00  0.00           H
ATOM    691 HD13LLEU X  47       6.928  -6.700  10.829  0.00  0.00           H
ATOM    692  CD2LLEU X  47      10.071  -7.100  12.160  0.00  0.00           C
ATOM    693 HD21LLEU X  47      10.554  -6.852  13.104  0.00  0.00           H
ATOM    694 HD22LLEU X  47      10.037  -8.186  12.073  0.00  0.00           H
ATOM    695 HD23LLEU X  47      10.656  -6.688  11.338  0.00  0.00           H
ATOM    696  C  LLEU X  47       9.266  -2.802  13.285  0.00  0.00           C
ATOM    697  O  LLEU X  47       9.358  -2.208  12.212  0.00  0.00           O
ATOM    698  N  LASN X  48       9.110  -2.134  14.430  0.00  0.00           N
ATOM    699  H  LASN X  48       9.078  -2.676  15.282  0.00  0.00           H
ATOM    700  CA LASN X  48       9.163  -0.673  14.526  0.00  0.00           C
ATOM    701  HA LASN X  48       8.577  -0.250  13.707  0.00  0.00           H
ATOM    702  CB LASN X  48       8.521  -0.238  15.859  0.00  0.00           C
ATOM    703  HB2LASN X  48       8.404   0.845  15.858  0.00  0.00           H
ATOM    704  HB3LASN X  48       7.531  -0.685  15.950  0.00  0.00           H
ATOM    705  CG LASN X  48       9.366  -0.653  17.050  0.00  0.00           C
ATOM    706  OD1LASN X  48       9.319  -1.780  17.508  0.00  0.00           O
ATOM    707  ND2LASN X  48      10.194   0.222  17.564  0.00  0.00           N
ATOM    708 HD21LASN X  48      11.061  -0.110  17.964  0.00  0.00           H
ATOM    709 HD22LASN X  48      10.195   1.167  17.191  0.00  0.00           H
ATOM    710  C  LASN X  48      10.602  -0.123  14.388  0.00  0.00           C
ATOM    711  O  LASN X  48      10.775   1.038  14.019  0.00  0.00           O
ATOM    712  N  LASN X  49      11.631  -0.918  14.716  0.00  0.00           N
ATOM    713  H  LASN X  49      11.435  -1.874  14.979  0.00  0.00           H
ATOM    714  CA LASN X  49      13.035  -0.504  14.598  0.00  0.00           C
ATOM    715  HA LASN X  49      13.099   0.536  14.912  0.00  0.00           H
ATOM    716  CB LASN X  49      13.919  -1.309  15.575  0.00  0.00           C
ATOM    717  HB2LASN X  49      13.818  -2.372  15.363  0.00  0.00           H
ATOM    718  HB3LASN X  49      14.961  -1.035  15.417  0.00  0.00           H
ATOM    719  CG LASN X  49      13.606  -1.068  17.046  0.00  0.00           C
ATOM    720  OD1LASN X  49      13.056  -0.054  17.454  0.00  0.00           O
ATOM    721  ND2LASN X  49      13.937  -1.988  17.916  0.00  0.00           N
ATOM    722 HD21LASN X  49      13.730  -1.812  18.889  0.00  0.00           H
ATOM    723 HD22LASN X  49      14.426  -2.831  17.626  0.00  0.00           H
ATOM    724  C  LASN X  49      13.506  -0.628  13.125  0.00  0.00           C
ATOM    725  O  LASN X  49      13.359  -1.711  12.552  0.00  0.00           O
ATOM    726  N  LPRO X  50      14.083   0.419  12.495  0.00  0.00           N
ATOM    727  CD LPRO X  50      14.344   1.737  13.058  0.00  0.00           C
ATOM    728  HD2LPRO X  50      15.298   1.714  13.583  0.00  0.00           H
ATOM    729  HD3LPRO X  50      13.553   2.077  13.725  0.00  0.00           H
ATOM    730  CG LPRO X  50      14.424   2.697  11.879  0.00  0.00           C
ATOM    731  HG2LPRO X  50      15.092   3.531  12.090  0.00  0.00           H
ATOM    732  HG3LPRO X  50      13.425   3.056  11.640  0.00  0.00           H
ATOM    733  CB LPRO X  50      14.939   1.816  10.748  0.00  0.00           C
ATOM    734  HB2LPRO X  50      16.026   1.774  10.788  0.00  0.00           H
ATOM    735  HB3LPRO X  50      14.621   2.187   9.776  0.00  0.00           H
ATOM    736  CA LPRO X  50      14.349   0.435  11.049  0.00  0.00           C
ATOM    737  HA LPRO X  50      13.399   0.337  10.524  0.00  0.00           H
ATOM    738  C  LPRO X  50      15.293  -0.665  10.543  0.00  0.00           C
ATOM    739  O  LPRO X  50      15.071  -1.202   9.460  0.00  0.00           O
ATOM    740  N  LTRP X  51      16.310  -1.040  11.329  0.00  0.00           N
ATOM    741  H  LTRP X  51      16.445  -0.540  12.194  0.00  0.00           H
ATOM    742  CA LTRP X  51      17.366  -1.980  10.916  0.00  0.00           C
ATOM    743  HA LTRP X  51      17.873  -1.555  10.050  0.00  0.00           H
ATOM    744  CB LTRP X  51      18.409  -2.097  12.037  0.00  0.00           C
ATOM    745  HB2LTRP X  51      19.311  -2.534  11.607  0.00  0.00           H
ATOM    746  HB3LTRP X  51      18.679  -1.098  12.384  0.00  0.00           H
ATOM    747  CG LTRP X  51      18.015  -2.944  13.212  0.00  0.00           C
ATOM    748  CD1LTRP X  51      17.461  -2.491  14.358  0.00  0.00           C
ATOM    749  HD1LTRP X  51      17.243  -1.452  14.569  0.00  0.00           H
ATOM    750  NE1LTRP X  51      17.208  -3.555  15.201  0.00  0.00           N
ATOM    751  HE1LTRP X  51      16.718  -3.479  16.091  0.00  0.00           H
ATOM    752  CE2LTRP X  51      17.581  -4.752  14.636  0.00  0.00           C
ATOM    753  CZ2LTRP X  51      17.523  -6.077  15.088  0.00  0.00           C
ATOM    754  HZ2LTRP X  51      17.121  -6.299  16.065  0.00  0.00           H
ATOM    755  CH2LTRP X  51      17.957  -7.107  14.239  0.00  0.00           C
ATOM    756  HH2LTRP X  51      17.890  -8.136  14.555  0.00  0.00           H
ATOM    757  CZ3LTRP X  51      18.468  -6.797  12.967  0.00  0.00           C
ATOM    758  HZ3LTRP X  51      18.799  -7.593  12.312  0.00  0.00           H
ATOM    759  CE3LTRP X  51      18.545  -5.458  12.536  0.00  0.00           C
ATOM    760  HE3LTRP X  51      18.947  -5.233  11.558  0.00  0.00           H
ATOM    761  CD2LTRP X  51      18.093  -4.398  13.354  0.00  0.00           C
ATOM    762  C  LTRP X  51      16.851  -3.371  10.500  0.00  0.00           C
ATOM    763  O  LTRP X  51      17.521  -4.062   9.730  0.00  0.00           O
ATOM    764  N  LHID X  52      15.662  -3.779  10.963  0.00  0.00           N
ATOM    765  H  LHID X  52      15.155  -3.164  11.584  0.00  0.00           H
ATOM    766  CA LHID X  52      15.012  -5.026  10.543  0.00  0.00           C
ATOM    767  HA LHID X  52      15.670  -5.864  10.775  0.00  0.00           H
ATOM    768  CB LHID X  52      13.691  -5.203  11.312  0.00  0.00           C
ATOM    769  HB2LHID X  52      13.083  -4.302  11.204  0.00  0.00           H
ATOM    770  HB3LHID X  52      13.135  -6.027  10.862  0.00  0.00           H
ATOM    771  CG LHID X  52      13.859  -5.522  12.775  0.00  0.00           C
ATOM    772  ND1LHID X  52      14.447  -6.656  13.277  0.00  0.00           N
ATOM    773  HD1LHID X  52      14.853  -7.406  12.719  0.00  0.00           H
ATOM    774  CE1LHID X  52      14.382  -6.601  14.617  0.00  0.00           C
ATOM    775  HE1LHID X  52      14.758  -7.368  15.281  0.00  0.00           H
ATOM    776  NE2LHID X  52      13.799  -5.457  15.022  0.00  0.00           N
ATOM    777  CD2LHID X  52      13.453  -4.772  13.846  0.00  0.00           C
ATOM    778  HD2LHID X  52      12.930  -3.830  13.788  0.00  0.00           H
ATOM    779  C  LHID X  52      14.721  -5.073   9.033  0.00  0.00           C
ATOM    780  O  LHID X  52      14.745  -6.155   8.444  0.00  0.00           O
ATOM    781  N  LTRP X  53      14.437  -3.920   8.421  0.00  0.00           N
ATOM    782  H  LTRP X  53      14.533  -3.059   8.948  0.00  0.00           H
ATOM    783  CA LTRP X  53      13.909  -3.799   7.063  0.00  0.00           C
ATOM    784  HA LTRP X  53      13.370  -4.711   6.812  0.00  0.00           H
ATOM    785  CB LTRP X  53      12.911  -2.639   7.023  0.00  0.00           C
ATOM    786  HB2LTRP X  53      13.412  -1.724   7.339  0.00  0.00           H
ATOM    787  HB3LTRP X  53      12.586  -2.496   5.991  0.00  0.00           H
ATOM    788  CG LTRP X  53      11.689  -2.833   7.857  0.00  0.00           C
ATOM    789  CD1LTRP X  53      11.521  -2.397   9.125  0.00  0.00           C
ATOM    790  HD1LTRP X  53      12.259  -1.846   9.696  0.00  0.00           H
ATOM    791  NE1LTRP X  53      10.271  -2.772   9.574  0.00  0.00           N
ATOM    792  HE1LTRP X  53       9.922  -2.542  10.503  0.00  0.00           H
ATOM    793  CE2LTRP X  53       9.567  -3.464   8.610  0.00  0.00           C
ATOM    794  CZ2LTRP X  53       8.281  -4.021   8.570  0.00  0.00           C
ATOM    795  HZ2LTRP X  53       7.633  -3.953   9.429  0.00  0.00           H
ATOM    796  CH2LTRP X  53       7.854  -4.677   7.404  0.00  0.00           C
ATOM    797  HH2LTRP X  53       6.867  -5.116   7.358  0.00  0.00           H
ATOM    798  CZ3LTRP X  53       8.717  -4.772   6.297  0.00  0.00           C
ATOM    799  HZ3LTRP X  53       8.388  -5.276   5.398  0.00  0.00           H
ATOM    800  CE3LTRP X  53      10.010  -4.216   6.350  0.00  0.00           C
ATOM    801  HE3LTRP X  53      10.668  -4.303   5.498  0.00  0.00           H
ATOM    802  CD2LTRP X  53      10.463  -3.540   7.503  0.00  0.00           C
ATOM    803  C  LTRP X  53      14.990  -3.568   6.008  0.00  0.00           C
ATOM    804  O  LTRP X  53      15.916  -2.782   6.213  0.00  0.00           O
ATOM    805  N  LTHR X  54      14.794  -4.158   4.829  0.00  0.00           N
ATOM    806  H  LTHR X  54      14.011  -4.796   4.737  0.00  0.00           H
ATOM    807  CA LTHR X  54      15.458  -3.755   3.579  0.00  0.00           C
ATOM    808  HA LTHR X  54      15.804  -2.732   3.707  0.00  0.00           H
ATOM    809  CB LTHR X  54      16.689  -4.614   3.227  0.00  0.00           C
ATOM    810  HB LTHR X  54      17.102  -4.251   2.285  0.00  0.00           H
ATOM    811  CG2LTHR X  54      17.788  -4.544   4.285  0.00  0.00           C
ATOM    812 HG21LTHR X  54      17.425  -4.922   5.238  0.00  0.00           H
ATOM    813 HG22LTHR X  54      18.646  -5.134   3.975  0.00  0.00           H
ATOM    814 HG23LTHR X  54      18.107  -3.512   4.411  0.00  0.00           H
ATOM    815  OG1LTHR X  54      16.356  -5.974   3.066  0.00  0.00           O
ATOM    816  HG1LTHR X  54      17.077  -6.368   2.542  0.00  0.00           H
ATOM    817  C  LTHR X  54      14.446  -3.736   2.430  0.00  0.00           C
ATOM    818  O  LTHR X  54      13.418  -4.411   2.501  0.00  0.00           O
ATOM    819  N  LALA X  55      14.701  -2.928   1.400  0.00  0.00           N
ATOM    820  H  LALA X  55      15.560  -2.388   1.419  0.00  0.00           H
ATOM    821  CA LALA X  55      13.766  -2.662   0.305  0.00  0.00           C
ATOM    822  HA LALA X  55      12.881  -3.284   0.434  0.00  0.00           H
ATOM    823  CB LALA X  55      13.316  -1.199   0.394  0.00  0.00           C
ATOM    824  HB1LALA X  55      14.171  -0.538   0.245  0.00  0.00           H
ATOM    825  HB2LALA X  55      12.569  -0.996  -0.375  0.00  0.00           H
ATOM    826  HB3LALA X  55      12.876  -1.004   1.373  0.00  0.00           H
ATOM    827  C  LALA X  55      14.364  -2.990  -1.074  0.00  0.00           C
ATOM    828  O  LALA X  55      15.544  -2.724  -1.323  0.00  0.00           O
ATOM    829  N  LPHE X  56      13.533  -3.518  -1.979  0.00  0.00           N
ATOM    830  H  LPHE X  56      12.596  -3.760  -1.670  0.00  0.00           H
ATOM    831  CA LPHE X  56      13.925  -3.922  -3.335  0.00  0.00           C
ATOM    832  HA LPHE X  56      14.970  -3.652  -3.502  0.00  0.00           H
ATOM    833  CB LPHE X  56      13.832  -5.444  -3.468  0.00  0.00           C
ATOM    834  HB2LPHE X  56      12.830  -5.772  -3.193  0.00  0.00           H
ATOM    835  HB3LPHE X  56      13.986  -5.705  -4.516  0.00  0.00           H
ATOM    836  CG LPHE X  56      14.846  -6.198  -2.632  0.00  0.00           C
ATOM    837  CD1LPHE X  56      14.569  -6.519  -1.289  0.00  0.00           C
ATOM    838  HD1LPHE X  56      13.625  -6.234  -0.844  0.00  0.00           H
ATOM    839  CE1LPHE X  56      15.519  -7.217  -0.522  0.00  0.00           C
ATOM    840  HE1LPHE X  56      15.312  -7.452   0.512  0.00  0.00           H
ATOM    841  CZ LPHE X  56      16.728  -7.630  -1.106  0.00  0.00           C
ATOM    842  HZ LPHE X  56      17.448  -8.188  -0.523  0.00  0.00           H
ATOM    843  CE2LPHE X  56      17.003  -7.311  -2.447  0.00  0.00           C
ATOM    844  HE2LPHE X  56      17.934  -7.622  -2.895  0.00  0.00           H
ATOM    845  CD2LPHE X  56      16.073  -6.581  -3.205  0.00  0.00           C
ATOM    846  HD2LPHE X  56      16.302  -6.327  -4.230  0.00  0.00           H
ATOM    847  C  LPHE X  56      13.090  -3.223  -4.416  0.00  0.00           C
ATOM    848  O  LPHE X  56      11.870  -3.405  -4.501  0.00  0.00           O
ATOM    849  N  LALA X  57      13.777  -2.464  -5.272  0.00  0.00           N
ATOM    850  H  LALA X  57      14.788  -2.460  -5.171  0.00  0.00           H
ATOM    851  CA LALA X  57      13.226  -1.644  -6.352  0.00  0.00           C
ATOM    852  HA LALA X  57      12.137  -1.666  -6.301  0.00  0.00           H
ATOM    853  CB LALA X  57      13.683  -0.196  -6.128  0.00  0.00           C
ATOM    854  HB1LALA X  57      14.770  -0.129  -6.204  0.00  0.00           H
ATOM    855  HB2LALA X  57      13.233   0.451  -6.880  0.00  0.00           H
ATOM    856  HB3LALA X  57      13.373   0.147  -5.141  0.00  0.00           H
ATOM    857  C  LALA X  57      13.632  -2.152  -7.751  0.00  0.00           C
ATOM    858  O  LALA X  57      14.715  -2.726  -7.934  0.00  0.00           O
ATOM    859  N  LGLY X  58      12.781  -1.908  -8.753  0.00  0.00           N
ATOM    860  H  LGLY X  58      11.938  -1.381  -8.525  0.00  0.00           H
ATOM    861  CA LGLY X  58      13.028  -2.207 -10.173  0.00  0.00           C
ATOM    862  HA2LGLY X  58      12.214  -1.778 -10.758  0.00  0.00           H
ATOM    863  HA3LGLY X  58      13.956  -1.729 -10.484  0.00  0.00           H
ATOM    864  C  LGLY X  58      13.124  -3.695 -10.528  0.00  0.00           C
ATOM    865  O  LGLY X  58      13.669  -4.038 -11.583  0.00  0.00           O
ATOM    866  N  LILE X  59      12.645  -4.580  -9.649  0.00  0.00           N
ATOM    867  H  LILE X  59      12.196  -4.202  -8.820  0.00  0.00           H
ATOM    868  CA LILE X  59      12.726  -6.045  -9.757  0.00  0.00           C
ATOM    869  HA LILE X  59      12.968  -6.321 -10.783  0.00  0.00           H
ATOM    870  CB LILE X  59      13.850  -6.597  -8.843  0.00  0.00           C
ATOM    871  HB LILE X  59      13.710  -6.190  -7.839  0.00  0.00           H
ATOM    872  CG2LILE X  59      13.791  -8.134  -8.739  0.00  0.00           C
ATOM    873 HG21LILE X  59      13.896  -8.588  -9.724  0.00  0.00           H
ATOM    874 HG22LILE X  59      14.584  -8.503  -8.089  0.00  0.00           H
ATOM    875 HG23LILE X  59      12.853  -8.452  -8.286  0.00  0.00           H
ATOM    876  CG1LILE X  59      15.229  -6.134  -9.373  0.00  0.00           C
ATOM    877 HG12LILE X  59      15.387  -6.533 -10.376  0.00  0.00           H
ATOM    878 HG13LILE X  59      15.241  -5.048  -9.438  0.00  0.00           H
ATOM    879  CD1LILE X  59      16.416  -6.528  -8.492  0.00  0.00           C
ATOM    880 HD11LILE X  59      16.592  -7.602  -8.548  0.00  0.00           H
ATOM    881 HD12LILE X  59      17.312  -6.016  -8.844  0.00  0.00           H
ATOM    882 HD13LILE X  59      16.224  -6.238  -7.458  0.00  0.00           H
ATOM    883  C  LILE X  59      11.354  -6.640  -9.431  0.00  0.00           C
ATOM    884  O  LILE X  59      10.821  -6.420  -8.344  0.00  0.00           O
ATOM    885  N  LLEU X  60      10.781  -7.394 -10.370  0.00  0.00           N
ATOM    886  H  LLEU X  60      11.301  -7.584 -11.218  0.00  0.00           H
ATOM    887  CA LLEU X  60       9.424  -7.948 -10.267  0.00  0.00           C
ATOM    888  HA LLEU X  60       8.785  -7.236  -9.742  0.00  0.00           H
ATOM    889  CB LLEU X  60       8.859  -8.164 -11.685  0.00  0.00           C
ATOM    890  HB2LLEU X  60       9.422  -8.972 -12.154  0.00  0.00           H
ATOM    891  HB3LLEU X  60       7.821  -8.491 -11.605  0.00  0.00           H
ATOM    892  CG LLEU X  60       8.919  -6.936 -12.613  0.00  0.00           C
ATOM    893  HG LLEU X  60       9.943  -6.573 -12.677  0.00  0.00           H
ATOM    894  CD1LLEU X  60       8.487  -7.337 -14.017  0.00  0.00           C
ATOM    895 HD11LLEU X  60       7.442  -7.643 -14.017  0.00  0.00           H
ATOM    896 HD12LLEU X  60       8.626  -6.493 -14.683  0.00  0.00           H
ATOM    897 HD13LLEU X  60       9.100  -8.161 -14.377  0.00  0.00           H
ATOM    898  CD2LLEU X  60       8.020  -5.790 -12.150  0.00  0.00           C
ATOM    899 HD21LLEU X  60       8.311  -5.458 -11.154  0.00  0.00           H
ATOM    900 HD22LLEU X  60       8.124  -4.950 -12.835  0.00  0.00           H
ATOM    901 HD23LLEU X  60       6.980  -6.116 -12.139  0.00  0.00           H
ATOM    902  C  LLEU X  60       9.375  -9.268  -9.480  0.00  0.00           C
ATOM    903  O  LLEU X  60       8.296  -9.708  -9.084  0.00  0.00           O
ATOM    904  N  LARG X  61      10.525  -9.924  -9.282  0.00  0.00           N
ATOM    905  H  LARG X  61      11.364  -9.499  -9.653  0.00  0.00           H
ATOM    906  CA LARG X  61      10.620 -11.308  -8.798  0.00  0.00           C
ATOM    907  HA LARG X  61       9.619 -11.690  -8.597  0.00  0.00           H
ATOM    908  CB LARG X  61      11.236 -12.180  -9.895  0.00  0.00           C
ATOM    909  HB2LARG X  61      12.164 -11.726 -10.243  0.00  0.00           H
ATOM    910  HB3LARG X  61      11.469 -13.154  -9.471  0.00  0.00           H
ATOM    911  CG LARG X  61      10.281 -12.355 -11.081  0.00  0.00           C
ATOM    912  HG2LARG X  61       9.291 -12.627 -10.719  0.00  0.00           H
ATOM    913  HG3LARG X  61      10.200 -11.410 -11.619  0.00  0.00           H
ATOM    914  CD LARG X  61      10.785 -13.428 -12.047  0.00  0.00           C
ATOM    915  HD2LARG X  61      10.179 -13.377 -12.952  0.00  0.00           H
ATOM    916  HD3LARG X  61      11.824 -13.215 -12.310  0.00  0.00           H
ATOM    917  NE LARG X  61      10.678 -14.787 -11.484  0.00  0.00           N
ATOM    918  HE LARG X  61      10.388 -14.896 -10.510  0.00  0.00           H
ATOM    919  CZ LARG X  61      10.930 -15.913 -12.120  0.00  0.00           C
ATOM    920  NH1LARG X  61      11.443 -15.933 -13.317  0.00  0.00           N
ATOM    921 HH11LARG X  61      11.678 -15.079 -13.794  0.00  0.00           H
ATOM    922 HH12LARG X  61      11.680 -16.832 -13.725  0.00  0.00           H
ATOM    923  NH2LARG X  61      10.666 -17.046 -11.552  0.00  0.00           N
ATOM    924 HH21LARG X  61      10.144 -17.024 -10.674  0.00  0.00           H
ATOM    925 HH22LARG X  61      10.757 -17.923 -12.046  0.00  0.00           H
ATOM    926  C  LARG X  61      11.413 -11.455  -7.505  0.00  0.00           C
ATOM    927  O  LARG X  61      12.581 -11.080  -7.442  0.00  0.00           O
ATOM    928  N  LGLN X  62      10.801 -12.107  -6.521  0.00  0.00           N
ATOM    929  H  LGLN X  62       9.865 -12.450  -6.712  0.00  0.00           H
ATOM    930  CA LGLN X  62      11.382 -12.445  -5.219  0.00  0.00           C
ATOM    931  HA LGLN X  62      11.636 -11.529  -4.685  0.00  0.00           H
ATOM    932  CB LGLN X  62      10.327 -13.222  -4.412  0.00  0.00           C
ATOM    933  HB2LGLN X  62      10.005 -14.082  -4.992  0.00  0.00           H
ATOM    934  HB3LGLN X  62      10.782 -13.607  -3.501  0.00  0.00           H
ATOM    935  CG LGLN X  62       9.082 -12.388  -4.049  0.00  0.00           C
ATOM    936  HG2LGLN X  62       8.632 -11.980  -4.952  0.00  0.00           H
ATOM    937  HG3LGLN X  62       8.345 -13.036  -3.575  0.00  0.00           H
ATOM    938  CD LGLN X  62       9.399 -11.255  -3.082  0.00  0.00           C
ATOM    939  OE1LGLN X  62      10.338 -11.339  -2.305  0.00  0.00           O
ATOM    940  NE2LGLN X  62       8.637 -10.187  -3.094  0.00  0.00           N
ATOM    941 HE21LGLN X  62       8.872  -9.417  -2.472  0.00  0.00           H
ATOM    942 HE22LGLN X  62       7.861 -10.095  -3.726  0.00  0.00           H
ATOM    943  C  LGLN X  62      12.672 -13.269  -5.355  0.00  0.00           C
ATOM    944  O  LGLN X  62      13.641 -13.028  -4.631  0.00  0.00           O
ATOM    945  N  LSER X  63      12.742 -14.170  -6.344  0.00  0.00           N
ATOM    946  H  LSER X  63      11.918 -14.330  -6.913  0.00  0.00           H
ATOM    947  CA LSER X  63      13.946 -14.966  -6.633  0.00  0.00           C
ATOM    948  HA LSER X  63      14.289 -15.395  -5.691  0.00  0.00           H
ATOM    949  CB LSER X  63      13.594 -16.139  -7.555  0.00  0.00           C
ATOM    950  HB2LSER X  63      14.476 -16.770  -7.673  0.00  0.00           H
ATOM    951  HB3LSER X  63      12.806 -16.737  -7.095  0.00  0.00           H
ATOM    952  OG LSER X  63      13.165 -15.700  -8.833  0.00  0.00           O
ATOM    953  HG LSER X  63      12.186 -15.529  -8.773  0.00  0.00           H
ATOM    954  C  LSER X  63      15.135 -14.162  -7.197  0.00  0.00           C
ATOM    955  O  LSER X  63      16.203 -14.734  -7.405  0.00  0.00           O
ATOM    956  N  LPHE X  64      14.985 -12.851  -7.430  0.00  0.00           N
ATOM    957  H  LPHE X  64      14.067 -12.447  -7.289  0.00  0.00           H
ATOM    958  CA LPHE X  64      16.060 -11.927  -7.836  0.00  0.00           C
ATOM    959  HA LPHE X  64      17.003 -12.471  -7.852  0.00  0.00           H
ATOM    960  CB LPHE X  64      15.793 -11.434  -9.267  0.00  0.00           C
ATOM    961  HB2LPHE X  64      14.810 -10.963  -9.303  0.00  0.00           H
ATOM    962  HB3LPHE X  64      16.529 -10.668  -9.517  0.00  0.00           H
ATOM    963  CG LPHE X  64      15.861 -12.520 -10.330  0.00  0.00           C
ATOM    964  CD1LPHE X  64      14.745 -13.338 -10.593  0.00  0.00           C
ATOM    965  HD1LPHE X  64      13.845 -13.220 -10.013  0.00  0.00           H
ATOM    966  CE1LPHE X  64      14.806 -14.332 -11.585  0.00  0.00           C
ATOM    967  HE1LPHE X  64      13.949 -14.964 -11.773  0.00  0.00           H
ATOM    968  CZ LPHE X  64      15.994 -14.528 -12.310  0.00  0.00           C
ATOM    969  HZ LPHE X  64      16.052 -15.300 -13.066  0.00  0.00           H
ATOM    970  CE2LPHE X  64      17.118 -13.730 -12.036  0.00  0.00           C
ATOM    971  HE2LPHE X  64      18.037 -13.884 -12.587  0.00  0.00           H
ATOM    972  CD2LPHE X  64      17.050 -12.724 -11.055  0.00  0.00           C
ATOM    973  HD2LPHE X  64      17.919 -12.109 -10.861  0.00  0.00           H
ATOM    974  C  LPHE X  64      16.274 -10.773  -6.832  0.00  0.00           C
ATOM    975  O  LPHE X  64      17.076  -9.864  -7.061  0.00  0.00           O
ATOM    976  N  LMET X  65      15.571 -10.800  -5.696  0.00  0.00           N
ATOM    977  H  LMET X  65      14.938 -11.577  -5.551  0.00  0.00           H
ATOM    978  CA LMET X  65      15.747  -9.876  -4.570  0.00  0.00           C
ATOM    979  HA LMET X  65      16.119  -8.918  -4.937  0.00  0.00           H
ATOM    980  CB LMET X  65      14.390  -9.626  -3.904  0.00  0.00           C
ATOM    981  HB2LMET X  65      13.947 -10.578  -3.612  0.00  0.00           H
ATOM    982  HB3LMET X  65      14.527  -9.018  -3.011  0.00  0.00           H
ATOM    983  CG LMET X  65      13.444  -8.897  -4.859  0.00  0.00           C
ATOM    984  HG2LMET X  65      13.850  -7.912  -5.082  0.00  0.00           H
ATOM    985  HG3LMET X  65      13.374  -9.452  -5.791  0.00  0.00           H
ATOM    986  SD LMET X  65      11.780  -8.717  -4.195  0.00  0.00           S
ATOM    987  CE LMET X  65      10.952  -7.990  -5.621  0.00  0.00           C
ATOM    988  HE1LMET X  65      11.037  -8.654  -6.480  0.00  0.00           H
ATOM    989  HE2LMET X  65       9.902  -7.852  -5.373  0.00  0.00           H
ATOM    990  HE3LMET X  65      11.401  -7.025  -5.852  0.00  0.00           H
ATOM    991  C  LMET X  65      16.800 -10.426  -3.600  0.00  0.00           C
ATOM    992  O  LMET X  65      16.496 -10.836  -2.478  0.00  0.00           O
ATOM    993  N  LPHE X  66      18.039 -10.514  -4.084  0.00  0.00           N
ATOM    994  H  LPHE X  66      18.214 -10.164  -5.016  0.00  0.00           H
ATOM    995  CA LPHE X  66      19.128 -11.220  -3.411  0.00  0.00           C
ATOM    996  HA LPHE X  66      18.803 -12.248  -3.247  0.00  0.00           H
ATOM    997  CB LPHE X  66      20.363 -11.258  -4.323  0.00  0.00           C
ATOM    998  HB2LPHE X  66      20.767 -10.248  -4.408  0.00  0.00           H
ATOM    999  HB3LPHE X  66      21.129 -11.876  -3.852  0.00  0.00           H
ATOM   1000  CG LPHE X  66      20.091 -11.805  -5.712  0.00  0.00           C
ATOM   1001  CD1LPHE X  66      19.686 -13.143  -5.875  0.00  0.00           C
ATOM   1002  HD1LPHE X  66      19.577 -13.785  -5.011  0.00  0.00           H
ATOM   1003  CE1LPHE X  66      19.425 -13.651  -7.160  0.00  0.00           C
ATOM   1004  HE1LPHE X  66      19.110 -14.678  -7.280  0.00  0.00           H
ATOM   1005  CZ LPHE X  66      19.572 -12.825  -8.287  0.00  0.00           C
ATOM   1006  HZ LPHE X  66      19.385 -13.222  -9.275  0.00  0.00           H
ATOM   1007  CE2LPHE X  66      19.963 -11.484  -8.127  0.00  0.00           C
ATOM   1008  HE2LPHE X  66      20.076 -10.843  -8.990  0.00  0.00           H
ATOM   1009  CD2LPHE X  66      20.228 -10.977  -6.842  0.00  0.00           C
ATOM   1010  HD2LPHE X  66      20.554  -9.952  -6.729  0.00  0.00           H
ATOM   1011  C  LPHE X  66      19.476 -10.621  -2.043  0.00  0.00           C
ATOM   1012  O  LPHE X  66      19.492  -9.401  -1.856  0.00  0.00           O
ATOM   1013  N  LTYR X  67      19.801 -11.486  -1.082  0.00  0.00           N
ATOM   1014  H  LTYR X  67      19.755 -12.476  -1.294  0.00  0.00           H
ATOM   1015  CA LTYR X  67      20.259 -11.055   0.238  0.00  0.00           C
ATOM   1016  HA LTYR X  67      19.447 -10.507   0.717  0.00  0.00           H
ATOM   1017  CB LTYR X  67      20.604 -12.266   1.110  0.00  0.00           C
ATOM   1018  HB2LTYR X  67      19.735 -12.918   1.188  0.00  0.00           H
ATOM   1019  HB3LTYR X  67      21.408 -12.833   0.639  0.00  0.00           H
ATOM   1020  CG LTYR X  67      21.032 -11.840   2.497  0.00  0.00           C
ATOM   1021  CD1LTYR X  67      20.055 -11.444   3.427  0.00  0.00           C
ATOM   1022  HD1LTYR X  67      19.005 -11.496   3.167  0.00  0.00           H
ATOM   1023  CE1LTYR X  67      20.441 -10.944   4.682  0.00  0.00           C
ATOM   1024  HE1LTYR X  67      19.685 -10.642   5.391  0.00  0.00           H
ATOM   1025  CZ LTYR X  67      21.809 -10.816   5.005  0.00  0.00           C
ATOM   1026  OH LTYR X  67      22.186 -10.313   6.213  0.00  0.00           O
ATOM   1027  HH LTYR X  67      21.422  -9.893   6.662  0.00  0.00           H
ATOM   1028  CE2LTYR X  67      22.788 -11.221   4.074  0.00  0.00           C
ATOM   1029  HE2LTYR X  67      23.836 -11.116   4.317  0.00  0.00           H
ATOM   1030  CD2LTYR X  67      22.399 -11.729   2.819  0.00  0.00           C
ATOM   1031  HD2LTYR X  67      23.154 -11.992   2.089  0.00  0.00           H
ATOM   1032  C  LTYR X  67      21.473 -10.121   0.119  0.00  0.00           C
ATOM   1033  O  LTYR X  67      22.420 -10.427  -0.605  0.00  0.00           O
ATOM   1034  N  LGLY X  68      21.443  -8.982   0.813  0.00  0.00           N
ATOM   1035  H  LGLY X  68      20.642  -8.797   1.400  0.00  0.00           H
ATOM   1036  CA LGLY X  68      22.503  -7.971   0.762  0.00  0.00           C
ATOM   1037  HA2LGLY X  68      22.453  -7.365   1.666  0.00  0.00           H
ATOM   1038  HA3LGLY X  68      23.472  -8.473   0.748  0.00  0.00           H
ATOM   1039  C  LGLY X  68      22.448  -7.026  -0.449  0.00  0.00           C
ATOM   1040  O  LGLY X  68      23.128  -5.998  -0.429  0.00  0.00           O
ATOM   1041  N  LALA X  69      21.626  -7.294  -1.473  0.00  0.00           N
ATOM   1042  H  LALA X  69      21.118  -8.172  -1.478  0.00  0.00           H
ATOM   1043  CA LALA X  69      21.363  -6.351  -2.571  0.00  0.00           C
ATOM   1044  HA LALA X  69      22.276  -5.801  -2.795  0.00  0.00           H
ATOM   1045  CB LALA X  69      20.997  -7.146  -3.830  0.00  0.00           C
ATOM   1046  HB1LALA X  69      20.070  -7.696  -3.684  0.00  0.00           H
ATOM   1047  HB2LALA X  69      20.867  -6.461  -4.667  0.00  0.00           H
ATOM   1048  HB3LALA X  69      21.797  -7.848  -4.072  0.00  0.00           H
ATOM   1049  C  LALA X  69      20.292  -5.296  -2.217  0.00  0.00           C
ATOM   1050  O  LALA X  69      20.287  -4.201  -2.784  0.00  0.00           O
ATOM   1051  N  LGLY X  70      19.414  -5.583  -1.249  0.00  0.00           N
ATOM   1052  H  LGLY X  70      19.449  -6.499  -0.825  0.00  0.00           H
ATOM   1053  CA LGLY X  70      18.365  -4.663  -0.803  0.00  0.00           C
ATOM   1054  HA2LGLY X  70      17.758  -4.375  -1.662  0.00  0.00           H
ATOM   1055  HA3LGLY X  70      17.714  -5.167  -0.089  0.00  0.00           H
ATOM   1056  C  LGLY X  70      18.922  -3.400  -0.139  0.00  0.00           C
ATOM   1057  O  LGLY X  70      19.949  -3.443   0.548  0.00  0.00           O
ATOM   1058  N  LTYR X  71      18.237  -2.274  -0.334  0.00  0.00           N
ATOM   1059  H  LTYR X  71      17.373  -2.335  -0.864  0.00  0.00           H
ATOM   1060  CA LTYR X  71      18.551  -0.992   0.304  0.00  0.00           C
ATOM   1061  HA LTYR X  71      19.624  -0.805   0.233  0.00  0.00           H
ATOM   1062  CB LTYR X  71      17.811   0.137  -0.423  0.00  0.00           C
ATOM   1063  HB2LTYR X  71      16.749  -0.107  -0.487  0.00  0.00           H
ATOM   1064  HB3LTYR X  71      17.897   1.043   0.178  0.00  0.00           H
ATOM   1065  CG LTYR X  71      18.336   0.442  -1.813  0.00  0.00           C
ATOM   1066  CD1LTYR X  71      17.930  -0.319  -2.929  0.00  0.00           C
ATOM   1067  HD1LTYR X  71      17.235  -1.140  -2.803  0.00  0.00           H
ATOM   1068  CE1LTYR X  71      18.407   0.005  -4.216  0.00  0.00           C
ATOM   1069  HE1LTYR X  71      18.081  -0.568  -5.072  0.00  0.00           H
ATOM   1070  CZ LTYR X  71      19.280   1.103  -4.388  0.00  0.00           C
ATOM   1071  OH LTYR X  71      19.696   1.472  -5.628  0.00  0.00           O
ATOM   1072  HH LTYR X  71      19.449   0.823  -6.313  0.00  0.00           H
ATOM   1073  CE2LTYR X  71      19.696   1.851  -3.266  0.00  0.00           C
ATOM   1074  HE2LTYR X  71      20.356   2.694  -3.388  0.00  0.00           H
ATOM   1075  CD2LTYR X  71      19.226   1.517  -1.985  0.00  0.00           C
ATOM   1076  HD2LTYR X  71      19.533   2.108  -1.132  0.00  0.00           H
ATOM   1077  C  LTYR X  71      18.159  -1.013   1.787  0.00  0.00           C
ATOM   1078  O  LTYR X  71      17.085  -1.506   2.131  0.00  0.00           O
ATOM   1079  N  LGLN X  72      18.999  -0.473   2.671  0.00  0.00           N
ATOM   1080  H  LGLN X  72      19.838  -0.012   2.327  0.00  0.00           H
ATOM   1081  CA LGLN X  72      18.726  -0.419   4.109  0.00  0.00           C
ATOM   1082  HA LGLN X  72      18.215  -1.339   4.390  0.00  0.00           H
ATOM   1083  CB LGLN X  72      20.057  -0.364   4.885  0.00  0.00           C
ATOM   1084  HB2LGLN X  72      20.651  -1.238   4.616  0.00  0.00           H
ATOM   1085  HB3LGLN X  72      20.610   0.522   4.576  0.00  0.00           H
ATOM   1086  CG LGLN X  72      19.899  -0.334   6.416  0.00  0.00           C
ATOM   1087  HG2LGLN X  72      20.885  -0.382   6.877  0.00  0.00           H
ATOM   1088  HG3LGLN X  72      19.440   0.608   6.718  0.00  0.00           H
ATOM   1089  CD LGLN X  72      19.069  -1.507   6.924  0.00  0.00           C
ATOM   1090  OE1LGLN X  72      19.425  -2.669   6.777  0.00  0.00           O
ATOM   1091  NE2LGLN X  72      17.917  -1.270   7.503  0.00  0.00           N
ATOM   1092 HE21LGLN X  72      17.259  -2.038   7.572  0.00  0.00           H
ATOM   1093 HE22LGLN X  72      17.610  -0.320   7.684  0.00  0.00           H
ATOM   1094  C  LGLN X  72      17.796   0.750   4.463  0.00  0.00           C
ATOM   1095  O  LGLN X  72      18.025   1.883   4.045  0.00  0.00           O
ATOM   1096  N  LVAL X  73      16.774   0.496   5.285  0.00  0.00           N
ATOM   1097  H  LVAL X  73      16.624  -0.459   5.589  0.00  0.00           H
ATOM   1098  CA LVAL X  73      15.947   1.550   5.898  0.00  0.00           C
ATOM   1099  HA LVAL X  73      15.798   2.346   5.168  0.00  0.00           H
ATOM   1100  CB LVAL X  73      14.556   1.009   6.285  0.00  0.00           C
ATOM   1101  HB LVAL X  73      14.669   0.278   7.085  0.00  0.00           H
ATOM   1102  CG1LVAL X  73      13.636   2.132   6.776  0.00  0.00           C
ATOM   1103 HG11LVAL X  73      13.506   2.877   5.991  0.00  0.00           H
ATOM   1104 HG12LVAL X  73      12.663   1.722   7.047  0.00  0.00           H
ATOM   1105 HG13LVAL X  73      14.060   2.619   7.650  0.00  0.00           H
ATOM   1106  CG2LVAL X  73      13.856   0.326   5.099  0.00  0.00           C
ATOM   1107 HG21LVAL X  73      14.420  -0.547   4.773  0.00  0.00           H
ATOM   1108 HG22LVAL X  73      12.864  -0.008   5.400  0.00  0.00           H
ATOM   1109 HG23LVAL X  73      13.757   1.023   4.267  0.00  0.00           H
ATOM   1110  C  LVAL X  73      16.673   2.141   7.115  0.00  0.00           C
ATOM   1111  O  LVAL X  73      17.079   1.400   8.014  0.00  0.00           O
ATOM   1112  N  LGLU X  74      16.847   3.462   7.159  0.00  0.00           N
ATOM   1113  H  LGLU X  74      16.487   4.018   6.388  0.00  0.00           H
ATOM   1114  CA LGLU X  74      17.482   4.174   8.282  0.00  0.00           C
ATOM   1115  HA LGLU X  74      18.084   3.470   8.855  0.00  0.00           H
ATOM   1116  CB LGLU X  74      18.458   5.242   7.765  0.00  0.00           C
ATOM   1117  HB2LGLU X  74      18.932   5.681   8.643  0.00  0.00           H
ATOM   1118  HB3LGLU X  74      19.238   4.760   7.176  0.00  0.00           H
ATOM   1119  CG LGLU X  74      17.841   6.376   6.933  0.00  0.00           C
ATOM   1120  HG2LGLU X  74      17.703   6.032   5.909  0.00  0.00           H
ATOM   1121  HG3LGLU X  74      16.860   6.641   7.322  0.00  0.00           H
ATOM   1122  CD LGLU X  74      18.732   7.621   6.947  0.00  0.00           C
ATOM   1123  OE1LGLU X  74      19.968   7.497   6.783  0.00  0.00           O
ATOM   1124  OE2LGLU X  74      18.202   8.740   7.120  0.00  0.00           O
ATOM   1125  C  LGLU X  74      16.476   4.770   9.278  0.00  0.00           C
ATOM   1126  O  LGLU X  74      16.761   4.817  10.477  0.00  0.00           O
ATOM   1127  N  LLYS X  75      15.281   5.170   8.815  0.00  0.00           N
ATOM   1128  H  LLYS X  75      15.114   5.083   7.819  0.00  0.00           H
ATOM   1129  CA LLYS X  75      14.216   5.759   9.646  0.00  0.00           C
ATOM   1130  HA LLYS X  75      14.411   5.504  10.690  0.00  0.00           H
ATOM   1131  CB LLYS X  75      14.190   7.297   9.545  0.00  0.00           C
ATOM   1132  HB2LLYS X  75      13.938   7.593   8.528  0.00  0.00           H
ATOM   1133  HB3LLYS X  75      13.401   7.665  10.203  0.00  0.00           H
ATOM   1134  CG LLYS X  75      15.508   7.967   9.954  0.00  0.00           C
ATOM   1135  HG2LLYS X  75      15.831   7.561  10.912  0.00  0.00           H
ATOM   1136  HG3LLYS X  75      16.271   7.758   9.206  0.00  0.00           H
ATOM   1137  CD LLYS X  75      15.345   9.485  10.101  0.00  0.00           C
ATOM   1138  HD2LLYS X  75      14.901   9.915   9.200  0.00  0.00           H
ATOM   1139  HD3LLYS X  75      14.681   9.687  10.943  0.00  0.00           H
ATOM   1140  CE LLYS X  75      16.697  10.145  10.381  0.00  0.00           C
ATOM   1141  HE2LLYS X  75      16.521  11.090  10.901  0.00  0.00           H
ATOM   1142  HE3LLYS X  75      17.284   9.502  11.042  0.00  0.00           H
ATOM   1143  NZ LLYS X  75      17.438  10.419   9.130  0.00  0.00           N
ATOM   1144  HZ1LLYS X  75      16.916  11.073   8.547  0.00  0.00           H
ATOM   1145  HZ2LLYS X  75      18.329  10.865   9.303  0.00  0.00           H
ATOM   1146  HZ3LLYS X  75      17.628   9.585   8.575  0.00  0.00           H
ATOM   1147  C  LLYS X  75      12.845   5.197   9.289  0.00  0.00           C
ATOM   1148  O  LLYS X  75      12.554   4.943   8.123  0.00  0.00           O
ATOM   1149  N  LVAL X  76      12.000   5.062  10.309  0.00  0.00           N
ATOM   1150  H  LVAL X  76      12.367   5.285  11.227  0.00  0.00           H
ATOM   1151  CA LVAL X  76      10.596   4.625  10.244  0.00  0.00           C
ATOM   1152  HA LVAL X  76      10.260   4.631   9.208  0.00  0.00           H
ATOM   1153  CB LVAL X  76      10.458   3.186  10.788  0.00  0.00           C
ATOM   1154  HB LVAL X  76      10.980   3.121  11.743  0.00  0.00           H
ATOM   1155  CG1LVAL X  76       9.005   2.764  11.027  0.00  0.00           C
ATOM   1156 HG11LVAL X  76       8.429   2.860  10.105  0.00  0.00           H
ATOM   1157 HG12LVAL X  76       8.990   1.728  11.361  0.00  0.00           H
ATOM   1158 HG13LVAL X  76       8.548   3.369  11.809  0.00  0.00           H
ATOM   1159  CG2LVAL X  76      11.078   2.162   9.828  0.00  0.00           C
ATOM   1160 HG21LVAL X  76      12.121   2.405   9.633  0.00  0.00           H
ATOM   1161 HG22LVAL X  76      11.030   1.165  10.267  0.00  0.00           H
ATOM   1162 HG23LVAL X  76      10.535   2.162   8.885  0.00  0.00           H
ATOM   1163  C  LVAL X  76       9.726   5.601  11.042  0.00  0.00           C
ATOM   1164  O  LVAL X  76      10.077   5.945  12.177  0.00  0.00           O
ATOM   1165  N  LILE X  77       8.590   6.038  10.489  0.00  0.00           N
ATOM   1166  H  LILE X  77       8.400   5.772   9.525  0.00  0.00           H
ATOM   1167  CA LILE X  77       7.648   6.965  11.146  0.00  0.00           C
ATOM   1168  HA LILE X  77       7.786   6.910  12.224  0.00  0.00           H
ATOM   1169  CB LILE X  77       7.901   8.441  10.721  0.00  0.00           C
ATOM   1170  HB LILE X  77       7.599   8.551   9.678  0.00  0.00           H
ATOM   1171  CG2LILE X  77       7.015   9.365  11.581  0.00  0.00           C
ATOM   1172 HG21LILE X  77       7.336   9.334  12.622  0.00  0.00           H
ATOM   1173 HG22LILE X  77       7.071  10.392  11.224  0.00  0.00           H
ATOM   1174 HG23LILE X  77       5.973   9.056  11.529  0.00  0.00           H
ATOM   1175  CG1LILE X  77       9.382   8.885  10.816  0.00  0.00           C
ATOM   1176 HG12LILE X  77       9.700   8.882  11.860  0.00  0.00           H
ATOM   1177 HG13LILE X  77      10.008   8.186  10.265  0.00  0.00           H
ATOM   1178  CD1LILE X  77       9.655  10.267  10.207  0.00  0.00           C
ATOM   1179 HD11LILE X  77       9.163  11.049  10.782  0.00  0.00           H
ATOM   1180 HD12LILE X  77      10.729  10.457  10.216  0.00  0.00           H
ATOM   1181 HD13LILE X  77       9.302  10.294   9.176  0.00  0.00           H
ATOM   1182  C  LILE X  77       6.196   6.553  10.852  0.00  0.00           C
ATOM   1183  O  LILE X  77       5.687   6.837   9.769  0.00  0.00           O
ATOM   1184  N  LSER X  78       5.515   5.910  11.805  0.00  0.00           N
ATOM   1185  H  LSER X  78       5.991   5.641  12.656  0.00  0.00           H
ATOM   1186  CA LSER X  78       4.060   5.672  11.746  0.00  0.00           C
ATOM   1187  HA LSER X  78       3.787   5.376  10.735  0.00  0.00           H
ATOM   1188  CB LSER X  78       3.647   4.538  12.690  0.00  0.00           C
ATOM   1189  HB2LSER X  78       3.861   4.824  13.721  0.00  0.00           H
ATOM   1190  HB3LSER X  78       2.576   4.356  12.588  0.00  0.00           H
ATOM   1191  OG LSER X  78       4.354   3.358  12.368  0.00  0.00           O
ATOM   1192  HG LSER X  78       3.994   2.610  12.875  0.00  0.00           H
ATOM   1193  C  LSER X  78       3.258   6.931  12.099  0.00  0.00           C
ATOM   1194  O  LSER X  78       3.730   7.781  12.858  0.00  0.00           O
ATOM   1195  N  LHIE X  79       2.024   7.041  11.597  0.00  0.00           N
ATOM   1196  H  LHIE X  79       1.710   6.350  10.921  0.00  0.00           H
ATOM   1197  CA LHIE X  79       1.147   8.190  11.867  0.00  0.00           C
ATOM   1198  HA LHIE X  79       1.654   9.069  11.474  0.00  0.00           H
ATOM   1199  CB LHIE X  79      -0.159   8.042  11.073  0.00  0.00           C
ATOM   1200  HB2LHIE X  79       0.078   7.706  10.066  0.00  0.00           H
ATOM   1201  HB3LHIE X  79      -0.783   7.281  11.542  0.00  0.00           H
ATOM   1202  CG LHIE X  79      -0.944   9.327  10.969  0.00  0.00           C
ATOM   1203  ND1LHIE X  79      -1.634   9.935  12.019  0.00  0.00           N
ATOM   1204  CE1LHIE X  79      -2.142  11.072  11.516  0.00  0.00           C
ATOM   1205  HE1LHIE X  79      -2.715  11.799  12.079  0.00  0.00           H
ATOM   1206  NE2LHIE X  79      -1.827  11.195  10.217  0.00  0.00           N
ATOM   1207  HE2LHIE X  79      -2.114  11.971   9.626  0.00  0.00           H
ATOM   1208  CD2LHIE X  79      -1.062  10.106   9.855  0.00  0.00           C
ATOM   1209  HD2LHIE X  79      -0.624   9.907   8.886  0.00  0.00           H
ATOM   1210  C  LHIE X  79       0.861   8.391  13.378  0.00  0.00           C
ATOM   1211  O  LHIE X  79       0.551   7.415  14.079  0.00  0.00           O
ATOM   1212  N  LPRO X  80       0.919   9.632  13.910  0.00  0.00           N
ATOM   1213  CD LPRO X  80       1.462  10.819  13.263  0.00  0.00           C
ATOM   1214  HD2LPRO X  80       0.722  11.245  12.584  0.00  0.00           H
ATOM   1215  HD3LPRO X  80       2.383  10.590  12.732  0.00  0.00           H
ATOM   1216  CG LPRO X  80       1.774  11.809  14.380  0.00  0.00           C
ATOM   1217  HG2LPRO X  80       1.678  12.840  14.042  0.00  0.00           H
ATOM   1218  HG3LPRO X  80       2.777  11.623  14.769  0.00  0.00           H
ATOM   1219  CB LPRO X  80       0.735  11.453  15.438  0.00  0.00           C
ATOM   1220  HB2LPRO X  80      -0.215  11.926  15.180  0.00  0.00           H
ATOM   1221  HB3LPRO X  80       1.054  11.757  16.436  0.00  0.00           H
ATOM   1222  CA LPRO X  80       0.623   9.929  15.315  0.00  0.00           C
ATOM   1223  HA LPRO X  80       1.396   9.468  15.932  0.00  0.00           H
ATOM   1224  C  LPRO X  80      -0.750   9.452  15.807  0.00  0.00           C
ATOM   1225  O  LPRO X  80      -0.878   9.086  16.975  0.00  0.00           O
ATOM   1226  N  LASN X  81      -1.768   9.426  14.942  0.00  0.00           N
ATOM   1227  H  LASN X  81      -1.584   9.721  13.987  0.00  0.00           H
ATOM   1228  CA LASN X  81      -3.145   9.034  15.265  0.00  0.00           C
ATOM   1229  HA LASN X  81      -3.254   9.042  16.351  0.00  0.00           H
ATOM   1230  CB LASN X  81      -4.116  10.095  14.704  0.00  0.00           C
ATOM   1231  HB2LASN X  81      -4.036  10.128  13.618  0.00  0.00           H
ATOM   1232  HB3LASN X  81      -5.140   9.826  14.963  0.00  0.00           H
ATOM   1233  CG LASN X  81      -3.847  11.482  15.255  0.00  0.00           C
ATOM   1234  OD1LASN X  81      -3.432  12.397  14.559  0.00  0.00           O
ATOM   1235  ND2LASN X  81      -4.048  11.689  16.533  0.00  0.00           N
ATOM   1236 HD21LASN X  81      -3.737  12.570  16.928  0.00  0.00           H
ATOM   1237 HD22LASN X  81      -4.412  10.953  17.130  0.00  0.00           H
ATOM   1238  C  LASN X  81      -3.496   7.589  14.846  0.00  0.00           C
ATOM   1239  O  LASN X  81      -4.677   7.269  14.683  0.00  0.00           O
ATOM   1240  N  LTYR X  82      -2.501   6.712  14.654  0.00  0.00           N
ATOM   1241  H  LTYR X  82      -1.544   7.026  14.738  0.00  0.00           H
ATOM   1242  CA LTYR X  82      -2.754   5.303  14.331  0.00  0.00           C
ATOM   1243  HA LTYR X  82      -3.399   5.296  13.457  0.00  0.00           H
ATOM   1244  CB LTYR X  82      -1.461   4.561  13.950  0.00  0.00           C
ATOM   1245  HB2LTYR X  82      -0.980   5.086  13.123  0.00  0.00           H
ATOM   1246  HB3LTYR X  82      -0.779   4.567  14.801  0.00  0.00           H
ATOM   1247  CG LTYR X  82      -1.730   3.126  13.519  0.00  0.00           C
ATOM   1248  CD1LTYR X  82      -2.605   2.901  12.443  0.00  0.00           C
ATOM   1249  HD1LTYR X  82      -3.017   3.740  11.908  0.00  0.00           H
ATOM   1250  CE1LTYR X  82      -2.974   1.599  12.075  0.00  0.00           C
ATOM   1251  HE1LTYR X  82      -3.670   1.446  11.270  0.00  0.00           H
ATOM   1252  CZ LTYR X  82      -2.430   0.499  12.759  0.00  0.00           C
ATOM   1253  OH LTYR X  82      -2.774  -0.749  12.353  0.00  0.00           O
ATOM   1254  HH LTYR X  82      -2.993  -0.718  11.417  0.00  0.00           H
ATOM   1255  CE2LTYR X  82      -1.537   0.709  13.830  0.00  0.00           C
ATOM   1256  HE2LTYR X  82      -1.121  -0.142  14.348  0.00  0.00           H
ATOM   1257  CD2LTYR X  82      -1.198   2.023  14.219  0.00  0.00           C
ATOM   1258  HD2LTYR X  82      -0.536   2.182  15.059  0.00  0.00           H
ATOM   1259  C  LTYR X  82      -3.499   4.550  15.449  0.00  0.00           C
ATOM   1260  O  LTYR X  82      -3.185   4.694  16.634  0.00  0.00           O
ATOM   1261  N  LASP X  83      -4.452   3.700  15.061  0.00  0.00           N
ATOM   1262  H  LASP X  83      -4.673   3.666  14.071  0.00  0.00           H
ATOM   1263  CA LASP X  83      -5.203   2.813  15.952  0.00  0.00           C
ATOM   1264  HA LASP X  83      -4.684   2.727  16.908  0.00  0.00           H
ATOM   1265  CB LASP X  83      -6.582   3.432  16.223  0.00  0.00           C
ATOM   1266  HB2LASP X  83      -6.444   4.361  16.777  0.00  0.00           H
ATOM   1267  HB3LASP X  83      -7.049   3.676  15.267  0.00  0.00           H
ATOM   1268  CG LASP X  83      -7.536   2.527  17.013  0.00  0.00           C
ATOM   1269  OD1LASP X  83      -7.096   1.542  17.654  0.00  0.00           O
ATOM   1270  OD2LASP X  83      -8.756   2.805  16.999  0.00  0.00           O
ATOM   1271  C  LASP X  83      -5.318   1.401  15.358  0.00  0.00           C
ATOM   1272  O  LASP X  83      -6.118   1.147  14.454  0.00  0.00           O
ATOM   1273  N  LSER X  84      -4.553   0.455  15.905  0.00  0.00           N
ATOM   1274  H  LSER X  84      -3.896   0.728  16.630  0.00  0.00           H
ATOM   1275  CA LSER X  84      -4.553  -0.952  15.479  0.00  0.00           C
ATOM   1276  HA LSER X  84      -4.298  -0.985  14.422  0.00  0.00           H
ATOM   1277  CB LSER X  84      -3.475  -1.728  16.243  0.00  0.00           C
ATOM   1278  HB2LSER X  84      -3.545  -2.788  15.994  0.00  0.00           H
ATOM   1279  HB3LSER X  84      -2.492  -1.369  15.937  0.00  0.00           H
ATOM   1280  OG LSER X  84      -3.620  -1.554  17.643  0.00  0.00           O
ATOM   1281  HG LSER X  84      -3.113  -0.741  17.861  0.00  0.00           H
ATOM   1282  C  LSER X  84      -5.904  -1.665  15.630  0.00  0.00           C
ATOM   1283  O  LSER X  84      -6.155  -2.618  14.888  0.00  0.00           O
ATOM   1284  N  LLYS X  85      -6.806  -1.216  16.518  0.00  0.00           N
ATOM   1285  H  LLYS X  85      -6.583  -0.378  17.050  0.00  0.00           H
ATOM   1286  CA LLYS X  85      -8.114  -1.867  16.728  0.00  0.00           C
ATOM   1287  HA LLYS X  85      -7.961  -2.949  16.760  0.00  0.00           H
ATOM   1288  CB LLYS X  85      -8.732  -1.428  18.065  0.00  0.00           C
ATOM   1289  HB2LLYS X  85      -8.915  -0.352  18.049  0.00  0.00           H
ATOM   1290  HB3LLYS X  85      -9.696  -1.928  18.169  0.00  0.00           H
ATOM   1291  CG LLYS X  85      -7.869  -1.776  19.289  0.00  0.00           C
ATOM   1292  HG2LLYS X  85      -7.591  -2.830  19.257  0.00  0.00           H
ATOM   1293  HG3LLYS X  85      -6.964  -1.167  19.284  0.00  0.00           H
ATOM   1294  CD LLYS X  85      -8.664  -1.499  20.571  0.00  0.00           C
ATOM   1295  HD2LLYS X  85      -9.005  -0.464  20.556  0.00  0.00           H
ATOM   1296  HD3LLYS X  85      -9.534  -2.156  20.601  0.00  0.00           H
ATOM   1297  CE LLYS X  85      -7.822  -1.723  21.827  0.00  0.00           C
ATOM   1298  HE2LLYS X  85      -7.524  -2.773  21.888  0.00  0.00           H
ATOM   1299  HE3LLYS X  85      -6.909  -1.123  21.749  0.00  0.00           H
ATOM   1300  NZ LLYS X  85      -8.578  -1.330  23.041  0.00  0.00           N
ATOM   1301  HZ1LLYS X  85      -9.371  -1.942  23.204  0.00  0.00           H
ATOM   1302  HZ2LLYS X  85      -7.992  -1.386  23.871  0.00  0.00           H
ATOM   1303  HZ3LLYS X  85      -8.898  -0.367  22.976  0.00  0.00           H
ATOM   1304  C  LLYS X  85      -9.094  -1.592  15.584  0.00  0.00           C
ATOM   1305  O  LLYS X  85      -9.784  -2.509  15.129  0.00  0.00           O
ATOM   1306  N  LTHR X  86      -9.155  -0.343  15.122  0.00  0.00           N
ATOM   1307  H  LTHR X  86      -8.574   0.350  15.579  0.00  0.00           H
ATOM   1308  CA LTHR X  86     -10.037   0.128  14.030  0.00  0.00           C
ATOM   1309  HA LTHR X  86     -10.909  -0.521  13.949  0.00  0.00           H
ATOM   1310  CB LTHR X  86     -10.531   1.551  14.316  0.00  0.00           C
ATOM   1311  HB LTHR X  86     -11.126   1.900  13.473  0.00  0.00           H
ATOM   1312  CG2LTHR X  86     -11.392   1.619  15.572  0.00  0.00           C
ATOM   1313 HG21LTHR X  86     -10.836   1.292  16.449  0.00  0.00           H
ATOM   1314 HG22LTHR X  86     -11.727   2.644  15.718  0.00  0.00           H
ATOM   1315 HG23LTHR X  86     -12.269   0.984  15.448  0.00  0.00           H
ATOM   1316  OG1LTHR X  86      -9.417   2.398  14.448  0.00  0.00           O
ATOM   1317  HG1LTHR X  86      -9.334   2.618  15.399  0.00  0.00           H
ATOM   1318  C  LTHR X  86      -9.355   0.157  12.661  0.00  0.00           C
ATOM   1319  O  LTHR X  86     -10.050   0.181  11.639  0.00  0.00           O
ATOM   1320  N  LLYS X  87      -8.013   0.134  12.644  0.00  0.00           N
ATOM   1321  H  LLYS X  87      -7.563   0.174  13.554  0.00  0.00           H
ATOM   1322  CA LLYS X  87      -7.118   0.386  11.501  0.00  0.00           C
ATOM   1323  HA LLYS X  87      -6.103   0.285  11.885  0.00  0.00           H
ATOM   1324  CB LLYS X  87      -7.288  -0.677  10.392  0.00  0.00           C
ATOM   1325  HB2LLYS X  87      -8.245  -0.508   9.901  0.00  0.00           H
ATOM   1326  HB3LLYS X  87      -6.508  -0.536   9.641  0.00  0.00           H
ATOM   1327  CG LLYS X  87      -7.247  -2.143  10.858  0.00  0.00           C
ATOM   1328  HG2LLYS X  87      -8.027  -2.312  11.598  0.00  0.00           H
ATOM   1329  HG3LLYS X  87      -7.459  -2.779   9.999  0.00  0.00           H
ATOM   1330  CD LLYS X  87      -5.893  -2.553  11.449  0.00  0.00           C
ATOM   1331  HD2LLYS X  87      -5.113  -2.321  10.721  0.00  0.00           H
ATOM   1332  HD3LLYS X  87      -5.692  -1.988  12.359  0.00  0.00           H
ATOM   1333  CE LLYS X  87      -5.832  -4.057  11.747  0.00  0.00           C
ATOM   1334  HE2LLYS X  87      -6.099  -4.617  10.845  0.00  0.00           H
ATOM   1335  HE3LLYS X  87      -4.802  -4.307  12.004  0.00  0.00           H
ATOM   1336  NZ LLYS X  87      -6.702  -4.483  12.868  0.00  0.00           N
ATOM   1337  HZ1LLYS X  87      -7.688  -4.349  12.672  0.00  0.00           H
ATOM   1338  HZ2LLYS X  87      -6.568  -5.480  13.045  0.00  0.00           H
ATOM   1339  HZ3LLYS X  87      -6.474  -3.995  13.731  0.00  0.00           H
ATOM   1340  C  LLYS X  87      -7.162   1.834  10.981  0.00  0.00           C
ATOM   1341  O  LLYS X  87      -6.814   2.076   9.826  0.00  0.00           O
ATOM   1342  N  LASN X  88      -7.592   2.808  11.789  0.00  0.00           N
ATOM   1343  H  LASN X  88      -7.847   2.569  12.740  0.00  0.00           H
ATOM   1344  CA LASN X  88      -7.607   4.227  11.405  0.00  0.00           C
ATOM   1345  HA LASN X  88      -8.025   4.280  10.402  0.00  0.00           H
ATOM   1346  CB LASN X  88      -8.554   4.977  12.365  0.00  0.00           C
ATOM   1347  HB2LASN X  88      -9.462   4.388  12.494  0.00  0.00           H
ATOM   1348  HB3LASN X  88      -8.079   5.069  13.342  0.00  0.00           H
ATOM   1349  CG LASN X  88      -9.010   6.362  11.925  0.00  0.00           C
ATOM   1350  OD1LASN X  88      -9.465   7.165  12.723  0.00  0.00           O
ATOM   1351  ND2LASN X  88      -8.956   6.728  10.663  0.00  0.00           N
ATOM   1352 HD21LASN X  88      -9.183   7.711  10.507  0.00  0.00           H
ATOM   1353 HD22LASN X  88      -8.570   6.149   9.927  0.00  0.00           H
ATOM   1354  C  LASN X  88      -6.178   4.826  11.359  0.00  0.00           C
ATOM   1355  O  LASN X  88      -5.352   4.500  12.209  0.00  0.00           O
ATOM   1356  N  LASN X  89      -5.894   5.691  10.373  0.00  0.00           N
ATOM   1357  H  LASN X  89      -6.634   5.887   9.712  0.00  0.00           H
ATOM   1358  CA LASN X  89      -4.588   6.304  10.064  0.00  0.00           C
ATOM   1359  HA LASN X  89      -4.717   6.831   9.118  0.00  0.00           H
ATOM   1360  CB LASN X  89      -4.222   7.388  11.100  0.00  0.00           C
ATOM   1361  HB2LASN X  89      -4.090   6.928  12.074  0.00  0.00           H
ATOM   1362  HB3LASN X  89      -3.276   7.843  10.817  0.00  0.00           H
ATOM   1363  CG LASN X  89      -5.240   8.508  11.194  0.00  0.00           C
ATOM   1364  OD1LASN X  89      -5.369   9.341  10.308  0.00  0.00           O
ATOM   1365  ND2LASN X  89      -5.995   8.574  12.262  0.00  0.00           N
ATOM   1366 HD21LASN X  89      -6.685   9.316  12.284  0.00  0.00           H
ATOM   1367 HD22LASN X  89      -5.838   7.956  13.047  0.00  0.00           H
ATOM   1368  C  LASN X  89      -3.451   5.293   9.780  0.00  0.00           C
ATOM   1369  O  LASN X  89      -2.315   5.491  10.208  0.00  0.00           O
ATOM   1370  N  LASP X  90      -3.740   4.188   9.078  0.00  0.00           N
ATOM   1371  H  LASP X  90      -4.685   4.071   8.736  0.00  0.00           H
ATOM   1372  CA LASP X  90      -2.779   3.100   8.811  0.00  0.00           C
ATOM   1373  HA LASP X  90      -2.224   2.922   9.732  0.00  0.00           H
ATOM   1374  CB HASP X  90      -3.527   1.800   8.475  0.00  0.00           C
ATOM   1375  HB2HASP X  90      -4.387   1.717   9.147  0.00  0.00           H
ATOM   1376  HB3HASP X  90      -3.954   1.859   7.466  0.00  0.00           H
ATOM   1377  CG HASP X  90      -2.705   0.505   8.642  0.00  0.00           C
ATOM   1378  OD1HASP X  90      -1.620   0.488   9.249  0.00  0.00           O
ATOM   1379  OD2HASP X  90      -3.313  -0.555   8.215  0.00  0.00           O
ATOM   1380  C  LASP X  90      -1.730   3.438   7.733  0.00  0.00           C
ATOM   1381  O  LASP X  90      -1.731   2.877   6.634  0.00  0.00           O
ATOM   1382  N  LILE X  91      -0.819   4.357   8.048  0.00  0.00           N
ATOM   1383  H  LILE X  91      -0.914   4.820   8.947  0.00  0.00           H
ATOM   1384  CA LILE X  91       0.286   4.785   7.182  0.00  0.00           C
ATOM   1385  HA LILE X  91       0.470   3.990   6.458  0.00  0.00           H
ATOM   1386  CB LILE X  91      -0.098   6.049   6.374  0.00  0.00           C
ATOM   1387  HB LILE X  91      -1.013   5.820   5.824  0.00  0.00           H
ATOM   1388  CG2LILE X  91      -0.377   7.258   7.289  0.00  0.00           C
ATOM   1389 HG21LILE X  91       0.539   7.574   7.787  0.00  0.00           H
ATOM   1390 HG22LILE X  91      -0.764   8.092   6.711  0.00  0.00           H
ATOM   1391 HG23LILE X  91      -1.127   7.000   8.036  0.00  0.00           H
ATOM   1392  CG1LILE X  91       1.006   6.388   5.345  0.00  0.00           C
ATOM   1393 HG12LILE X  91       1.894   6.758   5.858  0.00  0.00           H
ATOM   1394 HG13LILE X  91       1.275   5.477   4.810  0.00  0.00           H
ATOM   1395  CD1LILE X  91       0.587   7.428   4.303  0.00  0.00           C
ATOM   1396 HD11LILE X  91       0.367   8.380   4.783  0.00  0.00           H
ATOM   1397 HD12LILE X  91       1.401   7.587   3.597  0.00  0.00           H
ATOM   1398 HD13LILE X  91      -0.287   7.067   3.762  0.00  0.00           H
ATOM   1399  C  LILE X  91       1.582   4.968   7.980  0.00  0.00           C
ATOM   1400  O  LILE X  91       1.581   5.460   9.113  0.00  0.00           O
ATOM   1401  N  LALA X  92       2.697   4.595   7.359  0.00  0.00           N
ATOM   1402  H  LALA X  92       2.618   4.171   6.438  0.00  0.00           H
ATOM   1403  CA LALA X  92       4.044   4.860   7.827  0.00  0.00           C
ATOM   1404  HA LALA X  92       4.000   5.692   8.526  0.00  0.00           H
ATOM   1405  CB LALA X  92       4.580   3.630   8.564  0.00  0.00           C
ATOM   1406  HB1LALA X  92       4.586   2.767   7.895  0.00  0.00           H
ATOM   1407  HB2LALA X  92       5.596   3.826   8.909  0.00  0.00           H
ATOM   1408  HB3LALA X  92       3.953   3.419   9.427  0.00  0.00           H
ATOM   1409  C  LALA X  92       4.967   5.278   6.674  0.00  0.00           C
ATOM   1410  O  LALA X  92       4.792   4.873   5.523  0.00  0.00           O
ATOM   1411  N  LLEU X  93       5.965   6.090   7.010  0.00  0.00           N
ATOM   1412  H  LLEU X  93       6.024   6.382   7.980  0.00  0.00           H
ATOM   1413  CA LLEU X  93       7.044   6.500   6.118  0.00  0.00           C
ATOM   1414  HA LLEU X  93       6.777   6.258   5.088  0.00  0.00           H
ATOM   1415  CB LLEU X  93       7.253   8.022   6.218  0.00  0.00           C
ATOM   1416  HB2LLEU X  93       7.618   8.253   7.219  0.00  0.00           H
ATOM   1417  HB3LLEU X  93       8.026   8.311   5.505  0.00  0.00           H
ATOM   1418  CG LLEU X  93       5.994   8.867   5.948  0.00  0.00           C
ATOM   1419  HG LLEU X  93       5.210   8.599   6.657  0.00  0.00           H
ATOM   1420  CD1LLEU X  93       6.320  10.344   6.155  0.00  0.00           C
ATOM   1421 HD11LLEU X  93       7.073  10.670   5.435  0.00  0.00           H
ATOM   1422 HD12LLEU X  93       5.416  10.937   6.035  0.00  0.00           H
ATOM   1423 HD13LLEU X  93       6.701  10.491   7.164  0.00  0.00           H
ATOM   1424  CD2LLEU X  93       5.462   8.673   4.528  0.00  0.00           C
ATOM   1425 HD21LLEU X  93       5.135   7.642   4.395  0.00  0.00           H
ATOM   1426 HD22LLEU X  93       4.607   9.325   4.359  0.00  0.00           H
ATOM   1427 HD23LLEU X  93       6.241   8.902   3.800  0.00  0.00           H
ATOM   1428  C  LLEU X  93       8.328   5.736   6.453  0.00  0.00           C
ATOM   1429  O  LLEU X  93       8.647   5.531   7.628  0.00  0.00           O
ATOM   1430  N  LMET X  94       9.075   5.360   5.419  0.00  0.00           N
ATOM   1431  H  LMET X  94       8.715   5.550   4.486  0.00  0.00           H
ATOM   1432  CA LMET X  94      10.431   4.816   5.493  0.00  0.00           C
ATOM   1433  HA LMET X  94      10.742   4.735   6.532  0.00  0.00           H
ATOM   1434  CB LMET X  94      10.480   3.420   4.854  0.00  0.00           C
ATOM   1435  HB2LMET X  94      10.018   3.453   3.866  0.00  0.00           H
ATOM   1436  HB3LMET X  94      11.523   3.129   4.728  0.00  0.00           H
ATOM   1437  CG LMET X  94       9.787   2.349   5.695  0.00  0.00           C
ATOM   1438  HG2LMET X  94      10.211   2.371   6.697  0.00  0.00           H
ATOM   1439  HG3LMET X  94       8.721   2.569   5.760  0.00  0.00           H
ATOM   1440  SD LMET X  94      10.011   0.685   5.012  0.00  0.00           S
ATOM   1441  CE LMET X  94       9.358  -0.324   6.366  0.00  0.00           C
ATOM   1442  HE1LMET X  94       8.338  -0.016   6.591  0.00  0.00           H
ATOM   1443  HE2LMET X  94       9.355  -1.372   6.066  0.00  0.00           H
ATOM   1444  HE3LMET X  94       9.981  -0.204   7.252  0.00  0.00           H
ATOM   1445  C  LMET X  94      11.405   5.744   4.762  0.00  0.00           C
ATOM   1446  O  LMET X  94      11.097   6.189   3.656  0.00  0.00           O
ATOM   1447  N  LLYS X  95      12.588   5.983   5.340  0.00  0.00           N
ATOM   1448  H  LLYS X  95      12.752   5.586   6.260  0.00  0.00           H
ATOM   1449  CA LLYS X  95      13.718   6.641   4.659  0.00  0.00           C
ATOM   1450  HA LLYS X  95      13.385   6.974   3.676  0.00  0.00           H
ATOM   1451  CB LLYS X  95      14.168   7.892   5.431  0.00  0.00           C
ATOM   1452  HB2LLYS X  95      13.305   8.527   5.632  0.00  0.00           H
ATOM   1453  HB3LLYS X  95      14.615   7.588   6.377  0.00  0.00           H
ATOM   1454  CG LLYS X  95      15.198   8.697   4.624  0.00  0.00           C
ATOM   1455  HG2LLYS X  95      16.050   8.054   4.405  0.00  0.00           H
ATOM   1456  HG3LLYS X  95      14.747   9.014   3.684  0.00  0.00           H
ATOM   1457  CD LLYS X  95      15.715   9.925   5.380  0.00  0.00           C
ATOM   1458  HD2LLYS X  95      14.943  10.695   5.431  0.00  0.00           H
ATOM   1459  HD3LLYS X  95      15.981   9.631   6.394  0.00  0.00           H
ATOM   1460  CE LLYS X  95      16.947  10.465   4.643  0.00  0.00           C
ATOM   1461  HE2LLYS X  95      17.422   9.645   4.101  0.00  0.00           H
ATOM   1462  HE3LLYS X  95      16.632  11.213   3.910  0.00  0.00           H
ATOM   1463  NZ LLYS X  95      17.947  11.052   5.560  0.00  0.00           N
ATOM   1464  HZ1LLYS X  95      18.291  10.366   6.230  0.00  0.00           H
ATOM   1465  HZ2LLYS X  95      18.735  11.422   5.029  0.00  0.00           H
ATOM   1466  HZ3LLYS X  95      17.555  11.854   6.052  0.00  0.00           H
ATOM   1467  C  LLYS X  95      14.868   5.654   4.447  0.00  0.00           C
ATOM   1468  O  LLYS X  95      15.232   4.932   5.378  0.00  0.00           O
ATOM   1469  N  LLEU X  96      15.444   5.626   3.246  0.00  0.00           N
ATOM   1470  H  LLEU X  96      15.054   6.233   2.531  0.00  0.00           H
ATOM   1471  CA LLEU X  96      16.592   4.790   2.885  0.00  0.00           C
ATOM   1472  HA LLEU X  96      16.517   3.854   3.439  0.00  0.00           H
ATOM   1473  CB LLEU X  96      16.557   4.454   1.384  0.00  0.00           C
ATOM   1474  HB2LLEU X  96      16.636   5.385   0.819  0.00  0.00           H
ATOM   1475  HB3LLEU X  96      17.436   3.851   1.149  0.00  0.00           H
ATOM   1476  CG LLEU X  96      15.309   3.690   0.905  0.00  0.00           C
ATOM   1477  HG LLEU X  96      14.418   4.295   1.074  0.00  0.00           H
ATOM   1478  CD1LLEU X  96      15.436   3.431  -0.595  0.00  0.00           C
ATOM   1479 HD11LLEU X  96      16.338   2.856  -0.807  0.00  0.00           H
ATOM   1480 HD12LLEU X  96      14.566   2.887  -0.957  0.00  0.00           H
ATOM   1481 HD13LLEU X  96      15.494   4.386  -1.118  0.00  0.00           H
ATOM   1482  CD2LLEU X  96      15.133   2.347   1.621  0.00  0.00           C
ATOM   1483 HD21LLEU X  96      14.907   2.517   2.672  0.00  0.00           H
ATOM   1484 HD22LLEU X  96      14.300   1.802   1.179  0.00  0.00           H
ATOM   1485 HD23LLEU X  96      16.041   1.752   1.538  0.00  0.00           H
ATOM   1486  C  LLEU X  96      17.945   5.420   3.259  0.00  0.00           C
ATOM   1487  O  LLEU X  96      18.165   6.622   3.094  0.00  0.00           O
ATOM   1488  N  LGLN X  97      18.868   4.565   3.705  0.00  0.00           N
ATOM   1489  H  LGLN X  97      18.583   3.597   3.811  0.00  0.00           H
ATOM   1490  CA LGLN X  97      20.257   4.882   4.061  0.00  0.00           C
ATOM   1491  HA LGLN X  97      20.263   5.698   4.786  0.00  0.00           H
ATOM   1492  CB LGLN X  97      20.839   3.617   4.722  0.00  0.00           C
ATOM   1493  HB2LGLN X  97      20.179   3.327   5.542  0.00  0.00           H
ATOM   1494  HB3LGLN X  97      20.845   2.805   3.994  0.00  0.00           H
ATOM   1495  CG LGLN X  97      22.257   3.779   5.288  0.00  0.00           C
ATOM   1496  HG2LGLN X  97      22.979   3.817   4.472  0.00  0.00           H
ATOM   1497  HG3LGLN X  97      22.314   4.712   5.849  0.00  0.00           H
ATOM   1498  CD LGLN X  97      22.614   2.635   6.234  0.00  0.00           C
ATOM   1499  OE1LGLN X  97      22.509   2.739   7.448  0.00  0.00           O
ATOM   1500  NE2LGLN X  97      23.014   1.483   5.742  0.00  0.00           N
ATOM   1501 HE21LGLN X  97      23.210   0.752   6.416  0.00  0.00           H
ATOM   1502 HE22LGLN X  97      23.115   1.337   4.744  0.00  0.00           H
ATOM   1503  C  LGLN X  97      21.096   5.321   2.843  0.00  0.00           C
ATOM   1504  O  LGLN X  97      22.008   6.142   2.972  0.00  0.00           O
ATOM   1505  N  LLYS X  98      20.762   4.807   1.652  0.00  0.00           N
ATOM   1506  H  LLYS X  98      20.001   4.141   1.640  0.00  0.00           H
ATOM   1507  CA LLYS X  98      21.328   5.176   0.346  0.00  0.00           C
ATOM   1508  HA LLYS X  98      21.977   6.041   0.469  0.00  0.00           H
ATOM   1509  CB LLYS X  98      22.193   4.010  -0.175  0.00  0.00           C
ATOM   1510  HB2LLYS X  98      22.981   3.798   0.549  0.00  0.00           H
ATOM   1511  HB3LLYS X  98      21.572   3.119  -0.280  0.00  0.00           H
ATOM   1512  CG LLYS X  98      22.837   4.336  -1.531  0.00  0.00           C
ATOM   1513  HG2LLYS X  98      22.056   4.569  -2.254  0.00  0.00           H
ATOM   1514  HG3LLYS X  98      23.478   5.212  -1.417  0.00  0.00           H
ATOM   1515  CD LLYS X  98      23.664   3.172  -2.092  0.00  0.00           C
ATOM   1516  HD2LLYS X  98      24.495   2.950  -1.419  0.00  0.00           H
ATOM   1517  HD3LLYS X  98      23.033   2.289  -2.205  0.00  0.00           H
ATOM   1518  CE LLYS X  98      24.193   3.613  -3.458  0.00  0.00           C
ATOM   1519  HE2LLYS X  98      23.342   3.845  -4.105  0.00  0.00           H
ATOM   1520  HE3LLYS X  98      24.765   4.535  -3.326  0.00  0.00           H
ATOM   1521  NZ LLYS X  98      25.049   2.597  -4.111  0.00  0.00           N
ATOM   1522  HZ1LLYS X  98      24.521   1.767  -4.362  0.00  0.00           H
ATOM   1523  HZ2LLYS X  98      25.438   2.983  -4.969  0.00  0.00           H
ATOM   1524  HZ3LLYS X  98      25.847   2.346  -3.528  0.00  0.00           H
ATOM   1525  C  LLYS X  98      20.184   5.513  -0.629  0.00  0.00           C
ATOM   1526  O  LLYS X  98      19.252   4.710  -0.713  0.00  0.00           O
ATOM   1527  N  LPRO X  99      20.227   6.630  -1.383  0.00  0.00           N
ATOM   1528  CD LPRO X  99      21.127   7.766  -1.246  0.00  0.00           C
ATOM   1529  HD2LPRO X  99      21.980   7.640  -1.915  0.00  0.00           H
ATOM   1530  HD3LPRO X  99      21.465   7.906  -0.223  0.00  0.00           H
ATOM   1531  CG LPRO X  99      20.302   8.977  -1.673  0.00  0.00           C
ATOM   1532  HG2LPRO X  99      20.931   9.797  -2.021  0.00  0.00           H
ATOM   1533  HG3LPRO X  99      19.668   9.301  -0.846  0.00  0.00           H
ATOM   1534  CB LPRO X  99      19.439   8.406  -2.794  0.00  0.00           C
ATOM   1535  HB2LPRO X  99      20.001   8.428  -3.728  0.00  0.00           H
ATOM   1536  HB3LPRO X  99      18.505   8.959  -2.901  0.00  0.00           H
ATOM   1537  CA LPRO X  99      19.190   6.956  -2.361  0.00  0.00           C
ATOM   1538  HA LPRO X  99      18.224   6.906  -1.857  0.00  0.00           H
ATOM   1539  C  LPRO X  99      19.174   6.007  -3.568  0.00  0.00           C
ATOM   1540  O  LPRO X  99      20.207   5.468  -3.987  0.00  0.00           O
ATOM   1541  N  LLEU X 100      17.994   5.837  -4.157  0.00  0.00           N
ATOM   1542  H  LLEU X 100      17.207   6.350  -3.768  0.00  0.00           H
ATOM   1543  CA LLEU X 100      17.751   5.056  -5.368  0.00  0.00           C
ATOM   1544  HA LLEU X 100      18.241   4.087  -5.264  0.00  0.00           H
ATOM   1545  CB LLEU X 100      16.233   4.835  -5.530  0.00  0.00           C
ATOM   1546  HB2LLEU X 100      15.763   5.812  -5.655  0.00  0.00           H
ATOM   1547  HB3LLEU X 100      16.058   4.265  -6.443  0.00  0.00           H
ATOM   1548  CG LLEU X 100      15.540   4.115  -4.356  0.00  0.00           C
ATOM   1549  HG LLEU X 100      15.706   4.667  -3.433  0.00  0.00           H
ATOM   1550  CD1LLEU X 100      14.035   4.048  -4.602  0.00  0.00           C
ATOM   1551 HD11LLEU X 100      13.832   3.515  -5.530  0.00  0.00           H
ATOM   1552 HD12LLEU X 100      13.552   3.534  -3.772  0.00  0.00           H
ATOM   1553 HD13LLEU X 100      13.634   5.060  -4.657  0.00  0.00           H
ATOM   1554  CD2LLEU X 100      16.049   2.686  -4.177  0.00  0.00           C
ATOM   1555 HD21LLEU X 100      17.083   2.716  -3.842  0.00  0.00           H
ATOM   1556 HD22LLEU X 100      15.468   2.176  -3.409  0.00  0.00           H
ATOM   1557 HD23LLEU X 100      15.977   2.133  -5.113  0.00  0.00           H
ATOM   1558  C  LLEU X 100      18.316   5.747  -6.620  0.00  0.00           C
ATOM   1559  O  LLEU X 100      18.210   6.964  -6.782  0.00  0.00           O
ATOM   1560  N  LTHR X 101      18.847   4.957  -7.553  0.00  0.00           N
ATOM   1561  H  LTHR X 101      18.973   3.979  -7.344  0.00  0.00           H
ATOM   1562  CA LTHR X 101      19.098   5.400  -8.932  0.00  0.00           C
ATOM   1563  HA LTHR X 101      19.366   6.456  -8.934  0.00  0.00           H
ATOM   1564  CB LTHR X 101      20.282   4.639  -9.549  0.00  0.00           C
ATOM   1565  HB LTHR X 101      20.157   3.566  -9.398  0.00  0.00           H
ATOM   1566  CG2LTHR X 101      20.466   4.925 -11.038  0.00  0.00           C
ATOM   1567 HG21LTHR X 101      20.535   6.002 -11.193  0.00  0.00           H
ATOM   1568 HG22LTHR X 101      21.377   4.451 -11.394  0.00  0.00           H
ATOM   1569 HG23LTHR X 101      19.629   4.526 -11.610  0.00  0.00           H
ATOM   1570  OG1LTHR X 101      21.459   5.077  -8.912  0.00  0.00           O
ATOM   1571  HG1LTHR X 101      22.203   4.538  -9.242  0.00  0.00           H
ATOM   1572  C  LTHR X 101      17.824   5.236  -9.761  0.00  0.00           C
ATOM   1573  O  LTHR X 101      17.412   4.107 -10.046  0.00  0.00           O
ATOM   1574  N  LPHE X 102      17.196   6.350 -10.151  0.00  0.00           N
ATOM   1575  H  LPHE X 102      17.563   7.251  -9.857  0.00  0.00           H
ATOM   1576  CA LPHE X 102      16.026   6.343 -11.035  0.00  0.00           C
ATOM   1577  HA LPHE X 102      15.397   5.498 -10.761  0.00  0.00           H
ATOM   1578  CB LPHE X 102      15.197   7.626 -10.859  0.00  0.00           C
ATOM   1579  HB2LPHE X 102      15.837   8.485 -11.064  0.00  0.00           H
ATOM   1580  HB3LPHE X 102      14.411   7.624 -11.617  0.00  0.00           H
ATOM   1581  CG LPHE X 102      14.512   7.839  -9.514  0.00  0.00           C
ATOM   1582  CD1LPHE X 102      14.286   6.776  -8.613  0.00  0.00           C
ATOM   1583  HD1LPHE X 102      14.652   5.786  -8.824  0.00  0.00           H
ATOM   1584  CE1LPHE X 102      13.575   6.992  -7.422  0.00  0.00           C
ATOM   1585  HE1LPHE X 102      13.410   6.174  -6.739  0.00  0.00           H
ATOM   1586  CZ LPHE X 102      13.089   8.272  -7.115  0.00  0.00           C
ATOM   1587  HZ LPHE X 102      12.535   8.432  -6.203  0.00  0.00           H
ATOM   1588  CE2LPHE X 102      13.342   9.345  -7.986  0.00  0.00           C
ATOM   1589  HE2LPHE X 102      12.994  10.339  -7.741  0.00  0.00           H
ATOM   1590  CD2LPHE X 102      14.042   9.125  -9.185  0.00  0.00           C
ATOM   1591  HD2LPHE X 102      14.215   9.953  -9.857  0.00  0.00           H
ATOM   1592  C  LPHE X 102      16.415   6.121 -12.503  0.00  0.00           C
ATOM   1593  O  LPHE X 102      17.420   6.659 -12.990  0.00  0.00           O
ATOM   1594  N  LASN X 103      15.606   5.317 -13.194  0.00  0.00           N
ATOM   1595  H  LASN X 103      14.754   5.009 -12.732  0.00  0.00           H
ATOM   1596  CA LASN X 103      15.791   4.876 -14.580  0.00  0.00           C
ATOM   1597  HA LASN X 103      16.141   5.726 -15.163  0.00  0.00           H
ATOM   1598  CB LASN X 103      16.871   3.770 -14.607  0.00  0.00           C
ATOM   1599  HB2LASN X 103      17.063   3.455 -15.630  0.00  0.00           H
ATOM   1600  HB3LASN X 103      17.799   4.188 -14.218  0.00  0.00           H
ATOM   1601  CG LASN X 103      16.529   2.533 -13.791  0.00  0.00           C
ATOM   1602  OD1LASN X 103      15.377   2.187 -13.578  0.00  0.00           O
ATOM   1603  ND2LASN X 103      17.524   1.819 -13.329  0.00  0.00           N
ATOM   1604 HD21LASN X 103      17.292   1.015 -12.758  0.00  0.00           H
ATOM   1605 HD22LASN X 103      18.483   2.050 -13.560  0.00  0.00           H
ATOM   1606  C  LASN X 103      14.443   4.425 -15.191  0.00  0.00           C
ATOM   1607  O  LASN X 103      13.390   4.672 -14.603  0.00  0.00           O
ATOM   1608  N  LASP X 104      14.438   3.761 -16.353  0.00  0.00           N
ATOM   1609  H  LASP X 104      15.313   3.633 -16.848  0.00  0.00           H
ATOM   1610  CA LASP X 104      13.203   3.295 -17.017  0.00  0.00           C
ATOM   1611  HA LASP X 104      12.531   4.150 -17.102  0.00  0.00           H
ATOM   1612  CB LASP X 104      13.512   2.821 -18.454  0.00  0.00           C
ATOM   1613  HB2LASP X 104      14.261   2.030 -18.410  0.00  0.00           H
ATOM   1614  HB3LASP X 104      12.604   2.393 -18.882  0.00  0.00           H
ATOM   1615  CG LASP X 104      13.996   3.919 -19.415  0.00  0.00           C
ATOM   1616  OD1LASP X 104      14.076   5.111 -19.038  0.00  0.00           O
ATOM   1617  OD2LASP X 104      14.279   3.608 -20.597  0.00  0.00           O
ATOM   1618  C  LASP X 104      12.413   2.214 -16.236  0.00  0.00           C
ATOM   1619  O  LASP X 104      11.294   1.877 -16.631  0.00  0.00           O
ATOM   1620  N  LLEU X 105      12.955   1.683 -15.130  0.00  0.00           N
ATOM   1621  H  LLEU X 105      13.872   2.015 -14.850  0.00  0.00           H
ATOM   1622  CA LLEU X 105      12.332   0.657 -14.278  0.00  0.00           C
ATOM   1623  HA LLEU X 105      11.357   0.396 -14.689  0.00  0.00           H
ATOM   1624  CB LLEU X 105      13.212  -0.609 -14.281  0.00  0.00           C
ATOM   1625  HB2LLEU X 105      14.177  -0.357 -13.839  0.00  0.00           H
ATOM   1626  HB3LLEU X 105      12.742  -1.358 -13.642  0.00  0.00           H
ATOM   1627  CG LLEU X 105      13.457  -1.238 -15.665  0.00  0.00           C
ATOM   1628  HG LLEU X 105      13.961  -0.523 -16.315  0.00  0.00           H
ATOM   1629  CD1LLEU X 105      14.355  -2.466 -15.515  0.00  0.00           C
ATOM   1630 HD11LLEU X 105      13.869  -3.218 -14.894  0.00  0.00           H
ATOM   1631 HD12LLEU X 105      14.568  -2.882 -16.499  0.00  0.00           H
ATOM   1632 HD13LLEU X 105      15.301  -2.172 -15.059  0.00  0.00           H
ATOM   1633  CD2LLEU X 105      12.159  -1.692 -16.336  0.00  0.00           C
ATOM   1634 HD21LLEU X 105      11.533  -0.829 -16.560  0.00  0.00           H
ATOM   1635 HD22LLEU X 105      12.390  -2.198 -17.273  0.00  0.00           H
ATOM   1636 HD23LLEU X 105      11.618  -2.368 -15.674  0.00  0.00           H
ATOM   1637  C  LLEU X 105      12.060   1.108 -12.830  0.00  0.00           C
ATOM   1638  O  LLEU X 105      11.301   0.426 -12.138  0.00  0.00           O
ATOM   1639  N  LVAL X 106      12.642   2.226 -12.375  0.00  0.00           N
ATOM   1640  H  LVAL X 106      13.271   2.712 -13.004  0.00  0.00           H
ATOM   1641  CA LVAL X 106      12.513   2.767 -11.005  0.00  0.00           C
ATOM   1642  HA LVAL X 106      11.677   2.274 -10.508  0.00  0.00           H
ATOM   1643  CB LVAL X 106      13.776   2.515 -10.154  0.00  0.00           C
ATOM   1644  HB LVAL X 106      14.616   3.078 -10.563  0.00  0.00           H
ATOM   1645  CG1LVAL X 106      13.548   2.947  -8.698  0.00  0.00           C
ATOM   1646 HG11LVAL X 106      12.737   2.363  -8.262  0.00  0.00           H
ATOM   1647 HG12LVAL X 106      14.458   2.788  -8.118  0.00  0.00           H
ATOM   1648 HG13LVAL X 106      13.286   4.001  -8.642  0.00  0.00           H
ATOM   1649  CG2LVAL X 106      14.158   1.037 -10.122  0.00  0.00           C
ATOM   1650 HG21LVAL X 106      14.447   0.705 -11.119  0.00  0.00           H
ATOM   1651 HG22LVAL X 106      14.997   0.878  -9.446  0.00  0.00           H
ATOM   1652 HG23LVAL X 106      13.296   0.470  -9.780  0.00  0.00           H
ATOM   1653  C  LVAL X 106      12.226   4.266 -11.058  0.00  0.00           C
ATOM   1654  O  LVAL X 106      13.069   5.037 -11.519  0.00  0.00           O
ATOM   1655  N  LLYS X 107      11.042   4.671 -10.583  0.00  0.00           N
ATOM   1656  H  LLYS X 107      10.447   3.968 -10.156  0.00  0.00           H
ATOM   1657  CA LLYS X 107      10.498   6.042 -10.642  0.00  0.00           C
ATOM   1658  HA LLYS X 107      11.322   6.751 -10.545  0.00  0.00           H
ATOM   1659  CB LLYS X 107       9.767   6.289 -11.981  0.00  0.00           C
ATOM   1660  HB2LLYS X 107       8.919   5.611 -12.051  0.00  0.00           H
ATOM   1661  HB3LLYS X 107       9.375   7.307 -11.983  0.00  0.00           H
ATOM   1662  CG LLYS X 107      10.643   6.113 -13.230  0.00  0.00           C
ATOM   1663  HG2LLYS X 107      11.483   6.804 -13.168  0.00  0.00           H
ATOM   1664  HG3LLYS X 107      11.017   5.092 -13.271  0.00  0.00           H
ATOM   1665  CD LLYS X 107       9.864   6.365 -14.524  0.00  0.00           C
ATOM   1666  HD2LLYS X 107       9.045   5.647 -14.594  0.00  0.00           H
ATOM   1667  HD3LLYS X 107       9.460   7.378 -14.525  0.00  0.00           H
ATOM   1668  CE LLYS X 107      10.811   6.187 -15.715  0.00  0.00           C
ATOM   1669  HE2LLYS X 107      11.511   7.026 -15.734  0.00  0.00           H
ATOM   1670  HE3LLYS X 107      11.379   5.264 -15.579  0.00  0.00           H
ATOM   1671  NZ LLYS X 107      10.074   6.129 -16.991  0.00  0.00           N
ATOM   1672  HZ1LLYS X 107       9.545   6.984 -17.128  0.00  0.00           H
ATOM   1673  HZ2LLYS X 107      10.705   6.060 -17.789  0.00  0.00           H
ATOM   1674  HZ3LLYS X 107       9.466   5.314 -17.019  0.00  0.00           H
ATOM   1675  C  LLYS X 107       9.502   6.259  -9.491  0.00  0.00           C
ATOM   1676  O  LLYS X 107       8.834   5.298  -9.112  0.00  0.00           O
ATOM   1677  N  LPRO X 108       9.348   7.479  -8.947  0.00  0.00           N
ATOM   1678  CD LPRO X 108      10.069   8.685  -9.323  0.00  0.00           C
ATOM   1679  HD2LPRO X 108       9.973   8.895 -10.388  0.00  0.00           H
ATOM   1680  HD3LPRO X 108      11.118   8.572  -9.060  0.00  0.00           H
ATOM   1681  CG LPRO X 108       9.445   9.818  -8.510  0.00  0.00           C
ATOM   1682  HG2LPRO X 108       8.655  10.292  -9.093  0.00  0.00           H
ATOM   1683  HG3LPRO X 108      10.193  10.550  -8.212  0.00  0.00           H
ATOM   1684  CB LPRO X 108       8.842   9.108  -7.299  0.00  0.00           C
ATOM   1685  HB2LPRO X 108       8.018   9.676  -6.864  0.00  0.00           H
ATOM   1686  HB3LPRO X 108       9.622   8.947  -6.555  0.00  0.00           H
ATOM   1687  CA LPRO X 108       8.390   7.763  -7.878  0.00  0.00           C
ATOM   1688  HA LPRO X 108       8.459   6.996  -7.108  0.00  0.00           H
ATOM   1689  C  LPRO X 108       6.937   7.822  -8.383  0.00  0.00           C
ATOM   1690  O  LPRO X 108       6.690   7.954  -9.586  0.00  0.00           O
ATOM   1691  N  LVAL X 109       5.972   7.791  -7.460  0.00  0.00           N
ATOM   1692  H  LVAL X 109       6.254   7.632  -6.496  0.00  0.00           H
ATOM   1693  CA LVAL X 109       4.553   8.126  -7.702  0.00  0.00           C
ATOM   1694  HA LVAL X 109       4.377   8.110  -8.778  0.00  0.00           H
ATOM   1695  CB LVAL X 109       3.631   7.049  -7.089  0.00  0.00           C
ATOM   1696  HB LVAL X 109       3.996   6.082  -7.420  0.00  0.00           H
ATOM   1697  CG1LVAL X 109       3.629   7.043  -5.556  0.00  0.00           C
ATOM   1698 HG11LVAL X 109       3.235   7.981  -5.167  0.00  0.00           H
ATOM   1699 HG12LVAL X 109       3.015   6.216  -5.200  0.00  0.00           H
ATOM   1700 HG13LVAL X 109       4.640   6.900  -5.182  0.00  0.00           H
ATOM   1701  CG2LVAL X 109       2.184   7.165  -7.580  0.00  0.00           C
ATOM   1702 HG21LVAL X 109       2.163   7.154  -8.670  0.00  0.00           H
ATOM   1703 HG22LVAL X 109       1.608   6.313  -7.218  0.00  0.00           H
ATOM   1704 HG23LVAL X 109       1.721   8.081  -7.216  0.00  0.00           H
ATOM   1705  C  LVAL X 109       4.225   9.545  -7.210  0.00  0.00           C
ATOM   1706  O  LVAL X 109       4.831  10.040  -6.253  0.00  0.00           O
ATOM   1707  N  LCYS X 110       3.259  10.215  -7.847  0.00  0.00           N
ATOM   1708  H  LCYS X 110       2.779   9.780  -8.626  0.00  0.00           H
ATOM   1709  CA LCYS X 110       2.790  11.534  -7.418  0.00  0.00           C
ATOM   1710  HA LCYS X 110       3.655  12.138  -7.141  0.00  0.00           H
ATOM   1711  CB LCYS X 110       2.102  12.242  -8.595  0.00  0.00           C
ATOM   1712  HB2LCYS X 110       1.272  11.640  -8.974  0.00  0.00           H
ATOM   1713  HB3LCYS X 110       1.710  13.202  -8.255  0.00  0.00           H
ATOM   1714  SG LCYS X 110       3.318  12.534  -9.915  0.00  0.00           S
ATOM   1715  HG LCYS X 110       2.817  13.697 -10.365  0.00  0.00           H
ATOM   1716  C  LCYS X 110       1.875  11.434  -6.183  0.00  0.00           C
ATOM   1717  O  LCYS X 110       0.872  10.711  -6.191  0.00  0.00           O
ATOM   1718  N  LLEU X 111       2.202  12.185  -5.123  0.00  0.00           N
ATOM   1719  H  LLEU X 111       3.039  12.747  -5.173  0.00  0.00           H
ATOM   1720  CA LLEU X 111       1.338  12.336  -3.945  0.00  0.00           C
ATOM   1721  HA LLEU X 111       1.049  11.338  -3.621  0.00  0.00           H
ATOM   1722  CB LLEU X 111       2.096  13.041  -2.802  0.00  0.00           C
ATOM   1723  HB2LLEU X 111       2.590  13.922  -3.212  0.00  0.00           H
ATOM   1724  HB3LLEU X 111       1.372  13.393  -2.065  0.00  0.00           H
ATOM   1725  CG LLEU X 111       3.139  12.177  -2.068  0.00  0.00           C
ATOM   1726  HG LLEU X 111       3.828  11.737  -2.789  0.00  0.00           H
ATOM   1727  CD1LLEU X 111       3.936  13.053  -1.099  0.00  0.00           C
ATOM   1728 HD11LLEU X 111       3.273  13.501  -0.359  0.00  0.00           H
ATOM   1729 HD12LLEU X 111       4.690  12.452  -0.592  0.00  0.00           H
ATOM   1730 HD13LLEU X 111       4.442  13.845  -1.651  0.00  0.00           H
ATOM   1731  CD2LLEU X 111       2.479  11.060  -1.253  0.00  0.00           C
ATOM   1732 HD21LLEU X 111       2.009  10.338  -1.918  0.00  0.00           H
ATOM   1733 HD22LLEU X 111       3.233  10.540  -0.663  0.00  0.00           H
ATOM   1734 HD23LLEU X 111       1.731  11.478  -0.578  0.00  0.00           H
ATOM   1735  C  LLEU X 111       0.058  13.123  -4.298  0.00  0.00           C
ATOM   1736  O  LLEU X 111       0.134  14.098  -5.055  0.00  0.00           O
ATOM   1737  N  LPRO X 112      -1.111  12.754  -3.743  0.00  0.00           N
ATOM   1738  CD LPRO X 112      -1.315  11.675  -2.790  0.00  0.00           C
ATOM   1739  HD2LPRO X 112      -0.628  11.762  -1.949  0.00  0.00           H
ATOM   1740  HD3LPRO X 112      -1.167  10.723  -3.296  0.00  0.00           H
ATOM   1741  CG LPRO X 112      -2.761  11.801  -2.306  0.00  0.00           C
ATOM   1742  HG2LPRO X 112      -2.792  12.440  -1.423  0.00  0.00           H
ATOM   1743  HG3LPRO X 112      -3.209  10.833  -2.089  0.00  0.00           H
ATOM   1744  CB LPRO X 112      -3.459  12.496  -3.472  0.00  0.00           C
ATOM   1745  HB2LPRO X 112      -4.347  13.041  -3.150  0.00  0.00           H
ATOM   1746  HB3LPRO X 112      -3.720  11.756  -4.230  0.00  0.00           H
ATOM   1747  CA LPRO X 112      -2.373  13.427  -4.019  0.00  0.00           C
ATOM   1748  HA LPRO X 112      -2.510  13.533  -5.096  0.00  0.00           H
ATOM   1749  C  LPRO X 112      -2.407  14.815  -3.366  0.00  0.00           C
ATOM   1750  O  LPRO X 112      -2.331  14.957  -2.141  0.00  0.00           O
ATOM   1751  N  LASN X 113      -2.554  15.841  -4.203  0.00  0.00           N
ATOM   1752  H  LASN X 113      -2.612  15.640  -5.190  0.00  0.00           H
ATOM   1753  CA LASN X 113      -2.848  17.203  -3.766  0.00  0.00           C
ATOM   1754  HA LASN X 113      -2.190  17.452  -2.931  0.00  0.00           H
ATOM   1755  CB LASN X 113      -2.579  18.169  -4.931  0.00  0.00           C
ATOM   1756  HB2LASN X 113      -3.237  17.896  -5.752  0.00  0.00           H
ATOM   1757  HB3LASN X 113      -2.826  19.185  -4.633  0.00  0.00           H
ATOM   1758  CG LASN X 113      -1.149  18.182  -5.432  0.00  0.00           C
ATOM   1759  OD1LASN X 113      -0.193  18.052  -4.680  0.00  0.00           O
ATOM   1760  ND2LASN X 113      -0.953  18.353  -6.717  0.00  0.00           N
ATOM   1761 HD21LASN X 113       0.004  18.462  -7.034  0.00  0.00           H
ATOM   1762 HD22LASN X 113      -1.738  18.482  -7.338  0.00  0.00           H
ATOM   1763  C  LASN X 113      -4.316  17.320  -3.299  0.00  0.00           C
ATOM   1764  O  LASN X 113      -5.172  16.576  -3.788  0.00  0.00           O
ATOM   1765  N  LPRO X 114      -4.658  18.275  -2.416  0.00  0.00           N
ATOM   1766  CD LPRO X 114      -3.764  19.212  -1.751  0.00  0.00           C
ATOM   1767  HD2LPRO X 114      -3.049  19.655  -2.442  0.00  0.00           H
ATOM   1768  HD3LPRO X 114      -3.238  18.701  -0.944  0.00  0.00           H
ATOM   1769  CG LPRO X 114      -4.667  20.299  -1.175  0.00  0.00           C
ATOM   1770  HG2LPRO X 114      -4.821  21.079  -1.921  0.00  0.00           H
ATOM   1771  HG3LPRO X 114      -4.251  20.718  -0.261  0.00  0.00           H
ATOM   1772  CB LPRO X 114      -5.981  19.562  -0.917  0.00  0.00           C
ATOM   1773  HB2LPRO X 114      -6.834  20.241  -0.927  0.00  0.00           H
ATOM   1774  HB3LPRO X 114      -5.919  19.043   0.040  0.00  0.00           H
ATOM   1775  CA LPRO X 114      -6.047  18.534  -2.050  0.00  0.00           C
ATOM   1776  HA LPRO X 114      -6.505  17.622  -1.671  0.00  0.00           H
ATOM   1777  C  LPRO X 114      -6.845  19.041  -3.262  0.00  0.00           C
ATOM   1778  O  LPRO X 114      -6.560  20.114  -3.800  0.00  0.00           O
ATOM   1779  N  LGLY X 115      -7.865  18.287  -3.685  0.00  0.00           N
ATOM   1780  H  LGLY X 115      -8.025  17.402  -3.222  0.00  0.00           H
ATOM   1781  CA LGLY X 115      -8.714  18.645  -4.830  0.00  0.00           C
ATOM   1782  HA2LGLY X 115      -9.753  18.468  -4.557  0.00  0.00           H
ATOM   1783  HA3LGLY X 115      -8.617  19.708  -5.052  0.00  0.00           H
ATOM   1784  C  LGLY X 115      -8.437  17.868  -6.124  0.00  0.00           C
ATOM   1785  O  LGLY X 115      -8.487  18.458  -7.203  0.00  0.00           O
ATOM   1786  N  LMET X 116      -8.160  16.560  -6.052  0.00  0.00           N
ATOM   1787  H  LMET X 116      -8.096  16.133  -5.140  0.00  0.00           H
ATOM   1788  CA LMET X 116      -8.087  15.696  -7.249  0.00  0.00           C
ATOM   1789  HA LMET X 116      -7.487  16.204  -8.005  0.00  0.00           H
ATOM   1790  CB LMET X 116      -7.401  14.359  -6.922  0.00  0.00           C
ATOM   1791  HB2LMET X 116      -8.015  13.804  -6.212  0.00  0.00           H
ATOM   1792  HB3LMET X 116      -7.336  13.765  -7.835  0.00  0.00           H
ATOM   1793  CG LMET X 116      -5.990  14.508  -6.336  0.00  0.00           C
ATOM   1794  HG2LMET X 116      -6.081  14.933  -5.340  0.00  0.00           H
ATOM   1795  HG3LMET X 116      -5.559  13.512  -6.226  0.00  0.00           H
ATOM   1796  SD LMET X 116      -4.820  15.535  -7.270  0.00  0.00           S
ATOM   1797  CE LMET X 116      -4.790  14.642  -8.848  0.00  0.00           C
ATOM   1798  HE1LMET X 116      -5.759  14.713  -9.341  0.00  0.00           H
ATOM   1799  HE2LMET X 116      -4.034  15.081  -9.497  0.00  0.00           H
ATOM   1800  HE3LMET X 116      -4.547  13.594  -8.676  0.00  0.00           H
ATOM   1801  C  LMET X 116      -9.463  15.428  -7.895  0.00  0.00           C
ATOM   1802  O  LMET X 116      -9.528  15.096  -9.081  0.00  0.00           O
ATOM   1803  N  LMET X 117     -10.551  15.581  -7.126  0.00  0.00           N
ATOM   1804  H  LMET X 117     -10.392  15.821  -6.154  0.00  0.00           H
ATOM   1805  CA LMET X 117     -11.955  15.517  -7.576  0.00  0.00           C
ATOM   1806  HA LMET X 117     -12.562  15.383  -6.682  0.00  0.00           H
ATOM   1807  CB LMET X 117     -12.394  16.859  -8.189  0.00  0.00           C
ATOM   1808  HB2LMET X 117     -11.850  17.035  -9.117  0.00  0.00           H
ATOM   1809  HB3LMET X 117     -13.461  16.816  -8.411  0.00  0.00           H
ATOM   1810  CG LMET X 117     -12.133  18.018  -7.210  0.00  0.00           C
ATOM   1811  HG2LMET X 117     -12.426  17.697  -6.210  0.00  0.00           H
ATOM   1812  HG3LMET X 117     -11.064  18.221  -7.196  0.00  0.00           H
ATOM   1813  SD LMET X 117     -12.992  19.580  -7.539  0.00  0.00           S
ATOM   1814  CE LMET X 117     -12.499  19.844  -9.260  0.00  0.00           C
ATOM   1815  HE1LMET X 117     -12.959  19.088  -9.897  0.00  0.00           H
ATOM   1816  HE2LMET X 117     -12.825  20.829  -9.584  0.00  0.00           H
ATOM   1817  HE3LMET X 117     -11.415  19.778  -9.340  0.00  0.00           H
ATOM   1818  C  LMET X 117     -12.266  14.284  -8.447  0.00  0.00           C
ATOM   1819  O  LMET X 117     -12.779  14.379  -9.565  0.00  0.00           O
ATOM   1820  N  LLEU X 118     -11.877  13.113  -7.939  0.00  0.00           N
ATOM   1821  H  LLEU X 118     -11.422  13.126  -7.032  0.00  0.00           H
ATOM   1822  CA LLEU X 118     -12.038  11.810  -8.581  0.00  0.00           C
ATOM   1823  HA LLEU X 118     -11.755  11.914  -9.623  0.00  0.00           H
ATOM   1824  CB LLEU X 118     -11.080  10.799  -7.924  0.00  0.00           C
ATOM   1825  HB2LLEU X 118     -11.371  10.677  -6.880  0.00  0.00           H
ATOM   1826  HB3LLEU X 118     -11.196   9.834  -8.413  0.00  0.00           H
ATOM   1827  CG LLEU X 118      -9.594  11.209  -7.982  0.00  0.00           C
ATOM   1828  HG LLEU X 118      -9.460  12.191  -7.535  0.00  0.00           H
ATOM   1829  CD1LLEU X 118      -8.745  10.224  -7.189  0.00  0.00           C
ATOM   1830 HD11LLEU X 118      -8.823   9.223  -7.610  0.00  0.00           H
ATOM   1831 HD12LLEU X 118      -7.711  10.559  -7.213  0.00  0.00           H
ATOM   1832 HD13LLEU X 118      -9.078  10.203  -6.152  0.00  0.00           H
ATOM   1833  CD2LLEU X 118      -9.045  11.269  -9.406  0.00  0.00           C
ATOM   1834 HD21LLEU X 118      -9.581  12.032  -9.963  0.00  0.00           H
ATOM   1835 HD22LLEU X 118      -7.989  11.537  -9.385  0.00  0.00           H
ATOM   1836 HD23LLEU X 118      -9.159  10.306  -9.900  0.00  0.00           H
ATOM   1837  C  LLEU X 118     -13.495  11.318  -8.567  0.00  0.00           C
ATOM   1838  O  LLEU X 118     -14.302  11.707  -7.716  0.00  0.00           O
ATOM   1839  N  LGLN X 119     -13.837  10.437  -9.509  0.00  0.00           N
ATOM   1840  H  LGLN X 119     -13.123  10.103 -10.148  0.00  0.00           H
ATOM   1841  CA LGLN X 119     -15.204   9.929  -9.658  0.00  0.00           C
ATOM   1842  HA LGLN X 119     -15.855  10.800  -9.715  0.00  0.00           H
ATOM   1843  CB LGLN X 119     -15.353   9.130 -10.967  0.00  0.00           C
ATOM   1844  HB2LGLN X 119     -14.772   8.212 -10.894  0.00  0.00           H
ATOM   1845  HB3LGLN X 119     -16.400   8.851 -11.078  0.00  0.00           H
ATOM   1846  CG LGLN X 119     -14.929   9.877 -12.243  0.00  0.00           C
ATOM   1847  HG2LGLN X 119     -13.845   9.861 -12.330  0.00  0.00           H
ATOM   1848  HG3LGLN X 119     -15.334   9.353 -13.105  0.00  0.00           H
ATOM   1849  CD LGLN X 119     -15.398  11.323 -12.291  0.00  0.00           C
ATOM   1850  OE1LGLN X 119     -14.596  12.248 -12.363  0.00  0.00           O
ATOM   1851  NE2LGLN X 119     -16.682  11.583 -12.215  0.00  0.00           N
ATOM   1852 HE21LGLN X 119     -16.984  12.552 -12.235  0.00  0.00           H
ATOM   1853 HE22LGLN X 119     -17.385  10.852 -12.200  0.00  0.00           H
ATOM   1854  C  LGLN X 119     -15.652   9.076  -8.451  0.00  0.00           C
ATOM   1855  O  LGLN X 119     -14.809   8.467  -7.781  0.00  0.00           O
ATOM   1856  N  LPRO X 120     -16.968   8.974  -8.170  0.00  0.00           N
ATOM   1857  CD LPRO X 120     -18.030   9.766  -8.775  0.00  0.00           C
ATOM   1858  HD2LPRO X 120     -18.273   9.377  -9.764  0.00  0.00           H
ATOM   1859  HD3LPRO X 120     -17.759  10.820  -8.842  0.00  0.00           H
ATOM   1860  CG LPRO X 120     -19.233   9.617  -7.854  0.00  0.00           C
ATOM   1861  HG2LPRO X 120     -20.168   9.692  -8.406  0.00  0.00           H
ATOM   1862  HG3LPRO X 120     -19.184  10.369  -7.066  0.00  0.00           H
ATOM   1863  CB LPRO X 120     -19.034   8.230  -7.252  0.00  0.00           C
ATOM   1864  HB2LPRO X 120     -19.397   7.477  -7.953  0.00  0.00           H
ATOM   1865  HB3LPRO X 120     -19.541   8.140  -6.293  0.00  0.00           H
ATOM   1866  CA LPRO X 120     -17.513   8.123  -7.104  0.00  0.00           C
ATOM   1867  HA LPRO X 120     -17.221   8.544  -6.142  0.00  0.00           H
ATOM   1868  C  LPRO X 120     -17.045   6.660  -7.166  0.00  0.00           C
ATOM   1869  O  LPRO X 120     -16.795   6.053  -6.123  0.00  0.00           O
ATOM   1870  N  LGLU X 121     -16.863   6.129  -8.378  0.00  0.00           N
ATOM   1871  H  LGLU X 121     -17.198   6.666  -9.175  0.00  0.00           H
ATOM   1872  CA LGLU X 121     -16.284   4.815  -8.679  0.00  0.00           C
ATOM   1873  HA LGLU X 121     -15.887   4.393  -7.757  0.00  0.00           H
ATOM   1874  CB LGLU X 121     -17.365   3.852  -9.205  0.00  0.00           C
ATOM   1875  HB2LGLU X 121     -17.746   4.223 -10.158  0.00  0.00           H
ATOM   1876  HB3LGLU X 121     -16.902   2.881  -9.375  0.00  0.00           H
ATOM   1877  CG LGLU X 121     -18.544   3.642  -8.248  0.00  0.00           C
ATOM   1878  HG2LGLU X 121     -18.169   3.316  -7.277  0.00  0.00           H
ATOM   1879  HG3LGLU X 121     -19.085   4.580  -8.106  0.00  0.00           H
ATOM   1880  CD LGLU X 121     -19.501   2.590  -8.813  0.00  0.00           C
ATOM   1881  OE1LGLU X 121     -20.312   2.929  -9.706  0.00  0.00           O
ATOM   1882  OE2LGLU X 121     -19.460   1.422  -8.357  0.00  0.00           O
ATOM   1883  C  LGLU X 121     -15.085   4.936  -9.644  0.00  0.00           C
ATOM   1884  O  LGLU X 121     -15.035   4.281 -10.689  0.00  0.00           O
ATOM   1885  N  LGLN X 122     -14.124   5.810  -9.314  0.00  0.00           N
ATOM   1886  H  LGLN X 122     -14.269   6.381  -8.491  0.00  0.00           H
ATOM   1887  CA LGLN X 122     -12.889   6.032 -10.084  0.00  0.00           C
ATOM   1888  HA LGLN X 122     -13.156   6.501 -11.031  0.00  0.00           H
ATOM   1889  CB LGLN X 122     -11.992   7.009  -9.297  0.00  0.00           C
ATOM   1890  HB2LGLN X 122     -12.554   7.916  -9.079  0.00  0.00           H
ATOM   1891  HB3LGLN X 122     -11.750   6.546  -8.343  0.00  0.00           H
ATOM   1892  CG LGLN X 122     -10.661   7.392  -9.970  0.00  0.00           C
ATOM   1893  HG2LGLN X 122     -10.014   7.847  -9.222  0.00  0.00           H
ATOM   1894  HG3LGLN X 122     -10.154   6.495 -10.322  0.00  0.00           H
ATOM   1895  CD LGLN X 122     -10.802   8.388 -11.121  0.00  0.00           C
ATOM   1896  OE1LGLN X 122     -11.701   9.219 -11.170  0.00  0.00           O
ATOM   1897  NE2LGLN X 122      -9.898   8.361 -12.072  0.00  0.00           N
ATOM   1898 HE21LGLN X 122     -10.086   8.896 -12.912  0.00  0.00           H
ATOM   1899 HE22LGLN X 122      -9.090   7.751 -11.997  0.00  0.00           H
ATOM   1900  C  LGLN X 122     -12.154   4.711 -10.392  0.00  0.00           C
ATOM   1901  O  LGLN X 122     -11.947   3.883  -9.499  0.00  0.00           O
ATOM   1902  N  LLEU X 123     -11.738   4.520 -11.649  0.00  0.00           N
ATOM   1903  H  LLEU X 123     -11.918   5.246 -12.335  0.00  0.00           H
ATOM   1904  CA LLEU X 123     -10.997   3.334 -12.092  0.00  0.00           C
ATOM   1905  HA LLEU X 123     -11.463   2.454 -11.649  0.00  0.00           H
ATOM   1906  CB LLEU X 123     -11.114   3.212 -13.621  0.00  0.00           C
ATOM   1907  HB2LLEU X 123     -12.177   3.269 -13.862  0.00  0.00           H
ATOM   1908  HB3LLEU X 123     -10.621   4.061 -14.096  0.00  0.00           H
ATOM   1909  CG LLEU X 123     -10.561   1.899 -14.215  0.00  0.00           C
ATOM   1910  HG LLEU X 123     -10.917   1.056 -13.625  0.00  0.00           H
ATOM   1911  CD1LLEU X 123     -11.092   1.755 -15.638  0.00  0.00           C
ATOM   1912 HD11LLEU X 123     -10.739   2.578 -16.259  0.00  0.00           H
ATOM   1913 HD12LLEU X 123     -10.772   0.806 -16.060  0.00  0.00           H
ATOM   1914 HD13LLEU X 123     -12.177   1.759 -15.621  0.00  0.00           H
ATOM   1915  CD2LLEU X 123      -9.035   1.832 -14.326  0.00  0.00           C
ATOM   1916 HD21LLEU X 123      -8.581   1.689 -13.348  0.00  0.00           H
ATOM   1917 HD22LLEU X 123      -8.738   0.980 -14.937  0.00  0.00           H
ATOM   1918 HD23LLEU X 123      -8.654   2.746 -14.777  0.00  0.00           H
ATOM   1919  C  LLEU X 123      -9.543   3.394 -11.612  0.00  0.00           C
ATOM   1920  O  LLEU X 123      -8.787   4.290 -12.001  0.00  0.00           O
ATOM   1921  N  LCYS X 124      -9.151   2.418 -10.797  0.00  0.00           N
ATOM   1922  H  LCYS X 124      -9.808   1.689 -10.541  0.00  0.00           H
ATOM   1923  CA LCYS X 124      -7.846   2.332 -10.153  0.00  0.00           C
ATOM   1924  HA LCYS X 124      -7.192   3.103 -10.559  0.00  0.00           H
ATOM   1925  CB LCYS X 124      -8.029   2.601  -8.647  0.00  0.00           C
ATOM   1926  HB2LCYS X 124      -8.621   1.800  -8.203  0.00  0.00           H
ATOM   1927  HB3LCYS X 124      -7.052   2.615  -8.161  0.00  0.00           H
ATOM   1928  SG LCYS X 124      -8.852   4.194  -8.339  0.00  0.00           S
ATOM   1929  HG LCYS X 124     -10.071   3.830  -8.774  0.00  0.00           H
ATOM   1930  C  LCYS X 124      -7.160   0.976 -10.415  0.00  0.00           C
ATOM   1931  O  LCYS X 124      -7.745   0.048 -10.980  0.00  0.00           O
ATOM   1932  N  LTRP X 125      -5.909   0.863  -9.976  0.00  0.00           N
ATOM   1933  H  LTRP X 125      -5.483   1.686  -9.563  0.00  0.00           H
ATOM   1934  CA LTRP X 125      -5.081  -0.342 -10.042  0.00  0.00           C
ATOM   1935  HA LTRP X 125      -5.708  -1.203 -10.275  0.00  0.00           H
ATOM   1936  CB LTRP X 125      -4.037  -0.196 -11.155  0.00  0.00           C
ATOM   1937  HB2LTRP X 125      -3.557   0.780 -11.081  0.00  0.00           H
ATOM   1938  HB3LTRP X 125      -3.261  -0.949 -11.005  0.00  0.00           H
ATOM   1939  CG LTRP X 125      -4.568  -0.380 -12.539  0.00  0.00           C
ATOM   1940  CD1LTRP X 125      -5.156   0.573 -13.292  0.00  0.00           C
ATOM   1941  HD1LTRP X 125      -5.295   1.604 -12.992  0.00  0.00           H
ATOM   1942  NE1LTRP X 125      -5.526   0.040 -14.509  0.00  0.00           N
ATOM   1943  HE1LTRP X 125      -5.879   0.615 -15.266  0.00  0.00           H
ATOM   1944  CE2LTRP X 125      -5.242  -1.309 -14.581  0.00  0.00           C
ATOM   1945  CZ2LTRP X 125      -5.444  -2.288 -15.566  0.00  0.00           C
ATOM   1946  HZ2LTRP X 125      -5.937  -2.036 -16.494  0.00  0.00           H
ATOM   1947  CH2LTRP X 125      -4.984  -3.597 -15.332  0.00  0.00           C
ATOM   1948  HH2LTRP X 125      -5.129  -4.370 -16.074  0.00  0.00           H
ATOM   1949  CZ3LTRP X 125      -4.299  -3.901 -14.143  0.00  0.00           C
ATOM   1950  HZ3LTRP X 125      -3.914  -4.901 -13.990  0.00  0.00           H
ATOM   1951  CE3LTRP X 125      -4.106  -2.911 -13.161  0.00  0.00           C
ATOM   1952  HE3LTRP X 125      -3.576  -3.151 -12.251  0.00  0.00           H
ATOM   1953  CD2LTRP X 125      -4.593  -1.598 -13.343  0.00  0.00           C
ATOM   1954  C  LTRP X 125      -4.397  -0.609  -8.703  0.00  0.00           C
ATOM   1955  O  LTRP X 125      -3.984   0.326  -8.012  0.00  0.00           O
ATOM   1956  N  LILE X 126      -4.241  -1.892  -8.380  0.00  0.00           N
ATOM   1957  H  LILE X 126      -4.614  -2.586  -9.022  0.00  0.00           H
ATOM   1958  CA LILE X 126      -3.483  -2.403  -7.228  0.00  0.00           C
ATOM   1959  HA LILE X 126      -2.949  -1.574  -6.762  0.00  0.00           H
ATOM   1960  CB LILE X 126      -4.414  -3.025  -6.158  0.00  0.00           C
ATOM   1961  HB LILE X 126      -3.778  -3.506  -5.412  0.00  0.00           H
ATOM   1962  CG2LILE X 126      -5.173  -1.903  -5.438  0.00  0.00           C
ATOM   1963 HG21LILE X 126      -5.839  -1.400  -6.135  0.00  0.00           H
ATOM   1964 HG22LILE X 126      -5.752  -2.306  -4.608  0.00  0.00           H
ATOM   1965 HG23LILE X 126      -4.464  -1.182  -5.030  0.00  0.00           H
ATOM   1966  CG1LILE X 126      -5.366  -4.102  -6.735  0.00  0.00           C
ATOM   1967 HG12LILE X 126      -6.066  -3.640  -7.432  0.00  0.00           H
ATOM   1968 HG13LILE X 126      -4.782  -4.835  -7.291  0.00  0.00           H
ATOM   1969  CD1LILE X 126      -6.174  -4.860  -5.672  0.00  0.00           C
ATOM   1970 HD11LILE X 126      -6.901  -4.198  -5.203  0.00  0.00           H
ATOM   1971 HD12LILE X 126      -6.710  -5.683  -6.146  0.00  0.00           H
ATOM   1972 HD13LILE X 126      -5.509  -5.264  -4.908  0.00  0.00           H
ATOM   1973  C  LILE X 126      -2.422  -3.401  -7.698  0.00  0.00           C
ATOM   1974  O  LILE X 126      -2.609  -4.089  -8.702  0.00  0.00           O
ATOM   1975  N  LSER X 127      -1.313  -3.492  -6.963  0.00  0.00           N
ATOM   1976  H  LSER X 127      -1.226  -2.902  -6.147  0.00  0.00           H
ATOM   1977  CA LSER X 127      -0.247  -4.480  -7.190  0.00  0.00           C
ATOM   1978  HA LSER X 127      -0.685  -5.345  -7.680  0.00  0.00           H
ATOM   1979  CB LSER X 127       0.836  -3.922  -8.124  0.00  0.00           C
ATOM   1980  HB2LSER X 127       1.505  -4.735  -8.411  0.00  0.00           H
ATOM   1981  HB3LSER X 127       0.374  -3.527  -9.030  0.00  0.00           H
ATOM   1982  OG LSER X 127       1.596  -2.906  -7.494  0.00  0.00           O
ATOM   1983  HG LSER X 127       1.164  -2.057  -7.651  0.00  0.00           H
ATOM   1984  C  LSER X 127       0.363  -4.965  -5.870  0.00  0.00           C
ATOM   1985  O  LSER X 127       0.251  -4.277  -4.850  0.00  0.00           O
ATOM   1986  N  LGLY X 128       0.996  -6.140  -5.882  0.00  0.00           N
ATOM   1987  H  LGLY X 128       0.998  -6.685  -6.739  0.00  0.00           H
ATOM   1988  CA LGLY X 128       1.665  -6.710  -4.707  0.00  0.00           C
ATOM   1989  HA2LGLY X 128       2.525  -6.088  -4.457  0.00  0.00           H
ATOM   1990  HA3LGLY X 128       0.983  -6.691  -3.857  0.00  0.00           H
ATOM   1991  C  LGLY X 128       2.149  -8.153  -4.880  0.00  0.00           C
ATOM   1992  O  LGLY X 128       1.677  -8.894  -5.751  0.00  0.00           O
ATOM   1993  N  LTRP X 129       3.102  -8.559  -4.040  0.00  0.00           N
ATOM   1994  H  LTRP X 129       3.415  -7.892  -3.337  0.00  0.00           H
ATOM   1995  CA LTRP X 129       3.585  -9.941  -3.913  0.00  0.00           C
ATOM   1996  HA LTRP X 129       3.489 -10.442  -4.876  0.00  0.00           H
ATOM   1997  CB LTRP X 129       5.074  -9.951  -3.545  0.00  0.00           C
ATOM   1998  HB2LTRP X 129       5.218  -9.390  -2.621  0.00  0.00           H
ATOM   1999  HB3LTRP X 129       5.387 -10.978  -3.353  0.00  0.00           H
ATOM   2000  CG LTRP X 129       5.984  -9.388  -4.591  0.00  0.00           C
ATOM   2001  CD1LTRP X 129       6.530 -10.098  -5.603  0.00  0.00           C
ATOM   2002  HD1LTRP X 129       6.371 -11.160  -5.768  0.00  0.00           H
ATOM   2003  NE1LTRP X 129       7.289  -9.261  -6.396  0.00  0.00           N
ATOM   2004  HE1LTRP X 129       7.728  -9.559  -7.264  0.00  0.00           H
ATOM   2005  CE2LTRP X 129       7.242  -7.957  -5.948  0.00  0.00           C
ATOM   2006  CZ2LTRP X 129       7.799  -6.761  -6.426  0.00  0.00           C
ATOM   2007  HZ2LTRP X 129       8.412  -6.762  -7.315  0.00  0.00           H
ATOM   2008  CH2LTRP X 129       7.562  -5.568  -5.724  0.00  0.00           C
ATOM   2009  HH2LTRP X 129       8.000  -4.641  -6.068  0.00  0.00           H
ATOM   2010  CZ3LTRP X 129       6.756  -5.584  -4.571  0.00  0.00           C
ATOM   2011  HZ3LTRP X 129       6.571  -4.669  -4.023  0.00  0.00           H
ATOM   2012  CE3LTRP X 129       6.193  -6.789  -4.106  0.00  0.00           C
ATOM   2013  HE3LTRP X 129       5.590  -6.786  -3.208  0.00  0.00           H
ATOM   2014  CD2LTRP X 129       6.418  -8.006  -4.784  0.00  0.00           C
ATOM   2015  C  LTRP X 129       2.771 -10.772  -2.910  0.00  0.00           C
ATOM   2016  O  LTRP X 129       3.031 -11.963  -2.759  0.00  0.00           O
ATOM   2017  N  LGLY X 130       1.761 -10.199  -2.251  0.00  0.00           N
ATOM   2018  H  LGLY X 130       1.523  -9.231  -2.437  0.00  0.00           H
ATOM   2019  CA LGLY X 130       0.868 -10.943  -1.366  0.00  0.00           C
ATOM   2020  HA2LGLY X 130       1.461 -11.426  -0.590  0.00  0.00           H
ATOM   2021  HA3LGLY X 130       0.168 -10.257  -0.892  0.00  0.00           H
ATOM   2022  C  LGLY X 130       0.054 -12.021  -2.077  0.00  0.00           C
ATOM   2023  O  LGLY X 130       0.050 -12.129  -3.308  0.00  0.00           O
ATOM   2024  N  LALA X 131      -0.639 -12.831  -1.284  0.00  0.00           N
ATOM   2025  H  LALA X 131      -0.596 -12.657  -0.285  0.00  0.00           H
ATOM   2026  CA LALA X 131      -1.314 -14.041  -1.725  0.00  0.00           C
ATOM   2027  HA LALA X 131      -0.547 -14.714  -2.109  0.00  0.00           H
ATOM   2028  CB LALA X 131      -1.954 -14.709  -0.503  0.00  0.00           C
ATOM   2029  HB1LALA X 131      -2.732 -14.066  -0.090  0.00  0.00           H
ATOM   2030  HB2LALA X 131      -2.397 -15.659  -0.797  0.00  0.00           H
ATOM   2031  HB3LALA X 131      -1.197 -14.894   0.260  0.00  0.00           H
ATOM   2032  C  LALA X 131      -2.330 -13.807  -2.861  0.00  0.00           C
ATOM   2033  O  LALA X 131      -2.945 -12.741  -2.984  0.00  0.00           O
ATOM   2034  N  LTHR X 132      -2.496 -14.830  -3.696  0.00  0.00           N
ATOM   2035  H  LTHR X 132      -1.941 -15.671  -3.544  0.00  0.00           H
ATOM   2036  CA LTHR X 132      -3.422 -14.855  -4.842  0.00  0.00           C
ATOM   2037  HA LTHR X 132      -3.710 -13.837  -5.079  0.00  0.00           H
ATOM   2038  CB LTHR X 132      -2.721 -15.427  -6.079  0.00  0.00           C
ATOM   2039  HB LTHR X 132      -3.410 -15.395  -6.922  0.00  0.00           H
ATOM   2040  CG2LTHR X 132      -1.461 -14.635  -6.445  0.00  0.00           C
ATOM   2041 HG21LTHR X 132      -0.699 -14.744  -5.674  0.00  0.00           H
ATOM   2042 HG22LTHR X 132      -1.065 -14.983  -7.395  0.00  0.00           H
ATOM   2043 HG23LTHR X 132      -1.704 -13.580  -6.548  0.00  0.00           H
ATOM   2044  OG1LTHR X 132      -2.325 -16.760  -5.840  0.00  0.00           O
ATOM   2045  HG1LTHR X 132      -1.749 -17.016  -6.576  0.00  0.00           H
ATOM   2046  C  LTHR X 132      -4.732 -15.588  -4.533  0.00  0.00           C
ATOM   2047  O  LTHR X 132      -5.624 -15.677  -5.379  0.00  0.00           O
ATOM   2048  N  LGLU X 133      -4.886 -16.046  -3.291  0.00  0.00           N
ATOM   2049  H  LGLU X 133      -4.105 -15.941  -2.659  0.00  0.00           H
ATOM   2050  CA LGLU X 133      -6.108 -16.576  -2.690  0.00  0.00           C
ATOM   2051  HA LGLU X 133      -6.963 -16.015  -3.066  0.00  0.00           H
ATOM   2052  CB LGLU X 133      -6.289 -18.056  -3.067  0.00  0.00           C
ATOM   2053  HB2LGLU X 133      -7.276 -18.376  -2.742  0.00  0.00           H
ATOM   2054  HB3LGLU X 133      -6.249 -18.149  -4.152  0.00  0.00           H
ATOM   2055  CG LGLU X 133      -5.245 -18.995  -2.451  0.00  0.00           C
ATOM   2056  HG2LGLU X 133      -4.240 -18.626  -2.672  0.00  0.00           H
ATOM   2057  HG3LGLU X 133      -5.365 -19.028  -1.368  0.00  0.00           H
ATOM   2058  CD LGLU X 133      -5.410 -20.402  -3.021  0.00  0.00           C
ATOM   2059  OE1LGLU X 133      -6.396 -21.097  -2.667  0.00  0.00           O
ATOM   2060  OE2LGLU X 133      -4.548 -20.804  -3.836  0.00  0.00           O
ATOM   2061  C  LGLU X 133      -6.060 -16.395  -1.165  0.00  0.00           C
ATOM   2062  O  LGLU X 133      -4.989 -16.188  -0.587  0.00  0.00           O
ATOM   2063  N  LGLU X 134      -7.209 -16.496  -0.494  0.00  0.00           N
ATOM   2064  H  LGLU X 134      -8.061 -16.685  -1.007  0.00  0.00           H
ATOM   2065  CA LGLU X 134      -7.243 -16.471   0.974  0.00  0.00           C
ATOM   2066  HA LGLU X 134      -6.771 -15.540   1.291  0.00  0.00           H
ATOM   2067  CB LGLU X 134      -8.701 -16.446   1.468  0.00  0.00           C
ATOM   2068  HB2LGLU X 134      -9.267 -15.761   0.836  0.00  0.00           H
ATOM   2069  HB3LGLU X 134      -9.141 -17.440   1.376  0.00  0.00           H
ATOM   2070  CG LGLU X 134      -8.803 -15.966   2.925  0.00  0.00           C
ATOM   2071  HG2LGLU X 134      -8.311 -16.689   3.572  0.00  0.00           H
ATOM   2072  HG3LGLU X 134      -8.283 -15.011   3.011  0.00  0.00           H
ATOM   2073  CD LGLU X 134     -10.242 -15.753   3.403  0.00  0.00           C
ATOM   2074  OE1LGLU X 134     -10.549 -16.074   4.580  0.00  0.00           O
ATOM   2075  OE2LGLU X 134     -11.068 -15.231   2.622  0.00  0.00           O
ATOM   2076  C  LGLU X 134      -6.410 -17.630   1.571  0.00  0.00           C
ATOM   2077  O  LGLU X 134      -6.435 -18.756   1.058  0.00  0.00           O
ATOM   2078  N  LLYS X 135      -5.649 -17.345   2.640  0.00  0.00           N
ATOM   2079  H  LLYS X 135      -5.718 -16.404   3.024  0.00  0.00           H
ATOM   2080  CA LLYS X 135      -4.696 -18.263   3.307  0.00  0.00           C
ATOM   2081  HA LLYS X 135      -4.196 -17.690   4.089  0.00  0.00           H
ATOM   2082  CB LLYS X 135      -5.451 -19.407   4.011  0.00  0.00           C
ATOM   2083  HB2LLYS X 135      -5.994 -19.991   3.271  0.00  0.00           H
ATOM   2084  HB3LLYS X 135      -4.733 -20.065   4.504  0.00  0.00           H
ATOM   2085  CG LLYS X 135      -6.436 -18.915   5.072  0.00  0.00           C
ATOM   2086  HG2LLYS X 135      -5.868 -18.528   5.913  0.00  0.00           H
ATOM   2087  HG3LLYS X 135      -7.067 -18.125   4.673  0.00  0.00           H
ATOM   2088  CD LLYS X 135      -7.334 -20.057   5.544  0.00  0.00           C
ATOM   2089  HD2LLYS X 135      -7.900 -20.455   4.700  0.00  0.00           H
ATOM   2090  HD3LLYS X 135      -6.710 -20.846   5.963  0.00  0.00           H
ATOM   2091  CE LLYS X 135      -8.297 -19.526   6.605  0.00  0.00           C
ATOM   2092  HE2LLYS X 135      -7.715 -19.018   7.379  0.00  0.00           H
ATOM   2093  HE3LLYS X 135      -8.968 -18.794   6.144  0.00  0.00           H
ATOM   2094  NZ LLYS X 135      -9.075 -20.632   7.200  0.00  0.00           N
ATOM   2095  HZ1LLYS X 135      -8.445 -21.352   7.545  0.00  0.00           H
ATOM   2096  HZ2LLYS X 135      -9.679 -20.300   7.949  0.00  0.00           H
ATOM   2097  HZ3LLYS X 135      -9.645 -21.098   6.495  0.00  0.00           H
ATOM   2098  C  LLYS X 135      -3.537 -18.773   2.425  0.00  0.00           C
ATOM   2099  O  LLYS X 135      -2.853 -19.728   2.801  0.00  0.00           O
ATOM   2100  N  LGLY X 136      -3.300 -18.151   1.268  0.00  0.00           N
ATOM   2101  H  LGLY X 136      -3.923 -17.406   0.985  0.00  0.00           H
ATOM   2102  CA LGLY X 136      -2.163 -18.463   0.399  0.00  0.00           C
ATOM   2103  HA2LGLY X 136      -2.115 -19.540   0.249  0.00  0.00           H
ATOM   2104  HA3LGLY X 136      -2.320 -18.004  -0.577  0.00  0.00           H
ATOM   2105  C  LGLY X 136      -0.804 -17.997   0.946  0.00  0.00           C
ATOM   2106  O  LGLY X 136      -0.722 -17.245   1.922  0.00  0.00           O
ATOM   2107  N  LLYS X 137       0.275 -18.443   0.292  0.00  0.00           N
ATOM   2108  H  LLYS X 137       0.088 -19.051  -0.501  0.00  0.00           H
ATOM   2109  CA LLYS X 137       1.659 -17.955   0.480  0.00  0.00           C
ATOM   2110  HA LLYS X 137       1.776 -17.627   1.513  0.00  0.00           H
ATOM   2111  CB LLYS X 137       2.629 -19.130   0.219  0.00  0.00           C
ATOM   2112  HB2LLYS X 137       2.323 -19.966   0.851  0.00  0.00           H
ATOM   2113  HB3LLYS X 137       2.527 -19.442  -0.822  0.00  0.00           H
ATOM   2114  CG LLYS X 137       4.118 -18.839   0.501  0.00  0.00           C
ATOM   2115  HG2LLYS X 137       4.477 -18.073  -0.186  0.00  0.00           H
ATOM   2116  HG3LLYS X 137       4.228 -18.477   1.524  0.00  0.00           H
ATOM   2117  CD LLYS X 137       4.985 -20.096   0.315  0.00  0.00           C
ATOM   2118  HD2LLYS X 137       4.671 -20.853   1.033  0.00  0.00           H
ATOM   2119  HD3LLYS X 137       4.838 -20.481  -0.695  0.00  0.00           H
ATOM   2120  CE LLYS X 137       6.476 -19.785   0.518  0.00  0.00           C
ATOM   2121  HE2LLYS X 137       6.786 -19.052  -0.234  0.00  0.00           H
ATOM   2122  HE3LLYS X 137       6.614 -19.317   1.498  0.00  0.00           H
ATOM   2123  NZ LLYS X 137       7.317 -21.005   0.407  0.00  0.00           N
ATOM   2124  HZ1LLYS X 137       7.179 -21.469  -0.491  0.00  0.00           H
ATOM   2125  HZ2LLYS X 137       8.305 -20.782   0.494  0.00  0.00           H
ATOM   2126  HZ3LLYS X 137       7.079 -21.685   1.122  0.00  0.00           H
ATOM   2127  C  LLYS X 137       1.939 -16.747  -0.431  0.00  0.00           C
ATOM   2128  O  LLYS X 137       1.295 -16.605  -1.471  0.00  0.00           O
ATOM   2129  N  LTHR X 138       2.940 -15.931  -0.096  0.00  0.00           N
ATOM   2130  H  LTHR X 138       3.362 -16.032   0.816  0.00  0.00           H
ATOM   2131  CA LTHR X 138       3.541 -14.914  -0.984  0.00  0.00           C
ATOM   2132  HA LTHR X 138       2.883 -14.047  -1.032  0.00  0.00           H
ATOM   2133  CB LTHR X 138       4.884 -14.462  -0.387  0.00  0.00           C
ATOM   2134  HB LTHR X 138       5.507 -15.343  -0.238  0.00  0.00           H
ATOM   2135  CG2LTHR X 138       5.678 -13.454  -1.215  0.00  0.00           C
ATOM   2136 HG21LTHR X 138       5.104 -12.538  -1.346  0.00  0.00           H
ATOM   2137 HG22LTHR X 138       6.609 -13.224  -0.704  0.00  0.00           H
ATOM   2138 HG23LTHR X 138       5.931 -13.872  -2.187  0.00  0.00           H
ATOM   2139  OG1LTHR X 138       4.638 -13.864   0.859  0.00  0.00           O
ATOM   2140  HG1LTHR X 138       5.477 -13.870   1.358  0.00  0.00           H
ATOM   2141  C  LTHR X 138       3.771 -15.442  -2.407  0.00  0.00           C
ATOM   2142  O  LTHR X 138       4.259 -16.564  -2.599  0.00  0.00           O
ATOM   2143  N  LSER X 139       3.427 -14.642  -3.415  0.00  0.00           N
ATOM   2144  H  LSER X 139       3.098 -13.711  -3.175  0.00  0.00           H
ATOM   2145  CA LSER X 139       3.748 -14.885  -4.823  0.00  0.00           C
ATOM   2146  HA LSER X 139       3.594 -15.940  -5.042  0.00  0.00           H
ATOM   2147  CB LSER X 139       2.799 -14.083  -5.721  0.00  0.00           C
ATOM   2148  HB2LSER X 139       1.773 -14.400  -5.530  0.00  0.00           H
ATOM   2149  HB3LSER X 139       2.886 -13.021  -5.485  0.00  0.00           H
ATOM   2150  OG LSER X 139       3.105 -14.285  -7.092  0.00  0.00           O
ATOM   2151  HG LSER X 139       3.531 -13.449  -7.399  0.00  0.00           H
ATOM   2152  C  LSER X 139       5.209 -14.529  -5.113  0.00  0.00           C
ATOM   2153  O  LSER X 139       5.683 -13.453  -4.759  0.00  0.00           O
ATOM   2154  N  LGLU X 140       5.929 -15.423  -5.790  0.00  0.00           N
ATOM   2155  H  LGLU X 140       5.465 -16.252  -6.138  0.00  0.00           H
ATOM   2156  CA LGLU X 140       7.323 -15.194  -6.188  0.00  0.00           C
ATOM   2157  HA LGLU X 140       7.871 -14.834  -5.317  0.00  0.00           H
ATOM   2158  CB LGLU X 140       7.931 -16.546  -6.603  0.00  0.00           C
ATOM   2159  HB2LGLU X 140       7.794 -17.230  -5.763  0.00  0.00           H
ATOM   2160  HB3LGLU X 140       7.372 -16.953  -7.445  0.00  0.00           H
ATOM   2161  CG LGLU X 140       9.434 -16.521  -6.927  0.00  0.00           C
ATOM   2162  HG2LGLU X 140       9.951 -15.843  -6.250  0.00  0.00           H
ATOM   2163  HG3LGLU X 140       9.832 -17.521  -6.739  0.00  0.00           H
ATOM   2164  CD LGLU X 140       9.746 -16.169  -8.383  0.00  0.00           C
ATOM   2165  OE1LGLU X 140       9.156 -16.788  -9.296  0.00  0.00           O
ATOM   2166  OE2LGLU X 140      10.655 -15.343  -8.634  0.00  0.00           O
ATOM   2167  C  LGLU X 140       7.440 -14.107  -7.273  0.00  0.00           C
ATOM   2168  O  LGLU X 140       8.434 -13.387  -7.320  0.00  0.00           O
ATOM   2169  N  LVAL X 141       6.399 -13.929  -8.093  0.00  0.00           N
ATOM   2170  H  LVAL X 141       5.613 -14.550  -7.979  0.00  0.00           H
ATOM   2171  CA LVAL X 141       6.261 -12.829  -9.065  0.00  0.00           C
ATOM   2172  HA LVAL X 141       7.232 -12.351  -9.188  0.00  0.00           H
ATOM   2173  CB LVAL X 141       5.843 -13.354 -10.457  0.00  0.00           C
ATOM   2174  HB LVAL X 141       5.953 -12.533 -11.167  0.00  0.00           H
ATOM   2175  CG1LVAL X 141       6.741 -14.507 -10.931  0.00  0.00           C
ATOM   2176 HG11LVAL X 141       6.553 -15.407 -10.344  0.00  0.00           H
ATOM   2177 HG12LVAL X 141       6.535 -14.724 -11.979  0.00  0.00           H
ATOM   2178 HG13LVAL X 141       7.788 -14.240 -10.824  0.00  0.00           H
ATOM   2179  CG2LVAL X 141       4.390 -13.839 -10.522  0.00  0.00           C
ATOM   2180 HG21LVAL X 141       3.704 -13.009 -10.350  0.00  0.00           H
ATOM   2181 HG22LVAL X 141       4.185 -14.237 -11.515  0.00  0.00           H
ATOM   2182 HG23LVAL X 141       4.212 -14.622  -9.786  0.00  0.00           H
ATOM   2183  C  LVAL X 141       5.289 -11.752  -8.560  0.00  0.00           C
ATOM   2184  O  LVAL X 141       4.317 -12.067  -7.868  0.00  0.00           O
ATOM   2185  N  LLEU X 142       5.523 -10.489  -8.925  0.00  0.00           N
ATOM   2186  H  LLEU X 142       6.381 -10.283  -9.419  0.00  0.00           H
ATOM   2187  CA LLEU X 142       4.581  -9.383  -8.717  0.00  0.00           C
ATOM   2188  HA LLEU X 142       4.291  -9.370  -7.665  0.00  0.00           H
ATOM   2189  CB LLEU X 142       5.289  -8.054  -9.070  0.00  0.00           C
ATOM   2190  HB2LLEU X 142       6.183  -7.953  -8.461  0.00  0.00           H
ATOM   2191  HB3LLEU X 142       5.616  -8.110 -10.110  0.00  0.00           H
ATOM   2192  CG LLEU X 142       4.439  -6.779  -8.902  0.00  0.00           C
ATOM   2193  HG LLEU X 142       3.557  -6.843  -9.537  0.00  0.00           H
ATOM   2194  CD1LLEU X 142       3.982  -6.570  -7.463  0.00  0.00           C
ATOM   2195 HD11LLEU X 142       4.842  -6.538  -6.794  0.00  0.00           H
ATOM   2196 HD12LLEU X 142       3.434  -5.634  -7.379  0.00  0.00           H
ATOM   2197 HD13LLEU X 142       3.328  -7.384  -7.172  0.00  0.00           H
ATOM   2198  CD2LLEU X 142       5.240  -5.544  -9.315  0.00  0.00           C
ATOM   2199 HD21LLEU X 142       5.566  -5.641 -10.348  0.00  0.00           H
ATOM   2200 HD22LLEU X 142       4.616  -4.654  -9.235  0.00  0.00           H
ATOM   2201 HD23LLEU X 142       6.114  -5.429  -8.671  0.00  0.00           H
ATOM   2202  C  LLEU X 142       3.327  -9.582  -9.583  0.00  0.00           C
ATOM   2203  O  LLEU X 142       3.454  -9.784 -10.789  0.00  0.00           O
ATOM   2204  N  LASN X 143       2.130  -9.454  -9.004  0.00  0.00           N
ATOM   2205  H  LASN X 143       2.090  -9.267  -8.010  0.00  0.00           H
ATOM   2206  CA LASN X 143       0.862  -9.430  -9.748  0.00  0.00           C
ATOM   2207  HA LASN X 143       1.065  -9.570 -10.811  0.00  0.00           H
ATOM   2208  CB LASN X 143      -0.049 -10.592  -9.305  0.00  0.00           C
ATOM   2209  HB2LASN X 143      -0.415 -10.394  -8.301  0.00  0.00           H
ATOM   2210  HB3LASN X 143      -0.912 -10.649  -9.968  0.00  0.00           H
ATOM   2211  CG LASN X 143       0.636 -11.947  -9.323  0.00  0.00           C
ATOM   2212  OD1LASN X 143       1.004 -12.482 -10.356  0.00  0.00           O
ATOM   2213  ND2LASN X 143       0.835 -12.551  -8.176  0.00  0.00           N
ATOM   2214 HD21LASN X 143       1.385 -13.392  -8.173  0.00  0.00           H
ATOM   2215 HD22LASN X 143       0.530 -12.101  -7.319  0.00  0.00           H
ATOM   2216  C  LASN X 143       0.163  -8.067  -9.596  0.00  0.00           C
ATOM   2217  O  LASN X 143       0.392  -7.354  -8.613  0.00  0.00           O
ATOM   2218  N  LALA X 144      -0.708  -7.717 -10.546  0.00  0.00           N
ATOM   2219  H  LALA X 144      -0.819  -8.339 -11.343  0.00  0.00           H
ATOM   2220  CA LALA X 144      -1.500  -6.481 -10.533  0.00  0.00           C
ATOM   2221  HA LALA X 144      -1.642  -6.181  -9.497  0.00  0.00           H
ATOM   2222  CB LALA X 144      -0.709  -5.378 -11.252  0.00  0.00           C
ATOM   2223  HB1LALA X 144      -0.570  -5.638 -12.302  0.00  0.00           H
ATOM   2224  HB2LALA X 144      -1.248  -4.432 -11.189  0.00  0.00           H
ATOM   2225  HB3LALA X 144       0.270  -5.258 -10.787  0.00  0.00           H
ATOM   2226  C  LALA X 144      -2.906  -6.669 -11.140  0.00  0.00           C
ATOM   2227  O  LALA X 144      -3.105  -7.565 -11.966  0.00  0.00           O
ATOM   2228  N  LALA X 145      -3.871  -5.827 -10.746  0.00  0.00           N
ATOM   2229  H  LALA X 145      -3.629  -5.106 -10.072  0.00  0.00           H
ATOM   2230  CA LALA X 145      -5.278  -5.912 -11.170  0.00  0.00           C
ATOM   2231  HA LALA X 145      -5.314  -6.306 -12.188  0.00  0.00           H
ATOM   2232  CB LALA X 145      -6.007  -6.897 -10.246  0.00  0.00           C
ATOM   2233  HB1LALA X 145      -6.089  -6.478  -9.242  0.00  0.00           H
ATOM   2234  HB2LALA X 145      -7.004  -7.093 -10.638  0.00  0.00           H
ATOM   2235  HB3LALA X 145      -5.464  -7.837 -10.188  0.00  0.00           H
ATOM   2236  C  LALA X 145      -6.014  -4.553 -11.163  0.00  0.00           C
ATOM   2237  O  LALA X 145      -5.722  -3.688 -10.329  0.00  0.00           O
ATOM   2238  N  LLYS X 146      -7.011  -4.393 -12.050  0.00  0.00           N
ATOM   2239  H  LLYS X 146      -7.186  -5.159 -12.694  0.00  0.00           H
ATOM   2240  CA LLYS X 146      -7.959  -3.259 -12.049  0.00  0.00           C
ATOM   2241  HA LLYS X 146      -7.396  -2.334 -11.905  0.00  0.00           H
ATOM   2242  CB LLYS X 146      -8.707  -3.176 -13.401  0.00  0.00           C
ATOM   2243  HB2LLYS X 146      -7.976  -3.120 -14.209  0.00  0.00           H
ATOM   2244  HB3LLYS X 146      -9.283  -4.087 -13.541  0.00  0.00           H
ATOM   2245  CG LLYS X 146      -9.651  -1.956 -13.510  0.00  0.00           C
ATOM   2246  HG2LLYS X 146     -10.176  -1.789 -12.570  0.00  0.00           H
ATOM   2247  HG3LLYS X 146      -9.037  -1.077 -13.700  0.00  0.00           H
ATOM   2248  CD LLYS X 146     -10.718  -2.071 -14.617  0.00  0.00           C
ATOM   2249  HD2LLYS X 146     -11.147  -1.083 -14.777  0.00  0.00           H
ATOM   2250  HD3LLYS X 146     -10.249  -2.398 -15.546  0.00  0.00           H
ATOM   2251  CE LLYS X 146     -11.860  -3.025 -14.229  0.00  0.00           C
ATOM   2252  HE2LLYS X 146     -11.457  -4.036 -14.130  0.00  0.00           H
ATOM   2253  HE3LLYS X 146     -12.254  -2.724 -13.256  0.00  0.00           H
ATOM   2254  NZ LLYS X 146     -12.969  -3.030 -15.220  0.00  0.00           N
ATOM   2255  HZ1LLYS X 146     -12.645  -3.339 -16.130  0.00  0.00           H
ATOM   2256  HZ2LLYS X 146     -13.724  -3.655 -14.941  0.00  0.00           H
ATOM   2257  HZ3LLYS X 146     -13.388  -2.107 -15.329  0.00  0.00           H
ATOM   2258  C  LLYS X 146      -8.961  -3.409 -10.900  0.00  0.00           C
ATOM   2259  O  LLYS X 146      -9.627  -4.442 -10.806  0.00  0.00           O
ATOM   2260  N  LVAL X 147      -9.158  -2.350 -10.116  0.00  0.00           N
ATOM   2261  H  LVAL X 147      -8.603  -1.520 -10.306  0.00  0.00           H
ATOM   2262  CA LVAL X 147     -10.224  -2.225  -9.104  0.00  0.00           C
ATOM   2263  HA LVAL X 147     -11.010  -2.944  -9.330  0.00  0.00           H
ATOM   2264  CB LVAL X 147      -9.726  -2.524  -7.673  0.00  0.00           C
ATOM   2265  HB LVAL X 147     -10.551  -2.320  -6.992  0.00  0.00           H
ATOM   2266  CG1LVAL X 147      -9.356  -4.001  -7.500  0.00  0.00           C
ATOM   2267 HG11LVAL X 147      -8.487  -4.249  -8.110  0.00  0.00           H
ATOM   2268 HG12LVAL X 147      -9.125  -4.203  -6.454  0.00  0.00           H
ATOM   2269 HG13LVAL X 147     -10.193  -4.631  -7.798  0.00  0.00           H
ATOM   2270  CG2LVAL X 147      -8.540  -1.658  -7.228  0.00  0.00           C
ATOM   2271 HG21LVAL X 147      -8.810  -0.604  -7.252  0.00  0.00           H
ATOM   2272 HG22LVAL X 147      -8.263  -1.918  -6.206  0.00  0.00           H
ATOM   2273 HG23LVAL X 147      -7.683  -1.824  -7.882  0.00  0.00           H
ATOM   2274  C  LVAL X 147     -10.854  -0.835  -9.171  0.00  0.00           C
ATOM   2275  O  LVAL X 147     -10.161   0.157  -9.373  0.00  0.00           O
ATOM   2276  N  LLEU X 148     -12.172  -0.731  -9.013  0.00  0.00           N
ATOM   2277  H  LLEU X 148     -12.714  -1.559  -8.809  0.00  0.00           H
ATOM   2278  CA LLEU X 148     -12.840   0.571  -8.896  0.00  0.00           C
ATOM   2279  HA LLEU X 148     -12.234   1.344  -9.369  0.00  0.00           H
ATOM   2280  CB LLEU X 148     -14.201   0.552  -9.613  0.00  0.00           C
ATOM   2281  HB2LLEU X 148     -14.703  -0.399  -9.427  0.00  0.00           H
ATOM   2282  HB3LLEU X 148     -14.817   1.341  -9.182  0.00  0.00           H
ATOM   2283  CG LLEU X 148     -14.121   0.821 -11.129  0.00  0.00           C
ATOM   2284  HG LLEU X 148     -13.624   1.775 -11.297  0.00  0.00           H
ATOM   2285  CD1LLEU X 148     -13.377  -0.261 -11.918  0.00  0.00           C
ATOM   2286 HD11LLEU X 148     -13.817  -1.235 -11.713  0.00  0.00           H
ATOM   2287 HD12LLEU X 148     -13.455  -0.051 -12.985  0.00  0.00           H
ATOM   2288 HD13LLEU X 148     -12.323  -0.262 -11.647  0.00  0.00           H
ATOM   2289  CD2LLEU X 148     -15.540   0.922 -11.675  0.00  0.00           C
ATOM   2290 HD21LLEU X 148     -16.047   1.777 -11.233  0.00  0.00           H
ATOM   2291 HD22LLEU X 148     -15.515   1.059 -12.757  0.00  0.00           H
ATOM   2292 HD23LLEU X 148     -16.095   0.017 -11.435  0.00  0.00           H
ATOM   2293  C  LLEU X 148     -12.976   0.965  -7.422  0.00  0.00           C
ATOM   2294  O  LLEU X 148     -13.054   0.103  -6.542  0.00  0.00           O
ATOM   2295  N  LLEU X 149     -13.036   2.270  -7.149  0.00  0.00           N
ATOM   2296  H  LLEU X 149     -12.904   2.932  -7.905  0.00  0.00           H
ATOM   2297  CA LLEU X 149     -13.422   2.757  -5.823  0.00  0.00           C
ATOM   2298  HA LLEU X 149     -12.814   2.238  -5.081  0.00  0.00           H
ATOM   2299  CB LLEU X 149     -13.161   4.267  -5.673  0.00  0.00           C
ATOM   2300  HB2LLEU X 149     -13.823   4.812  -6.347  0.00  0.00           H
ATOM   2301  HB3LLEU X 149     -13.426   4.547  -4.651  0.00  0.00           H
ATOM   2302  CG LLEU X 149     -11.713   4.720  -5.938  0.00  0.00           C
ATOM   2303  HG LLEU X 149     -11.520   4.680  -7.007  0.00  0.00           H
ATOM   2304  CD1LLEU X 149     -11.542   6.166  -5.465  0.00  0.00           C
ATOM   2305 HD11LLEU X 149     -11.655   6.223  -4.382  0.00  0.00           H
ATOM   2306 HD12LLEU X 149     -10.553   6.529  -5.744  0.00  0.00           H
ATOM   2307 HD13LLEU X 149     -12.294   6.801  -5.934  0.00  0.00           H
ATOM   2308  CD2LLEU X 149     -10.670   3.856  -5.228  0.00  0.00           C
ATOM   2309 HD21LLEU X 149     -10.611   2.881  -5.709  0.00  0.00           H
ATOM   2310 HD22LLEU X 149      -9.689   4.326  -5.294  0.00  0.00           H
ATOM   2311 HD23LLEU X 149     -10.947   3.723  -4.185  0.00  0.00           H
ATOM   2312  C  LLEU X 149     -14.889   2.416  -5.516  0.00  0.00           C
ATOM   2313  O  LLEU X 149     -15.740   2.387  -6.409  0.00  0.00           O
ATOM   2314  N  LILE X 150     -15.188   2.181  -4.241  0.00  0.00           N
ATOM   2315  H  LILE X 150     -14.432   2.237  -3.564  0.00  0.00           H
ATOM   2316  CA LILE X 150     -16.544   1.975  -3.725  0.00  0.00           C
ATOM   2317  HA LILE X 150     -17.249   1.991  -4.556  0.00  0.00           H
ATOM   2318  CB LILE X 150     -16.674   0.592  -3.045  0.00  0.00           C
ATOM   2319  HB LILE X 150     -15.872   0.494  -2.314  0.00  0.00           H
ATOM   2320  CG2LILE X 150     -18.021   0.453  -2.304  0.00  0.00           C
ATOM   2321 HG21LILE X 150     -18.843   0.540  -3.015  0.00  0.00           H
ATOM   2322 HG22LILE X 150     -18.080  -0.508  -1.797  0.00  0.00           H
ATOM   2323 HG23LILE X 150     -18.122   1.227  -1.544  0.00  0.00           H
ATOM   2324  CG1LILE X 150     -16.519  -0.530  -4.102  0.00  0.00           C
ATOM   2325 HG12LILE X 150     -17.366  -0.504  -4.788  0.00  0.00           H
ATOM   2326 HG13LILE X 150     -15.615  -0.359  -4.686  0.00  0.00           H
ATOM   2327  CD1LILE X 150     -16.403  -1.939  -3.508  0.00  0.00           C
ATOM   2328 HD11LILE X 150     -17.322  -2.225  -3.000  0.00  0.00           H
ATOM   2329 HD12LILE X 150     -16.223  -2.651  -4.312  0.00  0.00           H
ATOM   2330 HD13LILE X 150     -15.566  -1.970  -2.811  0.00  0.00           H
ATOM   2331  C  LILE X 150     -16.893   3.151  -2.810  0.00  0.00           C
ATOM   2332  O  LILE X 150     -16.137   3.490  -1.896  0.00  0.00           O
ATOM   2333  N  LGLU X 151     -18.049   3.772  -3.047  0.00  0.00           N
ATOM   2334  H  LGLU X 151     -18.645   3.413  -3.783  0.00  0.00           H
ATOM   2335  CA LGLU X 151     -18.497   4.950  -2.299  0.00  0.00           C
ATOM   2336  HA LGLU X 151     -17.770   5.746  -2.447  0.00  0.00           H
ATOM   2337  CB LGLU X 151     -19.864   5.430  -2.815  0.00  0.00           C
ATOM   2338  HB2LGLU X 151     -20.564   4.594  -2.807  0.00  0.00           H
ATOM   2339  HB3LGLU X 151     -20.236   6.189  -2.128  0.00  0.00           H
ATOM   2340  CG LGLU X 151     -19.810   6.028  -4.230  0.00  0.00           C
ATOM   2341  HG2LGLU X 151     -19.160   6.906  -4.214  0.00  0.00           H
ATOM   2342  HG3LGLU X 151     -19.380   5.298  -4.918  0.00  0.00           H
ATOM   2343  CD LGLU X 151     -21.202   6.439  -4.731  0.00  0.00           C
ATOM   2344  OE1LGLU X 151     -21.976   7.068  -3.971  0.00  0.00           O
ATOM   2345  OE2LGLU X 151     -21.570   6.110  -5.884  0.00  0.00           O
ATOM   2346  C  LGLU X 151     -18.574   4.652  -0.796  0.00  0.00           C
ATOM   2347  O  LGLU X 151     -19.157   3.645  -0.391  0.00  0.00           O
ATOM   2348  N  LTHR X 152     -18.019   5.524   0.053  0.00  0.00           N
ATOM   2349  H  LTHR X 152     -17.554   6.347  -0.315  0.00  0.00           H
ATOM   2350  CA LTHR X 152     -17.992   5.300   1.510  0.00  0.00           C
ATOM   2351  HA LTHR X 152     -17.472   4.360   1.693  0.00  0.00           H
ATOM   2352  CB LTHR X 152     -17.183   6.395   2.223  0.00  0.00           C
ATOM   2353  HB LTHR X 152     -17.529   7.381   1.910  0.00  0.00           H
ATOM   2354  CG2LTHR X 152     -17.246   6.304   3.747  0.00  0.00           C
ATOM   2355 HG21LTHR X 152     -16.989   5.298   4.074  0.00  0.00           H
ATOM   2356 HG22LTHR X 152     -16.557   7.019   4.194  0.00  0.00           H
ATOM   2357 HG23LTHR X 152     -18.248   6.554   4.094  0.00  0.00           H
ATOM   2358  OG1LTHR X 152     -15.833   6.221   1.850  0.00  0.00           O
ATOM   2359  HG1LTHR X 152     -15.291   6.733   2.481  0.00  0.00           H
ATOM   2360  C  LTHR X 152     -19.395   5.131   2.102  0.00  0.00           C
ATOM   2361  O  LTHR X 152     -19.589   4.244   2.928  0.00  0.00           O
ATOM   2362  N  LGLN X 153     -20.404   5.852   1.604  0.00  0.00           N
ATOM   2363  H  LGLN X 153     -20.174   6.601   0.959  0.00  0.00           H
ATOM   2364  CA LGLN X 153     -21.812   5.666   1.988  0.00  0.00           C
ATOM   2365  HA LGLN X 153     -21.895   5.835   3.063  0.00  0.00           H
ATOM   2366  CB LGLN X 153     -22.636   6.747   1.271  0.00  0.00           C
ATOM   2367  HB2LGLN X 153     -22.252   7.725   1.559  0.00  0.00           H
ATOM   2368  HB3LGLN X 153     -22.486   6.633   0.198  0.00  0.00           H
ATOM   2369  CG LGLN X 153     -24.142   6.714   1.571  0.00  0.00           C
ATOM   2370  HG2LGLN X 153     -24.536   5.707   1.444  0.00  0.00           H
ATOM   2371  HG3LGLN X 153     -24.314   7.022   2.604  0.00  0.00           H
ATOM   2372  CD LGLN X 153     -24.912   7.619   0.618  0.00  0.00           C
ATOM   2373  OE1LGLN X 153     -25.089   7.329  -0.559  0.00  0.00           O
ATOM   2374  NE2LGLN X 153     -25.381   8.767   1.044  0.00  0.00           N
ATOM   2375 HE21LGLN X 153     -25.991   9.286   0.437  0.00  0.00           H
ATOM   2376 HE22LGLN X 153     -25.245   9.042   2.015  0.00  0.00           H
ATOM   2377  C  LGLN X 153     -22.349   4.244   1.692  0.00  0.00           C
ATOM   2378  O  LGLN X 153     -23.098   3.684   2.504  0.00  0.00           O
ATOM   2379  N  LARG X 154     -21.952   3.634   0.562  0.00  0.00           N
ATOM   2380  H  LARG X 154     -21.319   4.145  -0.041  0.00  0.00           H
ATOM   2381  CA LARG X 154     -22.230   2.223   0.219  0.00  0.00           C
ATOM   2382  HA LARG X 154     -23.275   2.000   0.445  0.00  0.00           H
ATOM   2383  CB LARG X 154     -22.021   2.013  -1.303  0.00  0.00           C
ATOM   2384  HB2LARG X 154     -22.841   2.505  -1.829  0.00  0.00           H
ATOM   2385  HB3LARG X 154     -21.095   2.496  -1.612  0.00  0.00           H
ATOM   2386  CG LARG X 154     -21.948   0.540  -1.755  0.00  0.00           C
ATOM   2387  HG2LARG X 154     -21.023   0.109  -1.370  0.00  0.00           H
ATOM   2388  HG3LARG X 154     -22.783  -0.022  -1.334  0.00  0.00           H
ATOM   2389  CD LARG X 154     -21.936   0.386  -3.290  0.00  0.00           C
ATOM   2390  HD2LARG X 154     -21.473   1.265  -3.741  0.00  0.00           H
ATOM   2391  HD3LARG X 154     -21.325  -0.482  -3.547  0.00  0.00           H
ATOM   2392  NE LARG X 154     -23.294   0.194  -3.835  0.00  0.00           N
ATOM   2393  HE LARG X 154     -24.046   0.103  -3.160  0.00  0.00           H
ATOM   2394  CZ LARG X 154     -23.642  -0.026  -5.092  0.00  0.00           C
ATOM   2395  NH1LARG X 154     -22.785  -0.203  -6.053  0.00  0.00           N
ATOM   2396 HH11LARG X 154     -21.787  -0.181  -5.870  0.00  0.00           H
ATOM   2397 HH12LARG X 154     -23.104  -0.537  -6.954  0.00  0.00           H
ATOM   2398  NH2LARG X 154     -24.899  -0.077  -5.425  0.00  0.00           N
ATOM   2399 HH21LARG X 154     -25.608   0.045  -4.712  0.00  0.00           H
ATOM   2400 HH22LARG X 154     -25.155  -0.052  -6.403  0.00  0.00           H
ATOM   2401  C  LARG X 154     -21.391   1.270   1.077  0.00  0.00           C
ATOM   2402  O  LARG X 154     -21.916   0.277   1.575  0.00  0.00           O
ATOM   2403  N  LCYX X 155     -20.113   1.574   1.298  0.00  0.00           N
ATOM   2404  H  LCYX X 155     -19.743   2.405   0.847  0.00  0.00           H
ATOM   2405  CA LCYX X 155     -19.198   0.723   2.061  0.00  0.00           C
ATOM   2406  HA LCYX X 155     -19.284  -0.290   1.666  0.00  0.00           H
ATOM   2407  CB LCYX X 155     -17.762   1.201   1.809  0.00  0.00           C
ATOM   2408  HB2LCYX X 155     -17.668   1.548   0.780  0.00  0.00           H
ATOM   2409  HB3LCYX X 155     -17.541   2.042   2.468  0.00  0.00           H
ATOM   2410  SG LCYX X 155     -16.524  -0.095   2.061  0.00  0.00           S
ATOM   2411  C  LCYX X 155     -19.550   0.655   3.567  0.00  0.00           C
ATOM   2412  O  LCYX X 155     -19.519  -0.417   4.165  0.00  0.00           O
ATOM   2413  N  LASN X 156     -19.992   1.769   4.162  0.00  0.00           N
ATOM   2414  H  LASN X 156     -19.952   2.635   3.635  0.00  0.00           H
ATOM   2415  CA LASN X 156     -20.529   1.842   5.527  0.00  0.00           C
ATOM   2416  HA LASN X 156     -19.896   1.224   6.168  0.00  0.00           H
ATOM   2417  CB LASN X 156     -20.476   3.308   6.028  0.00  0.00           C
ATOM   2418  HB2LASN X 156     -20.741   3.995   5.225  0.00  0.00           H
ATOM   2419  HB3LASN X 156     -21.195   3.463   6.830  0.00  0.00           H
ATOM   2420  CG LASN X 156     -19.122   3.683   6.598  0.00  0.00           C
ATOM   2421  OD1LASN X 156     -18.416   2.844   7.131  0.00  0.00           O
ATOM   2422  ND2LASN X 156     -18.734   4.933   6.571  0.00  0.00           N
ATOM   2423 HD21LASN X 156     -17.806   5.141   6.921  0.00  0.00           H
ATOM   2424 HD22LASN X 156     -19.332   5.667   6.194  0.00  0.00           H
ATOM   2425  C  LASN X 156     -21.941   1.251   5.688  0.00  0.00           C
ATOM   2426  O  LASN X 156     -22.474   1.272   6.800  0.00  0.00           O
ATOM   2427  N  LSER X 157     -22.575   0.732   4.629  0.00  0.00           N
ATOM   2428  H  LSER X 157     -22.090   0.687   3.744  0.00  0.00           H
ATOM   2429  CA LSER X 157     -23.865   0.040   4.755  0.00  0.00           C
ATOM   2430  HA LSER X 157     -24.564   0.716   5.247  0.00  0.00           H
ATOM   2431  CB LSER X 157     -24.456  -0.311   3.385  0.00  0.00           C
ATOM   2432  HB2LSER X 157     -25.476  -0.672   3.523  0.00  0.00           H
ATOM   2433  HB3LSER X 157     -24.485   0.579   2.754  0.00  0.00           H
ATOM   2434  OG LSER X 157     -23.705  -1.320   2.750  0.00  0.00           O
ATOM   2435  HG LSER X 157     -22.975  -0.885   2.268  0.00  0.00           H
ATOM   2436  C  LSER X 157     -23.742  -1.221   5.622  0.00  0.00           C
ATOM   2437  O  LSER X 157     -22.691  -1.868   5.676  0.00  0.00           O
ATOM   2438  N  LARG X 158     -24.834  -1.595   6.299  0.00  0.00           N
ATOM   2439  H  LARG X 158     -25.668  -1.019   6.222  0.00  0.00           H
ATOM   2440  CA LARG X 158     -24.871  -2.735   7.228  0.00  0.00           C
ATOM   2441  HA LARG X 158     -24.154  -2.554   8.026  0.00  0.00           H
ATOM   2442  CB LARG X 158     -26.274  -2.810   7.851  0.00  0.00           C
ATOM   2443  HB2LARG X 158     -26.485  -1.863   8.350  0.00  0.00           H
ATOM   2444  HB3LARG X 158     -27.014  -2.963   7.064  0.00  0.00           H
ATOM   2445  CG LARG X 158     -26.397  -3.942   8.878  0.00  0.00           C
ATOM   2446  HG2LARG X 158     -26.266  -4.902   8.378  0.00  0.00           H
ATOM   2447  HG3LARG X 158     -25.626  -3.832   9.638  0.00  0.00           H
ATOM   2448  CD LARG X 158     -27.768  -3.935   9.551  0.00  0.00           C
ATOM   2449  HD2LARG X 158     -27.886  -3.022  10.138  0.00  0.00           H
ATOM   2450  HD3LARG X 158     -28.538  -3.965   8.778  0.00  0.00           H
ATOM   2451  NE LARG X 158     -27.899  -5.112  10.421  0.00  0.00           N
ATOM   2452  HE LARG X 158     -27.054  -5.639  10.608  0.00  0.00           H
ATOM   2453  CZ LARG X 158     -29.004  -5.615  10.924  0.00  0.00           C
ATOM   2454  NH1LARG X 158     -30.161  -5.032  10.795  0.00  0.00           N
ATOM   2455 HH11LARG X 158     -30.220  -4.137  10.309  0.00  0.00           H
ATOM   2456 HH12LARG X 158     -30.976  -5.360  11.291  0.00  0.00           H
ATOM   2457  NH2LARG X 158     -28.934  -6.754  11.549  0.00  0.00           N
ATOM   2458 HH21LARG X 158     -28.039  -7.222  11.594  0.00  0.00           H
ATOM   2459 HH22LARG X 158     -29.769  -7.243  11.833  0.00  0.00           H
ATOM   2460  C  LARG X 158     -24.457  -4.060   6.579  0.00  0.00           C
ATOM   2461  O  LARG X 158     -23.850  -4.895   7.243  0.00  0.00           O
ATOM   2462  N  LTYR X 159     -24.766  -4.244   5.296  0.00  0.00           N
ATOM   2463  H  LTYR X 159     -25.215  -3.488   4.804  0.00  0.00           H
ATOM   2464  CA LTYR X 159     -24.436  -5.447   4.523  0.00  0.00           C
ATOM   2465  HA LTYR X 159     -24.459  -6.298   5.203  0.00  0.00           H
ATOM   2466  CB LTYR X 159     -25.537  -5.700   3.480  0.00  0.00           C
ATOM   2467  HB2LTYR X 159     -25.255  -6.553   2.861  0.00  0.00           H
ATOM   2468  HB3LTYR X 159     -26.442  -5.992   4.013  0.00  0.00           H
ATOM   2469  CG LTYR X 159     -25.876  -4.525   2.579  0.00  0.00           C
ATOM   2470  CD1LTYR X 159     -26.958  -3.681   2.902  0.00  0.00           C
ATOM   2471  HD1LTYR X 159     -27.546  -3.876   3.788  0.00  0.00           H
ATOM   2472  CE1LTYR X 159     -27.292  -2.604   2.057  0.00  0.00           C
ATOM   2473  HE1LTYR X 159     -28.135  -1.972   2.287  0.00  0.00           H
ATOM   2474  CZ LTYR X 159     -26.535  -2.368   0.889  0.00  0.00           C
ATOM   2475  OH LTYR X 159     -26.859  -1.335   0.066  0.00  0.00           O
ATOM   2476  HH LTYR X 159     -27.589  -0.794   0.419  0.00  0.00           H
ATOM   2477  CE2LTYR X 159     -25.454  -3.215   0.565  0.00  0.00           C
ATOM   2478  HE2LTYR X 159     -24.878  -3.028  -0.329  0.00  0.00           H
ATOM   2479  CD2LTYR X 159     -25.129  -4.296   1.408  0.00  0.00           C
ATOM   2480  HD2LTYR X 159     -24.307  -4.954   1.159  0.00  0.00           H
ATOM   2481  C  LTYR X 159     -23.015  -5.447   3.922  0.00  0.00           C
ATOM   2482  O  LTYR X 159     -22.652  -6.404   3.241  0.00  0.00           O
ATOM   2483  N  LVAL X 160     -22.192  -4.422   4.190  0.00  0.00           N
ATOM   2484  H  LVAL X 160     -22.556  -3.645   4.728  0.00  0.00           H
ATOM   2485  CA LVAL X 160     -20.759  -4.375   3.838  0.00  0.00           C
ATOM   2486  HA LVAL X 160     -20.472  -5.338   3.417  0.00  0.00           H
ATOM   2487  CB LVAL X 160     -20.469  -3.333   2.730  0.00  0.00           C
ATOM   2488  HB LVAL X 160     -20.789  -2.351   3.074  0.00  0.00           H
ATOM   2489  CG1LVAL X 160     -18.984  -3.268   2.344  0.00  0.00           C
ATOM   2490 HG11LVAL X 160     -18.629  -4.258   2.066  0.00  0.00           H
ATOM   2491 HG12LVAL X 160     -18.842  -2.591   1.502  0.00  0.00           H
ATOM   2492 HG13LVAL X 160     -18.383  -2.897   3.173  0.00  0.00           H
ATOM   2493  CG2LVAL X 160     -21.247  -3.650   1.445  0.00  0.00           C
ATOM   2494 HG21LVAL X 160     -22.317  -3.611   1.642  0.00  0.00           H
ATOM   2495 HG22LVAL X 160     -21.019  -2.911   0.678  0.00  0.00           H
ATOM   2496 HG23LVAL X 160     -20.981  -4.644   1.085  0.00  0.00           H
ATOM   2497  C  LVAL X 160     -19.913  -4.237   5.114  0.00  0.00           C
ATOM   2498  O  LVAL X 160     -19.615  -5.251   5.754  0.00  0.00           O
ATOM   2499  N  LTYR X 161     -19.576  -3.009   5.528  0.00  0.00           N
ATOM   2500  H  LTYR X 161     -19.838  -2.217   4.950  0.00  0.00           H
ATOM   2501  CA LTYR X 161     -18.691  -2.722   6.667  0.00  0.00           C
ATOM   2502  HA LTYR X 161     -18.571  -3.636   7.243  0.00  0.00           H
ATOM   2503  CB LTYR X 161     -17.291  -2.306   6.165  0.00  0.00           C
ATOM   2504  HB2LTYR X 161     -17.401  -1.439   5.513  0.00  0.00           H
ATOM   2505  HB3LTYR X 161     -16.693  -1.987   7.017  0.00  0.00           H
ATOM   2506  CG LTYR X 161     -16.468  -3.371   5.453  0.00  0.00           C
ATOM   2507  CD1LTYR X 161     -16.423  -4.696   5.933  0.00  0.00           C
ATOM   2508  HD1LTYR X 161     -17.008  -4.992   6.791  0.00  0.00           H
ATOM   2509  CE1LTYR X 161     -15.590  -5.647   5.318  0.00  0.00           C
ATOM   2510  HE1LTYR X 161     -15.551  -6.654   5.691  0.00  0.00           H
ATOM   2511  CZ LTYR X 161     -14.763  -5.277   4.240  0.00  0.00           C
ATOM   2512  OH LTYR X 161     -13.938  -6.200   3.679  0.00  0.00           O
ATOM   2513  HH LTYR X 161     -13.441  -5.810   2.931  0.00  0.00           H
ATOM   2514  CE2LTYR X 161     -14.798  -3.951   3.762  0.00  0.00           C
ATOM   2515  HE2LTYR X 161     -14.149  -3.649   2.955  0.00  0.00           H
ATOM   2516  CD2LTYR X 161     -15.652  -3.007   4.363  0.00  0.00           C
ATOM   2517  HD2LTYR X 161     -15.650  -1.988   4.008  0.00  0.00           H
ATOM   2518  C  LTYR X 161     -19.271  -1.734   7.696  0.00  0.00           C
ATOM   2519  O  LTYR X 161     -18.539  -1.279   8.565  0.00  0.00           O
ATOM   2520  N  LASP X 162     -20.577  -1.443   7.659  0.00  0.00           N
ATOM   2521  H  LASP X 162     -21.100  -1.793   6.864  0.00  0.00           H
ATOM   2522  CA LASP X 162     -21.379  -1.054   8.838  0.00  0.00           C
ATOM   2523  HA LASP X 162     -22.285  -0.584   8.458  0.00  0.00           H
ATOM   2524  CB LASP X 162     -21.823  -2.348   9.554  0.00  0.00           C
ATOM   2525  HB2LASP X 162     -22.075  -3.095   8.799  0.00  0.00           H
ATOM   2526  HB3LASP X 162     -20.991  -2.747  10.130  0.00  0.00           H
ATOM   2527  CG LASP X 162     -23.046  -2.192  10.465  0.00  0.00           C
ATOM   2528  OD1LASP X 162     -23.604  -1.075  10.609  0.00  0.00           O
ATOM   2529  OD2LASP X 162     -23.527  -3.213  11.010  0.00  0.00           O
ATOM   2530  C  LASP X 162     -20.707  -0.009   9.770  0.00  0.00           C
ATOM   2531  O  LASP X 162     -20.319  -0.310  10.899  0.00  0.00           O
ATOM   2532  N  LASN X 163     -20.530   1.216   9.256  0.00  0.00           N
ATOM   2533  H  LASN X 163     -20.891   1.355   8.323  0.00  0.00           H
ATOM   2534  CA LASN X 163     -19.864   2.372   9.892  0.00  0.00           C
ATOM   2535  HA LASN X 163     -19.876   3.160   9.142  0.00  0.00           H
ATOM   2536  CB LASN X 163     -20.713   2.917  11.062  0.00  0.00           C
ATOM   2537  HB2LASN X 163     -20.893   2.127  11.788  0.00  0.00           H
ATOM   2538  HB3LASN X 163     -20.174   3.714  11.572  0.00  0.00           H
ATOM   2539  CG LASN X 163     -22.041   3.488  10.612  0.00  0.00           C
ATOM   2540  OD1LASN X 163     -23.107   2.946  10.882  0.00  0.00           O
ATOM   2541  ND2LASN X 163     -22.035   4.593   9.904  0.00  0.00           N
ATOM   2542 HD21LASN X 163     -22.923   4.955   9.581  0.00  0.00           H
ATOM   2543 HD22LASN X 163     -21.175   5.112   9.759  0.00  0.00           H
ATOM   2544  C  LASN X 163     -18.352   2.258  10.229  0.00  0.00           C
ATOM   2545  O  LASN X 163     -17.803   3.202  10.808  0.00  0.00           O
ATOM   2546  N  LLEU X 164     -17.638   1.188   9.856  0.00  0.00           N
ATOM   2547  H  LLEU X 164     -18.121   0.412   9.412  0.00  0.00           H
ATOM   2548  CA LLEU X 164     -16.187   1.052  10.107  0.00  0.00           C
ATOM   2549  HA LLEU X 164     -15.988   1.327  11.142  0.00  0.00           H
ATOM   2550  CB LLEU X 164     -15.756  -0.416   9.909  0.00  0.00           C
ATOM   2551  HB2LLEU X 164     -16.024  -0.710   8.896  0.00  0.00           H
ATOM   2552  HB3LLEU X 164     -14.670  -0.479   9.984  0.00  0.00           H
ATOM   2553  CG LLEU X 164     -16.356  -1.426  10.907  0.00  0.00           C
ATOM   2554  HG LLEU X 164     -17.438  -1.312  10.956  0.00  0.00           H
ATOM   2555  CD1LLEU X 164     -16.037  -2.850  10.444  0.00  0.00           C
ATOM   2556 HD11LLEU X 164     -14.959  -2.997  10.395  0.00  0.00           H
ATOM   2557 HD12LLEU X 164     -16.470  -3.565  11.143  0.00  0.00           H
ATOM   2558 HD13LLEU X 164     -16.473  -3.018   9.460  0.00  0.00           H
ATOM   2559  CD2LLEU X 164     -15.780  -1.249  12.313  0.00  0.00           C
ATOM   2560 HD21LLEU X 164     -16.048  -0.270  12.706  0.00  0.00           H
ATOM   2561 HD22LLEU X 164     -16.200  -2.004  12.978  0.00  0.00           H
ATOM   2562 HD23LLEU X 164     -14.695  -1.343  12.295  0.00  0.00           H
ATOM   2563  C  LLEU X 164     -15.285   1.966   9.246  0.00  0.00           C
ATOM   2564  O  LLEU X 164     -14.104   2.115   9.564  0.00  0.00           O
ATOM   2565  N  LILE X 165     -15.790   2.547   8.155  0.00  0.00           N
ATOM   2566  H  LILE X 165     -16.778   2.423   7.958  0.00  0.00           H
ATOM   2567  CA LILE X 165     -14.998   3.314   7.179  0.00  0.00           C
ATOM   2568  HA LILE X 165     -13.970   2.955   7.215  0.00  0.00           H
ATOM   2569  CB LILE X 165     -15.510   3.073   5.738  0.00  0.00           C
ATOM   2570  HB LILE X 165     -16.468   3.574   5.629  0.00  0.00           H
ATOM   2571  CG2LILE X 165     -14.566   3.703   4.699  0.00  0.00           C
ATOM   2572 HG21LILE X 165     -13.578   3.249   4.758  0.00  0.00           H
ATOM   2573 HG22LILE X 165     -14.964   3.550   3.696  0.00  0.00           H
ATOM   2574 HG23LILE X 165     -14.476   4.777   4.867  0.00  0.00           H
ATOM   2575  CG1LILE X 165     -15.754   1.580   5.416  0.00  0.00           C
ATOM   2576 HG12LILE X 165     -16.535   1.188   6.068  0.00  0.00           H
ATOM   2577 HG13LILE X 165     -16.138   1.507   4.403  0.00  0.00           H
ATOM   2578  CD1LILE X 165     -14.521   0.677   5.547  0.00  0.00           C
ATOM   2579 HD11LILE X 165     -14.110   0.751   6.550  0.00  0.00           H
ATOM   2580 HD12LILE X 165     -14.809  -0.357   5.368  0.00  0.00           H
ATOM   2581 HD13LILE X 165     -13.761   0.959   4.821  0.00  0.00           H
ATOM   2582  C  LILE X 165     -14.981   4.802   7.551  0.00  0.00           C
ATOM   2583  O  LILE X 165     -15.981   5.511   7.392  0.00  0.00           O
ATOM   2584  N  LTHR X 166     -13.841   5.281   8.051  0.00  0.00           N
ATOM   2585  H  LTHR X 166     -13.064   4.644   8.159  0.00  0.00           H
ATOM   2586  CA LTHR X 166     -13.621   6.685   8.449  0.00  0.00           C
ATOM   2587  HA LTHR X 166     -14.539   7.058   8.901  0.00  0.00           H
ATOM   2588  CB LTHR X 166     -12.514   6.781   9.519  0.00  0.00           C
ATOM   2589  HB LTHR X 166     -12.513   7.784   9.939  0.00  0.00           H
ATOM   2590  CG2LTHR X 166     -12.683   5.794  10.675  0.00  0.00           C
ATOM   2591 HG21LTHR X 166     -12.552   4.767  10.335  0.00  0.00           H
ATOM   2592 HG22LTHR X 166     -11.949   6.010  11.452  0.00  0.00           H
ATOM   2593 HG23LTHR X 166     -13.678   5.905  11.106  0.00  0.00           H
ATOM   2594  OG1LTHR X 166     -11.256   6.550   8.937  0.00  0.00           O
ATOM   2595  HG1LTHR X 166     -10.605   6.630   9.650  0.00  0.00           H
ATOM   2596  C  LTHR X 166     -13.283   7.584   7.238  0.00  0.00           C
ATOM   2597  O  LTHR X 166     -13.041   7.079   6.134  0.00  0.00           O
ATOM   2598  N  LPRO X 167     -13.219   8.924   7.391  0.00  0.00           N
ATOM   2599  CD LPRO X 167     -13.708   9.706   8.515  0.00  0.00           C
ATOM   2600  HD2LPRO X 167     -12.917   9.824   9.257  0.00  0.00           H
ATOM   2601  HD3LPRO X 167     -14.590   9.257   8.968  0.00  0.00           H
ATOM   2602  CG LPRO X 167     -14.062  11.067   7.925  0.00  0.00           C
ATOM   2603  HG2LPRO X 167     -14.029  11.857   8.675  0.00  0.00           H
ATOM   2604  HG3LPRO X 167     -15.045  11.022   7.452  0.00  0.00           H
ATOM   2605  CB LPRO X 167     -12.980  11.241   6.860  0.00  0.00           C
ATOM   2606  HB2LPRO X 167     -12.061  11.590   7.334  0.00  0.00           H
ATOM   2607  HB3LPRO X 167     -13.292  11.935   6.078  0.00  0.00           H
ATOM   2608  CA LPRO X 167     -12.791   9.821   6.313  0.00  0.00           C
ATOM   2609  HA LPRO X 167     -13.455   9.682   5.458  0.00  0.00           H
ATOM   2610  C  LPRO X 167     -11.342   9.576   5.859  0.00  0.00           C
ATOM   2611  O  LPRO X 167     -11.012   9.799   4.697  0.00  0.00           O
ATOM   2612  N  LALA X 168     -10.480   9.067   6.747  0.00  0.00           N
ATOM   2613  H  LALA X 168     -10.804   8.890   7.688  0.00  0.00           H
ATOM   2614  CA LALA X 168      -9.112   8.656   6.428  0.00  0.00           C
ATOM   2615  HA LALA X 168      -8.709   9.362   5.705  0.00  0.00           H
ATOM   2616  CB LALA X 168      -8.260   8.787   7.693  0.00  0.00           C
ATOM   2617  HB1LALA X 168      -8.620   8.097   8.450  0.00  0.00           H
ATOM   2618  HB2LALA X 168      -7.219   8.556   7.468  0.00  0.00           H
ATOM   2619  HB3LALA X 168      -8.315   9.804   8.082  0.00  0.00           H
ATOM   2620  C  LALA X 168      -9.014   7.256   5.771  0.00  0.00           C
ATOM   2621  O  LALA X 168      -7.923   6.683   5.715  0.00  0.00           O
ATOM   2622  N  LMET X 169     -10.121   6.688   5.278  0.00  0.00           N
ATOM   2623  H  LMET X 169     -11.000   7.179   5.385  0.00  0.00           H
ATOM   2624  CA LMET X 169     -10.171   5.415   4.543  0.00  0.00           C
ATOM   2625  HA LMET X 169      -9.157   5.056   4.373  0.00  0.00           H
ATOM   2626  CB LMET X 169     -10.919   4.348   5.357  0.00  0.00           C
ATOM   2627  HB2LMET X 169     -11.924   4.707   5.572  0.00  0.00           H
ATOM   2628  HB3LMET X 169     -11.000   3.441   4.757  0.00  0.00           H
ATOM   2629  CG LMET X 169     -10.243   3.980   6.678  0.00  0.00           C
ATOM   2630  HG2LMET X 169      -9.225   3.643   6.479  0.00  0.00           H
ATOM   2631  HG3LMET X 169     -10.199   4.869   7.304  0.00  0.00           H
ATOM   2632  SD LMET X 169     -11.124   2.681   7.587  0.00  0.00           S
ATOM   2633  CE LMET X 169     -10.256   2.780   9.171  0.00  0.00           C
ATOM   2634  HE1LMET X 169     -10.369   3.781   9.588  0.00  0.00           H
ATOM   2635  HE2LMET X 169     -10.676   2.052   9.864  0.00  0.00           H
ATOM   2636  HE3LMET X 169      -9.200   2.568   9.017  0.00  0.00           H
ATOM   2637  C  LMET X 169     -10.844   5.566   3.169  0.00  0.00           C
ATOM   2638  O  LMET X 169     -11.698   6.433   2.976  0.00  0.00           O
ATOM   2639  N  LILE X 170     -10.492   4.680   2.238  0.00  0.00           N
ATOM   2640  H  LILE X 170      -9.730   4.045   2.466  0.00  0.00           H
ATOM   2641  CA LILE X 170     -11.141   4.464   0.936  0.00  0.00           C
ATOM   2642  HA LILE X 170     -12.102   4.980   0.916  0.00  0.00           H
ATOM   2643  CB LILE X 170     -10.254   5.029  -0.205  0.00  0.00           C
ATOM   2644  HB LILE X 170      -9.213   4.781   0.013  0.00  0.00           H
ATOM   2645  CG2LILE X 170     -10.590   4.419  -1.579  0.00  0.00           C
ATOM   2646 HG21LILE X 170     -11.625   4.636  -1.849  0.00  0.00           H
ATOM   2647 HG22LILE X 170      -9.926   4.819  -2.343  0.00  0.00           H
ATOM   2648 HG23LILE X 170     -10.432   3.340  -1.575  0.00  0.00           H
ATOM   2649  CG1LILE X 170     -10.395   6.568  -0.253  0.00  0.00           C
ATOM   2650 HG12LILE X 170     -11.429   6.827  -0.489  0.00  0.00           H
ATOM   2651 HG13LILE X 170     -10.167   6.974   0.730  0.00  0.00           H
ATOM   2652  CD1LILE X 170      -9.475   7.268  -1.262  0.00  0.00           C
ATOM   2653 HD11LILE X 170      -9.740   6.998  -2.283  0.00  0.00           H
ATOM   2654 HD12LILE X 170      -9.596   8.345  -1.168  0.00  0.00           H
ATOM   2655 HD13LILE X 170      -8.435   7.005  -1.064  0.00  0.00           H
ATOM   2656  C  LILE X 170     -11.419   2.963   0.776  0.00  0.00           C
ATOM   2657  O  LILE X 170     -10.561   2.141   1.094  0.00  0.00           O
ATOM   2658  N  LCYX X 171     -12.594   2.595   0.261  0.00  0.00           N
ATOM   2659  H  LCYX X 171     -13.239   3.328  -0.014  0.00  0.00           H
ATOM   2660  CA LCYX X 171     -12.889   1.221  -0.163  0.00  0.00           C
ATOM   2661  HA LCYX X 171     -12.255   0.525   0.387  0.00  0.00           H
ATOM   2662  CB LCYX X 171     -14.346   0.874   0.161  0.00  0.00           C
ATOM   2663  HB2LCYX X 171     -15.005   1.580  -0.346  0.00  0.00           H
ATOM   2664  HB3LCYX X 171     -14.549  -0.125  -0.227  0.00  0.00           H
ATOM   2665  SG LCYX X 171     -14.735   0.870   1.927  0.00  0.00           S
ATOM   2666  C  LCYX X 171     -12.610   1.036  -1.662  0.00  0.00           C
ATOM   2667  O  LCYX X 171     -12.959   1.908  -2.460  0.00  0.00           O
ATOM   2668  N  LALA X 172     -12.058  -0.113  -2.064  0.00  0.00           N
ATOM   2669  H  LALA X 172     -11.795  -0.806  -1.368  0.00  0.00           H
ATOM   2670  CA LALA X 172     -11.851  -0.451  -3.476  0.00  0.00           C
ATOM   2671  HA LALA X 172     -12.622   0.053  -4.060  0.00  0.00           H
ATOM   2672  CB LALA X 172     -10.493   0.086  -3.949  0.00  0.00           C
ATOM   2673  HB1LALA X 172      -9.683  -0.438  -3.444  0.00  0.00           H
ATOM   2674  HB2LALA X 172     -10.394  -0.062  -5.025  0.00  0.00           H
ATOM   2675  HB3LALA X 172     -10.417   1.153  -3.734  0.00  0.00           H
ATOM   2676  C  LALA X 172     -12.004  -1.957  -3.753  0.00  0.00           C
ATOM   2677  O  LALA X 172     -11.689  -2.804  -2.910  0.00  0.00           O
ATOM   2678  N  LGLY X 173     -12.499  -2.285  -4.947  0.00  0.00           N
ATOM   2679  H  LGLY X 173     -12.756  -1.532  -5.582  0.00  0.00           H
ATOM   2680  CA LGLY X 173     -12.822  -3.649  -5.367  0.00  0.00           C
ATOM   2681  HA2LGLY X 173     -12.073  -4.011  -6.071  0.00  0.00           H
ATOM   2682  HA3LGLY X 173     -12.817  -4.310  -4.502  0.00  0.00           H
ATOM   2683  C  LGLY X 173     -14.194  -3.730  -6.035  0.00  0.00           C
ATOM   2684  O  LGLY X 173     -14.596  -2.821  -6.768  0.00  0.00           O
ATOM   2685  N  LPHE X 174     -14.920  -4.817  -5.773  0.00  0.00           N
ATOM   2686  H  LPHE X 174     -14.517  -5.533  -5.169  0.00  0.00           H
ATOM   2687  CA LPHE X 174     -16.214  -5.115  -6.392  0.00  0.00           C
ATOM   2688  HA LPHE X 174     -16.688  -4.187  -6.708  0.00  0.00           H
ATOM   2689  CB LPHE X 174     -15.986  -5.989  -7.636  0.00  0.00           C
ATOM   2690  HB2LPHE X 174     -15.605  -6.961  -7.320  0.00  0.00           H
ATOM   2691  HB3LPHE X 174     -16.947  -6.154  -8.108  0.00  0.00           H
ATOM   2692  CG LPHE X 174     -15.043  -5.411  -8.679  0.00  0.00           C
ATOM   2693  CD1LPHE X 174     -15.541  -4.586  -9.705  0.00  0.00           C
ATOM   2694  HD1LPHE X 174     -16.601  -4.384  -9.762  0.00  0.00           H
ATOM   2695  CE1LPHE X 174     -14.665  -4.014 -10.646  0.00  0.00           C
ATOM   2696  HE1LPHE X 174     -15.055  -3.377 -11.428  0.00  0.00           H
ATOM   2697  CZ LPHE X 174     -13.286  -4.283 -10.574  0.00  0.00           C
ATOM   2698  HZ LPHE X 174     -12.609  -3.864 -11.305  0.00  0.00           H
ATOM   2699  CE2LPHE X 174     -12.789  -5.132  -9.570  0.00  0.00           C
ATOM   2700  HE2LPHE X 174     -11.735  -5.368  -9.535  0.00  0.00           H
ATOM   2701  CD2LPHE X 174     -13.665  -5.693  -8.623  0.00  0.00           C
ATOM   2702  HD2LPHE X 174     -13.281  -6.346  -7.851  0.00  0.00           H
ATOM   2703  C  LPHE X 174     -17.160  -5.809  -5.402  0.00  0.00           C
ATOM   2704  O  LPHE X 174     -16.736  -6.684  -4.647  0.00  0.00           O
ATOM   2705  N  LLEU X 175     -18.459  -5.479  -5.406  0.00  0.00           N
ATOM   2706  H  LLEU X 175     -18.781  -4.735  -6.017  0.00  0.00           H
ATOM   2707  CA LLEU X 175     -19.428  -6.164  -4.531  0.00  0.00           C
ATOM   2708  HA LLEU X 175     -19.017  -6.169  -3.522  0.00  0.00           H
ATOM   2709  CB LLEU X 175     -20.770  -5.412  -4.490  0.00  0.00           C
ATOM   2710  HB2LLEU X 175     -21.143  -5.311  -5.509  0.00  0.00           H
ATOM   2711  HB3LLEU X 175     -21.481  -6.033  -3.942  0.00  0.00           H
ATOM   2712  CG LLEU X 175     -20.753  -4.017  -3.838  0.00  0.00           C
ATOM   2713  HG LLEU X 175     -20.155  -3.335  -4.438  0.00  0.00           H
ATOM   2714  CD1LLEU X 175     -22.189  -3.490  -3.780  0.00  0.00           C
ATOM   2715 HD11LLEU X 175     -22.816  -4.177  -3.214  0.00  0.00           H
ATOM   2716 HD12LLEU X 175     -22.215  -2.514  -3.304  0.00  0.00           H
ATOM   2717 HD13LLEU X 175     -22.581  -3.404  -4.794  0.00  0.00           H
ATOM   2718  CD2LLEU X 175     -20.197  -4.015  -2.409  0.00  0.00           C
ATOM   2719 HD21LLEU X 175     -19.137  -4.263  -2.425  0.00  0.00           H
ATOM   2720 HD22LLEU X 175     -20.305  -3.023  -1.973  0.00  0.00           H
ATOM   2721 HD23LLEU X 175     -20.734  -4.740  -1.801  0.00  0.00           H
ATOM   2722  C  LLEU X 175     -19.628  -7.656  -4.876  0.00  0.00           C
ATOM   2723  O  LLEU X 175     -20.025  -8.422  -4.000  0.00  0.00           O
ATOM   2724  N  LGLN X 176     -19.280  -8.100  -6.086  0.00  0.00           N
ATOM   2725  H  LGLN X 176     -19.084  -7.414  -6.805  0.00  0.00           H
ATOM   2726  CA LGLN X 176     -19.188  -9.521  -6.457  0.00  0.00           C
ATOM   2727  HA LGLN X 176     -19.981 -10.058  -5.938  0.00  0.00           H
ATOM   2728  CB LGLN X 176     -19.468  -9.687  -7.963  0.00  0.00           C
ATOM   2729  HB2LGLN X 176     -19.507 -10.758  -8.167  0.00  0.00           H
ATOM   2730  HB3LGLN X 176     -20.458  -9.290  -8.194  0.00  0.00           H
ATOM   2731  CG LGLN X 176     -18.430  -9.071  -8.923  0.00  0.00           C
ATOM   2732  HG2LGLN X 176     -17.430  -9.112  -8.493  0.00  0.00           H
ATOM   2733  HG3LGLN X 176     -18.422  -9.687  -9.821  0.00  0.00           H
ATOM   2734  CD LGLN X 176     -18.739  -7.635  -9.351  0.00  0.00           C
ATOM   2735  OE1LGLN X 176     -19.336  -6.848  -8.629  0.00  0.00           O
ATOM   2736  NE2LGLN X 176     -18.322  -7.224 -10.527  0.00  0.00           N
ATOM   2737 HE21LGLN X 176     -18.596  -6.294 -10.825  0.00  0.00           H
ATOM   2738 HE22LGLN X 176     -17.817  -7.846 -11.144  0.00  0.00           H
ATOM   2739  C  LGLN X 176     -17.869 -10.205  -6.028  0.00  0.00           C
ATOM   2740  O  LGLN X 176     -17.711 -11.411  -6.224  0.00  0.00           O
ATOM   2741  N  LGLY X 177     -16.912  -9.478  -5.438  0.00  0.00           N
ATOM   2742  H  LGLY X 177     -17.068  -8.490  -5.280  0.00  0.00           H
ATOM   2743  CA LGLY X 177     -15.594 -10.011  -5.080  0.00  0.00           C
ATOM   2744  HA2LGLY X 177     -15.059  -9.281  -4.472  0.00  0.00           H
ATOM   2745  HA3LGLY X 177     -15.729 -10.915  -4.488  0.00  0.00           H
ATOM   2746  C  LGLY X 177     -14.741 -10.333  -6.314  0.00  0.00           C
ATOM   2747  O  LGLY X 177     -14.656  -9.526  -7.239  0.00  0.00           O
ATOM   2748  N  LASN X 178     -14.110 -11.512  -6.335  0.00  0.00           N
ATOM   2749  H  LASN X 178     -14.236 -12.108  -5.527  0.00  0.00           H
ATOM   2750  CA LASN X 178     -13.254 -12.055  -7.413  0.00  0.00           C
ATOM   2751  HA LASN X 178     -12.914 -13.035  -7.069  0.00  0.00           H
ATOM   2752  CB LASN X 178     -14.080 -12.312  -8.693  0.00  0.00           C
ATOM   2753  HB2LASN X 178     -14.333 -11.357  -9.147  0.00  0.00           H
ATOM   2754  HB3LASN X 178     -13.471 -12.861  -9.409  0.00  0.00           H
ATOM   2755  CG LASN X 178     -15.349 -13.112  -8.475  0.00  0.00           C
ATOM   2756  OD1LASN X 178     -15.392 -14.080  -7.729  0.00  0.00           O
ATOM   2757  ND2LASN X 178     -16.437 -12.747  -9.105  0.00  0.00           N
ATOM   2758 HD21LASN X 178     -17.270 -13.285  -8.942  0.00  0.00           H
ATOM   2759 HD22LASN X 178     -16.401 -11.985  -9.777  0.00  0.00           H
ATOM   2760  C  LASN X 178     -11.949 -11.285  -7.733  0.00  0.00           C
ATOM   2761  O  LASN X 178     -11.076 -11.847  -8.387  0.00  0.00           O
ATOM   2762  N  LVAL X 179     -11.784 -10.040  -7.273  0.00  0.00           N
ATOM   2763  H  LVAL X 179     -12.574  -9.596  -6.826  0.00  0.00           H
ATOM   2764  CA LVAL X 179     -10.548  -9.241  -7.395  0.00  0.00           C
ATOM   2765  HA LVAL X 179      -9.705  -9.917  -7.525  0.00  0.00           H
ATOM   2766  CB LVAL X 179     -10.589  -8.286  -8.610  0.00  0.00           C
ATOM   2767  HB LVAL X 179     -11.366  -7.544  -8.439  0.00  0.00           H
ATOM   2768  CG1LVAL X 179      -9.257  -7.546  -8.782  0.00  0.00           C
ATOM   2769 HG11LVAL X 179      -8.455  -8.265  -8.952  0.00  0.00           H
ATOM   2770 HG12LVAL X 179      -9.317  -6.872  -9.636  0.00  0.00           H
ATOM   2771 HG13LVAL X 179      -9.025  -6.955  -7.898  0.00  0.00           H
ATOM   2772  CG2LVAL X 179     -10.901  -8.989  -9.938  0.00  0.00           C
ATOM   2773 HG21LVAL X 179     -11.895  -9.434  -9.904  0.00  0.00           H
ATOM   2774 HG22LVAL X 179     -10.886  -8.266 -10.754  0.00  0.00           H
ATOM   2775 HG23LVAL X 179     -10.163  -9.765 -10.134  0.00  0.00           H
ATOM   2776  C  LVAL X 179     -10.342  -8.445  -6.105  0.00  0.00           C
ATOM   2777  O  LVAL X 179     -11.275  -7.779  -5.649  0.00  0.00           O
ATOM   2778  N  LASP X 180      -9.162  -8.529  -5.485  0.00  0.00           N
ATOM   2779  H  LASP X 180      -8.411  -9.045  -5.936  0.00  0.00           H
ATOM   2780  CA LASP X 180      -8.869  -7.904  -4.180  0.00  0.00           C
ATOM   2781  HA LASP X 180      -9.228  -6.874  -4.200  0.00  0.00           H
ATOM   2782  CB LASP X 180      -9.618  -8.684  -3.074  0.00  0.00           C
ATOM   2783  HB2LASP X 180     -10.588  -8.995  -3.456  0.00  0.00           H
ATOM   2784  HB3LASP X 180      -9.060  -9.591  -2.834  0.00  0.00           H
ATOM   2785  CG LASP X 180      -9.893  -7.904  -1.783  0.00  0.00           C
ATOM   2786  OD1LASP X 180      -9.509  -6.716  -1.658  0.00  0.00           O
ATOM   2787  OD2LASP X 180     -10.550  -8.486  -0.887  0.00  0.00           O
ATOM   2788  C  LASP X 180      -7.359  -7.889  -3.864  0.00  0.00           C
ATOM   2789  O  LASP X 180      -6.571  -8.590  -4.500  0.00  0.00           O
ATOM   2790  N  LSER X 181      -6.949  -7.153  -2.832  0.00  0.00           N
ATOM   2791  H  LSER X 181      -7.657  -6.631  -2.327  0.00  0.00           H
ATOM   2792  CA LSER X 181      -5.697  -7.436  -2.116  0.00  0.00           C
ATOM   2793  HA LSER X 181      -4.954  -7.767  -2.839  0.00  0.00           H
ATOM   2794  CB LSER X 181      -5.134  -6.159  -1.473  0.00  0.00           C
ATOM   2795  HB2LSER X 181      -4.304  -6.422  -0.822  0.00  0.00           H
ATOM   2796  HB3LSER X 181      -4.753  -5.507  -2.261  0.00  0.00           H
ATOM   2797  OG LSER X 181      -6.094  -5.441  -0.719  0.00  0.00           O
ATOM   2798  HG LSER X 181      -6.328  -4.657  -1.252  0.00  0.00           H
ATOM   2799  C  LSER X 181      -5.871  -8.595  -1.111  0.00  0.00           C
ATOM   2800  O  LSER X 181      -6.987  -9.004  -0.788  0.00  0.00           O
ATOM   2801  N  LCYX X 182      -4.762  -9.158  -0.628  0.00  0.00           N
ATOM   2802  H  LCYX X 182      -3.873  -8.837  -1.008  0.00  0.00           H
ATOM   2803  CA LCYX X 182      -4.708 -10.246   0.354  0.00  0.00           C
ATOM   2804  HA LCYX X 182      -5.504 -10.090   1.083  0.00  0.00           H
ATOM   2805  CB LCYX X 182      -4.984 -11.569  -0.383  0.00  0.00           C
ATOM   2806  HB2LCYX X 182      -5.788 -11.401  -1.098  0.00  0.00           H
ATOM   2807  HB3LCYX X 182      -4.095 -11.848  -0.948  0.00  0.00           H
ATOM   2808  SG LCYX X 182      -5.489 -12.974   0.647  0.00  0.00           S
ATOM   2809  C  HCYX X 182      -3.347 -10.216   1.131  0.00  0.00           C
ATOM   2810  O  HCYX X 182      -2.588  -9.244   1.068  0.00  0.00           O
ATOM   2811  N  HGLN X 183      -3.126 -11.275   1.933  0.00  0.00           N
ATOM   2812  H  HGLN X 183      -3.799 -12.031   1.920  0.00  0.00           H
ATOM   2813  CA HGLN X 183      -2.021 -11.319   2.894  0.00  0.00           C
ATOM   2814  HA HGLN X 183      -2.154 -10.495   3.604  0.00  0.00           H
ATOM   2815  CB LGLN X 183      -2.110 -12.648   3.674  0.00  0.00           C
ATOM   2816  HB2LGLN X 183      -3.137 -12.813   4.006  0.00  0.00           H
ATOM   2817  HB3LGLN X 183      -1.830 -13.467   3.009  0.00  0.00           H
ATOM   2818  CG LGLN X 183      -1.197 -12.650   4.910  0.00  0.00           C
ATOM   2819  HG2LGLN X 183      -0.236 -12.226   4.632  0.00  0.00           H
ATOM   2820  HG3LGLN X 183      -1.643 -12.021   5.680  0.00  0.00           H
ATOM   2821  CD LGLN X 183      -0.926 -14.030   5.504  0.00  0.00           C
ATOM   2822  OE1LGLN X 183      -1.533 -15.030   5.147  0.00  0.00           O
ATOM   2823  NE2LGLN X 183      -0.012 -14.128   6.444  0.00  0.00           N
ATOM   2824 HE21LGLN X 183       0.262 -15.056   6.761  0.00  0.00           H
ATOM   2825 HE22LGLN X 183       0.402 -13.309   6.854  0.00  0.00           H
ATOM   2826  C  HGLN X 183      -0.658 -11.167   2.179  0.00  0.00           C
ATOM   2827  O  HGLN X 183      -0.254 -12.013   1.384  0.00  0.00           O
ATOM   2828  N  HGLY X 184       0.062 -10.077   2.548  0.00  0.00           N
ATOM   2829  H  HGLY X 184      -0.348  -9.352   3.150  0.00  0.00           H
ATOM   2830  CA HGLY X 184       1.299  -9.702   1.906  0.00  0.00           C
ATOM   2831  HA2HGLY X 184       2.043  -9.399   2.651  0.00  0.00           H
ATOM   2832  HA3HGLY X 184       1.706 -10.570   1.381  0.00  0.00           H
ATOM   2833  C  HGLY X 184       1.213  -8.522   0.929  0.00  0.00           C
ATOM   2834  O  HGLY X 184       2.254  -8.027   0.470  0.00  0.00           O
ATOM   2835  N  HASP X 185      -0.018  -8.053   0.631  0.00  0.00           N
ATOM   2836  H  HASP X 185      -0.853  -8.531   0.977  0.00  0.00           H
ATOM   2837  CA HASP X 185      -0.167  -6.845  -0.161  0.00  0.00           C
ATOM   2838  HA HASP X 185       0.667  -6.785  -0.866  0.00  0.00           H
ATOM   2839  CB LASP X 185      -1.463  -6.897  -0.986  0.00  0.00           C
ATOM   2840  HB2LASP X 185      -2.300  -6.990  -0.294  0.00  0.00           H
ATOM   2841  HB3LASP X 185      -1.579  -5.956  -1.525  0.00  0.00           H
ATOM   2842  CG LASP X 185      -1.525  -8.029  -2.016  0.00  0.00           C
ATOM   2843  OD1LASP X 185      -0.499  -8.412  -2.619  0.00  0.00           O
ATOM   2844  OD2LASP X 185      -2.642  -8.522  -2.279  0.00  0.00           O
ATOM   2845  C  HASP X 185      -0.134  -5.527   0.646  0.00  0.00           C
ATOM   2846  O  HASP X 185       0.015  -4.452   0.044  0.00  0.00           O
ATOM   2847  N  HSER X 186      -0.328  -5.632   1.968  0.00  0.00           N
ATOM   2848  H  HSER X 186      -0.456  -6.546   2.422  0.00  0.00           H
ATOM   2849  CA HSER X 186      -0.304  -4.504   2.887  0.00  0.00           C
ATOM   2850  HA HSER X 186      -1.273  -3.995   2.895  0.00  0.00           H
ATOM   2851  CB HSER X 186      -0.036  -5.026   4.323  0.00  0.00           C
ATOM   2852  HB2HSER X 186       0.819  -5.712   4.256  0.00  0.00           H
ATOM   2853  HB3HSER X 186       0.290  -4.161   4.924  0.00  0.00           H
ATOM   2854  OG HSER X 186      -1.153  -5.614   4.935  0.00  0.00           O
ATOM   2855  HG HSER X 186      -1.061  -5.096   6.314  0.00  0.00           H
ATOM   2856  C  HSER X 186       0.809  -3.498   2.555  0.00  0.00           C
ATOM   2857  O  HSER X 186       1.948  -3.861   2.290  0.00  0.00           O
ATOM   2858  N  HGLY X 187       0.434  -2.197   2.717  0.00  0.00           N
ATOM   2859  H  HGLY X 187      -0.533  -1.978   2.929  0.00  0.00           H
ATOM   2860  CA HGLY X 187       1.317  -1.068   2.512  0.00  0.00           C
ATOM   2861  HA2HGLY X 187       0.942  -0.218   3.088  0.00  0.00           H
ATOM   2862  HA3HGLY X 187       2.316  -1.344   2.854  0.00  0.00           H
ATOM   2863  C  LGLY X 187       1.470  -0.605   1.056  0.00  0.00           C
ATOM   2864  O  LGLY X 187       1.817   0.550   0.812  0.00  0.00           O
ATOM   2865  N  LGLY X 188       1.191  -1.490   0.100  0.00  0.00           N
ATOM   2866  H  LGLY X 188       0.910  -2.426   0.365  0.00  0.00           H
ATOM   2867  CA LGLY X 188       1.415  -1.221  -1.311  0.00  0.00           C
ATOM   2868  HA2LGLY X 188       2.414  -0.801  -1.413  0.00  0.00           H
ATOM   2869  HA3LGLY X 188       1.389  -2.158  -1.860  0.00  0.00           H
ATOM   2870  C  LGLY X 188       0.410  -0.257  -1.960  0.00  0.00           C
ATOM   2871  O  LGLY X 188      -0.661   0.023  -1.410  0.00  0.00           O
ATOM   2872  N  LPRO X 189       0.734   0.234  -3.172  0.00  0.00           N
ATOM   2873  CD LPRO X 189       1.960  -0.070  -3.894  0.00  0.00           C
ATOM   2874  HD2LPRO X 189       2.199  -1.129  -3.848  0.00  0.00           H
ATOM   2875  HD3LPRO X 189       2.782   0.516  -3.480  0.00  0.00           H
ATOM   2876  CG LPRO X 189       1.703   0.347  -5.333  0.00  0.00           C
ATOM   2877  HG2LPRO X 189       1.181  -0.454  -5.858  0.00  0.00           H
ATOM   2878  HG3LPRO X 189       2.626   0.610  -5.848  0.00  0.00           H
ATOM   2879  CB LPRO X 189       0.772   1.547  -5.164  0.00  0.00           C
ATOM   2880  HB2LPRO X 189       0.150   1.670  -6.049  0.00  0.00           H
ATOM   2881  HB3LPRO X 189       1.359   2.449  -4.993  0.00  0.00           H
ATOM   2882  CA LPRO X 189      -0.057   1.215  -3.912  0.00  0.00           C
ATOM   2883  HA LPRO X 189      -0.148   2.116  -3.303  0.00  0.00           H
ATOM   2884  C  LPRO X 189      -1.466   0.751  -4.317  0.00  0.00           C
ATOM   2885  O  LPRO X 189      -1.650  -0.338  -4.875  0.00  0.00           O
ATOM   2886  N  LLEU X 190      -2.422   1.669  -4.149  0.00  0.00           N
ATOM   2887  H  LLEU X 190      -2.196   2.435  -3.520  0.00  0.00           H
ATOM   2888  CA LLEU X 190      -3.651   1.846  -4.932  0.00  0.00           C
ATOM   2889  HA LLEU X 190      -3.771   1.011  -5.621  0.00  0.00           H
ATOM   2890  CB LLEU X 190      -4.850   1.878  -3.958  0.00  0.00           C
ATOM   2891  HB2LLEU X 190      -4.964   0.891  -3.508  0.00  0.00           H
ATOM   2892  HB3LLEU X 190      -4.608   2.575  -3.156  0.00  0.00           H
ATOM   2893  CG LLEU X 190      -6.198   2.321  -4.561  0.00  0.00           C
ATOM   2894  HG LLEU X 190      -6.071   3.249  -5.115  0.00  0.00           H
ATOM   2895  CD1LLEU X 190      -6.789   1.271  -5.499  0.00  0.00           C
ATOM   2896 HD11LLEU X 190      -6.960   0.345  -4.950  0.00  0.00           H
ATOM   2897 HD12LLEU X 190      -7.739   1.627  -5.894  0.00  0.00           H
ATOM   2898 HD13LLEU X 190      -6.106   1.083  -6.326  0.00  0.00           H
ATOM   2899  CD2LLEU X 190      -7.215   2.582  -3.448  0.00  0.00           C
ATOM   2900 HD21LLEU X 190      -6.832   3.343  -2.768  0.00  0.00           H
ATOM   2901 HD22LLEU X 190      -8.151   2.935  -3.878  0.00  0.00           H
ATOM   2902 HD23LLEU X 190      -7.400   1.662  -2.894  0.00  0.00           H
ATOM   2903  C  LLEU X 190      -3.517   3.154  -5.741  0.00  0.00           C
ATOM   2904  O  LLEU X 190      -3.322   4.219  -5.149  0.00  0.00           O
ATOM   2905  N  LVAL X 191      -3.622   3.099  -7.075  0.00  0.00           N
ATOM   2906  H  LVAL X 191      -3.797   2.191  -7.497  0.00  0.00           H
ATOM   2907  CA LVAL X 191      -3.318   4.235  -7.981  0.00  0.00           C
ATOM   2908  HA LVAL X 191      -3.330   5.144  -7.388  0.00  0.00           H
ATOM   2909  CB LVAL X 191      -1.910   4.112  -8.611  0.00  0.00           C
ATOM   2910  HB LVAL X 191      -1.771   4.946  -9.298  0.00  0.00           H
ATOM   2911  CG1LVAL X 191      -0.789   4.212  -7.574  0.00  0.00           C
ATOM   2912 HG11LVAL X 191      -0.910   3.454  -6.806  0.00  0.00           H
ATOM   2913 HG12LVAL X 191       0.181   4.092  -8.058  0.00  0.00           H
ATOM   2914 HG13LVAL X 191      -0.817   5.194  -7.112  0.00  0.00           H
ATOM   2915  CG2LVAL X 191      -1.731   2.817  -9.414  0.00  0.00           C
ATOM   2916 HG21LVAL X 191      -2.476   2.761 -10.206  0.00  0.00           H
ATOM   2917 HG22LVAL X 191      -0.744   2.807  -9.877  0.00  0.00           H
ATOM   2918 HG23LVAL X 191      -1.838   1.950  -8.763  0.00  0.00           H
ATOM   2919  C  LVAL X 191      -4.353   4.442  -9.093  0.00  0.00           C
ATOM   2920  O  LVAL X 191      -5.041   3.503  -9.479  0.00  0.00           O
ATOM   2921  N  LTHR X 192      -4.438   5.654  -9.657  0.00  0.00           N
ATOM   2922  H  LTHR X 192      -3.836   6.387  -9.298  0.00  0.00           H
ATOM   2923  CA LTHR X 192      -5.303   5.989 -10.814  0.00  0.00           C
ATOM   2924  HA LTHR X 192      -5.507   5.075 -11.370  0.00  0.00           H
ATOM   2925  CB LTHR X 192      -6.660   6.551 -10.346  0.00  0.00           C
ATOM   2926  HB LTHR X 192      -7.048   5.912  -9.556  0.00  0.00           H
ATOM   2927  CG2LTHR X 192      -6.572   7.984  -9.822  0.00  0.00           C
ATOM   2928 HG21LTHR X 192      -6.424   8.685 -10.644  0.00  0.00           H
ATOM   2929 HG22LTHR X 192      -7.494   8.235  -9.303  0.00  0.00           H
ATOM   2930 HG23LTHR X 192      -5.735   8.068  -9.132  0.00  0.00           H
ATOM   2931  OG1LTHR X 192      -7.594   6.590 -11.404  0.00  0.00           O
ATOM   2932  HG1LTHR X 192      -7.933   5.683 -11.539  0.00  0.00           H
ATOM   2933  C  LTHR X 192      -4.617   6.961 -11.782  0.00  0.00           C
ATOM   2934  O  LTHR X 192      -3.769   7.750 -11.356  0.00  0.00           O
ATOM   2935  N  LSER X 193      -4.980   6.911 -13.069  0.00  0.00           N
ATOM   2936  H  LSER X 193      -5.681   6.231 -13.342  0.00  0.00           H
ATOM   2937  CA LSER X 193      -4.486   7.822 -14.111  0.00  0.00           C
ATOM   2938  HA LSER X 193      -3.490   8.165 -13.835  0.00  0.00           H
ATOM   2939  CB LSER X 193      -4.352   7.065 -15.437  0.00  0.00           C
ATOM   2940  HB2LSER X 193      -3.682   6.213 -15.302  0.00  0.00           H
ATOM   2941  HB3LSER X 193      -5.329   6.695 -15.745  0.00  0.00           H
ATOM   2942  OG LSER X 193      -3.835   7.914 -16.447  0.00  0.00           O
ATOM   2943  HG LSER X 193      -2.875   8.020 -16.226  0.00  0.00           H
ATOM   2944  C  LSER X 193      -5.397   9.047 -14.293  0.00  0.00           C
ATOM   2945  O  LSER X 193      -6.564   8.913 -14.687  0.00  0.00           O
ATOM   2946  N  LLYS X 194      -4.860  10.254 -14.066  0.00  0.00           N
ATOM   2947  H  LLYS X 194      -3.888  10.289 -13.758  0.00  0.00           H
ATOM   2948  CA LLYS X 194      -5.541  11.534 -14.349  0.00  0.00           C
ATOM   2949  HA LLYS X 194      -6.206  11.370 -15.198  0.00  0.00           H
ATOM   2950  CB LLYS X 194      -6.403  11.959 -13.143  0.00  0.00           C
ATOM   2951  HB2LLYS X 194      -6.926  11.080 -12.760  0.00  0.00           H
ATOM   2952  HB3LLYS X 194      -5.763  12.349 -12.349  0.00  0.00           H
ATOM   2953  CG LLYS X 194      -7.457  13.013 -13.526  0.00  0.00           C
ATOM   2954  HG2LLYS X 194      -6.962  13.947 -13.796  0.00  0.00           H
ATOM   2955  HG3LLYS X 194      -8.022  12.654 -14.388  0.00  0.00           H
ATOM   2956  CD LLYS X 194      -8.440  13.267 -12.376  0.00  0.00           C
ATOM   2957  HD2LLYS X 194      -8.941  12.329 -12.138  0.00  0.00           H
ATOM   2958  HD3LLYS X 194      -7.893  13.623 -11.500  0.00  0.00           H
ATOM   2959  CE LLYS X 194      -9.495  14.305 -12.777  0.00  0.00           C
ATOM   2960  HE2LLYS X 194      -8.996  15.250 -13.000  0.00  0.00           H
ATOM   2961  HE3LLYS X 194      -9.998  13.964 -13.687  0.00  0.00           H
ATOM   2962  NZ LLYS X 194     -10.507  14.504 -11.713  0.00  0.00           N
ATOM   2963  HZ1LLYS X 194     -10.093  14.782 -10.827  0.00  0.00           H
ATOM   2964  HZ2LLYS X 194     -11.179  15.218 -11.987  0.00  0.00           H
ATOM   2965  HZ3LLYS X 194     -11.043  13.648 -11.583  0.00  0.00           H
ATOM   2966  C  LLYS X 194      -4.540  12.611 -14.775  0.00  0.00           C
ATOM   2967  O  LLYS X 194      -3.428  12.665 -14.253  0.00  0.00           O
ATOM   2968  N  LASN X 195      -4.911  13.418 -15.771  0.00  0.00           N
ATOM   2969  H  LASN X 195      -5.860  13.318 -16.117  0.00  0.00           H
ATOM   2970  CA LASN X 195      -4.036  14.353 -16.492  0.00  0.00           C
ATOM   2971  HA LASN X 195      -4.580  14.622 -17.399  0.00  0.00           H
ATOM   2972  CB LASN X 195      -3.855  15.649 -15.680  0.00  0.00           C
ATOM   2973  HB2LASN X 195      -4.816  15.967 -15.275  0.00  0.00           H
ATOM   2974  HB3LASN X 195      -3.183  15.457 -14.843  0.00  0.00           H
ATOM   2975  CG LASN X 195      -3.298  16.798 -16.511  0.00  0.00           C
ATOM   2976  OD1LASN X 195      -3.240  16.768 -17.738  0.00  0.00           O
ATOM   2977  ND2LASN X 195      -2.870  17.852 -15.863  0.00  0.00           N
ATOM   2978 HD21LASN X 195      -2.492  18.617 -16.404  0.00  0.00           H
ATOM   2979 HD22LASN X 195      -2.842  17.851 -14.859  0.00  0.00           H
ATOM   2980  C  LASN X 195      -2.715  13.715 -16.987  0.00  0.00           C
ATOM   2981  O  LASN X 195      -1.656  14.345 -16.960  0.00  0.00           O
ATOM   2982  N  LASN X 196      -2.785  12.455 -17.434  0.00  0.00           N
ATOM   2983  H  LASN X 196      -3.692  11.998 -17.416  0.00  0.00           H
ATOM   2984  CA LASN X 196      -1.657  11.629 -17.886  0.00  0.00           C
ATOM   2985  HA LASN X 196      -2.073  10.640 -18.086  0.00  0.00           H
ATOM   2986  CB LASN X 196      -1.108  12.143 -19.235  0.00  0.00           C
ATOM   2987  HB2LASN X 196      -0.575  13.081 -19.079  0.00  0.00           H
ATOM   2988  HB3LASN X 196      -0.394  11.422 -19.633  0.00  0.00           H
ATOM   2989  CG LASN X 196      -2.205  12.343 -20.265  0.00  0.00           C
ATOM   2990  OD1LASN X 196      -2.719  11.408 -20.864  0.00  0.00           O
ATOM   2991  ND2LASN X 196      -2.626  13.562 -20.499  0.00  0.00           N
ATOM   2992 HD21LASN X 196      -3.436  13.680 -21.091  0.00  0.00           H
ATOM   2993 HD22LASN X 196      -2.150  14.332 -20.044  0.00  0.00           H
ATOM   2994  C  LASN X 196      -0.582  11.374 -16.806  0.00  0.00           C
ATOM   2995  O  LASN X 196       0.571  11.091 -17.138  0.00  0.00           O
ATOM   2996  N  LILE X 197      -0.964  11.435 -15.526  0.00  0.00           N
ATOM   2997  H  LILE X 197      -1.921  11.692 -15.321  0.00  0.00           H
ATOM   2998  CA LILE X 197      -0.118  11.159 -14.358  0.00  0.00           C
ATOM   2999  HA LILE X 197       0.838  10.760 -14.691  0.00  0.00           H
ATOM   3000  CB LILE X 197       0.146  12.472 -13.582  0.00  0.00           C
ATOM   3001  HB LILE X 197      -0.819  12.946 -13.400  0.00  0.00           H
ATOM   3002  CG2LILE X 197       0.788  12.239 -12.205  0.00  0.00           C
ATOM   3003 HG21LILE X 197       1.692  11.639 -12.304  0.00  0.00           H
ATOM   3004 HG22LILE X 197       1.034  13.199 -11.750  0.00  0.00           H
ATOM   3005 HG23LILE X 197       0.093  11.726 -11.540  0.00  0.00           H
ATOM   3006  CG1LILE X 197       0.990  13.478 -14.397  0.00  0.00           C
ATOM   3007 HG12LILE X 197       0.504  13.654 -15.354  0.00  0.00           H
ATOM   3008 HG13LILE X 197       1.000  14.426 -13.860  0.00  0.00           H
ATOM   3009  CD1LILE X 197       2.447  13.082 -14.672  0.00  0.00           C
ATOM   3010 HD11LILE X 197       2.498  12.126 -15.191  0.00  0.00           H
ATOM   3011 HD12LILE X 197       2.911  13.844 -15.300  0.00  0.00           H
ATOM   3012 HD13LILE X 197       3.004  13.025 -13.738  0.00  0.00           H
ATOM   3013  C  LILE X 197      -0.768  10.084 -13.475  0.00  0.00           C
ATOM   3014  O  LILE X 197      -1.991  10.065 -13.304  0.00  0.00           O
ATOM   3015  N  LTRP X 198       0.054   9.196 -12.910  0.00  0.00           N
ATOM   3016  H  LTRP X 198       1.045   9.261 -13.130  0.00  0.00           H
ATOM   3017  CA LTRP X 198      -0.351   8.212 -11.904  0.00  0.00           C
ATOM   3018  HA LTRP X 198      -1.392   7.945 -12.082  0.00  0.00           H
ATOM   3019  CB LTRP X 198       0.479   6.936 -12.066  0.00  0.00           C
ATOM   3020  HB2LTRP X 198       1.539   7.195 -12.118  0.00  0.00           H
ATOM   3021  HB3LTRP X 198       0.340   6.316 -11.179  0.00  0.00           H
ATOM   3022  CG LTRP X 198       0.105   6.104 -13.256  0.00  0.00           C
ATOM   3023  CD1LTRP X 198       0.770   6.052 -14.432  0.00  0.00           C
ATOM   3024  HD1LTRP X 198       1.675   6.607 -14.660  0.00  0.00           H
ATOM   3025  NE1LTRP X 198       0.138   5.163 -15.281  0.00  0.00           N
ATOM   3026  HE1LTRP X 198       0.485   4.919 -16.210  0.00  0.00           H
ATOM   3027  CE2LTRP X 198      -0.969   4.595 -14.690  0.00  0.00           C
ATOM   3028  CZ2LTRP X 198      -1.907   3.648 -15.122  0.00  0.00           C
ATOM   3029  HZ2LTRP X 198      -1.824   3.208 -16.107  0.00  0.00           H
ATOM   3030  CH2LTRP X 198      -2.945   3.270 -14.256  0.00  0.00           C
ATOM   3031  HH2LTRP X 198      -3.663   2.530 -14.582  0.00  0.00           H
ATOM   3032  CZ3LTRP X 198      -3.040   3.845 -12.975  0.00  0.00           C
ATOM   3033  HZ3LTRP X 198      -3.837   3.543 -12.312  0.00  0.00           H
ATOM   3034  CE3LTRP X 198      -2.091   4.798 -12.553  0.00  0.00           C
ATOM   3035  HE3LTRP X 198      -2.162   5.236 -11.571  0.00  0.00           H
ATOM   3036  CD2LTRP X 198      -1.028   5.192 -13.396  0.00  0.00           C
ATOM   3037  C  LTRP X 198      -0.250   8.774 -10.478  0.00  0.00           C
ATOM   3038  O  LTRP X 198       0.819   9.175 -10.013  0.00  0.00           O
ATOM   3039  N  LTRP X 199      -1.382   8.760  -9.772  0.00  0.00           N
ATOM   3040  H  LTRP X 199      -2.219   8.438 -10.243  0.00  0.00           H
ATOM   3041  CA LTRP X 199      -1.545   9.330  -8.429  0.00  0.00           C
ATOM   3042  HA LTRP X 199      -0.672   9.936  -8.180  0.00  0.00           H
ATOM   3043  CB LTRP X 199      -2.776  10.243  -8.440  0.00  0.00           C
ATOM   3044  HB2LTRP X 199      -3.662   9.645  -8.658  0.00  0.00           H
ATOM   3045  HB3LTRP X 199      -2.901  10.674  -7.446  0.00  0.00           H
ATOM   3046  CG LTRP X 199      -2.699  11.361  -9.431  0.00  0.00           C
ATOM   3047  CD1LTRP X 199      -3.160  11.322 -10.701  0.00  0.00           C
ATOM   3048  HD1LTRP X 199      -3.653  10.471 -11.157  0.00  0.00           H
ATOM   3049  NE1LTRP X 199      -2.826  12.491 -11.355  0.00  0.00           N
ATOM   3050  HE1LTRP X 199      -3.001  12.645 -12.347  0.00  0.00           H
ATOM   3051  CE2LTRP X 199      -2.132  13.348 -10.528  0.00  0.00           C
ATOM   3052  CZ2LTRP X 199      -1.588  14.625 -10.710  0.00  0.00           C
ATOM   3053  HZ2LTRP X 199      -1.679  15.125 -11.664  0.00  0.00           H
ATOM   3054  CH2LTRP X 199      -0.932  15.244  -9.633  0.00  0.00           C
ATOM   3055  HH2LTRP X 199      -0.518  16.230  -9.755  0.00  0.00           H
ATOM   3056  CZ3LTRP X 199      -0.810  14.581  -8.400  0.00  0.00           C
ATOM   3057  HZ3LTRP X 199      -0.296  15.063  -7.579  0.00  0.00           H
ATOM   3058  CE3LTRP X 199      -1.345  13.290  -8.232  0.00  0.00           C
ATOM   3059  HE3LTRP X 199      -1.234  12.782  -7.285  0.00  0.00           H
ATOM   3060  CD2LTRP X 199      -2.028  12.648  -9.288  0.00  0.00           C
ATOM   3061  C  LTRP X 199      -1.701   8.243  -7.364  0.00  0.00           C
ATOM   3062  O  LTRP X 199      -2.482   7.311  -7.561  0.00  0.00           O
ATOM   3063  N  LLEU X 200      -1.013   8.378  -6.224  0.00  0.00           N
ATOM   3064  H  LLEU X 200      -0.385   9.172  -6.133  0.00  0.00           H
ATOM   3065  CA LLEU X 200      -1.158   7.479  -5.070  0.00  0.00           C
ATOM   3066  HA LLEU X 200      -1.234   6.458  -5.438  0.00  0.00           H
ATOM   3067  CB LLEU X 200       0.101   7.571  -4.187  0.00  0.00           C
ATOM   3068  HB2LLEU X 200       0.965   7.336  -4.802  0.00  0.00           H
ATOM   3069  HB3LLEU X 200       0.208   8.599  -3.837  0.00  0.00           H
ATOM   3070  CG LLEU X 200       0.095   6.631  -2.963  0.00  0.00           C
ATOM   3071  HG LLEU X 200      -0.769   6.848  -2.336  0.00  0.00           H
ATOM   3072  CD1LLEU X 200       0.048   5.154  -3.364  0.00  0.00           C
ATOM   3073 HD11LLEU X 200       0.877   4.918  -4.033  0.00  0.00           H
ATOM   3074 HD12LLEU X 200       0.129   4.529  -2.474  0.00  0.00           H
ATOM   3075 HD13LLEU X 200      -0.896   4.919  -3.852  0.00  0.00           H
ATOM   3076  CD2LLEU X 200       1.357   6.858  -2.130  0.00  0.00           C
ATOM   3077 HD21LLEU X 200       1.392   7.891  -1.787  0.00  0.00           H
ATOM   3078 HD22LLEU X 200       1.348   6.199  -1.262  0.00  0.00           H
ATOM   3079 HD23LLEU X 200       2.244   6.644  -2.727  0.00  0.00           H
ATOM   3080  C  LLEU X 200      -2.447   7.784  -4.294  0.00  0.00           C
ATOM   3081  O  LLEU X 200      -2.496   8.713  -3.492  0.00  0.00           O
ATOM   3082  N  LILE X 201      -3.499   7.004  -4.532  0.00  0.00           N
ATOM   3083  H  LILE X 201      -3.381   6.220  -5.166  0.00  0.00           H
ATOM   3084  CA LILE X 201      -4.816   7.209  -3.911  0.00  0.00           C
ATOM   3085  HA LILE X 201      -4.970   8.280  -3.772  0.00  0.00           H
ATOM   3086  CB LILE X 201      -5.923   6.688  -4.856  0.00  0.00           C
ATOM   3087  HB LILE X 201      -5.772   5.617  -5.000  0.00  0.00           H
ATOM   3088  CG2LILE X 201      -7.329   6.869  -4.258  0.00  0.00           C
ATOM   3089 HG21LILE X 201      -7.503   7.914  -4.001  0.00  0.00           H
ATOM   3090 HG22LILE X 201      -8.083   6.545  -4.975  0.00  0.00           H
ATOM   3091 HG23LILE X 201      -7.436   6.258  -3.361  0.00  0.00           H
ATOM   3092  CG1LILE X 201      -5.852   7.354  -6.252  0.00  0.00           C
ATOM   3093 HG12LILE X 201      -5.011   6.934  -6.802  0.00  0.00           H
ATOM   3094 HG13LILE X 201      -6.753   7.102  -6.813  0.00  0.00           H
ATOM   3095  CD1LILE X 201      -5.696   8.884  -6.231  0.00  0.00           C
ATOM   3096 HD11LILE X 201      -4.709   9.163  -5.861  0.00  0.00           H
ATOM   3097 HD12LILE X 201      -5.793   9.278  -7.240  0.00  0.00           H
ATOM   3098 HD13LILE X 201      -6.457   9.334  -5.595  0.00  0.00           H
ATOM   3099  C  LILE X 201      -4.881   6.605  -2.504  0.00  0.00           C
ATOM   3100  O  LILE X 201      -5.535   7.177  -1.625  0.00  0.00           O
ATOM   3101  N  LGLY X 202      -4.162   5.502  -2.270  0.00  0.00           N
ATOM   3102  H  LGLY X 202      -3.645   5.081  -3.034  0.00  0.00           H
ATOM   3103  CA LGLY X 202      -3.999   4.931  -0.936  0.00  0.00           C
ATOM   3104  HA2LGLY X 202      -3.710   5.735  -0.271  0.00  0.00           H
ATOM   3105  HA3LGLY X 202      -4.952   4.529  -0.594  0.00  0.00           H
ATOM   3106  C  LGLY X 202      -2.940   3.837  -0.813  0.00  0.00           C
ATOM   3107  O  LGLY X 202      -2.445   3.331  -1.817  0.00  0.00           O
ATOM   3108  N  LASH X 203      -2.615   3.473   0.430  0.00  0.00           N
ATOM   3109  H  LASH X 203      -3.042   3.975   1.197  0.00  0.00           H
ATOM   3110  CA LASH X 203      -1.829   2.280   0.780  0.00  0.00           C
ATOM   3111  HA LASH X 203      -1.290   1.939  -0.103  0.00  0.00           H
ATOM   3112  CB LASH X 203      -0.777   2.630   1.846  0.00  0.00           C
ATOM   3113  HB2LASH X 203      -0.136   1.762   1.997  0.00  0.00           H
ATOM   3114  HB3LASH X 203      -0.147   3.443   1.485  0.00  0.00           H
ATOM   3115  CG LASH X 203      -1.381   3.032   3.190  0.00  0.00           C
ATOM   3116  OD1LASH X 203      -2.038   4.051   3.383  0.00  0.00           O
ATOM   3117  OD2LASH X 203      -1.178   2.134   4.176  0.00  0.00           O
ATOM   3118  HD2LASH X 203      -1.511   2.491   5.021  0.00  0.00           H
ATOM   3119  C  LASH X 203      -2.748   1.138   1.255  0.00  0.00           C
ATOM   3120  O  LASH X 203      -3.771   1.404   1.898  0.00  0.00           O
ATOM   3121  N  LTHR X 204      -2.412  -0.121   0.957  0.00  0.00           N
ATOM   3122  H  LTHR X 204      -1.589  -0.271   0.376  0.00  0.00           H
ATOM   3123  CA LTHR X 204      -3.220  -1.301   1.336  0.00  0.00           C
ATOM   3124  HA LTHR X 204      -4.238  -1.153   0.984  0.00  0.00           H
ATOM   3125  CB LTHR X 204      -2.684  -2.573   0.653  0.00  0.00           C
ATOM   3126  HB LTHR X 204      -1.636  -2.715   0.911  0.00  0.00           H
ATOM   3127  CG2LTHR X 204      -3.487  -3.822   1.027  0.00  0.00           C
ATOM   3128 HG21LTHR X 204      -4.539  -3.670   0.788  0.00  0.00           H
ATOM   3129 HG22LTHR X 204      -3.109  -4.671   0.458  0.00  0.00           H
ATOM   3130 HG23LTHR X 204      -3.383  -4.048   2.087  0.00  0.00           H
ATOM   3131  OG1LTHR X 204      -2.816  -2.451  -0.741  0.00  0.00           O
ATOM   3132  HG1LTHR X 204      -1.933  -2.401  -1.145  0.00  0.00           H
ATOM   3133  C  LTHR X 204      -3.278  -1.489   2.857  0.00  0.00           C
ATOM   3134  O  LTHR X 204      -2.239  -1.668   3.491  0.00  0.00           O
ATOM   3135  N  LSER X 205      -4.479  -1.491   3.455  0.00  0.00           N
ATOM   3136  H  LSER X 205      -5.309  -1.364   2.887  0.00  0.00           H
ATOM   3137  CA LSER X 205      -4.653  -1.529   4.919  0.00  0.00           C
ATOM   3138  HA LSER X 205      -3.670  -1.536   5.384  0.00  0.00           H
ATOM   3139  CB LSER X 205      -5.298  -0.224   5.400  0.00  0.00           C
ATOM   3140  HB2LSER X 205      -4.648   0.612   5.135  0.00  0.00           H
ATOM   3141  HB3LSER X 205      -6.258  -0.086   4.904  0.00  0.00           H
ATOM   3142  OG LSER X 205      -5.511  -0.220   6.798  0.00  0.00           O
ATOM   3143  HG LSER X 205      -4.647  -0.344   7.262  0.00  0.00           H
ATOM   3144  C  LSER X 205      -5.362  -2.794   5.431  0.00  0.00           C
ATOM   3145  O  LSER X 205      -4.730  -3.594   6.126  0.00  0.00           O
ATOM   3146  N  LTRP X 206      -6.641  -3.021   5.097  0.00  0.00           N
ATOM   3147  H  LTRP X 206      -7.108  -2.383   4.461  0.00  0.00           H
ATOM   3148  CA LTRP X 206      -7.427  -4.123   5.683  0.00  0.00           C
ATOM   3149  HA LTRP X 206      -6.753  -4.967   5.837  0.00  0.00           H
ATOM   3150  CB LTRP X 206      -7.944  -3.705   7.076  0.00  0.00           C
ATOM   3151  HB2LTRP X 206      -8.359  -4.588   7.559  0.00  0.00           H
ATOM   3152  HB3LTRP X 206      -7.087  -3.404   7.679  0.00  0.00           H
ATOM   3153  CG LTRP X 206      -8.992  -2.634   7.188  0.00  0.00           C
ATOM   3154  CD1LTRP X 206      -8.746  -1.311   7.319  0.00  0.00           C
ATOM   3155  HD1LTRP X 206      -7.759  -0.869   7.311  0.00  0.00           H
ATOM   3156  NE1LTRP X 206      -9.926  -0.627   7.528  0.00  0.00           N
ATOM   3157  HE1LTRP X 206      -9.980   0.378   7.642  0.00  0.00           H
ATOM   3158  CE2LTRP X 206     -11.005  -1.481   7.541  0.00  0.00           C
ATOM   3159  CZ2LTRP X 206     -12.374  -1.278   7.757  0.00  0.00           C
ATOM   3160  HZ2LTRP X 206     -12.745  -0.290   7.981  0.00  0.00           H
ATOM   3161  CH2LTRP X 206     -13.250  -2.372   7.656  0.00  0.00           C
ATOM   3162  HH2LTRP X 206     -14.314  -2.233   7.789  0.00  0.00           H
ATOM   3163  CZ3LTRP X 206     -12.741  -3.651   7.369  0.00  0.00           C
ATOM   3164  HZ3LTRP X 206     -13.421  -4.489   7.281  0.00  0.00           H
ATOM   3165  CE3LTRP X 206     -11.356  -3.848   7.198  0.00  0.00           C
ATOM   3166  HE3LTRP X 206     -10.979  -4.838   7.001  0.00  0.00           H
ATOM   3167  CD2LTRP X 206     -10.448  -2.768   7.273  0.00  0.00           C
ATOM   3168  C  LTRP X 206      -8.559  -4.652   4.790  0.00  0.00           C
ATOM   3169  O  LTRP X 206      -8.928  -4.043   3.790  0.00  0.00           O
ATOM   3170  N  LGLY X 207      -9.120  -5.806   5.158  0.00  0.00           N
ATOM   3171  H  LGLY X 207      -8.714  -6.297   5.942  0.00  0.00           H
ATOM   3172  CA LGLY X 207     -10.317  -6.392   4.539  0.00  0.00           C
ATOM   3173  HA2LGLY X 207     -11.136  -5.674   4.594  0.00  0.00           H
ATOM   3174  HA3LGLY X 207     -10.125  -6.602   3.487  0.00  0.00           H
ATOM   3175  C  LGLY X 207     -10.742  -7.691   5.233  0.00  0.00           C
ATOM   3176  O  LGLY X 207      -9.909  -8.374   5.832  0.00  0.00           O
ATOM   3177  N  LSER X 208     -12.033  -8.026   5.214  0.00  0.00           N
ATOM   3178  H  LSER X 208     -12.694  -7.412   4.751  0.00  0.00           H
ATOM   3179  CA LSER X 208     -12.552  -9.258   5.833  0.00  0.00           C
ATOM   3180  HA LSER X 208     -11.955  -9.495   6.714  0.00  0.00           H
ATOM   3181  CB LSER X 208     -13.992  -9.064   6.323  0.00  0.00           C
ATOM   3182  HB2LSER X 208     -14.641  -8.850   5.473  0.00  0.00           H
ATOM   3183  HB3LSER X 208     -14.328  -9.981   6.809  0.00  0.00           H
ATOM   3184  OG LSER X 208     -14.051  -7.993   7.249  0.00  0.00           O
ATOM   3185  HG LSER X 208     -14.844  -8.071   7.809  0.00  0.00           H
ATOM   3186  C  LSER X 208     -12.456 -10.439   4.858  0.00  0.00           C
ATOM   3187  O  LSER X 208     -13.209 -10.510   3.883  0.00  0.00           O
ATOM   3188  N  LGLY X 209     -11.520 -11.362   5.107  0.00  0.00           N
ATOM   3189  H  LGLY X 209     -10.897 -11.198   5.881  0.00  0.00           H
ATOM   3190  CA LGLY X 209     -11.143 -12.413   4.149  0.00  0.00           C
ATOM   3191  HA2LGLY X 209     -10.507 -13.150   4.638  0.00  0.00           H
ATOM   3192  HA3LGLY X 209     -12.039 -12.924   3.793  0.00  0.00           H
ATOM   3193  C  LGLY X 209     -10.385 -11.848   2.942  0.00  0.00           C
ATOM   3194  O  LGLY X 209      -9.808 -10.761   3.035  0.00  0.00           O
ATOM   3195  N  LCYX X 210     -10.390 -12.559   1.814  0.00  0.00           N
ATOM   3196  H  LCYX X 210     -10.809 -13.485   1.836  0.00  0.00           H
ATOM   3197  CA LCYX X 210      -9.887 -12.055   0.529  0.00  0.00           C
ATOM   3198  HA LCYX X 210      -9.784 -10.971   0.586  0.00  0.00           H
ATOM   3199  CB LCYX X 210      -8.495 -12.632   0.224  0.00  0.00           C
ATOM   3200  HB2LCYX X 210      -8.582 -13.705   0.053  0.00  0.00           H
ATOM   3201  HB3LCYX X 210      -8.139 -12.177  -0.701  0.00  0.00           H
ATOM   3202  SG LCYX X 210      -7.234 -12.352   1.496  0.00  0.00           S
ATOM   3203  C  LCYX X 210     -10.871 -12.355  -0.613  0.00  0.00           C
ATOM   3204  O  LCYX X 210     -11.295 -13.502  -0.788  0.00  0.00           O
ATOM   3205  N  LALA X 211     -11.204 -11.334  -1.410  0.00  0.00           N
ATOM   3206  H  LALA X 211     -10.861 -10.410  -1.159  0.00  0.00           H
ATOM   3207  CA LALA X 211     -12.042 -11.420  -2.613  0.00  0.00           C
ATOM   3208  HA LALA X 211     -12.208 -10.399  -2.944  0.00  0.00           H
ATOM   3209  CB LALA X 211     -11.245 -12.097  -3.737  0.00  0.00           C
ATOM   3210  HB1LALA X 211     -11.098 -13.154  -3.511  0.00  0.00           H
ATOM   3211  HB2LALA X 211     -11.781 -12.011  -4.682  0.00  0.00           H
ATOM   3212  HB3LALA X 211     -10.277 -11.610  -3.846  0.00  0.00           H
ATOM   3213  C  LALA X 211     -13.465 -11.994  -2.414  0.00  0.00           C
ATOM   3214  O  LALA X 211     -14.072 -12.466  -3.383  0.00  0.00           O
ATOM   3215  N  LLYS X 212     -14.017 -11.971  -1.191  0.00  0.00           N
ATOM   3216  H  LLYS X 212     -13.491 -11.523  -0.443  0.00  0.00           H
ATOM   3217  CA LLYS X 212     -15.410 -12.376  -0.921  0.00  0.00           C
ATOM   3218  HA LLYS X 212     -15.635 -13.254  -1.526  0.00  0.00           H
ATOM   3219  CB LLYS X 212     -15.620 -12.745   0.565  0.00  0.00           C
ATOM   3220  HB2LLYS X 212     -14.977 -12.133   1.198  0.00  0.00           H
ATOM   3221  HB3LLYS X 212     -16.651 -12.515   0.838  0.00  0.00           H
ATOM   3222  CG LLYS X 212     -15.397 -14.234   0.891  0.00  0.00           C
ATOM   3223  HG2LLYS X 212     -15.647 -14.398   1.940  0.00  0.00           H
ATOM   3224  HG3LLYS X 212     -16.075 -14.833   0.282  0.00  0.00           H
ATOM   3225  CD LLYS X 212     -13.960 -14.706   0.651  0.00  0.00           C
ATOM   3226  HD2LLYS X 212     -13.716 -14.554  -0.398  0.00  0.00           H
ATOM   3227  HD3LLYS X 212     -13.277 -14.114   1.263  0.00  0.00           H
ATOM   3228  CE LLYS X 212     -13.792 -16.194   0.987  0.00  0.00           C
ATOM   3229  HE2LLYS X 212     -14.027 -16.353   2.044  0.00  0.00           H
ATOM   3230  HE3LLYS X 212     -14.496 -16.780   0.391  0.00  0.00           H
ATOM   3231  NZ LLYS X 212     -12.406 -16.632   0.712  0.00  0.00           N
ATOM   3232  HZ1LLYS X 212     -11.771 -16.129   1.333  0.00  0.00           H
ATOM   3233  HZ2LLYS X 212     -12.270 -17.630   0.863  0.00  0.00           H
ATOM   3234  HZ3LLYS X 212     -12.142 -16.427  -0.247  0.00  0.00           H
ATOM   3235  C  LLYS X 212     -16.397 -11.286  -1.354  0.00  0.00           C
ATOM   3236  O  LLYS X 212     -16.177 -10.097  -1.115  0.00  0.00           O
ATOM   3237  N  LALA X 213     -17.526 -11.703  -1.926  0.00  0.00           N
ATOM   3238  H  LALA X 213     -17.625 -12.687  -2.142  0.00  0.00           H
ATOM   3239  CA LALA X 213     -18.633 -10.810  -2.261  0.00  0.00           C
ATOM   3240  HA LALA X 213     -18.275 -10.104  -3.011  0.00  0.00           H
ATOM   3241  CB LALA X 213     -19.764 -11.627  -2.889  0.00  0.00           C
ATOM   3242  HB1LALA X 213     -20.128 -12.362  -2.174  0.00  0.00           H
ATOM   3243  HB2LALA X 213     -20.590 -10.971  -3.160  0.00  0.00           H
ATOM   3244  HB3LALA X 213     -19.408 -12.137  -3.785  0.00  0.00           H
ATOM   3245  C  LALA X 213     -19.108  -9.997  -1.037  0.00  0.00           C
ATOM   3246  O  LALA X 213     -19.141 -10.491   0.095  0.00  0.00           O
ATOM   3247  N  LTYR X 214     -19.430  -8.725  -1.276  0.00  0.00           N
ATOM   3248  H  LTYR X 214     -19.498  -8.463  -2.254  0.00  0.00           H
ATOM   3249  CA LTYR X 214     -19.742  -7.685  -0.287  0.00  0.00           C
ATOM   3250  HA LTYR X 214     -19.787  -6.751  -0.845  0.00  0.00           H
ATOM   3251  CB LTYR X 214     -21.148  -7.897   0.301  0.00  0.00           C
ATOM   3252  HB2LTYR X 214     -21.158  -8.819   0.884  0.00  0.00           H
ATOM   3253  HB3LTYR X 214     -21.370  -7.081   0.988  0.00  0.00           H
ATOM   3254  CG LTYR X 214     -22.262  -7.948  -0.728  0.00  0.00           C
ATOM   3255  CD1LTYR X 214     -22.894  -6.760  -1.150  0.00  0.00           C
ATOM   3256  HD1LTYR X 214     -22.570  -5.809  -0.754  0.00  0.00           H
ATOM   3257  CE1LTYR X 214     -23.947  -6.811  -2.087  0.00  0.00           C
ATOM   3258  HE1LTYR X 214     -24.421  -5.904  -2.427  0.00  0.00           H
ATOM   3259  CZ LTYR X 214     -24.376  -8.055  -2.599  0.00  0.00           C
ATOM   3260  OH LTYR X 214     -25.392  -8.125  -3.499  0.00  0.00           O
ATOM   3261  HH LTYR X 214     -25.940  -7.330  -3.509  0.00  0.00           H
ATOM   3262  CE2LTYR X 214     -23.761  -9.240  -2.150  0.00  0.00           C
ATOM   3263  HE2LTYR X 214     -24.110 -10.190  -2.523  0.00  0.00           H
ATOM   3264  CD2LTYR X 214     -22.703  -9.189  -1.225  0.00  0.00           C
ATOM   3265  HD2LTYR X 214     -22.247 -10.112  -0.886  0.00  0.00           H
ATOM   3266  C  LTYR X 214     -18.661  -7.444   0.789  0.00  0.00           C
ATOM   3267  O  LTYR X 214     -18.943  -6.794   1.797  0.00  0.00           O
ATOM   3268  N  LARG X 215     -17.420  -7.920   0.605  0.00  0.00           N
ATOM   3269  H  LARG X 215     -17.249  -8.508  -0.207  0.00  0.00           H
ATOM   3270  CA LARG X 215     -16.289  -7.715   1.533  0.00  0.00           C
ATOM   3271  HA LARG X 215     -16.535  -6.938   2.257  0.00  0.00           H
ATOM   3272  CB LARG X 215     -16.022  -9.014   2.325  0.00  0.00           C
ATOM   3273  HB2LARG X 215     -15.715  -9.791   1.624  0.00  0.00           H
ATOM   3274  HB3LARG X 215     -15.192  -8.839   3.011  0.00  0.00           H
ATOM   3275  CG LARG X 215     -17.216  -9.560   3.131  0.00  0.00           C
ATOM   3276  HG2LARG X 215     -18.052  -9.750   2.459  0.00  0.00           H
ATOM   3277  HG3LARG X 215     -16.921 -10.517   3.564  0.00  0.00           H
ATOM   3278  CD LARG X 215     -17.681  -8.639   4.269  0.00  0.00           C
ATOM   3279  HD2LARG X 215     -16.873  -8.545   4.996  0.00  0.00           H
ATOM   3280  HD3LARG X 215     -17.889  -7.640   3.886  0.00  0.00           H
ATOM   3281  NE LARG X 215     -18.877  -9.182   4.945  0.00  0.00           N
ATOM   3282  HE LARG X 215     -18.734  -9.842   5.687  0.00  0.00           H
ATOM   3283  CZ LARG X 215     -20.143  -8.902   4.684  0.00  0.00           C
ATOM   3284  NH1LARG X 215     -20.501  -8.088   3.740  0.00  0.00           N
ATOM   3285 HH11LARG X 215     -19.801  -7.630   3.172  0.00  0.00           H
ATOM   3286 HH12LARG X 215     -21.472  -7.826   3.609  0.00  0.00           H
ATOM   3287  NH2LARG X 215     -21.078  -9.454   5.395  0.00  0.00           N
ATOM   3288 HH21LARG X 215     -20.847 -10.075   6.158  0.00  0.00           H
ATOM   3289 HH22LARG X 215     -22.054  -9.290   5.166  0.00  0.00           H
ATOM   3290  C  LARG X 215     -15.049  -7.203   0.769  0.00  0.00           C
ATOM   3291  O  LARG X 215     -14.100  -7.968   0.579  0.00  0.00           O
ATOM   3292  N  LPRO X 216     -15.063  -5.944   0.277  0.00  0.00           N
ATOM   3293  CD LPRO X 216     -16.129  -4.965   0.465  0.00  0.00           C
ATOM   3294  HD2LPRO X 216     -16.417  -4.883   1.513  0.00  0.00           H
ATOM   3295  HD3LPRO X 216     -16.991  -5.244  -0.143  0.00  0.00           H
ATOM   3296  CG LPRO X 216     -15.577  -3.628  -0.025  0.00  0.00           C
ATOM   3297  HG2LPRO X 216     -15.063  -3.115   0.789  0.00  0.00           H
ATOM   3298  HG3LPRO X 216     -16.361  -2.995  -0.443  0.00  0.00           H
ATOM   3299  CB LPRO X 216     -14.565  -4.057  -1.084  0.00  0.00           C
ATOM   3300  HB2LPRO X 216     -13.817  -3.283  -1.260  0.00  0.00           H
ATOM   3301  HB3LPRO X 216     -15.087  -4.295  -2.013  0.00  0.00           H
ATOM   3302  CA LPRO X 216     -13.969  -5.343  -0.499  0.00  0.00           C
ATOM   3303  HA LPRO X 216     -13.684  -5.993  -1.324  0.00  0.00           H
ATOM   3304  C  LPRO X 216     -12.717  -5.056   0.348  0.00  0.00           C
ATOM   3305  O  LPRO X 216     -12.743  -5.175   1.575  0.00  0.00           O
ATOM   3306  N  LGLY X 217     -11.631  -4.629  -0.297  0.00  0.00           N
ATOM   3307  H  LGLY X 217     -11.683  -4.507  -1.298  0.00  0.00           H
ATOM   3308  CA LGLY X 217     -10.442  -4.110   0.385  0.00  0.00           C
ATOM   3309  HA2LGLY X 217     -10.233  -4.719   1.265  0.00  0.00           H
ATOM   3310  HA3LGLY X 217      -9.578  -4.178  -0.275  0.00  0.00           H
ATOM   3311  C  LGLY X 217     -10.603  -2.650   0.823  0.00  0.00           C
ATOM   3312  O  LGLY X 217     -11.368  -1.883   0.228  0.00  0.00           O
ATOM   3313  N  LVAL X 218      -9.858  -2.263   1.859  0.00  0.00           N
ATOM   3314  H  LVAL X 218      -9.286  -2.965   2.322  0.00  0.00           H
ATOM   3315  CA LVAL X 218      -9.857  -0.928   2.469  0.00  0.00           C
ATOM   3316  HA LVAL X 218     -10.421  -0.260   1.820  0.00  0.00           H
ATOM   3317  CB LVAL X 218     -10.558  -0.924   3.844  0.00  0.00           C
ATOM   3318  HB LVAL X 218      -9.948  -1.480   4.555  0.00  0.00           H
ATOM   3319  CG1LVAL X 218     -10.733   0.510   4.365  0.00  0.00           C
ATOM   3320 HG11LVAL X 218     -11.278   1.109   3.635  0.00  0.00           H
ATOM   3321 HG12LVAL X 218     -11.292   0.497   5.299  0.00  0.00           H
ATOM   3322 HG13LVAL X 218      -9.761   0.964   4.559  0.00  0.00           H
ATOM   3323  CG2LVAL X 218     -11.949  -1.574   3.791  0.00  0.00           C
ATOM   3324 HG21LVAL X 218     -11.854  -2.633   3.552  0.00  0.00           H
ATOM   3325 HG22LVAL X 218     -12.432  -1.498   4.765  0.00  0.00           H
ATOM   3326 HG23LVAL X 218     -12.564  -1.083   3.038  0.00  0.00           H
ATOM   3327  C  LVAL X 218      -8.425  -0.387   2.559  0.00  0.00           C
ATOM   3328  O  LVAL X 218      -7.487  -1.095   2.937  0.00  0.00           O
ATOM   3329  N  LTYR X 219      -8.269   0.884   2.199  0.00  0.00           N
ATOM   3330  H  LTYR X 219      -9.105   1.393   1.934  0.00  0.00           H
ATOM   3331  CA LTYR X 219      -7.002   1.550   1.896  0.00  0.00           C
ATOM   3332  HA LTYR X 219      -6.176   0.926   2.233  0.00  0.00           H
ATOM   3333  CB LTYR X 219      -6.890   1.725   0.366  0.00  0.00           C
ATOM   3334  HB2LTYR X 219      -7.698   2.376   0.026  0.00  0.00           H
ATOM   3335  HB3LTYR X 219      -5.952   2.234   0.143  0.00  0.00           H
ATOM   3336  CG LTYR X 219      -6.947   0.428  -0.436  0.00  0.00           C
ATOM   3337  CD1LTYR X 219      -8.182  -0.201  -0.709  0.00  0.00           C
ATOM   3338  HD1LTYR X 219      -9.105   0.261  -0.386  0.00  0.00           H
ATOM   3339  CE1LTYR X 219      -8.219  -1.449  -1.364  0.00  0.00           C
ATOM   3340  HE1LTYR X 219      -9.162  -1.942  -1.545  0.00  0.00           H
ATOM   3341  CZ LTYR X 219      -7.018  -2.063  -1.779  0.00  0.00           C
ATOM   3342  OH LTYR X 219      -7.023  -3.299  -2.350  0.00  0.00           O
ATOM   3343  HH LTYR X 219      -7.921  -3.593  -2.613  0.00  0.00           H
ATOM   3344  CE2LTYR X 219      -5.795  -1.396  -1.579  0.00  0.00           C
ATOM   3345  HE2LTYR X 219      -4.884  -1.854  -1.933  0.00  0.00           H
ATOM   3346  CD2LTYR X 219      -5.758  -0.158  -0.910  0.00  0.00           C
ATOM   3347  HD2LTYR X 219      -4.805   0.329  -0.750  0.00  0.00           H
ATOM   3348  C  LTYR X 219      -6.920   2.900   2.629  0.00  0.00           C
ATOM   3349  O  LTYR X 219      -7.945   3.550   2.850  0.00  0.00           O
ATOM   3350  N  LGLY X 220      -5.721   3.342   3.017  0.00  0.00           N
ATOM   3351  H  LGLY X 220      -4.903   2.783   2.789  0.00  0.00           H
ATOM   3352  CA LGLY X 220      -5.526   4.640   3.683  0.00  0.00           C
ATOM   3353  HA2LGLY X 220      -6.224   4.729   4.516  0.00  0.00           H
ATOM   3354  HA3LGLY X 220      -4.512   4.694   4.081  0.00  0.00           H
ATOM   3355  C  LGLY X 220      -5.731   5.818   2.722  0.00  0.00           C
ATOM   3356  O  LGLY X 220      -5.121   5.847   1.659  0.00  0.00           O
ATOM   3357  N  LASN X 221      -6.578   6.794   3.065  0.00  0.00           N
ATOM   3358  H  LASN X 221      -7.027   6.737   3.971  0.00  0.00           H
ATOM   3359  CA LASN X 221      -6.902   7.937   2.193  0.00  0.00           C
ATOM   3360  HA LASN X 221      -6.996   7.574   1.166  0.00  0.00           H
ATOM   3361  CB LASN X 221      -8.271   8.500   2.632  0.00  0.00           C
ATOM   3362  HB2LASN X 221      -8.982   7.681   2.718  0.00  0.00           H
ATOM   3363  HB3LASN X 221      -8.167   8.966   3.608  0.00  0.00           H
ATOM   3364  CG LASN X 221      -8.880   9.524   1.687  0.00  0.00           C
ATOM   3365  OD1LASN X 221      -8.396   9.799   0.597  0.00  0.00           O
ATOM   3366  ND2LASN X 221      -9.989  10.114   2.070  0.00  0.00           N
ATOM   3367 HD21LASN X 221     -10.506  10.685   1.415  0.00  0.00           H
ATOM   3368 HD22LASN X 221     -10.391   9.897   2.979  0.00  0.00           H
ATOM   3369  C  LASN X 221      -5.780   9.000   2.211  0.00  0.00           C
ATOM   3370  O  LASN X 221      -5.854   9.968   2.970  0.00  0.00           O
ATOM   3371  N  LVAL X 222      -4.735   8.825   1.393  0.00  0.00           N
ATOM   3372  H  LVAL X 222      -4.744   8.002   0.800  0.00  0.00           H
ATOM   3373  CA LVAL X 222      -3.481   9.611   1.462  0.00  0.00           C
ATOM   3374  HA LVAL X 222      -3.068   9.452   2.449  0.00  0.00           H
ATOM   3375  CB LVAL X 222      -2.434   9.078   0.459  0.00  0.00           C
ATOM   3376  HB LVAL X 222      -2.888   9.021  -0.530  0.00  0.00           H
ATOM   3377  CG1LVAL X 222      -1.158   9.930   0.375  0.00  0.00           C
ATOM   3378 HG11LVAL X 222      -0.676   9.987   1.351  0.00  0.00           H
ATOM   3379 HG12LVAL X 222      -0.467   9.488  -0.344  0.00  0.00           H
ATOM   3380 HG13LVAL X 222      -1.391  10.941   0.048  0.00  0.00           H
ATOM   3381  CG2LVAL X 222      -1.964   7.677   0.878  0.00  0.00           C
ATOM   3382 HG21LVAL X 222      -2.811   7.036   1.103  0.00  0.00           H
ATOM   3383 HG22LVAL X 222      -1.383   7.227   0.073  0.00  0.00           H
ATOM   3384 HG23LVAL X 222      -1.345   7.737   1.771  0.00  0.00           H
ATOM   3385  C  LVAL X 222      -3.672  11.132   1.367  0.00  0.00           C
ATOM   3386  O  LVAL X 222      -2.961  11.858   2.057  0.00  0.00           O
ATOM   3387  N  LMET X 223      -4.685  11.635   0.653  0.00  0.00           N
ATOM   3388  H  LMET X 223      -5.230  10.992   0.083  0.00  0.00           H
ATOM   3389  CA LMET X 223      -5.018  13.073   0.598  0.00  0.00           C
ATOM   3390  HA LMET X 223      -4.132  13.601   0.242  0.00  0.00           H
ATOM   3391  CB LMET X 223      -6.143  13.273  -0.433  0.00  0.00           C
ATOM   3392  HB2LMET X 223      -5.978  12.596  -1.272  0.00  0.00           H
ATOM   3393  HB3LMET X 223      -7.099  13.019   0.026  0.00  0.00           H
ATOM   3394  CG LMET X 223      -6.205  14.701  -0.996  0.00  0.00           C
ATOM   3395  HG2LMET X 223      -6.148  15.415  -0.178  0.00  0.00           H
ATOM   3396  HG3LMET X 223      -5.334  14.860  -1.633  0.00  0.00           H
ATOM   3397  SD LMET X 223      -7.704  15.100  -1.942  0.00  0.00           S
ATOM   3398  CE LMET X 223      -7.715  13.754  -3.155  0.00  0.00           C
ATOM   3399  HE1LMET X 223      -7.926  12.808  -2.656  0.00  0.00           H
ATOM   3400  HE2LMET X 223      -8.490  13.942  -3.896  0.00  0.00           H
ATOM   3401  HE3LMET X 223      -6.744  13.693  -3.645  0.00  0.00           H
ATOM   3402  C  LMET X 223      -5.396  13.687   1.971  0.00  0.00           C
ATOM   3403  O  LMET X 223      -5.433  14.913   2.130  0.00  0.00           O
ATOM   3404  N  LVAL X 224      -5.681  12.865   2.989  0.00  0.00           N
ATOM   3405  H  LVAL X 224      -5.671  11.865   2.801  0.00  0.00           H
ATOM   3406  CA LVAL X 224      -5.852  13.285   4.396  0.00  0.00           C
ATOM   3407  HA LVAL X 224      -6.341  14.258   4.415  0.00  0.00           H
ATOM   3408  CB LVAL X 224      -6.771  12.288   5.145  0.00  0.00           C
ATOM   3409  HB LVAL X 224      -6.308  11.303   5.150  0.00  0.00           H
ATOM   3410  CG1LVAL X 224      -7.037  12.687   6.602  0.00  0.00           C
ATOM   3411 HG11LVAL X 224      -7.438  13.699   6.651  0.00  0.00           H
ATOM   3412 HG12LVAL X 224      -7.752  11.998   7.051  0.00  0.00           H
ATOM   3413 HG13LVAL X 224      -6.120  12.626   7.187  0.00  0.00           H
ATOM   3414  CG2LVAL X 224      -8.138  12.192   4.449  0.00  0.00           C
ATOM   3415 HG21LVAL X 224      -8.019  11.773   3.451  0.00  0.00           H
ATOM   3416 HG22LVAL X 224      -8.799  11.533   5.011  0.00  0.00           H
ATOM   3417 HG23LVAL X 224      -8.597  13.178   4.382  0.00  0.00           H
ATOM   3418  C  LVAL X 224      -4.502  13.451   5.118  0.00  0.00           C
ATOM   3419  O  LVAL X 224      -4.404  14.240   6.064  0.00  0.00           O
ATOM   3420  N  LPHE X 225      -3.458  12.749   4.669  0.00  0.00           N
ATOM   3421  H  LPHE X 225      -3.595  12.178   3.842  0.00  0.00           H
ATOM   3422  CA LPHE X 225      -2.127  12.680   5.287  0.00  0.00           C
ATOM   3423  HA LPHE X 225      -2.207  12.946   6.341  0.00  0.00           H
ATOM   3424  CB LPHE X 225      -1.610  11.229   5.205  0.00  0.00           C
ATOM   3425  HB2LPHE X 225      -1.289  11.051   4.177  0.00  0.00           H
ATOM   3426  HB3LPHE X 225      -0.724  11.144   5.836  0.00  0.00           H
ATOM   3427  CG LPHE X 225      -2.573  10.112   5.596  0.00  0.00           C
ATOM   3428  CD1LPHE X 225      -3.452  10.241   6.689  0.00  0.00           C
ATOM   3429  HD1LPHE X 225      -3.450  11.137   7.286  0.00  0.00           H
ATOM   3430  CE1LPHE X 225      -4.338   9.199   7.014  0.00  0.00           C
ATOM   3431  HE1LPHE X 225      -5.010   9.313   7.851  0.00  0.00           H
ATOM   3432  CZ LPHE X 225      -4.343   8.010   6.264  0.00  0.00           C
ATOM   3433  HZ LPHE X 225      -5.023   7.209   6.517  0.00  0.00           H
ATOM   3434  CE2LPHE X 225      -3.446   7.861   5.193  0.00  0.00           C
ATOM   3435  HE2LPHE X 225      -3.420   6.940   4.626  0.00  0.00           H
ATOM   3436  CD2LPHE X 225      -2.567   8.908   4.867  0.00  0.00           C
ATOM   3437  HD2LPHE X 225      -1.870   8.778   4.054  0.00  0.00           H
ATOM   3438  C  LPHE X 225      -1.083  13.633   4.668  0.00  0.00           C
ATOM   3439  O  LPHE X 225      -0.094  13.931   5.335  0.00  0.00           O
ATOM   3440  N  LTHR X 226      -1.272  14.108   3.427  0.00  0.00           N
ATOM   3441  H  LTHR X 226      -2.063  13.747   2.905  0.00  0.00           H
ATOM   3442  CA LTHR X 226      -0.234  14.784   2.612  0.00  0.00           C
ATOM   3443  HA LTHR X 226       0.491  14.029   2.311  0.00  0.00           H
ATOM   3444  CB LTHR X 226      -0.848  15.357   1.315  0.00  0.00           C
ATOM   3445  HB LTHR X 226      -1.520  16.177   1.569  0.00  0.00           H
ATOM   3446  CG2LTHR X 226       0.202  15.864   0.328  0.00  0.00           C
ATOM   3447 HG21LTHR X 226       0.902  15.066   0.082  0.00  0.00           H
ATOM   3448 HG22LTHR X 226      -0.284  16.211  -0.585  0.00  0.00           H
ATOM   3449 HG23LTHR X 226       0.751  16.699   0.761  0.00  0.00           H
ATOM   3450  OG1LTHR X 226      -1.583  14.363   0.637  0.00  0.00           O
ATOM   3451  HG1LTHR X 226      -1.832  14.719  -0.233  0.00  0.00           H
ATOM   3452  C  LTHR X 226       0.555  15.883   3.345  0.00  0.00           C
ATOM   3453  O  LTHR X 226       1.782  15.890   3.283  0.00  0.00           O
ATOM   3454  N  LASP X 227      -0.098  16.774   4.099  0.00  0.00           N
ATOM   3455  H  LASP X 227      -1.101  16.685   4.199  0.00  0.00           H
ATOM   3456  CA LASP X 227       0.588  17.876   4.804  0.00  0.00           C
ATOM   3457  HA LASP X 227       1.279  18.345   4.100  0.00  0.00           H
ATOM   3458  CB LASP X 227      -0.452  18.929   5.236  0.00  0.00           C
ATOM   3459  HB2LASP X 227      -1.414  18.712   4.772  0.00  0.00           H
ATOM   3460  HB3LASP X 227      -0.600  18.885   6.317  0.00  0.00           H
ATOM   3461  CG LASP X 227      -0.051  20.351   4.835  0.00  0.00           C
ATOM   3462  OD1LASP X 227       0.907  20.900   5.425  0.00  0.00           O
ATOM   3463  OD2LASP X 227      -0.716  20.922   3.938  0.00  0.00           O
ATOM   3464  C  LASP X 227       1.430  17.391   6.007  0.00  0.00           C
ATOM   3465  O  LASP X 227       2.453  17.992   6.342  0.00  0.00           O
ATOM   3466  N  LTRP X 228       1.044  16.283   6.651  0.00  0.00           N
ATOM   3467  H  LTRP X 228       0.251  15.769   6.285  0.00  0.00           H
ATOM   3468  CA LTRP X 228       1.874  15.627   7.671  0.00  0.00           C
ATOM   3469  HA LTRP X 228       2.291  16.391   8.327  0.00  0.00           H
ATOM   3470  CB LTRP X 228       1.013  14.697   8.543  0.00  0.00           C
ATOM   3471  HB2LTRP X 228       0.331  15.305   9.138  0.00  0.00           H
ATOM   3472  HB3LTRP X 228       0.405  14.065   7.896  0.00  0.00           H
ATOM   3473  CG LTRP X 228       1.783  13.792   9.460  0.00  0.00           C
ATOM   3474  CD1LTRP X 228       2.291  14.133  10.668  0.00  0.00           C
ATOM   3475  HD1LTRP X 228       2.175  15.103  11.142  0.00  0.00           H
ATOM   3476  NE1LTRP X 228       3.021  13.077  11.180  0.00  0.00           N
ATOM   3477  HE1LTRP X 228       3.574  13.132  12.038  0.00  0.00           H
ATOM   3478  CE2LTRP X 228       3.036  12.005  10.314  0.00  0.00           C
ATOM   3479  CZ2LTRP X 228       3.651  10.746  10.364  0.00  0.00           C
ATOM   3480  HZ2LTRP X 228       4.244  10.470  11.222  0.00  0.00           H
ATOM   3481  CH2LTRP X 228       3.480   9.855   9.291  0.00  0.00           C
ATOM   3482  HH2LTRP X 228       3.950   8.880   9.313  0.00  0.00           H
ATOM   3483  CZ3LTRP X 228       2.698  10.236   8.185  0.00  0.00           C
ATOM   3484  HZ3LTRP X 228       2.572   9.549   7.358  0.00  0.00           H
ATOM   3485  CE3LTRP X 228       2.089  11.507   8.143  0.00  0.00           C
ATOM   3486  HE3LTRP X 228       1.499  11.793   7.286  0.00  0.00           H
ATOM   3487  CD2LTRP X 228       2.244  12.426   9.206  0.00  0.00           C
ATOM   3488  C  LTRP X 228       3.073  14.899   7.046  0.00  0.00           C
ATOM   3489  O  LTRP X 228       4.163  14.938   7.622  0.00  0.00           O
ATOM   3490  N  LILE X 229       2.906  14.311   5.852  0.00  0.00           N
ATOM   3491  H  LILE X 229       1.979  14.328   5.441  0.00  0.00           H
ATOM   3492  CA LILE X 229       4.005  13.705   5.078  0.00  0.00           C
ATOM   3493  HA LILE X 229       4.523  12.999   5.727  0.00  0.00           H
ATOM   3494  CB LILE X 229       3.478  12.920   3.848  0.00  0.00           C
ATOM   3495  HB LILE X 229       2.911  13.603   3.217  0.00  0.00           H
ATOM   3496  CG2LILE X 229       4.644  12.365   3.003  0.00  0.00           C
ATOM   3497 HG21LILE X 229       5.250  11.679   3.595  0.00  0.00           H
ATOM   3498 HG22LILE X 229       4.270  11.845   2.123  0.00  0.00           H
ATOM   3499 HG23LILE X 229       5.280  13.173   2.646  0.00  0.00           H
ATOM   3500  CG1LILE X 229       2.535  11.774   4.287  0.00  0.00           C
ATOM   3501 HG12LILE X 229       3.092  11.051   4.884  0.00  0.00           H
ATOM   3502 HG13LILE X 229       1.748  12.179   4.917  0.00  0.00           H
ATOM   3503  CD1LILE X 229       1.842  11.041   3.130  0.00  0.00           C
ATOM   3504 HD11LILE X 229       2.561  10.451   2.563  0.00  0.00           H
ATOM   3505 HD12LILE X 229       1.087  10.367   3.533  0.00  0.00           H
ATOM   3506 HD13LILE X 229       1.355  11.760   2.470  0.00  0.00           H
ATOM   3507  C  LILE X 229       5.032  14.779   4.690  0.00  0.00           C
ATOM   3508  O  LILE X 229       6.218  14.603   4.969  0.00  0.00           O
ATOM   3509  N  LTYR X 230       4.589  15.925   4.153  0.00  0.00           N
ATOM   3510  H  LTYR X 230       3.607  16.001   3.904  0.00  0.00           H
ATOM   3511  CA LTYR X 230       5.461  17.081   3.898  0.00  0.00           C
ATOM   3512  HA LTYR X 230       6.222  16.803   3.170  0.00  0.00           H
ATOM   3513  CB LTYR X 230       4.655  18.272   3.351  0.00  0.00           C
ATOM   3514  HB2LTYR X 230       3.860  18.505   4.060  0.00  0.00           H
ATOM   3515  HB3LTYR X 230       5.320  19.137   3.323  0.00  0.00           H
ATOM   3516  CG LTYR X 230       4.044  18.150   1.964  0.00  0.00           C
ATOM   3517  CD1LTYR X 230       4.585  17.294   0.981  0.00  0.00           C
ATOM   3518  HD1LTYR X 230       5.435  16.671   1.201  0.00  0.00           H
ATOM   3519  CE1LTYR X 230       4.051  17.274  -0.320  0.00  0.00           C
ATOM   3520  HE1LTYR X 230       4.484  16.631  -1.072  0.00  0.00           H
ATOM   3521  CZ LTYR X 230       2.982  18.130  -0.654  0.00  0.00           C
ATOM   3522  OH LTYR X 230       2.476  18.135  -1.915  0.00  0.00           O
ATOM   3523  HH LTYR X 230       2.926  17.463  -2.475  0.00  0.00           H
ATOM   3524  CE2LTYR X 230       2.449  18.999   0.319  0.00  0.00           C
ATOM   3525  HE2LTYR X 230       1.652  19.675   0.056  0.00  0.00           H
ATOM   3526  CD2LTYR X 230       2.974  19.001   1.624  0.00  0.00           C
ATOM   3527  HD2LTYR X 230       2.574  19.684   2.360  0.00  0.00           H
ATOM   3528  C  LTYR X 230       6.220  17.514   5.158  0.00  0.00           C
ATOM   3529  O  LTYR X 230       7.436  17.685   5.095  0.00  0.00           O
ATOM   3530  N  LARG X 231       5.552  17.596   6.321  0.00  0.00           N
ATOM   3531  H  LARG X 231       4.545  17.477   6.306  0.00  0.00           H
ATOM   3532  CA LARG X 231       6.226  17.922   7.589  0.00  0.00           C
ATOM   3533  HA LARG X 231       6.693  18.902   7.467  0.00  0.00           H
ATOM   3534  CB LARG X 231       5.216  18.015   8.745  0.00  0.00           C
ATOM   3535  HB2LARG X 231       4.469  18.770   8.498  0.00  0.00           H
ATOM   3536  HB3LARG X 231       4.710  17.062   8.881  0.00  0.00           H
ATOM   3537  CG LARG X 231       5.914  18.404  10.060  0.00  0.00           C
ATOM   3538  HG2LARG X 231       6.617  17.627  10.357  0.00  0.00           H
ATOM   3539  HG3LARG X 231       6.460  19.330   9.906  0.00  0.00           H
ATOM   3540  CD LARG X 231       4.921  18.607  11.198  0.00  0.00           C
ATOM   3541  HD2LARG X 231       4.146  19.295  10.857  0.00  0.00           H
ATOM   3542  HD3LARG X 231       4.468  17.643  11.439  0.00  0.00           H
ATOM   3543  NE LARG X 231       5.566  19.171  12.398  0.00  0.00           N
ATOM   3544  HE LARG X 231       6.573  19.301  12.368  0.00  0.00           H
ATOM   3545  CZ LARG X 231       4.943  19.528  13.505  0.00  0.00           C
ATOM   3546  NH1LARG X 231       3.689  19.250  13.705  0.00  0.00           N
ATOM   3547 HH11LARG X 231       3.203  18.708  12.999  0.00  0.00           H
ATOM   3548 HH12LARG X 231       3.237  19.525  14.563  0.00  0.00           H
ATOM   3549  NH2LARG X 231       5.562  20.165  14.451  0.00  0.00           N
ATOM   3550 HH21LARG X 231       6.532  20.436  14.319  0.00  0.00           H
ATOM   3551 HH22LARG X 231       5.045  20.535  15.233  0.00  0.00           H
ATOM   3552  C  LARG X 231       7.363  16.951   7.918  0.00  0.00           C
ATOM   3553  O  LARG X 231       8.409  17.425   8.355  0.00  0.00           O
ATOM   3554  N  LGLN X 232       7.180  15.640   7.721  0.00  0.00           N
ATOM   3555  H  LGLN X 232       6.304  15.330   7.321  0.00  0.00           H
ATOM   3556  CA LGLN X 232       8.219  14.646   8.031  0.00  0.00           C
ATOM   3557  HA LGLN X 232       8.639  14.880   9.011  0.00  0.00           H
ATOM   3558  CB LGLN X 232       7.656  13.214   8.088  0.00  0.00           C
ATOM   3559  HB2LGLN X 232       7.353  12.914   7.084  0.00  0.00           H
ATOM   3560  HB3LGLN X 232       8.476  12.559   8.387  0.00  0.00           H
ATOM   3561  CG LGLN X 232       6.481  12.949   9.046  0.00  0.00           C
ATOM   3562  HG2LGLN X 232       5.550  13.089   8.502  0.00  0.00           H
ATOM   3563  HG3LGLN X 232       6.504  11.903   9.350  0.00  0.00           H
ATOM   3564  CD LGLN X 232       6.464  13.819  10.300  0.00  0.00           C
ATOM   3565  OE1LGLN X 232       7.220  13.639  11.249  0.00  0.00           O
ATOM   3566  NE2LGLN X 232       5.579  14.787  10.376  0.00  0.00           N
ATOM   3567 HE21LGLN X 232       5.531  15.311  11.239  0.00  0.00           H
ATOM   3568 HE22LGLN X 232       4.919  14.897   9.615  0.00  0.00           H
ATOM   3569  C  LGLN X 232       9.388  14.693   7.036  0.00  0.00           C
ATOM   3570  O  LGLN X 232      10.535  14.597   7.462  0.00  0.00           O
ATOM   3571  N  LMET X 233       9.122  14.893   5.739  0.00  0.00           N
ATOM   3572  H  LMET X 233       8.155  14.941   5.436  0.00  0.00           H
ATOM   3573  CA LMET X 233      10.189  15.062   4.741  0.00  0.00           C
ATOM   3574  HA LMET X 233      10.902  14.244   4.854  0.00  0.00           H
ATOM   3575  CB LMET X 233       9.624  14.995   3.313  0.00  0.00           C
ATOM   3576  HB2LMET X 233       8.898  15.796   3.170  0.00  0.00           H
ATOM   3577  HB3LMET X 233      10.447  15.139   2.612  0.00  0.00           H
ATOM   3578  CG LMET X 233       8.964  13.643   3.006  0.00  0.00           C
ATOM   3579  HG2LMET X 233       9.634  12.851   3.340  0.00  0.00           H
ATOM   3580  HG3LMET X 233       8.042  13.555   3.578  0.00  0.00           H
ATOM   3581  SD LMET X 233       8.590  13.335   1.255  0.00  0.00           S
ATOM   3582  CE LMET X 233       7.473  14.712   0.881  0.00  0.00           C
ATOM   3583  HE1LMET X 233       8.014  15.656   0.951  0.00  0.00           H
ATOM   3584  HE2LMET X 233       7.087  14.600  -0.132  0.00  0.00           H
ATOM   3585  HE3LMET X 233       6.646  14.712   1.588  0.00  0.00           H
ATOM   3586  C  LMET X 233      10.972  16.367   4.965  0.00  0.00           C
ATOM   3587  O  LMET X 233      12.201  16.355   4.907  0.00  0.00           O
ATOM   3588  N  LARG X 234      10.288  17.467   5.314  0.00  0.00           N
ATOM   3589  H  LARG X 234       9.274  17.421   5.282  0.00  0.00           H
ATOM   3590  CA LARG X 234      10.905  18.751   5.699  0.00  0.00           C
ATOM   3591  HA LARG X 234      11.605  19.051   4.915  0.00  0.00           H
ATOM   3592  CB LARG X 234       9.795  19.820   5.805  0.00  0.00           C
ATOM   3593  HB2LARG X 234       9.279  19.890   4.845  0.00  0.00           H
ATOM   3594  HB3LARG X 234       9.072  19.520   6.565  0.00  0.00           H
ATOM   3595  CG LARG X 234      10.353  21.204   6.168  0.00  0.00           C
ATOM   3596  HG2LARG X 234      10.821  21.152   7.152  0.00  0.00           H
ATOM   3597  HG3LARG X 234      11.112  21.484   5.436  0.00  0.00           H
ATOM   3598  CD LARG X 234       9.286  22.303   6.224  0.00  0.00           C
ATOM   3599  HD2LARG X 234       8.865  22.452   5.227  0.00  0.00           H
ATOM   3600  HD3LARG X 234       8.491  21.993   6.904  0.00  0.00           H
ATOM   3601  NE LARG X 234       9.909  23.550   6.705  0.00  0.00           N
ATOM   3602  HE LARG X 234      10.922  23.553   6.710  0.00  0.00           H
ATOM   3603  CZ LARG X 234       9.330  24.585   7.283  0.00  0.00           C
ATOM   3604  NH1LARG X 234       8.052  24.691   7.482  0.00  0.00           N
ATOM   3605 HH11LARG X 234       7.408  23.967   7.179  0.00  0.00           H
ATOM   3606 HH12LARG X 234       7.702  25.467   8.021  0.00  0.00           H
ATOM   3607  NH2LARG X 234      10.034  25.595   7.698  0.00  0.00           N
ATOM   3608 HH21LARG X 234      11.037  25.620   7.564  0.00  0.00           H
ATOM   3609 HH22LARG X 234       9.542  26.350   8.156  0.00  0.00           H
ATOM   3610  C  LARG X 234      11.726  18.653   6.993  0.00  0.00           C
ATOM   3611  O  LARG X 234      12.716  19.367   7.134  0.00  0.00           O
ATOM   3612  N  LALA X 235      11.324  17.792   7.929  0.00  0.00           N
ATOM   3613  H  LALA X 235      10.490  17.252   7.760  0.00  0.00           H
ATOM   3614  CA LALA X 235      12.009  17.614   9.210  0.00  0.00           C
ATOM   3615  HA LALA X 235      12.166  18.594   9.660  0.00  0.00           H
ATOM   3616  CB LALA X 235      11.112  16.791  10.144  0.00  0.00           C
ATOM   3617  HB1LALA X 235      10.936  15.803   9.722  0.00  0.00           H
ATOM   3618  HB2LALA X 235      11.604  16.676  11.110  0.00  0.00           H
ATOM   3619  HB3LALA X 235      10.162  17.297  10.301  0.00  0.00           H
ATOM   3620  C  LALA X 235      13.397  16.964   9.085  0.00  0.00           C
ATOM   3621  O  LALA X 235      14.226  17.161   9.971  0.00  0.00           O
ATOM   3622  N  LASP X 236      13.661  16.205   8.015  0.00  0.00           N
ATOM   3623  H  LASP X 236      12.950  16.107   7.305  0.00  0.00           H
ATOM   3624  CA LASP X 236      14.915  15.463   7.825  0.00  0.00           C
ATOM   3625  HA LASP X 236      15.264  15.178   8.814  0.00  0.00           H
ATOM   3626  CB LASP X 236      14.619  14.154   7.077  0.00  0.00           C
ATOM   3627  HB2LASP X 236      13.814  13.635   7.600  0.00  0.00           H
ATOM   3628  HB3LASP X 236      14.274  14.379   6.067  0.00  0.00           H
ATOM   3629  CG LASP X 236      15.838  13.230   7.015  0.00  0.00           C
ATOM   3630  OD1LASP X 236      15.944  12.305   7.854  0.00  0.00           O
ATOM   3631  OD2LASP X 236      16.705  13.403   6.129  0.00  0.00           O
ATOM   3632  C  LASP X 236      16.055  16.282   7.198  0.00  0.00           C
ATOM   3633  O  LASP X 236      15.912  16.726   6.037  0.00  0.00           O
ATOM   3634  OXTLASP X 236      17.093  16.455   7.884  0.00  0.00           O
ATOM   3635  N  LPRO X 238     -11.951  -8.668   9.628  0.00  0.00           N
ATOM   3636  CD LPRO X 238     -12.867  -8.109  10.602  0.00  0.00           C
ATOM   3637  HD2LPRO X 238     -12.996  -8.779  11.452  0.00  0.00           H
ATOM   3638  HD3LPRO X 238     -13.828  -7.924  10.121  0.00  0.00           H
ATOM   3639  CG LPRO X 238     -12.244  -6.784  11.040  0.00  0.00           C
ATOM   3640  HG2LPRO X 238     -11.539  -6.956  11.854  0.00  0.00           H
ATOM   3641  HG3LPRO X 238     -13.003  -6.059  11.334  0.00  0.00           H
ATOM   3642  CB LPRO X 238     -11.489  -6.341   9.787  0.00  0.00           C
ATOM   3643  HB2LPRO X 238     -10.657  -5.676  10.025  0.00  0.00           H
ATOM   3644  HB3LPRO X 238     -12.189  -5.844   9.115  0.00  0.00           H
ATOM   3645  CA LPRO X 238     -11.026  -7.655   9.144  0.00  0.00           C
ATOM   3646  HA LPRO X 238     -11.125  -7.565   8.064  0.00  0.00           H
ATOM   3647  C  LPRO X 238      -9.578  -8.025   9.492  0.00  0.00           C
ATOM   3648  O  LPRO X 238      -9.184  -8.051  10.661  0.00  0.00           O
ATOM   3649  N  LSER X 239      -8.789  -8.335   8.461  0.00  0.00           N
ATOM   3650  H  LSER X 239      -9.200  -8.301   7.534  0.00  0.00           H
ATOM   3651  CA LSER X 239      -7.377  -8.732   8.538  0.00  0.00           C
ATOM   3652  HA LSER X 239      -7.210  -9.289   9.461  0.00  0.00           H
ATOM   3653  CB LSER X 239      -7.070  -9.653   7.354  0.00  0.00           C
ATOM   3654  HB2LSER X 239      -7.813 -10.450   7.302  0.00  0.00           H
ATOM   3655  HB3LSER X 239      -7.112  -9.072   6.432  0.00  0.00           H
ATOM   3656  OG LSER X 239      -5.784 -10.218   7.493  0.00  0.00           O
ATOM   3657  HG LSER X 239      -5.893 -11.121   7.844  0.00  0.00           H
ATOM   3658  C  HSER X 239      -6.397  -7.522   8.490  0.00  0.00           C
ATOM   3659  O  HSER X 239      -6.703  -6.454   7.992  0.00  0.00           O
ATOM   3660  N  HLYS X 240      -5.176  -7.805   9.059  0.00  0.00           N
ATOM   3661  H  HLYS X 240      -5.004  -8.795   9.227  0.00  0.00           H
ATOM   3662  CA HLYS X 240      -3.966  -7.056   8.722  0.00  0.00           C
ATOM   3663  HA HLYS X 240      -4.279  -6.044   8.455  0.00  0.00           H
ATOM   3664  CB HLYS X 240      -2.946  -7.069   9.874  0.00  0.00           C
ATOM   3665  HB2HLYS X 240      -2.848  -8.086  10.264  0.00  0.00           H
ATOM   3666  HB3HLYS X 240      -1.965  -6.787   9.475  0.00  0.00           H
ATOM   3667  CG LLYS X 240      -3.256  -6.128  11.046  0.00  0.00           C
ATOM   3668  HG2LLYS X 240      -3.254  -5.102  10.676  0.00  0.00           H
ATOM   3669  HG3LLYS X 240      -4.238  -6.367  11.454  0.00  0.00           H
ATOM   3670  CD LLYS X 240      -2.200  -6.278  12.153  0.00  0.00           C
ATOM   3671  HD2LLYS X 240      -2.345  -7.234  12.659  0.00  0.00           H
ATOM   3672  HD3LLYS X 240      -1.211  -6.276  11.694  0.00  0.00           H
ATOM   3673  CE LLYS X 240      -2.267  -5.136  13.177  0.00  0.00           C
ATOM   3674  HE2LLYS X 240      -2.103  -4.188  12.661  0.00  0.00           H
ATOM   3675  HE3LLYS X 240      -3.260  -5.111  13.633  0.00  0.00           H
ATOM   3676  NZ LLYS X 240      -1.242  -5.302  14.232  0.00  0.00           N
ATOM   3677  HZ1LLYS X 240      -1.102  -4.444  14.770  0.00  0.00           H
ATOM   3678  HZ2LLYS X 240      -1.499  -6.033  14.892  0.00  0.00           H
ATOM   3679  HZ3LLYS X 240      -0.334  -5.537  13.835  0.00  0.00           H
ATOM   3680  C  HLYS X 240      -3.309  -7.760   7.516  0.00  0.00           C
ATOM   3681  O  HLYS X 240      -2.872  -8.925   7.659  0.00  0.00           O
ATOM   3682  N  HARG X 241      -3.241  -7.080   6.366  0.00  0.00           N
ATOM   3683  H  HARG X 241      -3.605  -6.133   6.345  0.00  0.00           H
ATOM   3684  CA HARG X 241      -2.720  -7.619   5.097  0.00  0.00           C
ATOM   3685  HA HARG X 241      -2.832  -8.707   5.181  0.00  0.00           H
ATOM   3686  CB HARG X 241      -3.565  -7.104   3.911  0.00  0.00           C
ATOM   3687  HB2HARG X 241      -3.557  -6.006   3.942  0.00  0.00           H
ATOM   3688  HB3HARG X 241      -3.031  -7.395   3.002  0.00  0.00           H
ATOM   3689  CG HARG X 241      -5.006  -7.659   3.877  0.00  0.00           C
ATOM   3690  HG2HARG X 241      -4.983  -8.754   3.830  0.00  0.00           H
ATOM   3691  HG3HARG X 241      -5.553  -7.396   4.791  0.00  0.00           H
ATOM   3692  CD LARG X 241      -5.847  -7.172   2.673  0.00  0.00           C
ATOM   3693  HD2LARG X 241      -6.026  -6.100   2.779  0.00  0.00           H
ATOM   3694  HD3LARG X 241      -5.272  -7.335   1.759  0.00  0.00           H
ATOM   3695  NE LARG X 241      -7.144  -7.886   2.555  0.00  0.00           N
ATOM   3696  HE LARG X 241      -7.271  -8.697   3.155  0.00  0.00           H
ATOM   3697  CZ LARG X 241      -8.109  -7.667   1.663  0.00  0.00           C
ATOM   3698  NH1LARG X 241      -8.078  -6.699   0.796  0.00  0.00           N
ATOM   3699 HH11LARG X 241      -7.215  -6.197   0.638  0.00  0.00           H
ATOM   3700 HH12LARG X 241      -8.750  -6.711   0.031  0.00  0.00           H
ATOM   3701  NH2LARG X 241      -9.164  -8.426   1.598  0.00  0.00           N
ATOM   3702 HH21LARG X 241      -9.249  -9.240   2.191  0.00  0.00           H
ATOM   3703 HH22LARG X 241      -9.767  -8.341   0.779  0.00  0.00           H
ATOM   3704  C  HARG X 241      -1.168  -7.412   4.932  0.00  0.00           C
ATOM   3705  O  HARG X 241      -0.657  -7.755   3.816  0.00  0.00           O
ATOM   3706  N  HSER X 242      -0.457  -7.743   6.149  0.00  0.00           N
ATOM   3707  H  HSER X 242      -0.970  -8.448   6.677  0.00  0.00           H
ATOM   3708  CA HSER X 242       0.948  -8.122   6.032  0.00  0.00           C
ATOM   3709  HA HSER X 242       1.363  -7.653   5.137  0.00  0.00           H
ATOM   3710  CB HSER X 242       1.779  -7.658   7.255  0.00  0.00           C
ATOM   3711  HB2HSER X 242       2.840  -7.626   6.982  0.00  0.00           H
ATOM   3712  HB3HSER X 242       1.466  -6.636   7.520  0.00  0.00           H
ATOM   3713  OG HSER X 242       1.713  -8.536   8.372  0.00  0.00           O
ATOM   3714  HG HSER X 242       0.775  -8.761   8.595  0.00  0.00           H
ATOM   3715  C  HSER X 242       1.124  -9.651   5.958  0.00  0.00           C
ATOM   3716  O  HSER X 242       0.260 -10.409   6.384  0.00  0.00           O
ATOM   3717  N  HPHE X 243       2.331 -10.080   5.480  0.00  0.00           N
ATOM   3718  H  HPHE X 243       3.004  -9.428   5.072  0.00  0.00           H
ATOM   3719  CA LPHE X 243       2.724 -11.495   5.514  0.00  0.00           C
ATOM   3720  HA LPHE X 243       1.811 -12.085   5.514  0.00  0.00           H
ATOM   3721  CB LPHE X 243       3.475 -11.891   4.226  0.00  0.00           C
ATOM   3722  HB2LPHE X 243       3.018 -11.389   3.375  0.00  0.00           H
ATOM   3723  HB3LPHE X 243       4.509 -11.550   4.289  0.00  0.00           H
ATOM   3724  CG LPHE X 243       3.438 -13.385   3.945  0.00  0.00           C
ATOM   3725  CD1LPHE X 243       4.583 -14.183   4.135  0.00  0.00           C
ATOM   3726  HD1LPHE X 243       5.513 -13.728   4.450  0.00  0.00           H
ATOM   3727  CE1LPHE X 243       4.521 -15.574   3.927  0.00  0.00           C
ATOM   3728  HE1LPHE X 243       5.406 -16.179   4.074  0.00  0.00           H
ATOM   3729  CZ LPHE X 243       3.306 -16.176   3.556  0.00  0.00           C
ATOM   3730  HZ LPHE X 243       3.246 -17.249   3.441  0.00  0.00           H
ATOM   3731  CE2LPHE X 243       2.165 -15.382   3.348  0.00  0.00           C
ATOM   3732  HE2LPHE X 243       1.226 -15.839   3.064  0.00  0.00           H
ATOM   3733  CD2LPHE X 243       2.238 -13.989   3.523  0.00  0.00           C
ATOM   3734  HD2LPHE X 243       1.362 -13.386   3.341  0.00  0.00           H
ATOM   3735  C  LPHE X 243       3.442 -11.894   6.829  0.00  0.00           C
ATOM   3736  O  LPHE X 243       4.308 -12.764   6.822  0.00  0.00           O
ATOM   3737  N  LILE X 244       3.118 -11.264   7.969  0.00  0.00           N
ATOM   3738  H  LILE X 244       2.480 -10.474   7.937  0.00  0.00           H
ATOM   3739  CA LILE X 244       3.540 -11.748   9.303  0.00  0.00           C
ATOM   3740  HA LILE X 244       4.513 -12.226   9.206  0.00  0.00           H
ATOM   3741  CB LILE X 244       3.717 -10.566  10.289  0.00  0.00           C
ATOM   3742  HB LILE X 244       2.761 -10.049  10.359  0.00  0.00           H
ATOM   3743  CG2LILE X 244       4.092 -11.013  11.713  0.00  0.00           C
ATOM   3744 HG21LILE X 244       4.298 -10.145  12.340  0.00  0.00           H
ATOM   3745 HG22LILE X 244       3.269 -11.559  12.167  0.00  0.00           H
ATOM   3746 HG23LILE X 244       4.973 -11.654  11.703  0.00  0.00           H
ATOM   3747  CG1LILE X 244       4.765  -9.541   9.798  0.00  0.00           C
ATOM   3748 HG12LILE X 244       4.400  -9.079   8.883  0.00  0.00           H
ATOM   3749 HG13LILE X 244       4.850  -8.742  10.537  0.00  0.00           H
ATOM   3750  CD1LILE X 244       6.170 -10.112   9.538  0.00  0.00           C
ATOM   3751 HD11LILE X 244       6.836  -9.308   9.237  0.00  0.00           H
ATOM   3752 HD12LILE X 244       6.572 -10.572  10.440  0.00  0.00           H
ATOM   3753 HD13LILE X 244       6.143 -10.846   8.732  0.00  0.00           H
ATOM   3754  C  LILE X 244       2.591 -12.841   9.838  0.00  0.00           C
ATOM   3755  O  LILE X 244       1.375 -12.792   9.621  0.00  0.00           O
ATOM   3756  N  LGLU X 245       3.151 -13.824  10.549  0.00  0.00           N
ATOM   3757  H  LGLU X 245       4.154 -13.781  10.700  0.00  0.00           H
ATOM   3758  CA LGLU X 245       2.433 -14.917  11.226  0.00  0.00           C
ATOM   3759  HA LGLU X 245       1.824 -15.450  10.496  0.00  0.00           H
ATOM   3760  CB LGLU X 245       3.441 -15.911  11.834  0.00  0.00           C
ATOM   3761  HB2LGLU X 245       4.140 -15.340  12.444  0.00  0.00           H
ATOM   3762  HB3LGLU X 245       2.924 -16.593  12.510  0.00  0.00           H
ATOM   3763  CG LGLU X 245       4.256 -16.724  10.804  0.00  0.00           C
ATOM   3764  HG2LGLU X 245       4.487 -16.099   9.943  0.00  0.00           H
ATOM   3765  HG3LGLU X 245       5.205 -16.992  11.273  0.00  0.00           H
ATOM   3766  CD LGLU X 245       3.592 -18.025  10.321  0.00  0.00           C
ATOM   3767  OE1LGLU X 245       2.439 -18.325  10.723  0.00  0.00           O
ATOM   3768  OE2LGLU X 245       4.251 -18.773   9.550  0.00  0.00           O
ATOM   3769  C  LGLU X 245       1.487 -14.407  12.329  0.00  0.00           C
ATOM   3770  O  LGLU X 245       1.776 -13.440  13.052  0.00  0.00           O
ATOM   3771  O  LWAT X 249       1.849   6.211  16.232  0.00  0.00           O
ATOM   3772  H1 LWAT X 249       1.281   6.563  15.514  0.00  0.00           H
ATOM   3773  H2 LWAT X 249       1.219   6.237  16.986  0.00  0.00           H
ATOM   3774  O  LWAT X 250      -6.376   3.330   7.559  0.00  0.00           O
ATOM   3775  H1 LWAT X 250      -5.950   2.689   6.965  0.00  0.00           H
ATOM   3776  H2 LWAT X 250      -6.534   2.755   8.348  0.00  0.00           H
ATOM   3777  O  LWAT X 251      -9.401  -4.366  -2.912  0.00  0.00           O
ATOM   3778  H1 LWAT X 251     -10.301  -3.997  -2.970  0.00  0.00           H
ATOM   3779  H2 LWAT X 251      -9.588  -5.243  -2.500  0.00  0.00           H
ATOM   3780  O  LWAT X 252      -1.301   7.904 -15.754  0.00  0.00           O
ATOM   3781  H1 LWAT X 252      -0.495   8.116 -16.282  0.00  0.00           H
ATOM   3782  H2 LWAT X 252      -0.934   7.230 -15.151  0.00  0.00           H
ATOM   3783  O  LWAT X 253       2.660   2.720  -0.530  0.00  0.00           O
ATOM   3784  H1 LWAT X 253       3.441   2.808   0.057  0.00  0.00           H
ATOM   3785  H2 LWAT X 253       2.242   1.924  -0.120  0.00  0.00           H
ATOM   3786  O  LWAT X 254       3.809   1.004  13.711  0.00  0.00           O
ATOM   3787  H1 LWAT X 254       4.637   0.468  13.663  0.00  0.00           H
ATOM   3788  H2 LWAT X 254       3.302   0.562  12.986  0.00  0.00           H
ATOM   3789  O  LWAT X 255       9.099   3.395 -17.083  0.00  0.00           O
ATOM   3790  H1 LWAT X 255       8.558   2.946 -17.758  0.00  0.00           H
ATOM   3791  H2 LWAT X 255       9.837   2.757 -16.980  0.00  0.00           H
ATOM   3792  O  LWAT X 256      21.537  -4.753  -6.792  0.00  0.00           O
ATOM   3793  H1 LWAT X 256      21.924  -3.902  -7.123  0.00  0.00           H
ATOM   3794  H2 LWAT X 256      22.281  -5.018  -6.189  0.00  0.00           H
ATOM   3795  O  LWAT X 258       5.933  12.119  -4.831  0.00  0.00           O
ATOM   3796  H1 LWAT X 258       5.543  11.364  -5.323  0.00  0.00           H
ATOM   3797  H2 LWAT X 258       6.823  11.771  -4.642  0.00  0.00           H
ATOM   3798  O  LWAT X 259      21.379   3.639  -5.651  0.00  0.00           O
ATOM   3799  H1 LWAT X 259      20.887   4.233  -5.049  0.00  0.00           H
ATOM   3800  H2 LWAT X 259      20.818   2.840  -5.626  0.00  0.00           H
ATOM   3801  O  LWAT X 260     -14.473   4.937  -0.303  0.00  0.00           O
ATOM   3802  H1 LWAT X 260     -15.037   5.263   0.424  0.00  0.00           H
ATOM   3803  H2 LWAT X 260     -15.123   4.429  -0.832  0.00  0.00           H
ATOM   3804  O  LWAT X 261      -7.764   5.516   8.223  0.00  0.00           O
ATOM   3805  H1 LWAT X 261      -7.825   5.971   7.353  0.00  0.00           H
ATOM   3806  H2 LWAT X 261      -7.284   4.698   7.932  0.00  0.00           H
ATOM   3807  O  LWAT X 262      18.838  -5.082   7.640  0.00  0.00           O
ATOM   3808  H1 LWAT X 262      18.387  -4.792   8.475  0.00  0.00           H
ATOM   3809  H2 LWAT X 262      18.906  -4.195   7.202  0.00  0.00           H
ATOM   3810  O  LWAT X 264      16.528  -3.283  -5.750  0.00  0.00           O
ATOM   3811  H1 LWAT X 264      16.108  -3.287  -6.625  0.00  0.00           H
ATOM   3812  H2 LWAT X 264      17.343  -3.795  -5.926  0.00  0.00           H
ATOM   3813  O  LWAT X 265     -17.070   0.435  -7.696  0.00  0.00           O
ATOM   3814  H1 LWAT X 265     -17.906   0.874  -7.962  0.00  0.00           H
ATOM   3815  H2 LWAT X 265     -16.602   1.183  -7.269  0.00  0.00           H
ATOM   3816  O  LWAT X 266     -15.908   7.084  -3.726  0.00  0.00           O
ATOM   3817  H1 LWAT X 266     -15.434   7.789  -4.236  0.00  0.00           H
ATOM   3818  H2 LWAT X 266     -16.220   6.538  -4.488  0.00  0.00           H
ATOM   3819  O  LWAT X 267     -14.034   7.554   3.565  0.00  0.00           O
ATOM   3820  H1 LWAT X 267     -13.178   7.221   3.188  0.00  0.00           H
ATOM   3821  H2 LWAT X 267     -13.837   7.405   4.520  0.00  0.00           H
ATOM   3822  O  LWAT X 268      -3.171 -12.193  -9.069  0.00  0.00           O
ATOM   3823  H1 LWAT X 268      -3.256 -12.294  -8.105  0.00  0.00           H
ATOM   3824  H2 LWAT X 268      -2.927 -13.102  -9.335  0.00  0.00           H
ATOM   3825  O  LWAT X 269      10.985  -4.018  -7.144  0.00  0.00           O
ATOM   3826  H1 LWAT X 269      11.177  -4.031  -6.192  0.00  0.00           H
ATOM   3827  H2 LWAT X 269      10.878  -4.970  -7.339  0.00  0.00           H
ATOM   3828  O  LWAT X 271       1.724  16.214  -5.582  0.00  0.00           O
ATOM   3829  H1 LWAT X 271       1.129  16.941  -5.296  0.00  0.00           H
ATOM   3830  H2 LWAT X 271       1.130  15.443  -5.412  0.00  0.00           H
ATOM   3831  O  LWAT X 272     -12.090 -15.781  -2.021  0.00  0.00           O
ATOM   3832  H1 LWAT X 272     -11.780 -14.902  -1.692  0.00  0.00           H
ATOM   3833  H2 LWAT X 272     -11.243 -16.089  -2.437  0.00  0.00           H
ATOM   3834  O  LWAT X 273     -14.454  -6.977 -11.784  0.00  0.00           O
ATOM   3835  H1 LWAT X 273     -14.666  -6.205 -11.220  0.00  0.00           H
ATOM   3836  H2 LWAT X 273     -14.528  -7.690 -11.092  0.00  0.00           H
ATOM   3837  O  LWAT X 274      15.782 -10.733   0.117  0.00  0.00           O
ATOM   3838  H1 LWAT X 274      16.161 -10.660  -0.790  0.00  0.00           H
ATOM   3839  H2 LWAT X 274      16.436 -11.349   0.520  0.00  0.00           H
ATOM   3840  O  LWAT X 275      -0.564  13.934  11.887  0.00  0.00           O
ATOM   3841  H1 LWAT X 275      -0.145  14.422  12.633  0.00  0.00           H
ATOM   3842  H2 LWAT X 275       0.220  13.585  11.436  0.00  0.00           H
ATOM   3843  O  LWAT X 276      -7.491  20.409  -8.763  0.00  0.00           O
ATOM   3844  H1 LWAT X 276      -7.005  19.830  -9.393  0.00  0.00           H
ATOM   3845  H2 LWAT X 276      -7.839  19.722  -8.145  0.00  0.00           H
ATOM   3846  O  LWAT X 277     -10.295  -6.315 -12.742  0.00  0.00           O
ATOM   3847  H1 LWAT X 277      -9.357  -6.489 -13.010  0.00  0.00           H
ATOM   3848  H2 LWAT X 277     -10.124  -5.766 -11.942  0.00  0.00           H
ATOM   3849  O  LWAT X 279      21.338   0.962   1.638  0.00  0.00           O
ATOM   3850  H1 LWAT X 279      22.182   0.873   2.133  0.00  0.00           H
ATOM   3851  H2 LWAT X 279      21.641   0.691   0.741  0.00  0.00           H
ATOM   3852  O  LWAT X 280     -14.621   9.010  -5.112  0.00  0.00           O
ATOM   3853  H1 LWAT X 280     -14.557   8.872  -6.084  0.00  0.00           H
ATOM   3854  H2 LWAT X 280     -14.984   9.929  -5.102  0.00  0.00           H
ATOM   3855  O  LWAT X 281      15.712  -7.091   5.503  0.00  0.00           O
ATOM   3856  H1 LWAT X 281      14.763  -6.875   5.648  0.00  0.00           H
ATOM   3857  H2 LWAT X 281      15.858  -6.617   4.650  0.00  0.00           H
ATOM   3858  O  LWAT X 282     -12.949 -10.400   1.124  0.00  0.00           O
ATOM   3859  H1 LWAT X 282     -13.321  -9.511   0.945  0.00  0.00           H
ATOM   3860  H2 LWAT X 282     -12.995 -10.413   2.104  0.00  0.00           H
ATOM   3861  O  LWAT X 283      -6.239   9.841  -1.114  0.00  0.00           O
ATOM   3862  H1 LWAT X 283      -6.074   8.921  -1.402  0.00  0.00           H
ATOM   3863  H2 LWAT X 283      -7.102   9.750  -0.673  0.00  0.00           H
ATOM   3864  O  LWAT X 284      13.637  14.784   3.163  0.00  0.00           O
ATOM   3865  H1 LWAT X 284      13.198  15.353   3.828  0.00  0.00           H
ATOM   3866  H2 LWAT X 284      14.567  14.828   3.489  0.00  0.00           H
ATOM   3867  O  LWAT X 285     -23.356   5.677  -2.105  0.00  0.00           O
ATOM   3868  H1 LWAT X 285     -22.880   6.141  -2.838  0.00  0.00           H
ATOM   3869  H2 LWAT X 285     -23.820   6.433  -1.701  0.00  0.00           H
ATOM   3870  O  LWAT X 286      14.079  13.170  -0.558  0.00  0.00           O
ATOM   3871  H1 LWAT X 286      14.954  13.003  -0.131  0.00  0.00           H
ATOM   3872  H2 LWAT X 286      13.894  14.066  -0.198  0.00  0.00           H
ATOM   3873  O  LWAT X 287      10.670  -0.031  -7.911  0.00  0.00           O
ATOM   3874  H1 LWAT X 287      10.277   0.718  -8.402  0.00  0.00           H
ATOM   3875  H2 LWAT X 287       9.910  -0.313  -7.367  0.00  0.00           H
ATOM   3876  O  LWAT X 288       0.186 -11.132  -5.763  0.00  0.00           O
ATOM   3877  H1 LWAT X 288       0.798 -10.367  -5.726  0.00  0.00           H
ATOM   3878  H2 LWAT X 288       0.366 -11.550  -4.894  0.00  0.00           H
ATOM   3879  O  LWAT X 289      -2.470  20.221   2.128  0.00  0.00           O
ATOM   3880  H1 LWAT X 289      -2.863  19.407   2.529  0.00  0.00           H
ATOM   3881  H2 LWAT X 289      -1.829  20.453   2.844  0.00  0.00           H
ATOM   3882  O  LWAT X 290     -16.812  -2.097  -8.286  0.00  0.00           O
ATOM   3883  H1 LWAT X 290     -16.810  -1.120  -8.095  0.00  0.00           H
ATOM   3884  H2 LWAT X 290     -15.943  -2.329  -7.884  0.00  0.00           H
ATOM   3885  O  LWAT X 291      -1.018  -2.639  -3.097  0.00  0.00           O
ATOM   3886  H1 LWAT X 291      -1.348  -1.871  -3.597  0.00  0.00           H
ATOM   3887  H2 LWAT X 291      -0.624  -3.181  -3.801  0.00  0.00           H
ATOM   3888  O  LWAT X 292      -9.359  20.487 -10.782  0.00  0.00           O
ATOM   3889  H1 LWAT X 292      -9.768  21.377 -10.668  0.00  0.00           H
ATOM   3890  H2 LWAT X 292      -8.731  20.508 -10.019  0.00  0.00           H
ATOM   3891  O  LWAT X 294      -7.812  -6.772 -13.773  0.00  0.00           O
ATOM   3892  H1 LWAT X 294      -8.013  -6.635 -14.732  0.00  0.00           H
ATOM   3893  H2 LWAT X 294      -7.470  -7.701 -13.827  0.00  0.00           H
ATOM   3894  O  LWAT X 295       2.804   9.299 -13.995  0.00  0.00           O
ATOM   3895  H1 LWAT X 295       3.582   9.835 -13.757  0.00  0.00           H
ATOM   3896  H2 LWAT X 295       3.131   8.837 -14.794  0.00  0.00           H
ATOM   3897  O  LWAT X 296      11.416   5.548 -19.383  0.00  0.00           O
ATOM   3898  H1 LWAT X 296      11.351   5.182 -20.292  0.00  0.00           H
ATOM   3899  H2 LWAT X 296      12.395   5.612 -19.300  0.00  0.00           H
ATOM   3900  O  LWAT X 297       3.137  -6.774  -1.788  0.00  0.00           O
ATOM   3901  H1 LWAT X 297       2.632  -5.934  -1.874  0.00  0.00           H
ATOM   3902  H2 LWAT X 297       2.772  -7.108  -0.941  0.00  0.00           H
ATOM   3903  O  LWAT X 298     -10.964   8.901 -14.750  0.00  0.00           O
ATOM   3904  H1 LWAT X 298     -11.769   9.200 -15.221  0.00  0.00           H
ATOM   3905  H2 LWAT X 298     -10.308   8.916 -15.471  0.00  0.00           H
ATOM   3906  O  LWAT X 299      -4.994  10.579 -17.730  0.00  0.00           O
ATOM   3907  H1 LWAT X 299      -4.884   9.636 -17.529  0.00  0.00           H
ATOM   3908  H2 LWAT X 299      -5.438  10.538 -18.603  0.00  0.00           H
ATOM   3909  O  LWAT X 303      17.935  -7.521   6.996  0.00  0.00           O
ATOM   3910  H1 LWAT X 303      18.235  -6.614   7.259  0.00  0.00           H
ATOM   3911  H2 LWAT X 303      17.100  -7.276   6.527  0.00  0.00           H
ATOM   3912  O  LWAT X 304       3.636  16.455  -3.591  0.00  0.00           O
ATOM   3913  H1 LWAT X 304       3.084  16.317  -4.390  0.00  0.00           H
ATOM   3914  H2 LWAT X 304       4.370  15.827  -3.777  0.00  0.00           H
ATOM   3915  O  LWAT X 305       1.482  -4.634  -2.193  0.00  0.00           O
ATOM   3916  H1 LWAT X 305       0.809  -4.443  -2.869  0.00  0.00           H
ATOM   3917  H2 LWAT X 305       0.955  -4.471  -1.372  0.00  0.00           H
ATOM   3918  O  LWAT X 306      17.000  -0.453 -11.621  0.00  0.00           O
ATOM   3919  H1 LWAT X 306      16.875  -1.040 -10.835  0.00  0.00           H
ATOM   3920  H2 LWAT X 306      16.741  -1.082 -12.326  0.00  0.00           H
ATOM   3921  O  LWAT X 307      -0.815 -17.166  -2.979  0.00  0.00           O
ATOM   3922  H1 LWAT X 307      -0.039 -16.936  -2.414  0.00  0.00           H
ATOM   3923  H2 LWAT X 307      -0.886 -18.127  -2.758  0.00  0.00           H
ATOM   3924  O  LWAT X 308      -6.922   4.813 -14.261  0.00  0.00           O
ATOM   3925  H1 LWAT X 308      -7.713   4.720 -13.704  0.00  0.00           H
ATOM   3926  H2 LWAT X 308      -7.290   5.347 -15.008  0.00  0.00           H
ATOM   3927  O  LWAT X 309      -0.528 -14.228 -14.030  0.00  0.00           O
ATOM   3928  H1 LWAT X 309       0.156 -14.492 -13.381  0.00  0.00           H
ATOM   3929  H2 LWAT X 309      -1.340 -14.421 -13.503  0.00  0.00           H
ATOM   3930  O  LWAT X 310     -13.284  -6.765  -4.202  0.00  0.00           O
ATOM   3931  H1 LWAT X 310     -13.266  -7.354  -3.415  0.00  0.00           H
ATOM   3932  H2 LWAT X 310     -12.551  -7.153  -4.725  0.00  0.00           H
ATOM   3933  O  LWAT X 311       8.014  -2.169 -11.039  0.00  0.00           O
ATOM   3934  H1 LWAT X 311       8.469  -2.517 -10.227  0.00  0.00           H
ATOM   3935  H2 LWAT X 311       7.356  -1.586 -10.605  0.00  0.00           H
ATOM   3936  O  LWAT X 312       5.991  -2.923 -12.891  0.00  0.00           O
ATOM   3937  H1 LWAT X 312       6.194  -3.520 -13.631  0.00  0.00           H
ATOM   3938  H2 LWAT X 312       6.809  -2.956 -12.368  0.00  0.00           H
ATOM   3939  O  LWAT X 313       5.719  14.760  -4.064  0.00  0.00           O
ATOM   3940  H1 LWAT X 313       6.313  15.052  -4.803  0.00  0.00           H
ATOM   3941  H2 LWAT X 313       5.728  13.788  -4.247  0.00  0.00           H
ATOM   3942  O  LWAT X 314     -19.965   0.016  -6.185  0.00  0.00           O
ATOM   3943  H1 LWAT X 314     -19.821   0.410  -7.090  0.00  0.00           H
ATOM   3944  H2 LWAT X 314     -19.730   0.812  -5.651  0.00  0.00           H
ATOM   3945  O  LWAT X 315      -2.921  16.541   5.418  0.00  0.00           O
ATOM   3946  H1 LWAT X 315      -3.014  17.167   6.179  0.00  0.00           H
ATOM   3947  H2 LWAT X 315      -3.336  15.746   5.812  0.00  0.00           H
ATOM   3948  O  LWAT X 316       6.495  10.099 -11.072  0.00  0.00           O
ATOM   3949  H1 LWAT X 316       6.556   9.266 -10.533  0.00  0.00           H
ATOM   3950  H2 LWAT X 316       6.379  10.737 -10.310  0.00  0.00           H
ATOM   3951  O  LWAT X 317      19.379   9.104   2.704  0.00  0.00           O
ATOM   3952  H1 LWAT X 317      18.785   9.728   2.235  0.00  0.00           H
ATOM   3953  H2 LWAT X 317      18.831   8.295   2.707  0.00  0.00           H
ATOM   3954  O  LWAT X 318     -11.821  11.990 -12.037  0.00  0.00           O
ATOM   3955  H1 LWAT X 318     -11.720  11.024 -11.923  0.00  0.00           H
ATOM   3956  H2 LWAT X 318     -12.758  12.051 -12.297  0.00  0.00           H
ATOM   3957  O  LWAT X 319     -21.666  -5.662  -8.096  0.00  0.00           O
ATOM   3958  H1 LWAT X 319     -21.388  -4.732  -8.281  0.00  0.00           H
ATOM   3959  H2 LWAT X 319     -20.833  -6.123  -8.373  0.00  0.00           H
ATOM   3960  O  LWAT X 321       3.181  15.543  -7.852  0.00  0.00           O
ATOM   3961  H1 LWAT X 321       2.736  15.835  -7.026  0.00  0.00           H
ATOM   3962  H2 LWAT X 321       2.539  15.828  -8.519  0.00  0.00           H
ATOM   3963  O  LWAT X 322       9.432  -1.358 -13.257  0.00  0.00           O
ATOM   3964  H1 LWAT X 322      10.093  -0.778 -12.827  0.00  0.00           H
ATOM   3965  H2 LWAT X 322       8.959  -1.699 -12.464  0.00  0.00           H
ATOM   3966  O  LWAT X 323      -9.629 -16.549  -2.888  0.00  0.00           O
ATOM   3967  H1 LWAT X 323      -9.245 -16.533  -3.793  0.00  0.00           H
ATOM   3968  H2 LWAT X 323      -9.702 -17.530  -2.763  0.00  0.00           H
ATOM   3969  O  LWAT X 324     -19.127  -4.704 -11.886  0.00  0.00           O
ATOM   3970  H1 LWAT X 324     -18.788  -3.850 -11.543  0.00  0.00           H
ATOM   3971  H2 LWAT X 324     -18.850  -4.631 -12.828  0.00  0.00           H
ATOM   3972  O  LWAT X 325      15.463  -8.809  11.561  0.00  0.00           O
ATOM   3973  H1 LWAT X 325      15.726  -8.792  10.616  0.00  0.00           H
ATOM   3974  H2 LWAT X 325      16.223  -9.309  11.942  0.00  0.00           H
ATOM   3975  O  LWAT X 326      20.954  -5.053   2.509  0.00  0.00           O
ATOM   3976  H1 LWAT X 326      20.649  -4.406   1.834  0.00  0.00           H
ATOM   3977  H2 LWAT X 326      21.372  -4.434   3.153  0.00  0.00           H
ATOM   3978  O  LWAT X 327       0.654   0.534  -8.820  0.00  0.00           O
ATOM   3979  H1 LWAT X 327       0.592   0.143  -9.703  0.00  0.00           H
ATOM   3980  H2 LWAT X 327      -0.272   0.692  -8.596  0.00  0.00           H
ATOM   3981  O  LWAT X 328      12.499  -5.725 -13.365  0.00  0.00           O
ATOM   3982  H1 LWAT X 328      13.386  -6.077 -13.645  0.00  0.00           H
ATOM   3983  H2 LWAT X 328      12.804  -5.006 -12.772  0.00  0.00           H
ATOM   3984  O  LWAT X 329      -3.476  13.300   8.650  0.00  0.00           O
ATOM   3985  H1 LWAT X 329      -3.974  13.505   7.828  0.00  0.00           H
ATOM   3986  H2 LWAT X 329      -3.044  14.188   8.778  0.00  0.00           H
ATOM   3987  O  LWAT X 330      11.446 -13.296  -0.959  0.00  0.00           O
ATOM   3988  H1 LWAT X 330      11.072 -12.510  -1.435  0.00  0.00           H
ATOM   3989  H2 LWAT X 330      12.337 -12.932  -0.742  0.00  0.00           H
ATOM   3990  O  LWAT X 331      22.476   7.416   6.109  0.00  0.00           O
ATOM   3991  H1 LWAT X 331      21.516   7.347   6.367  0.00  0.00           H
ATOM   3992  H2 LWAT X 331      22.396   8.078   5.398  0.00  0.00           H
ATOM   3993  O  LWAT X 332     -10.622  12.913  -5.294  0.00  0.00           O
ATOM   3994  H1 LWAT X 332     -10.470  12.019  -4.898  0.00  0.00           H
ATOM   3995  H2 LWAT X 332     -11.126  13.323  -4.555  0.00  0.00           H
ATOM   3996  O  LWAT X 333      -5.970 -14.944   4.327  0.00  0.00           O
ATOM   3997  H1 LWAT X 333      -6.454 -14.129   4.576  0.00  0.00           H
ATOM   3998  H2 LWAT X 333      -5.945 -15.398   5.198  0.00  0.00           H
ATOM   3999  O  LWAT X 334      -6.057  -4.138 -18.617  0.00  0.00           O
ATOM   4000  H1 LWAT X 334      -6.030  -5.130 -18.670  0.00  0.00           H
ATOM   4001  H2 LWAT X 334      -5.103  -3.988 -18.401  0.00  0.00           H
ATOM   4002  O  LWAT X 336      -3.620  18.054   3.273  0.00  0.00           O
ATOM   4003  H1 LWAT X 336      -3.333  17.481   4.026  0.00  0.00           H
ATOM   4004  H2 LWAT X 336      -4.563  18.191   3.543  0.00  0.00           H
ATOM   4005  O  LWAT X 337       9.053  -2.803  -8.635  0.00  0.00           O
ATOM   4006  H1 LWAT X 337       8.810  -2.174  -7.920  0.00  0.00           H
ATOM   4007  H2 LWAT X 337       9.787  -3.282  -8.183  0.00  0.00           H
ATOM   4008  O  LWAT X 338     -14.696   2.331 -15.544  0.00  0.00           O
ATOM   4009  H1 LWAT X 338     -14.168   2.855 -16.180  0.00  0.00           H
ATOM   4010  H2 LWAT X 338     -14.722   2.952 -14.781  0.00  0.00           H
ATOM   4011  O  LWAT X 339     -13.069  -8.324  -1.933  0.00  0.00           O
ATOM   4012  H1 LWAT X 339     -13.613  -8.353  -1.118  0.00  0.00           H
ATOM   4013  H2 LWAT X 339     -12.168  -8.380  -1.524  0.00  0.00           H
ATOM   4014  O  LWAT X 340      18.493  -7.570  -6.298  0.00  0.00           O
ATOM   4015  H1 LWAT X 340      19.264  -7.569  -6.906  0.00  0.00           H
ATOM   4016  H2 LWAT X 340      18.007  -8.351  -6.636  0.00  0.00           H
ATOM   4017  O  LWAT X 341      -1.597  -7.312 -14.220  0.00  0.00           O
ATOM   4018  H1 LWAT X 341      -0.943  -8.000 -13.982  0.00  0.00           H
ATOM   4019  H2 LWAT X 341      -2.236  -7.417 -13.485  0.00  0.00           H
ATOM   4020  O  LWAT X 342      21.078  -1.591  -2.895  0.00  0.00           O
ATOM   4021  H1 LWAT X 342      20.209  -1.158  -2.946  0.00  0.00           H
ATOM   4022  H2 LWAT X 342      20.807  -2.534  -2.810  0.00  0.00           H
ATOM   4023  O  LWAT X 343       0.235  19.634  -2.451  0.00  0.00           O
ATOM   4024  H1 LWAT X 343       0.042  19.142  -3.287  0.00  0.00           H
ATOM   4025  H2 LWAT X 343       1.019  19.116  -2.153  0.00  0.00           H
ATOM   4026  O  LWAT X 344       2.828  11.588 -18.578  0.00  0.00           O
ATOM   4027  H1 LWAT X 344       1.966  11.441 -18.119  0.00  0.00           H
ATOM   4028  H2 LWAT X 344       3.428  11.619 -17.813  0.00  0.00           H
ATOM   4029  O  LWAT X 345     -19.573   8.209  -0.064  0.00  0.00           O
ATOM   4030  H1 LWAT X 345     -20.245   8.332  -0.777  0.00  0.00           H
ATOM   4031  H2 LWAT X 345     -18.753   8.262  -0.613  0.00  0.00           H
ATOM   4032  O  LWAT X 346     -17.339   8.138  -1.632  0.00  0.00           O
ATOM   4033  H1 LWAT X 346     -16.899   7.718  -2.410  0.00  0.00           H
ATOM   4034  H2 LWAT X 346     -16.966   9.046  -1.720  0.00  0.00           H
ATOM   4035  O  LWAT X 347       5.624   1.575  18.238  0.00  0.00           O
ATOM   4036  H1 LWAT X 347       5.019   2.116  18.792  0.00  0.00           H
ATOM   4037  H2 LWAT X 347       5.534   2.039  17.381  0.00  0.00           H
ATOM   4038  O  LWAT X 348     -14.817   6.616 -13.252  0.00  0.00           O
ATOM   4039  H1 LWAT X 348     -14.856   5.636 -13.350  0.00  0.00           H
ATOM   4040  H2 LWAT X 348     -13.856   6.752 -13.432  0.00  0.00           H
ATOM   4041  O  LWAT X 349      -7.750  22.655  -3.078  0.00  0.00           O
ATOM   4042  H1 LWAT X 349      -7.302  21.844  -3.388  0.00  0.00           H
ATOM   4043  H2 LWAT X 349      -7.139  22.947  -2.373  0.00  0.00           H
ATOM   4044  O  LWAT X 350      -2.545  -6.291 -16.523  0.00  0.00           O
ATOM   4045  H1 LWAT X 350      -2.152  -6.593 -15.661  0.00  0.00           H
ATOM   4046  H2 LWAT X 350      -3.289  -6.938 -16.575  0.00  0.00           H
ATOM   4047  O  LWAT X 351       1.597  -4.713 -15.310  0.00  0.00           O
ATOM   4048  H1 LWAT X 351       1.176  -3.895 -15.681  0.00  0.00           H
ATOM   4049  H2 LWAT X 351       1.130  -5.377 -15.875  0.00  0.00           H
ATOM   4050  O  LWAT X 352      17.849   1.360  -9.627  0.00  0.00           O
ATOM   4051  H1 LWAT X 352      17.522   0.911 -10.433  0.00  0.00           H
ATOM   4052  H2 LWAT X 352      17.616   2.288  -9.830  0.00  0.00           H
ATOM   4053  O  LWAT X 353      23.691   0.467   3.022  0.00  0.00           O
ATOM   4054  H1 LWAT X 353      23.763  -0.516   3.044  0.00  0.00           H
ATOM   4055  H2 LWAT X 353      24.599   0.681   2.697  0.00  0.00           H
ATOM   4056  O  LWAT X 354      -9.979   9.422  10.473  0.00  0.00           O
ATOM   4057  H1 LWAT X 354      -9.213   9.892  10.888  0.00  0.00           H
ATOM   4058  H2 LWAT X 354     -10.709   9.951  10.878  0.00  0.00           H
ATOM   4059  O  LWAT X 355       6.966 -20.015  -6.275  0.00  0.00           O
ATOM   4060  H1 LWAT X 355       6.248 -19.902  -5.603  0.00  0.00           H
ATOM   4061  H2 LWAT X 355       6.532 -19.591  -7.046  0.00  0.00           H
ATOM   4062  O  LWAT X 357       6.838   8.134 -15.693  0.00  0.00           O
ATOM   4063  H1 LWAT X 357       6.732   7.156 -15.838  0.00  0.00           H
ATOM   4064  H2 LWAT X 357       6.761   8.140 -14.705  0.00  0.00           H
ATOM   4065  O  LWAT X 359      -5.092  12.207  10.634  0.00  0.00           O
ATOM   4066  H1 LWAT X 359      -5.186  11.244  10.467  0.00  0.00           H
ATOM   4067  H2 LWAT X 359      -4.515  12.459   9.880  0.00  0.00           H
ATOM   4068  O  LWAT X 360      -9.912  11.103  -1.269  0.00  0.00           O
ATOM   4069  H1 LWAT X 360      -9.317  10.622  -0.656  0.00  0.00           H
ATOM   4070  H2 LWAT X 360     -10.769  10.992  -0.789  0.00  0.00           H
ATOM   4071  O  LWAT X 361       2.103  16.260 -11.206  0.00  0.00           O
ATOM   4072  H1 LWAT X 361       1.629  16.392 -12.063  0.00  0.00           H
ATOM   4073  H2 LWAT X 361       1.616  16.923 -10.661  0.00  0.00           H
ATOM   4074  O  LWAT X 362     -10.362  22.036  -7.986  0.00  0.00           O
ATOM   4075  H1 LWAT X 362      -9.501  22.062  -7.527  0.00  0.00           H
ATOM   4076  H2 LWAT X 362     -10.967  21.905  -7.219  0.00  0.00           H
ATOM   4077  O  LWAT X 363     -12.177  11.068   0.175  0.00  0.00           O
ATOM   4078  H1 LWAT X 363     -12.968  10.483   0.206  0.00  0.00           H
ATOM   4079  H2 LWAT X 363     -12.627  11.935   0.037  0.00  0.00           H
ATOM   4080  O  LWAT X 364       2.792  -3.215  20.215  0.00  0.00           O
ATOM   4081  H1 LWAT X 364       2.929  -3.689  19.356  0.00  0.00           H
ATOM   4082  H2 LWAT X 364       2.337  -2.409  19.877  0.00  0.00           H
ATOM   4083  O  LWAT X1098       9.110   8.873 -16.979  0.00  0.00           O
ATOM   4084  H1 LWAT X1098       8.266   8.772 -16.481  0.00  0.00           H
ATOM   4085  H2 LWAT X1098       8.806   8.606 -17.876  0.00  0.00           H
ATOM   4086  O  LWAT X1791      -6.864  13.243 -19.804  0.00  0.00           O
ATOM   4087  H1 LWAT X1791      -6.647  12.287 -19.947  0.00  0.00           H
ATOM   4088  H2 LWAT X1791      -6.292  13.629 -20.514  0.00  0.00           H
ATOM   4089  O  LWAT X3226      22.905 -12.762  -7.543  0.00  0.00           O
ATOM   4090  H1 LWAT X3226      21.981 -12.657  -7.236  0.00  0.00           H
ATOM   4091  H2 LWAT X3226      22.791 -13.569  -8.110  0.00  0.00           H
ATOM   4092  O  LWAT X3335      20.605  -7.038  -7.956  0.00  0.00           O
ATOM   4093  H1 LWAT X3335      20.321  -6.783  -8.863  0.00  0.00           H
ATOM   4094  H2 LWAT X3335      20.929  -6.166  -7.631  0.00  0.00           H
ATOM   4095  O  LWAT X3337      22.220 -14.922  -9.067  0.00  0.00           O
ATOM   4096  H1 LWAT X3337      22.730 -15.649  -9.500  0.00  0.00           H
ATOM   4097  H2 LWAT X3337      21.592 -15.488  -8.541  0.00  0.00           H
ATOM   4098  O  LWAT X3351      21.143 -13.868 -11.388  0.00  0.00           O
ATOM   4099  H1 LWAT X3351      21.468 -14.263 -10.549  0.00  0.00           H
ATOM   4100  H2 LWAT X3351      21.369 -12.922 -11.220  0.00  0.00           H
ATOM   4101  O  LWAT X3355      18.596 -11.951 -14.506  0.00  0.00           O
ATOM   4102  H1 LWAT X3355      19.247 -12.675 -14.359  0.00  0.00           H
ATOM   4103  H2 LWAT X3355      18.906 -11.645 -15.398  0.00  0.00           H
ATOM   4104  O  LWAT X3365      26.053  -0.248  -3.404  0.00  0.00           O
ATOM   4105  H1 LWAT X3365      26.550  -0.102  -4.243  0.00  0.00           H
ATOM   4106  H2 LWAT X3365      25.897  -1.218  -3.481  0.00  0.00           H
ATOM   4107  O  LWAT X3378      20.085   7.136 -13.609  0.00  0.00           O
ATOM   4108  H1 LWAT X3378      19.889   7.913 -14.188  0.00  0.00           H
ATOM   4109  H2 LWAT X3378      19.172   6.932 -13.304  0.00  0.00           H
ATOM   4110  O  LWAT X3394      23.647   4.758  -6.345  0.00  0.00           O
ATOM   4111  H1 LWAT X3394      22.765   4.293  -6.250  0.00  0.00           H
ATOM   4112  H2 LWAT X3394      23.356   5.637  -5.980  0.00  0.00           H
ATOM   4113  O  LWAT X3456      21.898 -11.313 -11.033  0.00  0.00           O
ATOM   4114  H1 LWAT X3456      21.359 -10.487 -11.082  0.00  0.00           H
ATOM   4115  H2 LWAT X3456      22.448 -11.086 -10.240  0.00  0.00           H
ATOM   4116  O  LWAT X3457      20.075   1.223 -16.789  0.00  0.00           O
ATOM   4117  H1 LWAT X3457      20.025   1.471 -15.835  0.00  0.00           H
ATOM   4118  H2 LWAT X3457      20.684   1.942 -17.098  0.00  0.00           H
ATOM   4119  O  LWAT X3481      21.709   9.235  -5.668  0.00  0.00           O
ATOM   4120  H1 LWAT X3481      21.123   9.391  -6.433  0.00  0.00           H
ATOM   4121  H2 LWAT X3481      21.979  10.153  -5.452  0.00  0.00           H
ATOM   4122  O  LWAT X3491      19.909  -6.232 -10.504  0.00  0.00           O
ATOM   4123  H1 LWAT X3491      20.216  -5.303 -10.493  0.00  0.00           H
ATOM   4124  H2 LWAT X3491      19.354  -6.221 -11.317  0.00  0.00           H
ATOM   4125  O  LWAT X3498      22.713   6.922 -12.691  0.00  0.00           O
ATOM   4126  H1 LWAT X3498      22.886   7.680 -12.101  0.00  0.00           H
ATOM   4127  H2 LWAT X3498      21.792   7.108 -12.968  0.00  0.00           H
ATOM   4128  O  LWAT X3820       9.501 -23.002  -1.281  0.00  0.00           O
ATOM   4129  H1 LWAT X3820      10.453 -23.042  -1.028  0.00  0.00           H
ATOM   4130  H2 LWAT X3820       9.112 -23.478  -0.514  0.00  0.00           H
ATOM   4131  O  LWAT X3826      12.768 -19.543 -10.799  0.00  0.00           O
ATOM   4132  H1 LWAT X3826      12.244 -19.702  -9.993  0.00  0.00           H
ATOM   4133  H2 LWAT X3826      13.369 -18.833 -10.506  0.00  0.00           H
ATOM   4134  O  LWAT X3839      15.045 -17.097 -15.678  0.00  0.00           O
ATOM   4135  H1 LWAT X3839      14.865 -16.136 -15.656  0.00  0.00           H
ATOM   4136  H2 LWAT X3839      15.147 -17.285 -14.722  0.00  0.00           H
ATOM   4137  O  LWAT X3904      20.741 -16.798  -7.852  0.00  0.00           O
ATOM   4138  H1 LWAT X3904      21.067 -17.486  -7.244  0.00  0.00           H
ATOM   4139  H2 LWAT X3904      19.921 -17.230  -8.186  0.00  0.00           H
ATOM   4140  O  LWAT X3907       8.087 -18.513 -13.977  0.00  0.00           O
ATOM   4141  H1 LWAT X3907       7.435 -19.180 -13.652  0.00  0.00           H
ATOM   4142  H2 LWAT X3907       8.899 -18.877 -13.534  0.00  0.00           H
ATOM   4143  O  LWAT X3919      10.393 -19.535 -13.095  0.00  0.00           O
ATOM   4144  H1 LWAT X3919      11.143 -19.169 -13.636  0.00  0.00           H
ATOM   4145  H2 LWAT X3919      10.810 -20.385 -12.829  0.00  0.00           H
ATOM   4146  O  LWAT X3924      14.554 -17.408 -10.468  0.00  0.00           O
ATOM   4147  H1 LWAT X3924      15.437 -17.091 -10.155  0.00  0.00           H
ATOM   4148  H2 LWAT X3924      13.985 -16.765  -9.976  0.00  0.00           H
ATOM   4149  O  LWAT X3936      11.714 -13.695 -15.304  0.00  0.00           O
ATOM   4150  H1 LWAT X3936      11.777 -12.865 -15.844  0.00  0.00           H
ATOM   4151  H2 LWAT X3936      10.763 -13.907 -15.481  0.00  0.00           H
ATOM   4152  O  LWAT X3937      11.151 -10.133 -14.571  0.00  0.00           O
ATOM   4153  H1 LWAT X3937      11.339  -9.192 -14.826  0.00  0.00           H
ATOM   4154  H2 LWAT X3937      11.464 -10.578 -15.392  0.00  0.00           H
ATOM   4155  O  LWAT X3943      12.316  -9.456 -12.081  0.00  0.00           O
ATOM   4156  H1 LWAT X3943      11.858  -9.721 -12.910  0.00  0.00           H
ATOM   4157  H2 LWAT X3943      13.248  -9.653 -12.350  0.00  0.00           H
ATOM   4158  O  LWAT X3947      20.523 -13.915 -13.984  0.00  0.00           O
ATOM   4159  H1 LWAT X3947      21.469 -13.904 -14.239  0.00  0.00           H
ATOM   4160  H2 LWAT X3947      20.633 -13.953 -12.996  0.00  0.00           H
ATOM   4161  O  LWAT X3956      14.979 -18.015 -13.067  0.00  0.00           O
ATOM   4162  H1 LWAT X3956      14.778 -17.764 -12.131  0.00  0.00           H
ATOM   4163  H2 LWAT X3956      15.593 -18.753 -12.916  0.00  0.00           H
ATOM   4164  O  LWAT X3964      18.250  -3.826 -14.101  0.00  0.00           O
ATOM   4165  H1 LWAT X3964      17.530  -3.498 -13.512  0.00  0.00           H
ATOM   4166  H2 LWAT X3964      19.010  -3.322 -13.740  0.00  0.00           H
ATOM   4167  O  LWAT X3969      17.498  -3.555 -16.710  0.00  0.00           O
ATOM   4168  H1 LWAT X3969      17.808  -3.620 -15.777  0.00  0.00           H
ATOM   4169  H2 LWAT X3969      17.919  -4.352 -17.088  0.00  0.00           H
ATOM   4170  O  LWAT X3973      18.824 -10.030 -12.523  0.00  0.00           O
ATOM   4171  H1 LWAT X3973      18.029  -9.531 -12.797  0.00  0.00           H
ATOM   4172  H2 LWAT X3973      18.773 -10.787 -13.152  0.00  0.00           H
ATOM   4173  O  LWAT X3975       6.760 -10.533 -19.240  0.00  0.00           O
ATOM   4174  H1 LWAT X3975       6.705 -10.063 -18.379  0.00  0.00           H
ATOM   4175  H2 LWAT X3975       6.149 -11.286 -19.048  0.00  0.00           H
ATOM   4176  O  LWAT X3993      11.754  -7.604 -15.184  0.00  0.00           O
ATOM   4177  H1 LWAT X3993      12.466  -7.331 -15.782  0.00  0.00           H
ATOM   4178  H2 LWAT X3993      11.849  -6.930 -14.470  0.00  0.00           H
ATOM   4179  O  LWAT X3997      14.377 -14.375 -15.832  0.00  0.00           O
ATOM   4180  H1 LWAT X3997      14.856 -13.613 -15.423  0.00  0.00           H
ATOM   4181  H2 LWAT X3997      13.455 -14.131 -15.575  0.00  0.00           H
ATOM   4182  O  LWAT X3998      16.249  -3.107 -12.405  0.00  0.00           O
ATOM   4183  H1 LWAT X3998      15.365  -3.532 -12.407  0.00  0.00           H
ATOM   4184  H2 LWAT X3998      16.377  -3.002 -11.432  0.00  0.00           H
ATOM   4185  O  LWAT X4013      22.871  -8.424  -7.376  0.00  0.00           O
ATOM   4186  H1 LWAT X4013      21.985  -8.011  -7.496  0.00  0.00           H
ATOM   4187  H2 LWAT X4013      23.444  -7.668  -7.616  0.00  0.00           H
ATOM   4188  O  LWAT X4022       6.935  -5.086 -21.606  0.00  0.00           O
ATOM   4189  H1 LWAT X4022       7.376  -5.869 -21.179  0.00  0.00           H
ATOM   4190  H2 LWAT X4022       6.397  -5.575 -22.280  0.00  0.00           H
ATOM   4191  O  LWAT X4025      12.519 -18.388 -14.183  0.00  0.00           O
ATOM   4192  H1 LWAT X4025      12.814 -18.769 -15.045  0.00  0.00           H
ATOM   4193  H2 LWAT X4025      13.395 -18.321 -13.734  0.00  0.00           H
ATOM   4194  O  LWAT X4037       4.755 -15.029 -14.253  0.00  0.00           O
ATOM   4195  H1 LWAT X4037       5.623 -15.349 -14.579  0.00  0.00           H
ATOM   4196  H2 LWAT X4037       4.449 -15.819 -13.764  0.00  0.00           H
ATOM   4197  O  LWAT X4052       6.678 -10.029 -16.397  0.00  0.00           O
ATOM   4198  H1 LWAT X4052       7.364 -10.161 -15.696  0.00  0.00           H
ATOM   4199  H2 LWAT X4052       6.072  -9.424 -15.907  0.00  0.00           H
ATOM   4200  O  LWAT X4054      20.738  -8.851 -11.058  0.00  0.00           O
ATOM   4201  H1 LWAT X4054      19.998  -9.224 -11.606  0.00  0.00           H
ATOM   4202  H2 LWAT X4054      20.344  -7.978 -10.840  0.00  0.00           H
ATOM   4203  O  LWAT X4059      15.695  -5.742 -16.615  0.00  0.00           O
ATOM   4204  H1 LWAT X4059      15.932  -4.792 -16.597  0.00  0.00           H
ATOM   4205  H2 LWAT X4059      15.163  -5.757 -17.455  0.00  0.00           H
ATOM   4206  O  LWAT X4064      16.895   3.487 -18.325  0.00  0.00           O
ATOM   4207  H1 LWAT X4064      17.262   2.572 -18.387  0.00  0.00           H
ATOM   4208  H2 LWAT X4064      16.914   3.725 -19.283  0.00  0.00           H
ATOM   4209  O  LWAT X4066      11.928   4.297 -21.812  0.00  0.00           O
ATOM   4210  H1 LWAT X4066      12.151   4.701 -22.672  0.00  0.00           H
ATOM   4211  H2 LWAT X4066      12.826   4.048 -21.493  0.00  0.00           H
ATOM   4212  O  LWAT X4068      22.435   7.701  -8.626  0.00  0.00           O
ATOM   4213  H1 LWAT X4068      22.108   6.772  -8.659  0.00  0.00           H
ATOM   4214  H2 LWAT X4068      21.603   8.149  -8.334  0.00  0.00           H
ATOM   4215  O  LWAT X4069      16.979  11.644 -10.320  0.00  0.00           O
ATOM   4216  H1 LWAT X4069      16.060  11.881 -10.597  0.00  0.00           H
ATOM   4217  H2 LWAT X4069      17.444  11.824 -11.171  0.00  0.00           H
ATOM   4218  O  LWAT X4074      20.264   2.405 -14.261  0.00  0.00           O
ATOM   4219  H1 LWAT X4074      21.041   2.212 -13.680  0.00  0.00           H
ATOM   4220  H2 LWAT X4074      20.478   3.346 -14.482  0.00  0.00           H
ATOM   4221  O  LWAT X4075      14.545   6.846 -17.141  0.00  0.00           O
ATOM   4222  H1 LWAT X4075      14.258   6.192 -17.836  0.00  0.00           H
ATOM   4223  H2 LWAT X4075      15.520   6.750 -17.253  0.00  0.00           H
ATOM   4224  O  LWAT X4076      12.587   8.474 -18.263  0.00  0.00           O
ATOM   4225  H1 LWAT X4076      12.263   9.193 -17.686  0.00  0.00           H
ATOM   4226  H2 LWAT X4076      13.311   8.107 -17.720  0.00  0.00           H
ATOM   4227  O  LWAT X4078      16.735   4.183 -20.977  0.00  0.00           O
ATOM   4228  H1 LWAT X4078      16.568   4.929 -21.608  0.00  0.00           H
ATOM   4229  H2 LWAT X4078      15.786   3.904 -20.846  0.00  0.00           H
ATOM   4230  O  LWAT X4081      21.914   0.143  -7.857  0.00  0.00           O
ATOM   4231  H1 LWAT X4081      20.926   0.116  -7.837  0.00  0.00           H
ATOM   4232  H2 LWAT X4081      22.039   0.650  -8.694  0.00  0.00           H
ATOM   4233  O  LWAT X4094      19.206  -0.103  -7.803  0.00  0.00           O
ATOM   4234  H1 LWAT X4094      18.677   0.398  -8.473  0.00  0.00           H
ATOM   4235  H2 LWAT X4094      18.979  -1.020  -8.069  0.00  0.00           H
ATOM   4236  O  LWAT X4097      17.196   6.027 -17.374  0.00  0.00           O
ATOM   4237  H1 LWAT X4097      16.954   5.151 -17.774  0.00  0.00           H
ATOM   4238  H2 LWAT X4097      18.169   5.854 -17.261  0.00  0.00           H
ATOM   4239  O  LWAT X4111      22.316   1.430 -10.257  0.00  0.00           O
ATOM   4240  H1 LWAT X4111      22.834   2.226  -9.970  0.00  0.00           H
ATOM   4241  H2 LWAT X4111      22.248   1.658 -11.222  0.00  0.00           H
ATOM   4242  O  LWAT X4122      23.999   4.592 -12.606  0.00  0.00           O
ATOM   4243  H1 LWAT X4122      24.751   4.845 -13.188  0.00  0.00           H
ATOM   4244  H2 LWAT X4122      23.493   5.451 -12.642  0.00  0.00           H
ATOM   4245  O  LWAT X4124      15.474   7.203 -20.156  0.00  0.00           O
ATOM   4246  H1 LWAT X4124      14.992   6.439 -19.754  0.00  0.00           H
ATOM   4247  H2 LWAT X4124      15.708   6.800 -21.026  0.00  0.00           H
ATOM   4248  O  LWAT X4141      16.604  -2.427  -9.803  0.00  0.00           O
ATOM   4249  H1 LWAT X4141      17.429  -2.600  -9.289  0.00  0.00           H
ATOM   4250  H2 LWAT X4141      15.937  -2.557  -9.092  0.00  0.00           H
ATOM   4251  O  LWAT X4143      14.490   2.257 -22.888  0.00  0.00           O
ATOM   4252  H1 LWAT X4143      15.468   2.192 -22.982  0.00  0.00           H
ATOM   4253  H2 LWAT X4143      14.439   2.724 -22.020  0.00  0.00           H
ATOM   4254  O  LWAT X4152      23.497   0.696  -5.689  0.00  0.00           O
ATOM   4255  H1 LWAT X4152      23.481  -0.189  -5.248  0.00  0.00           H
ATOM   4256  H2 LWAT X4152      22.834   0.521  -6.401  0.00  0.00           H
ATOM   4257  O  LWAT X4159      13.538   7.529 -14.725  0.00  0.00           O
ATOM   4258  H1 LWAT X4159      13.424   6.609 -14.412  0.00  0.00           H
ATOM   4259  H2 LWAT X4159      13.964   7.357 -15.598  0.00  0.00           H
ATOM   4260  O  LWAT X4172      22.600   2.250 -12.845  0.00  0.00           O
ATOM   4261  H1 LWAT X4172      23.249   1.781 -13.429  0.00  0.00           H
ATOM   4262  H2 LWAT X4172      23.065   3.121 -12.779  0.00  0.00           H
ATOM   4263  O  LWAT X4174      24.856   2.502  -7.143  0.00  0.00           O
ATOM   4264  H1 LWAT X4174      24.303   1.842  -6.656  0.00  0.00           H
ATOM   4265  H2 LWAT X4174      24.333   3.318  -6.941  0.00  0.00           H
ATOM   4266  O  LWAT X4176       6.215  -2.942 -20.224  0.00  0.00           O
ATOM   4267  H1 LWAT X4176       6.824  -2.972 -19.448  0.00  0.00           H
ATOM   4268  H2 LWAT X4176       6.524  -3.762 -20.693  0.00  0.00           H
ATOM   4269  O  LWAT X4181       8.365   7.335 -19.169  0.00  0.00           O
ATOM   4270  H1 LWAT X4181       8.710   7.182 -20.073  0.00  0.00           H
ATOM   4271  H2 LWAT X4181       7.716   6.595 -19.112  0.00  0.00           H
ATOM   4272  O  LWAT X4183      22.538   6.822  -5.035  0.00  0.00           O
ATOM   4273  H1 LWAT X4183      22.179   7.735  -5.206  0.00  0.00           H
ATOM   4274  H2 LWAT X4183      21.753   6.426  -4.604  0.00  0.00           H
ATOM   4275  O  LWAT X4184       8.545  11.760 -11.929  0.00  0.00           O
ATOM   4276  H1 LWAT X4184       8.115  12.127 -12.731  0.00  0.00           H
ATOM   4277  H2 LWAT X4184       7.858  11.123 -11.643  0.00  0.00           H
ATOM   4278  O  LWAT X4189      18.067   9.406 -12.752  0.00  0.00           O
ATOM   4279  H1 LWAT X4189      17.585   8.558 -12.847  0.00  0.00           H
ATOM   4280  H2 LWAT X4189      18.560   9.404 -13.612  0.00  0.00           H
ATOM   4281  O  LWAT X4265      15.760  14.336  -6.883  0.00  0.00           O
ATOM   4282  H1 LWAT X4265      15.986  15.299  -6.912  0.00  0.00           H
ATOM   4283  H2 LWAT X4265      15.865  14.179  -5.919  0.00  0.00           H
ATOM   4284  O  LWAT X4316      16.127  14.401  -3.986  0.00  0.00           O
ATOM   4285  H1 LWAT X4316      16.675  15.221  -4.030  0.00  0.00           H
ATOM   4286  H2 LWAT X4316      16.607  13.933  -3.263  0.00  0.00           H
ATOM   4287  O  LWAT X4323      17.370   8.746 -16.970  0.00  0.00           O
ATOM   4288  H1 LWAT X4323      17.540   8.902 -17.933  0.00  0.00           H
ATOM   4289  H2 LWAT X4323      17.265   7.764 -16.999  0.00  0.00           H
ATOM   4290  O  LWAT X4372       4.699  11.057 -12.841  0.00  0.00           O
ATOM   4291  H1 LWAT X4372       4.037  11.424 -12.232  0.00  0.00           H
ATOM   4292  H2 LWAT X4372       5.331  10.658 -12.200  0.00  0.00           H
ATOM   4293  O  LWAT X4395       4.093  16.648 -15.555  0.00  0.00           O
ATOM   4294  H1 LWAT X4395       4.795  16.933 -16.193  0.00  0.00           H
ATOM   4295  H2 LWAT X4395       3.359  16.492 -16.192  0.00  0.00           H
ATOM   4296  O  LWAT X4689      -0.388 -17.552  -7.727  0.00  0.00           O
ATOM   4297  H1 LWAT X4689      -0.939 -18.242  -8.175  0.00  0.00           H
ATOM   4298  H2 LWAT X4689      -0.238 -16.958  -8.506  0.00  0.00           H
ATOM   4299  O  LWAT X4694      -2.411 -14.793  -9.842  0.00  0.00           O
ATOM   4300  H1 LWAT X4694      -1.516 -15.207  -9.864  0.00  0.00           H
ATOM   4301  H2 LWAT X4694      -2.918 -15.563  -9.471  0.00  0.00           H
ATOM   4302  O  LWAT X4710      -5.476 -11.404 -17.616  0.00  0.00           O
ATOM   4303  H1 LWAT X4710      -6.016 -10.990 -18.334  0.00  0.00           H
ATOM   4304  H2 LWAT X4710      -4.657 -10.847 -17.709  0.00  0.00           H
ATOM   4305  O  LWAT X4716       0.670  -8.635 -17.607  0.00  0.00           O
ATOM   4306  H1 LWAT X4716       1.098  -8.855 -16.749  0.00  0.00           H
ATOM   4307  H2 LWAT X4716       0.503  -7.674 -17.467  0.00  0.00           H
ATOM   4308  O  LWAT X4718       8.547 -10.898 -14.624  0.00  0.00           O
ATOM   4309  H1 LWAT X4718       8.706 -11.851 -14.652  0.00  0.00           H
ATOM   4310  H2 LWAT X4718       9.465 -10.556 -14.534  0.00  0.00           H
ATOM   4311  O  LWAT X4725       2.285  -4.672 -22.623  0.00  0.00           O
ATOM   4312  H1 LWAT X4725       1.536  -4.933 -22.034  0.00  0.00           H
ATOM   4313  H2 LWAT X4725       2.592  -5.576 -22.885  0.00  0.00           H
ATOM   4314  O  LWAT X4739      -4.591  -8.190 -16.390  0.00  0.00           O
ATOM   4315  H1 LWAT X4739      -5.098  -8.714 -15.751  0.00  0.00           H
ATOM   4316  H2 LWAT X4739      -4.090  -8.905 -16.855  0.00  0.00           H
ATOM   4317  O  LWAT X4740      -2.747 -14.651 -12.528  0.00  0.00           O
ATOM   4318  H1 LWAT X4740      -2.651 -14.656 -11.542  0.00  0.00           H
ATOM   4319  H2 LWAT X4740      -3.339 -13.861 -12.612  0.00  0.00           H
ATOM   4320  O  LWAT X4744      -2.751 -11.094 -21.273  0.00  0.00           O
ATOM   4321  H1 LWAT X4744      -1.862 -11.226 -21.668  0.00  0.00           H
ATOM   4322  H2 LWAT X4744      -2.520 -11.163 -20.318  0.00  0.00           H
ATOM   4323  O  LWAT X4746      -3.209  -7.901 -19.317  0.00  0.00           O
ATOM   4324  H1 LWAT X4746      -2.406  -7.951 -19.873  0.00  0.00           H
ATOM   4325  H2 LWAT X4746      -3.137  -8.755 -18.830  0.00  0.00           H
ATOM   4326  O  LWAT X4749       0.113  -6.010 -17.224  0.00  0.00           O
ATOM   4327  H1 LWAT X4749      -0.857  -6.055 -17.066  0.00  0.00           H
ATOM   4328  H2 LWAT X4749       0.141  -5.304 -17.907  0.00  0.00           H
ATOM   4329  O  LWAT X4753      -5.873  -1.635 -19.792  0.00  0.00           O
ATOM   4330  H1 LWAT X4753      -6.062  -2.527 -19.427  0.00  0.00           H
ATOM   4331  H2 LWAT X4753      -4.999  -1.807 -20.211  0.00  0.00           H
ATOM   4332  O  LWAT X4756       0.270 -10.201 -19.667  0.00  0.00           O
ATOM   4333  H1 LWAT X4756       0.343  -9.560 -18.909  0.00  0.00           H
ATOM   4334  H2 LWAT X4756      -0.525 -10.703 -19.357  0.00  0.00           H
ATOM   4335  O  LWAT X4758      -7.055  -9.400 -14.011  0.00  0.00           O
ATOM   4336  H1 LWAT X4758      -7.227 -10.139 -14.638  0.00  0.00           H
ATOM   4337  H2 LWAT X4758      -7.179  -9.873 -13.160  0.00  0.00           H
ATOM   4338  O  LWAT X4768      -1.970 -15.009 -16.247  0.00  0.00           O
ATOM   4339  H1 LWAT X4768      -1.781 -14.578 -17.103  0.00  0.00           H
ATOM   4340  H2 LWAT X4768      -1.285 -14.605 -15.676  0.00  0.00           H
ATOM   4341  O  LWAT X4771       2.632 -11.258 -18.954  0.00  0.00           O
ATOM   4342  H1 LWAT X4771       2.835 -10.674 -18.202  0.00  0.00           H
ATOM   4343  H2 LWAT X4771       1.765 -10.866 -19.235  0.00  0.00           H
ATOM   4344  O  LWAT X4777       8.128  -7.290 -20.705  0.00  0.00           O
ATOM   4345  H1 LWAT X4777       7.821  -7.913 -21.402  0.00  0.00           H
ATOM   4346  H2 LWAT X4777       9.098  -7.454 -20.761  0.00  0.00           H
ATOM   4347  O  LWAT X4783       0.110  -2.817 -16.550  0.00  0.00           O
ATOM   4348  H1 LWAT X4783      -0.802  -2.453 -16.556  0.00  0.00           H
ATOM   4349  H2 LWAT X4783       0.160  -3.151 -17.475  0.00  0.00           H
ATOM   4350  O  LWAT X4788      -2.005 -14.052 -18.920  0.00  0.00           O
ATOM   4351  H1 LWAT X4788      -2.329 -14.229 -19.833  0.00  0.00           H
ATOM   4352  H2 LWAT X4788      -1.883 -13.071 -18.978  0.00  0.00           H
ATOM   4353  O  LWAT X4791       3.438 -16.946 -12.653  0.00  0.00           O
ATOM   4354  H1 LWAT X4791       2.787 -16.328 -12.277  0.00  0.00           H
ATOM   4355  H2 LWAT X4791       2.847 -17.624 -13.042  0.00  0.00           H
ATOM   4356  O  LWAT X4804       1.310 -14.635 -11.889  0.00  0.00           O
ATOM   4357  H1 LWAT X4804       1.169 -13.857 -11.283  0.00  0.00           H
ATOM   4358  H2 LWAT X4804       1.888 -14.176 -12.555  0.00  0.00           H
ATOM   4359  O  LWAT X4810      -3.330  -4.298 -18.235  0.00  0.00           O
ATOM   4360  H1 LWAT X4810      -3.216  -4.698 -19.125  0.00  0.00           H
ATOM   4361  H2 LWAT X4810      -3.028  -5.052 -17.674  0.00  0.00           H
ATOM   4362  O  LWAT X4819       5.691 -18.888  -8.580  0.00  0.00           O
ATOM   4363  H1 LWAT X4819       5.533 -18.722  -9.546  0.00  0.00           H
ATOM   4364  H2 LWAT X4819       5.204 -18.102  -8.221  0.00  0.00           H
ATOM   4365  O  LWAT X4836      12.580  -0.954 -20.109  0.00  0.00           O
ATOM   4366  H1 LWAT X4836      12.728  -0.567 -19.230  0.00  0.00           H
ATOM   4367  H2 LWAT X4836      11.624  -0.703 -20.238  0.00  0.00           H
ATOM   4368  O  LWAT X4841       0.921   8.429 -17.136  0.00  0.00           O
ATOM   4369  H1 LWAT X4841       0.926   9.406 -17.215  0.00  0.00           H
ATOM   4370  H2 LWAT X4841       1.849   8.283 -16.828  0.00  0.00           H
ATOM   4371  O  LWAT X4850      -0.960   9.466 -21.693  0.00  0.00           O
ATOM   4372  H1 LWAT X4850      -1.716   9.990 -21.352  0.00  0.00           H
ATOM   4373  H2 LWAT X4850      -0.683  10.053 -22.438  0.00  0.00           H
ATOM   4374  O  LWAT X4851       1.554   3.264 -17.152  0.00  0.00           O
ATOM   4375  H1 LWAT X4851       1.360   2.697 -17.922  0.00  0.00           H
ATOM   4376  H2 LWAT X4851       1.316   2.643 -16.424  0.00  0.00           H
ATOM   4377  O  LWAT X4854       3.319   5.305 -16.674  0.00  0.00           O
ATOM   4378  H1 LWAT X4854       2.638   4.652 -16.967  0.00  0.00           H
ATOM   4379  H2 LWAT X4854       3.958   4.683 -16.257  0.00  0.00           H
ATOM   4380  O  LWAT X4867      -6.076   2.646 -15.912  0.00  0.00           O
ATOM   4381  H1 LWAT X4867      -6.305   3.409 -15.340  0.00  0.00           H
ATOM   4382  H2 LWAT X4867      -6.755   2.753 -16.619  0.00  0.00           H
ATOM   4383  O  LWAT X4871       1.035   1.246 -15.351  0.00  0.00           O
ATOM   4384  H1 LWAT X4871       0.406   0.912 -14.684  0.00  0.00           H
ATOM   4385  H2 LWAT X4871       1.866   1.243 -14.828  0.00  0.00           H
ATOM   4386  O  LWAT X4875       3.426   7.988 -16.336  0.00  0.00           O
ATOM   4387  H1 LWAT X4875       3.488   7.012 -16.491  0.00  0.00           H
ATOM   4388  H2 LWAT X4875       4.150   8.295 -16.922  0.00  0.00           H
ATOM   4389  O  LWAT X4879      -2.941   6.019 -18.523  0.00  0.00           O
ATOM   4390  H1 LWAT X4879      -1.975   6.065 -18.314  0.00  0.00           H
ATOM   4391  H2 LWAT X4879      -3.280   6.673 -17.878  0.00  0.00           H
ATOM   4392  O  LWAT X4881      -3.985   1.941 -17.542  0.00  0.00           O
ATOM   4393  H1 LWAT X4881      -4.663   2.095 -16.843  0.00  0.00           H
ATOM   4394  H2 LWAT X4881      -4.195   2.701 -18.132  0.00  0.00           H
ATOM   4395  O  LWAT X4885       7.027   2.418 -18.686  0.00  0.00           O
ATOM   4396  H1 LWAT X4885       6.545   1.882 -19.361  0.00  0.00           H
ATOM   4397  H2 LWAT X4885       6.665   2.010 -17.870  0.00  0.00           H
ATOM   4398  O  LWAT X4887       4.420  -1.443 -18.909  0.00  0.00           O
ATOM   4399  H1 LWAT X4887       4.717  -1.676 -18.015  0.00  0.00           H
ATOM   4400  H2 LWAT X4887       4.990  -2.044 -19.448  0.00  0.00           H
ATOM   4401  O  LWAT X4888       0.000  -5.496 -21.300  0.00  0.00           O
ATOM   4402  H1 LWAT X4888      -0.213  -6.423 -21.021  0.00  0.00           H
ATOM   4403  H2 LWAT X4888      -0.702  -5.387 -21.985  0.00  0.00           H
ATOM   4404  O  LWAT X4890       6.629   5.544 -16.246  0.00  0.00           O
ATOM   4405  H1 LWAT X4890       6.612   5.380 -17.216  0.00  0.00           H
ATOM   4406  H2 LWAT X4890       6.083   4.792 -15.936  0.00  0.00           H
ATOM   4407  O  LWAT X4891      -2.569  -2.107 -16.810  0.00  0.00           O
ATOM   4408  H1 LWAT X4891      -2.822  -2.849 -17.415  0.00  0.00           H
ATOM   4409  H2 LWAT X4891      -3.270  -2.202 -16.137  0.00  0.00           H
ATOM   4410  O  LWAT X4895       6.696   8.027 -12.969  0.00  0.00           O
ATOM   4411  H1 LWAT X4895       6.364   7.438 -12.275  0.00  0.00           H
ATOM   4412  H2 LWAT X4895       6.720   8.882 -12.496  0.00  0.00           H
ATOM   4413  O  LWAT X4900       4.921   3.393 -15.520  0.00  0.00           O
ATOM   4414  H1 LWAT X4900       5.431   2.637 -15.892  0.00  0.00           H
ATOM   4415  H2 LWAT X4900       4.292   2.904 -14.952  0.00  0.00           H
ATOM   4416  O  LWAT X4902      -0.264   6.341 -18.386  0.00  0.00           O
ATOM   4417  H1 LWAT X4902       0.223   7.068 -17.934  0.00  0.00           H
ATOM   4418  H2 LWAT X4902      -0.075   6.581 -19.323  0.00  0.00           H
ATOM   4419  O  LWAT X4903      -5.286  14.168 -21.869  0.00  0.00           O
ATOM   4420  H1 LWAT X4903      -5.444  15.143 -21.938  0.00  0.00           H
ATOM   4421  H2 LWAT X4903      -5.515  13.920 -22.798  0.00  0.00           H
ATOM   4422  O  LWAT X4905     -11.505  -3.918 -17.635  0.00  0.00           O
ATOM   4423  H1 LWAT X4905     -11.780  -4.849 -17.857  0.00  0.00           H
ATOM   4424  H2 LWAT X4905     -10.547  -3.996 -17.853  0.00  0.00           H
ATOM   4425  O  LWAT X4910       0.310  -3.916 -19.045  0.00  0.00           O
ATOM   4426  H1 LWAT X4910       0.785  -3.123 -19.382  0.00  0.00           H
ATOM   4427  H2 LWAT X4910       0.178  -4.403 -19.890  0.00  0.00           H
ATOM   4428  O  LWAT X4918     -14.044  -2.811 -18.300  0.00  0.00           O
ATOM   4429  H1 LWAT X4918     -13.115  -3.103 -18.377  0.00  0.00           H
ATOM   4430  H2 LWAT X4918     -13.942  -1.845 -18.457  0.00  0.00           H
ATOM   4431  O  LWAT X4920     -13.892  -0.361 -15.809  0.00  0.00           O
ATOM   4432  H1 LWAT X4920     -14.219   0.531 -15.553  0.00  0.00           H
ATOM   4433  H2 LWAT X4920     -13.987  -0.290 -16.788  0.00  0.00           H
ATOM   4434  O  LWAT X4924      -4.775  10.871 -22.522  0.00  0.00           O
ATOM   4435  H1 LWAT X4924      -4.000  11.002 -21.922  0.00  0.00           H
ATOM   4436  H2 LWAT X4924      -4.421  11.335 -23.322  0.00  0.00           H
ATOM   4437  O  LWAT X4929      -7.991  16.967 -11.716  0.00  0.00           O
ATOM   4438  H1 LWAT X4929      -8.906  17.245 -11.455  0.00  0.00           H
ATOM   4439  H2 LWAT X4929      -7.487  17.707 -11.293  0.00  0.00           H
ATOM   4440  O  LWAT X4930      -5.583  15.610 -12.073  0.00  0.00           O
ATOM   4441  H1 LWAT X4930      -5.014  16.219 -11.565  0.00  0.00           H
ATOM   4442  H2 LWAT X4930      -6.456  16.031 -11.960  0.00  0.00           H
ATOM   4443  O  LWAT X4941      -1.544  21.886  -2.956  0.00  0.00           O
ATOM   4444  H1 LWAT X4941      -1.053  21.175  -2.507  0.00  0.00           H
ATOM   4445  H2 LWAT X4941      -2.080  22.235  -2.199  0.00  0.00           H
ATOM   4446  O  LWAT X4944     -12.661  18.895 -12.843  0.00  0.00           O
ATOM   4447  H1 LWAT X4944     -12.548  19.804 -12.469  0.00  0.00           H
ATOM   4448  H2 LWAT X4944     -13.060  19.130 -13.706  0.00  0.00           H
ATOM   4449  O  LWAT X4947      -4.352  19.235 -19.104  0.00  0.00           O
ATOM   4450  H1 LWAT X4947      -4.803  19.603 -19.907  0.00  0.00           H
ATOM   4451  H2 LWAT X4947      -4.048  18.378 -19.479  0.00  0.00           H
ATOM   4452  O  LWAT X4967       1.276  15.629 -20.106  0.00  0.00           O
ATOM   4453  H1 LWAT X4967       0.317  15.760 -19.883  0.00  0.00           H
ATOM   4454  H2 LWAT X4967       1.190  15.669 -21.097  0.00  0.00           H
ATOM   4455  O  LWAT X4969      -8.997  17.521 -14.245  0.00  0.00           O
ATOM   4456  H1 LWAT X4969      -8.914  18.496 -14.124  0.00  0.00           H
ATOM   4457  H2 LWAT X4969      -8.530  17.223 -13.433  0.00  0.00           H
ATOM   4458  O  LWAT X4974      -4.154  18.600  -8.069  0.00  0.00           O
ATOM   4459  H1 LWAT X4974      -4.540  17.770  -7.721  0.00  0.00           H
ATOM   4460  H2 LWAT X4974      -4.509  19.230  -7.381  0.00  0.00           H
ATOM   4461  O  LWAT X4977      -7.463  13.209 -17.149  0.00  0.00           O
ATOM   4462  H1 LWAT X4977      -7.181  13.237 -18.093  0.00  0.00           H
ATOM   4463  H2 LWAT X4977      -8.278  12.677 -17.231  0.00  0.00           H
ATOM   4464  O  LWAT X4979     -15.428  12.628 -15.125  0.00  0.00           O
ATOM   4465  H1 LWAT X4979     -15.211  13.502 -15.504  0.00  0.00           H
ATOM   4466  H2 LWAT X4979     -15.002  12.692 -14.251  0.00  0.00           H
ATOM   4467  O  LWAT X4980      -1.678  18.612 -10.868  0.00  0.00           O
ATOM   4468  H1 LWAT X4980      -0.789  18.423 -10.478  0.00  0.00           H
ATOM   4469  H2 LWAT X4980      -1.385  18.869 -11.781  0.00  0.00           H
ATOM   4470  O  LWAT X4984      -2.251  20.959 -15.023  0.00  0.00           O
ATOM   4471  H1 LWAT X4984      -2.259  20.743 -15.992  0.00  0.00           H
ATOM   4472  H2 LWAT X4984      -3.187  21.259 -14.933  0.00  0.00           H
ATOM   4473  O  LWAT X4987       0.858  17.225 -13.460  0.00  0.00           O
ATOM   4474  H1 LWAT X4987       0.523  16.792 -14.293  0.00  0.00           H
ATOM   4475  H2 LWAT X4987       0.174  17.934 -13.385  0.00  0.00           H
ATOM   4476  O  LWAT X4995      11.789  12.675  -8.013  0.00  0.00           O
ATOM   4477  H1 LWAT X4995      11.020  12.667  -7.404  0.00  0.00           H
ATOM   4478  H2 LWAT X4995      11.339  12.466  -8.863  0.00  0.00           H
ATOM   4479  O  LWAT X5022      -1.440  16.083 -19.670  0.00  0.00           O
ATOM   4480  H1 LWAT X5022      -2.145  16.519 -20.217  0.00  0.00           H
ATOM   4481  H2 LWAT X5022      -1.841  16.246 -18.778  0.00  0.00           H
ATOM   4482  O  LWAT X5026      10.815  12.322 -10.566  0.00  0.00           O
ATOM   4483  H1 LWAT X5026       9.933  12.147 -10.992  0.00  0.00           H
ATOM   4484  H2 LWAT X5026      11.389  12.094 -11.342  0.00  0.00           H
ATOM   4485  O  LWAT X5032       1.953  21.926  -2.428  0.00  0.00           O
ATOM   4486  H1 LWAT X5032       1.287  21.208  -2.425  0.00  0.00           H
ATOM   4487  H2 LWAT X5032       1.633  22.467  -1.675  0.00  0.00           H
ATOM   4488  O  LWAT X5034       6.233  11.745  -9.034  0.00  0.00           O
ATOM   4489  H1 LWAT X5034       6.931  12.287  -8.608  0.00  0.00           H
ATOM   4490  H2 LWAT X5034       5.514  12.405  -9.089  0.00  0.00           H
ATOM   4491  O  LWAT X5039      -4.146  17.548 -10.625  0.00  0.00           O
ATOM   4492  H1 LWAT X5039      -3.213  17.778 -10.863  0.00  0.00           H
ATOM   4493  H2 LWAT X5039      -4.120  17.789  -9.670  0.00  0.00           H
ATOM   4494  O  LWAT X5041       0.003  16.256 -15.788  0.00  0.00           O
ATOM   4495  H1 LWAT X5041      -0.562  15.567 -16.198  0.00  0.00           H
ATOM   4496  H2 LWAT X5041       0.696  16.349 -16.474  0.00  0.00           H
ATOM   4497  O  LWAT X5047      -4.957  20.146  -6.060  0.00  0.00           O
ATOM   4498  H1 LWAT X5047      -5.608  20.193  -5.328  0.00  0.00           H
ATOM   4499  H2 LWAT X5047      -4.310  20.821  -5.761  0.00  0.00           H
ATOM   4500  O  LWAT X5059     -12.221  14.254 -14.799  0.00  0.00           O
ATOM   4501  H1 LWAT X5059     -11.694  14.924 -15.299  0.00  0.00           H
ATOM   4502  H2 LWAT X5059     -12.499  14.815 -14.039  0.00  0.00           H
ATOM   4503  O  LWAT X5060      -2.345  20.206 -17.589  0.00  0.00           O
ATOM   4504  H1 LWAT X5060      -3.131  19.860 -18.085  0.00  0.00           H
ATOM   4505  H2 LWAT X5060      -1.708  20.260 -18.334  0.00  0.00           H
ATOM   4506  O  LWAT X5074       0.849  18.314  -9.935  0.00  0.00           O
ATOM   4507  H1 LWAT X5074       1.188  18.692  -9.088  0.00  0.00           H
ATOM   4508  H2 LWAT X5074       1.207  18.991 -10.563  0.00  0.00           H
ATOM   4509  O  LWAT X5416     -17.106 -13.940  -5.676  0.00  0.00           O
ATOM   4510  H1 LWAT X5416     -16.364 -14.057  -6.314  0.00  0.00           H
ATOM   4511  H2 LWAT X5416     -17.351 -13.007  -5.885  0.00  0.00           H
ATOM   4512  O  LWAT X5441     -18.306 -15.963 -10.553  0.00  0.00           O
ATOM   4513  H1 LWAT X5441     -18.922 -15.315 -10.978  0.00  0.00           H
ATOM   4514  H2 LWAT X5441     -18.245 -15.560  -9.658  0.00  0.00           H
ATOM   4515  O  LWAT X5450     -16.162 -10.638 -11.107  0.00  0.00           O
ATOM   4516  H1 LWAT X5450     -15.424 -10.675 -11.765  0.00  0.00           H
ATOM   4517  H2 LWAT X5450     -16.865 -10.250 -11.682  0.00  0.00           H
ATOM   4518  O  LWAT X5511     -16.874  -1.732 -13.231  0.00  0.00           O
ATOM   4519  H1 LWAT X5511     -17.186  -0.818 -13.402  0.00  0.00           H
ATOM   4520  H2 LWAT X5511     -17.317  -1.907 -12.372  0.00  0.00           H
ATOM   4521  O  LWAT X5520     -13.066 -13.271 -12.558  0.00  0.00           O
ATOM   4522  H1 LWAT X5520     -12.494 -13.268 -11.750  0.00  0.00           H
ATOM   4523  H2 LWAT X5520     -12.958 -14.228 -12.799  0.00  0.00           H
ATOM   4524  O  LWAT X5525     -18.416 -15.020  -7.942  0.00  0.00           O
ATOM   4525  H1 LWAT X5525     -18.289 -15.969  -7.675  0.00  0.00           H
ATOM   4526  H2 LWAT X5525     -18.109 -14.594  -7.108  0.00  0.00           H
ATOM   4527  O  LWAT X5559      -9.802 -12.066 -12.443  0.00  0.00           O
ATOM   4528  H1 LWAT X5559     -10.378 -11.417 -12.914  0.00  0.00           H
ATOM   4529  H2 LWAT X5559      -9.010 -11.507 -12.292  0.00  0.00           H
ATOM   4530  O  LWAT X5568     -14.852  -8.668  -9.778  0.00  0.00           O
ATOM   4531  H1 LWAT X5568     -15.341  -9.440 -10.135  0.00  0.00           H
ATOM   4532  H2 LWAT X5568     -14.759  -8.933  -8.840  0.00  0.00           H
ATOM   4533  O  LWAT X5575     -12.871  -5.815 -13.599  0.00  0.00           O
ATOM   4534  H1 LWAT X5575     -11.972  -6.028 -13.266  0.00  0.00           H
ATOM   4535  H2 LWAT X5575     -13.410  -6.200 -12.865  0.00  0.00           H
ATOM   4536  O  LWAT X5581     -11.710   1.263 -18.986  0.00  0.00           O
ATOM   4537  H1 LWAT X5581     -11.536   0.935 -19.905  0.00  0.00           H
ATOM   4538  H2 LWAT X5581     -10.876   0.930 -18.562  0.00  0.00           H
ATOM   4539  O  LWAT X5582     -22.082   3.576  -6.053  0.00  0.00           O
ATOM   4540  H1 LWAT X5582     -23.014   3.684  -5.774  0.00  0.00           H
ATOM   4541  H2 LWAT X5582     -21.818   4.540  -6.061  0.00  0.00           H
ATOM   4542  O  LWAT X5594     -19.384   2.707 -12.226  0.00  0.00           O
ATOM   4543  H1 LWAT X5594     -19.660   2.688 -11.275  0.00  0.00           H
ATOM   4544  H2 LWAT X5594     -20.191   3.135 -12.603  0.00  0.00           H
ATOM   4545  O  LWAT X5609     -15.218   3.937 -13.358  0.00  0.00           O
ATOM   4546  H1 LWAT X5609     -16.188   4.087 -13.422  0.00  0.00           H
ATOM   4547  H2 LWAT X5609     -15.124   3.882 -12.378  0.00  0.00           H
ATOM   4548  O  LWAT X5614     -18.117   0.745 -13.716  0.00  0.00           O
ATOM   4549  H1 LWAT X5614     -18.960   0.260 -13.897  0.00  0.00           H
ATOM   4550  H2 LWAT X5614     -18.464   1.424 -13.089  0.00  0.00           H
ATOM   4551  O  LWAT X5617     -19.710   2.573  -5.225  0.00  0.00           O
ATOM   4552  H1 LWAT X5617     -20.613   2.884  -5.483  0.00  0.00           H
ATOM   4553  H2 LWAT X5617     -19.174   3.030  -5.895  0.00  0.00           H
ATOM   4554  O  LWAT X5631     -22.760   3.156  -8.679  0.00  0.00           O
ATOM   4555  H1 LWAT X5631     -21.890   3.068  -9.152  0.00  0.00           H
ATOM   4556  H2 LWAT X5631     -22.424   3.211  -7.756  0.00  0.00           H
ATOM   4557  O  LWAT X5633     -21.332  -6.381 -12.180  0.00  0.00           O
ATOM   4558  H1 LWAT X5633     -22.086  -5.941 -11.730  0.00  0.00           H
ATOM   4559  H2 LWAT X5633     -20.609  -5.750 -11.965  0.00  0.00           H
ATOM   4560  O  LWAT X5638     -23.656   8.854  -5.034  0.00  0.00           O
ATOM   4561  H1 LWAT X5638     -23.021   8.144  -4.746  0.00  0.00           H
ATOM   4562  H2 LWAT X5638     -24.023   9.079  -4.142  0.00  0.00           H
ATOM   4563  O  LWAT X5653     -13.112   3.449 -17.704  0.00  0.00           O
ATOM   4564  H1 LWAT X5653     -13.403   3.720 -18.609  0.00  0.00           H
ATOM   4565  H2 LWAT X5653     -12.510   2.709 -17.955  0.00  0.00           H
ATOM   4566  O  LWAT X5654     -18.095  -2.270 -10.789  0.00  0.00           O
ATOM   4567  H1 LWAT X5654     -18.837  -1.682 -10.511  0.00  0.00           H
ATOM   4568  H2 LWAT X5654     -17.573  -2.269  -9.953  0.00  0.00           H
ATOM   4569  O  LWAT X5660      -7.821   6.204 -16.403  0.00  0.00           O
ATOM   4570  H1 LWAT X5660      -8.206   7.096 -16.477  0.00  0.00           H
ATOM   4571  H2 LWAT X5660      -7.458   6.088 -17.307  0.00  0.00           H
ATOM   4572  O  LWAT X5670     -15.861  -3.511 -14.934  0.00  0.00           O
ATOM   4573  H1 LWAT X5670     -16.115  -2.747 -14.343  0.00  0.00           H
ATOM   4574  H2 LWAT X5670     -16.601  -4.116 -14.697  0.00  0.00           H
ATOM   4575  O  LWAT X5674     -18.315   6.942 -10.756  0.00  0.00           O
ATOM   4576  H1 LWAT X5674     -19.165   6.457 -10.780  0.00  0.00           H
ATOM   4577  H2 LWAT X5674     -18.158   7.100 -11.701  0.00  0.00           H
ATOM   4578  O  LWAT X5680     -20.686   5.463 -10.567  0.00  0.00           O
ATOM   4579  H1 LWAT X5680     -20.546   4.567 -10.176  0.00  0.00           H
ATOM   4580  H2 LWAT X5680     -21.147   5.898  -9.811  0.00  0.00           H
ATOM   4581  O  LWAT X5684     -12.181   6.592 -13.813  0.00  0.00           O
ATOM   4582  H1 LWAT X5684     -11.653   7.400 -14.010  0.00  0.00           H
ATOM   4583  H2 LWAT X5684     -12.320   6.270 -14.741  0.00  0.00           H
ATOM   4584  O  LWAT X5688     -18.104  -9.369 -12.564  0.00  0.00           O
ATOM   4585  H1 LWAT X5688     -19.044  -9.261 -12.267  0.00  0.00           H
ATOM   4586  H2 LWAT X5688     -18.263  -9.416 -13.536  0.00  0.00           H
ATOM   4587  O  LWAT X5689     -18.672   9.712 -13.222  0.00  0.00           O
ATOM   4588  H1 LWAT X5689     -18.308   8.811 -13.360  0.00  0.00           H
ATOM   4589  H2 LWAT X5689     -18.356  10.153 -14.043  0.00  0.00           H
ATOM   4590  O  LWAT X5696     -20.158  -0.698  -9.835  0.00  0.00           O
ATOM   4591  H1 LWAT X5696     -20.773  -0.355 -10.514  0.00  0.00           H
ATOM   4592  H2 LWAT X5696     -19.941   0.143  -9.362  0.00  0.00           H
ATOM   4593  O  LWAT X5699     -21.860  11.201 -10.603  0.00  0.00           O
ATOM   4594  H1 LWAT X5699     -22.220  10.510  -9.997  0.00  0.00           H
ATOM   4595  H2 LWAT X5699     -22.418  11.965 -10.325  0.00  0.00           H
ATOM   4596  O  LWAT X5715     -23.805  -1.176  -8.576  0.00  0.00           O
ATOM   4597  H1 LWAT X5715     -23.467  -1.814  -9.249  0.00  0.00           H
ATOM   4598  H2 LWAT X5715     -23.901  -0.380  -9.156  0.00  0.00           H
ATOM   4599  O  LWAT X5717     -25.460   3.995  -1.916  0.00  0.00           O
ATOM   4600  H1 LWAT X5717     -24.580   4.450  -1.874  0.00  0.00           H
ATOM   4601  H2 LWAT X5717     -25.699   4.245  -2.848  0.00  0.00           H
ATOM   4602  O  LWAT X5720     -22.229  10.527  -6.692  0.00  0.00           O
ATOM   4603  H1 LWAT X5720     -22.746   9.964  -6.075  0.00  0.00           H
ATOM   4604  H2 LWAT X5720     -22.493  10.131  -7.549  0.00  0.00           H
ATOM   4605  O  LWAT X5729     -20.761  -3.131  -8.666  0.00  0.00           O
ATOM   4606  H1 LWAT X5729     -20.553  -2.264  -9.097  0.00  0.00           H
ATOM   4607  H2 LWAT X5729     -20.140  -3.065  -7.899  0.00  0.00           H
ATOM   4608  O  LWAT X5744     -21.985   6.614  -8.443  0.00  0.00           O
ATOM   4609  H1 LWAT X5744     -21.712   6.473  -7.500  0.00  0.00           H
ATOM   4610  H2 LWAT X5744     -22.958   6.595  -8.333  0.00  0.00           H
ATOM   4611  O  LWAT X5746      -9.313   0.371 -18.142  0.00  0.00           O
ATOM   4612  H1 LWAT X5746      -8.629   0.137 -18.802  0.00  0.00           H
ATOM   4613  H2 LWAT X5746      -8.895   1.158 -17.734  0.00  0.00           H
ATOM   4614  O  LWAT X5788     -14.783  14.780 -11.365  0.00  0.00           O
ATOM   4615  H1 LWAT X5788     -14.113  14.654 -10.643  0.00  0.00           H
ATOM   4616  H2 LWAT X5788     -14.782  13.859 -11.725  0.00  0.00           H
ATOM   4617  O  LWAT X5795     -15.414  15.826  -6.713  0.00  0.00           O
ATOM   4618  H1 LWAT X5795     -14.971  15.337  -5.981  0.00  0.00           H
ATOM   4619  H2 LWAT X5795     -15.847  15.064  -7.165  0.00  0.00           H
ATOM   4620  O  LWAT X5798     -10.789  16.328 -15.864  0.00  0.00           O
ATOM   4621  H1 LWAT X5798     -10.168  16.796 -15.243  0.00  0.00           H
ATOM   4622  H2 LWAT X5798     -10.157  16.180 -16.611  0.00  0.00           H
ATOM   4623  O  LWAT X5813     -22.822   9.219  -9.094  0.00  0.00           O
ATOM   4624  H1 LWAT X5813     -22.363   8.359  -8.993  0.00  0.00           H
ATOM   4625  H2 LWAT X5813     -23.588   8.941  -9.647  0.00  0.00           H
ATOM   4626  O  LWAT X5816     -19.482  12.374 -10.220  0.00  0.00           O
ATOM   4627  H1 LWAT X5816     -19.859  12.854  -9.443  0.00  0.00           H
ATOM   4628  H2 LWAT X5816     -20.267  11.822 -10.451  0.00  0.00           H
ATOM   4629  O  LWAT X5833     -18.631  14.877 -14.235  0.00  0.00           O
ATOM   4630  H1 LWAT X5833     -17.756  15.322 -14.287  0.00  0.00           H
ATOM   4631  H2 LWAT X5833     -18.528  14.465 -13.332  0.00  0.00           H
ATOM   4632  O  LWAT X5838     -18.150  14.000 -11.803  0.00  0.00           O
ATOM   4633  H1 LWAT X5838     -17.830  14.557 -11.053  0.00  0.00           H
ATOM   4634  H2 LWAT X5838     -18.698  13.356 -11.274  0.00  0.00           H
ATOM   4635  O  LWAT X5846     -14.242  22.721 -10.674  0.00  0.00           O
ATOM   4636  H1 LWAT X5846     -13.950  22.924  -9.753  0.00  0.00           H
ATOM   4637  H2 LWAT X5846     -15.137  22.347 -10.466  0.00  0.00           H
ATOM   4638  O  LWAT X5849     -12.684  16.048 -12.728  0.00  0.00           O
ATOM   4639  H1 LWAT X5849     -12.719  17.029 -12.759  0.00  0.00           H
ATOM   4640  H2 LWAT X5849     -13.511  15.857 -12.241  0.00  0.00           H
ATOM   4641  O  LWAT X5855     -17.370   7.283 -13.512  0.00  0.00           O
ATOM   4642  H1 LWAT X5855     -17.651   6.345 -13.654  0.00  0.00           H
ATOM   4643  H2 LWAT X5855     -16.406   7.109 -13.323  0.00  0.00           H
ATOM   4644  O  LWAT X5868     -12.253  21.551 -12.162  0.00  0.00           O
ATOM   4645  H1 LWAT X5868     -11.630  22.022 -11.547  0.00  0.00           H
ATOM   4646  H2 LWAT X5868     -13.098  21.942 -11.817  0.00  0.00           H
ATOM   4647  O  LWAT X5876     -16.423  13.519  -7.711  0.00  0.00           O
ATOM   4648  H1 LWAT X5876     -16.968  13.220  -6.949  0.00  0.00           H
ATOM   4649  H2 LWAT X5876     -15.696  12.856  -7.668  0.00  0.00           H
ATOM   4650  O  LWAT X5877     -10.621  22.890 -10.478  0.00  0.00           O
ATOM   4651  H1 LWAT X5877     -10.627  22.577  -9.527  0.00  0.00           H
ATOM   4652  H2 LWAT X5877     -10.397  23.843 -10.290  0.00  0.00           H
ATOM   4653  O  LWAT X5889     -13.372   9.531 -15.991  0.00  0.00           O
ATOM   4654  H1 LWAT X5889     -13.396   9.004 -16.824  0.00  0.00           H
ATOM   4655  H2 LWAT X5889     -14.295   9.366 -15.682  0.00  0.00           H
ATOM   4656  O  LWAT X5898      -8.655   9.027 -16.460  0.00  0.00           O
ATOM   4657  H1 LWAT X5898      -8.615   9.975 -16.679  0.00  0.00           H
ATOM   4658  H2 LWAT X5898      -7.924   8.973 -15.796  0.00  0.00           H
ATOM   4659  O  LWAT X5908     -16.122   8.763 -15.665  0.00  0.00           O
ATOM   4660  H1 LWAT X5908     -16.691   9.568 -15.663  0.00  0.00           H
ATOM   4661  H2 LWAT X5908     -16.543   8.254 -14.945  0.00  0.00           H
ATOM   4662  O  LWAT X5937     -10.428  18.017 -11.342  0.00  0.00           O
ATOM   4663  H1 LWAT X5937     -10.136  18.908 -11.045  0.00  0.00           H
ATOM   4664  H2 LWAT X5937     -11.193  18.264 -11.900  0.00  0.00           H
ATOM   4665  O  LWAT X5947     -13.720  23.036  -7.940  0.00  0.00           O
ATOM   4666  H1 LWAT X5947     -13.170  23.807  -7.660  0.00  0.00           H
ATOM   4667  H2 LWAT X5947     -13.292  22.337  -7.394  0.00  0.00           H
ATOM   4668  O  LWAT X6433     -27.199   0.441  -3.677  0.00  0.00           O
ATOM   4669  H1 LWAT X6433     -28.112   0.070  -3.576  0.00  0.00           H
ATOM   4670  H2 LWAT X6433     -27.443   1.356  -3.967  0.00  0.00           H
ATOM   4671  O  LWAT X6907      22.865 -12.941   7.267  0.00  0.00           O
ATOM   4672  H1 LWAT X6907      22.798 -12.603   8.185  0.00  0.00           H
ATOM   4673  H2 LWAT X6907      22.743 -12.112   6.766  0.00  0.00           H
ATOM   4674  O  LWAT X6939      22.607  -3.371  -0.311  0.00  0.00           O
ATOM   4675  H1 LWAT X6939      21.658  -3.320  -0.079  0.00  0.00           H
ATOM   4676  H2 LWAT X6939      22.729  -4.336  -0.384  0.00  0.00           H
ATOM   4677  O  LWAT X6958      19.632 -13.876   5.363  0.00  0.00           O
ATOM   4678  H1 LWAT X6958      20.047 -14.692   5.007  0.00  0.00           H
ATOM   4679  H2 LWAT X6958      20.111 -13.195   4.864  0.00  0.00           H
ATOM   4680  O  LWAT X6972      20.033  -9.280   7.503  0.00  0.00           O
ATOM   4681  H1 LWAT X6972      19.299  -8.634   7.423  0.00  0.00           H
ATOM   4682  H2 LWAT X6972      19.575  -9.975   8.042  0.00  0.00           H
ATOM   4683  O  LWAT X6974      25.696 -12.828   0.473  0.00  0.00           O
ATOM   4684  H1 LWAT X6974      24.903 -13.355   0.223  0.00  0.00           H
ATOM   4685  H2 LWAT X6974      25.781 -13.121   1.418  0.00  0.00           H
ATOM   4686  O  LWAT X6975      23.746  -5.280  -5.304  0.00  0.00           O
ATOM   4687  H1 LWAT X6975      24.060  -5.375  -4.380  0.00  0.00           H
ATOM   4688  H2 LWAT X6975      24.577  -5.441  -5.792  0.00  0.00           H
ATOM   4689  O  LWAT X7010      20.017   8.760  -7.875  0.00  0.00           O
ATOM   4690  H1 LWAT X7010      19.451   9.034  -8.636  0.00  0.00           H
ATOM   4691  H2 LWAT X7010      19.359   8.223  -7.375  0.00  0.00           H
ATOM   4692  O  LWAT X7019      24.595   5.351   2.377  0.00  0.00           O
ATOM   4693  H1 LWAT X7019      23.730   5.674   2.689  0.00  0.00           H
ATOM   4694  H2 LWAT X7019      25.129   5.439   3.198  0.00  0.00           H
ATOM   4695  O  LWAT X7026      25.578  -5.534   1.124  0.00  0.00           O
ATOM   4696  H1 LWAT X7026      25.537  -5.106   2.010  0.00  0.00           H
ATOM   4697  H2 LWAT X7026      24.647  -5.465   0.848  0.00  0.00           H
ATOM   4698  O  LWAT X7038      21.026   5.146  11.159  0.00  0.00           O
ATOM   4699  H1 LWAT X7038      20.785   4.472  10.468  0.00  0.00           H
ATOM   4700  H2 LWAT X7038      21.248   5.894  10.556  0.00  0.00           H
ATOM   4701  O  LWAT X7057      26.371   0.193  -0.724  0.00  0.00           O
ATOM   4702  H1 LWAT X7057      26.303   0.114  -1.708  0.00  0.00           H
ATOM   4703  H2 LWAT X7057      25.668  -0.455  -0.472  0.00  0.00           H
ATOM   4704  O  LWAT X7063      26.257   4.914  -5.468  0.00  0.00           O
ATOM   4705  H1 LWAT X7063      25.389   5.045  -5.906  0.00  0.00           H
ATOM   4706  H2 LWAT X7063      26.165   5.560  -4.724  0.00  0.00           H
ATOM   4707  O  LWAT X7080      28.762   4.009  -5.216  0.00  0.00           O
ATOM   4708  H1 LWAT X7080      27.838   4.318  -5.409  0.00  0.00           H
ATOM   4709  H2 LWAT X7080      29.250   4.826  -5.452  0.00  0.00           H
ATOM   4710  O  LWAT X7085      22.041   8.773   2.052  0.00  0.00           O
ATOM   4711  H1 LWAT X7085      21.111   9.040   2.253  0.00  0.00           H
ATOM   4712  H2 LWAT X7085      22.029   7.870   2.447  0.00  0.00           H
ATOM   4713  O  LWAT X7104      23.640   2.731  10.013  0.00  0.00           O
ATOM   4714  H1 LWAT X7104      23.200   2.675   9.136  0.00  0.00           H
ATOM   4715  H2 LWAT X7104      23.988   3.656   9.954  0.00  0.00           H
ATOM   4716  O  LWAT X7110      21.367  -7.097   4.318  0.00  0.00           O
ATOM   4717  H1 LWAT X7110      21.386  -6.382   3.651  0.00  0.00           H
ATOM   4718  H2 LWAT X7110      21.508  -6.577   5.138  0.00  0.00           H
ATOM   4719  O  LWAT X7112      16.548  -9.504   4.674  0.00  0.00           O
ATOM   4720  H1 LWAT X7112      17.432  -9.176   4.400  0.00  0.00           H
ATOM   4721  H2 LWAT X7112      16.158  -8.662   5.004  0.00  0.00           H
ATOM   4722  O  LWAT X7115      27.641   2.742  -3.005  0.00  0.00           O
ATOM   4723  H1 LWAT X7115      28.202   3.264  -3.611  0.00  0.00           H
ATOM   4724  H2 LWAT X7115      27.914   3.124  -2.139  0.00  0.00           H
ATOM   4725  O  LWAT X7117      24.724   8.860   1.653  0.00  0.00           O
ATOM   4726  H1 LWAT X7117      23.748   8.704   1.705  0.00  0.00           H
ATOM   4727  H2 LWAT X7117      24.867   9.149   2.593  0.00  0.00           H
ATOM   4728  O  LWAT X7253      23.098  11.802  -2.086  0.00  0.00           O
ATOM   4729  H1 LWAT X7253      22.706  11.650  -1.200  0.00  0.00           H
ATOM   4730  H2 LWAT X7253      23.924  11.266  -1.988  0.00  0.00           H
ATOM   4731  O  LWAT X7432      11.913 -19.003  -4.415  0.00  0.00           O
ATOM   4732  H1 LWAT X7432      10.951 -19.180  -4.521  0.00  0.00           H
ATOM   4733  H2 LWAT X7432      12.259 -19.512  -5.181  0.00  0.00           H
ATOM   4734  O  LWAT X7445       9.112 -22.280   3.092  0.00  0.00           O
ATOM   4735  H1 LWAT X7445       9.922 -22.345   3.659  0.00  0.00           H
ATOM   4736  H2 LWAT X7445       9.482 -21.711   2.373  0.00  0.00           H
ATOM   4737  O  LWAT X7446      10.233 -20.987   1.005  0.00  0.00           O
ATOM   4738  H1 LWAT X7446      11.142 -21.101   1.381  0.00  0.00           H
ATOM   4739  H2 LWAT X7446      10.492 -20.692   0.094  0.00  0.00           H
ATOM   4740  O  LWAT X7466      11.608 -17.670   0.623  0.00  0.00           O
ATOM   4741  H1 LWAT X7466      12.237 -17.967  -0.050  0.00  0.00           H
ATOM   4742  H2 LWAT X7466      11.964 -18.087   1.431  0.00  0.00           H
ATOM   4743  O  LWAT X7477       9.222 -19.772  -4.600  0.00  0.00           O
ATOM   4744  H1 LWAT X7477       8.528 -19.739  -5.299  0.00  0.00           H
ATOM   4745  H2 LWAT X7477       9.101 -20.709  -4.308  0.00  0.00           H
ATOM   4746  O  LWAT X7509      15.250 -16.524   9.360  0.00  0.00           O
ATOM   4747  H1 LWAT X7509      15.113 -15.784  10.001  0.00  0.00           H
ATOM   4748  H2 LWAT X7509      14.327 -16.877   9.342  0.00  0.00           H
ATOM   4749  O  LWAT X7510      17.460 -16.118   8.031  0.00  0.00           O
ATOM   4750  H1 LWAT X7510      16.632 -16.277   8.569  0.00  0.00           H
ATOM   4751  H2 LWAT X7510      18.043 -16.773   8.496  0.00  0.00           H
ATOM   4752  O  LWAT X7511      16.698 -17.162   3.579  0.00  0.00           O
ATOM   4753  H1 LWAT X7511      16.327 -16.891   4.460  0.00  0.00           H
ATOM   4754  H2 LWAT X7511      15.884 -17.024   3.033  0.00  0.00           H
ATOM   4755  O  LWAT X7512      23.935 -12.126  -2.121  0.00  0.00           O
ATOM   4756  H1 LWAT X7512      23.380 -11.483  -1.614  0.00  0.00           H
ATOM   4757  H2 LWAT X7512      23.784 -12.929  -1.566  0.00  0.00           H
ATOM   4758  O  LWAT X7513      16.944 -15.481  -1.152  0.00  0.00           O
ATOM   4759  H1 LWAT X7513      16.518 -16.367  -1.191  0.00  0.00           H
ATOM   4760  H2 LWAT X7513      16.275 -14.963  -1.663  0.00  0.00           H
ATOM   4761  O  LWAT X7514       7.127 -13.964   2.058  0.00  0.00           O
ATOM   4762  H1 LWAT X7514       7.966 -13.919   1.546  0.00  0.00           H
ATOM   4763  H2 LWAT X7514       7.225 -13.170   2.623  0.00  0.00           H
ATOM   4764  O  LWAT X7515      13.980 -12.665  -0.333  0.00  0.00           O
ATOM   4765  H1 LWAT X7515      14.069 -13.127   0.529  0.00  0.00           H
ATOM   4766  H2 LWAT X7515      14.584 -11.901  -0.172  0.00  0.00           H
ATOM   4767  O  LWAT X7517      12.902 -18.572   2.943  0.00  0.00           O
ATOM   4768  H1 LWAT X7517      13.481 -17.786   2.857  0.00  0.00           H
ATOM   4769  H2 LWAT X7517      12.593 -18.463   3.869  0.00  0.00           H
ATOM   4770  O  LWAT X7519       6.907 -16.782   1.487  0.00  0.00           O
ATOM   4771  H1 LWAT X7519       6.900 -15.866   1.826  0.00  0.00           H
ATOM   4772  H2 LWAT X7519       7.732 -16.771   0.958  0.00  0.00           H
ATOM   4773  O  LWAT X7521      15.966  -8.525   8.826  0.00  0.00           O
ATOM   4774  H1 LWAT X7521      15.500  -7.669   8.675  0.00  0.00           H
ATOM   4775  H2 LWAT X7521      16.787  -8.361   8.320  0.00  0.00           H
ATOM   4776  O  LWAT X7523      19.382 -14.347  -1.786  0.00  0.00           O
ATOM   4777  H1 LWAT X7523      19.997 -14.764  -1.152  0.00  0.00           H
ATOM   4778  H2 LWAT X7523      18.524 -14.711  -1.480  0.00  0.00           H
ATOM   4779  O  LWAT X7525      16.791 -16.088  -9.611  0.00  0.00           O
ATOM   4780  H1 LWAT X7525      16.804 -15.345 -10.245  0.00  0.00           H
ATOM   4781  H2 LWAT X7525      16.667 -15.589  -8.767  0.00  0.00           H
ATOM   4782  O  LWAT X7543      12.605 -15.566  -2.072  0.00  0.00           O
ATOM   4783  H1 LWAT X7543      12.059 -14.850  -1.682  0.00  0.00           H
ATOM   4784  H2 LWAT X7543      13.438 -15.078  -2.241  0.00  0.00           H
ATOM   4785  O  LWAT X7545      12.089 -18.412   5.637  0.00  0.00           O
ATOM   4786  H1 LWAT X7545      11.324 -17.851   5.922  0.00  0.00           H
ATOM   4787  H2 LWAT X7545      11.730 -19.291   5.942  0.00  0.00           H
ATOM   4788  O  LWAT X7549       9.364 -14.094   0.533  0.00  0.00           O
ATOM   4789  H1 LWAT X7549       9.278 -15.049   0.288  0.00  0.00           H
ATOM   4790  H2 LWAT X7549      10.109 -13.851  -0.070  0.00  0.00           H
ATOM   4791  O  LWAT X7552       8.896 -18.501  -2.195  0.00  0.00           O
ATOM   4792  H1 LWAT X7552       9.053 -18.821  -3.119  0.00  0.00           H
ATOM   4793  H2 LWAT X7552       7.903 -18.436  -2.239  0.00  0.00           H
ATOM   4794  O  LWAT X7562      18.897  -8.097   4.416  0.00  0.00           O
ATOM   4795  H1 LWAT X7562      18.688  -7.934   5.362  0.00  0.00           H
ATOM   4796  H2 LWAT X7562      19.871  -7.916   4.436  0.00  0.00           H
ATOM   4797  O  LWAT X7580       0.560 -21.715   2.869  0.00  0.00           O
ATOM   4798  H1 LWAT X7580       0.329 -21.122   3.634  0.00  0.00           H
ATOM   4799  H2 LWAT X7580       1.553 -21.657   2.962  0.00  0.00           H
ATOM   4800  O  LWAT X7581      14.910 -14.113  -2.434  0.00  0.00           O
ATOM   4801  H1 LWAT X7581      14.644 -13.452  -1.754  0.00  0.00           H
ATOM   4802  H2 LWAT X7581      14.624 -13.643  -3.247  0.00  0.00           H
ATOM   4803  O  LWAT X7585       8.666 -24.208   1.053  0.00  0.00           O
ATOM   4804  H1 LWAT X7585       8.979 -23.706   1.843  0.00  0.00           H
ATOM   4805  H2 LWAT X7585       7.692 -24.121   1.197  0.00  0.00           H
ATOM   4806  O  LWAT X7592      12.350 -15.311  13.630  0.00  0.00           O
ATOM   4807  H1 LWAT X7592      12.214 -16.126  13.096  0.00  0.00           H
ATOM   4808  H2 LWAT X7592      11.522 -15.324  14.164  0.00  0.00           H
ATOM   4809  O  LWAT X7596       5.805 -14.593   8.081  0.00  0.00           O
ATOM   4810  H1 LWAT X7596       5.143 -15.228   7.704  0.00  0.00           H
ATOM   4811  H2 LWAT X7596       5.528 -13.784   7.583  0.00  0.00           H
ATOM   4812  O  LWAT X7598      11.305 -14.920  10.679  0.00  0.00           O
ATOM   4813  H1 LWAT X7598      11.220 -14.284  11.423  0.00  0.00           H
ATOM   4814  H2 LWAT X7598      11.289 -14.292   9.923  0.00  0.00           H
ATOM   4815  O  LWAT X7601       6.257 -23.322   2.014  0.00  0.00           O
ATOM   4816  H1 LWAT X7601       6.559 -23.722   2.868  0.00  0.00           H
ATOM   4817  H2 LWAT X7601       5.311 -23.613   2.043  0.00  0.00           H
ATOM   4818  O  LWAT X7604       3.193 -21.536   3.332  0.00  0.00           O
ATOM   4819  H1 LWAT X7604       3.899 -21.147   3.892  0.00  0.00           H
ATOM   4820  H2 LWAT X7604       3.577 -22.419   3.150  0.00  0.00           H
ATOM   4821  O  LWAT X7606       6.255 -18.447  -2.507  0.00  0.00           O
ATOM   4822  H1 LWAT X7606       5.865 -19.026  -3.201  0.00  0.00           H
ATOM   4823  H2 LWAT X7606       5.579 -17.736  -2.485  0.00  0.00           H
ATOM   4824  O  LWAT X7607      23.741 -14.420  -0.643  0.00  0.00           O
ATOM   4825  H1 LWAT X7607      24.263 -15.233  -0.823  0.00  0.00           H
ATOM   4826  H2 LWAT X7607      22.844 -14.821  -0.545  0.00  0.00           H
ATOM   4827  O  LWAT X7608      14.532 -16.481   2.095  0.00  0.00           O
ATOM   4828  H1 LWAT X7608      14.560 -16.567   1.126  0.00  0.00           H
ATOM   4829  H2 LWAT X7608      14.304 -15.524   2.175  0.00  0.00           H
ATOM   4830  O  LWAT X7617      22.188  -0.021  -0.758  0.00  0.00           O
ATOM   4831  H1 LWAT X7617      21.881  -0.558  -1.516  0.00  0.00           H
ATOM   4832  H2 LWAT X7617      23.018  -0.489  -0.530  0.00  0.00           H
ATOM   4833  O  LWAT X7619      18.760  -4.766  -6.494  0.00  0.00           O
ATOM   4834  H1 LWAT X7619      18.558  -5.718  -6.337  0.00  0.00           H
ATOM   4835  H2 LWAT X7619      19.736  -4.784  -6.368  0.00  0.00           H
ATOM   4836  O  LWAT X7620      24.817  -5.350  -2.700  0.00  0.00           O
ATOM   4837  H1 LWAT X7620      24.341  -5.595  -1.883  0.00  0.00           H
ATOM   4838  H2 LWAT X7620      25.668  -5.824  -2.555  0.00  0.00           H
ATOM   4839  O  LWAT X7622      23.658  -0.485   7.912  0.00  0.00           O
ATOM   4840  H1 LWAT X7622      22.963  -0.368   8.601  0.00  0.00           H
ATOM   4841  H2 LWAT X7622      24.405  -0.022   8.361  0.00  0.00           H
ATOM   4842  O  LWAT X7623      18.885  -6.894   1.962  0.00  0.00           O
ATOM   4843  H1 LWAT X7623      18.864  -7.411   2.798  0.00  0.00           H
ATOM   4844  H2 LWAT X7623      19.625  -6.283   2.154  0.00  0.00           H
ATOM   4845  O  LWAT X7627      19.277  12.265   3.434  0.00  0.00           O
ATOM   4846  H1 LWAT X7627      19.988  12.673   2.896  0.00  0.00           H
ATOM   4847  H2 LWAT X7627      18.697  11.922   2.713  0.00  0.00           H
ATOM   4848  O  LWAT X7630      18.325   9.222  -9.993  0.00  0.00           O
ATOM   4849  H1 LWAT X7630      18.409   9.261 -10.976  0.00  0.00           H
ATOM   4850  H2 LWAT X7630      17.788  10.038  -9.856  0.00  0.00           H
ATOM   4851  O  LWAT X7631      23.658   3.804 -10.014  0.00  0.00           O
ATOM   4852  H1 LWAT X7631      23.835   4.101 -10.940  0.00  0.00           H
ATOM   4853  H2 LWAT X7631      24.519   4.056  -9.604  0.00  0.00           H
ATOM   4854  O  LWAT X7632      23.957  -2.633   6.276  0.00  0.00           O
ATOM   4855  H1 LWAT X7632      23.820  -1.850   6.866  0.00  0.00           H
ATOM   4856  H2 LWAT X7632      24.899  -2.488   6.034  0.00  0.00           H
ATOM   4857  O  LWAT X7633      21.218   7.110   9.150  0.00  0.00           O
ATOM   4858  H1 LWAT X7633      20.817   7.248   8.260  0.00  0.00           H
ATOM   4859  H2 LWAT X7633      22.120   7.429   8.992  0.00  0.00           H
ATOM   4860  O  LWAT X7634      26.149   6.468  -3.255  0.00  0.00           O
ATOM   4861  H1 LWAT X7634      27.120   6.570  -3.135  0.00  0.00           H
ATOM   4862  H2 LWAT X7634      25.827   6.971  -2.478  0.00  0.00           H
ATOM   4863  O  LWAT X7642      16.209  18.725   9.157  0.00  0.00           O
ATOM   4864  H1 LWAT X7642      15.505  18.167   9.582  0.00  0.00           H
ATOM   4865  H2 LWAT X7642      16.700  18.004   8.693  0.00  0.00           H
ATOM   4866  O  LWAT X7643       8.262  23.910   2.425  0.00  0.00           O
ATOM   4867  H1 LWAT X7643       9.208  23.757   2.671  0.00  0.00           H
ATOM   4868  H2 LWAT X7643       8.154  24.818   2.797  0.00  0.00           H
ATOM   4869  O  LWAT X7647      11.366  14.332  -4.796  0.00  0.00           O
ATOM   4870  H1 LWAT X7647      10.925  13.618  -5.316  0.00  0.00           H
ATOM   4871  H2 LWAT X7647      10.957  15.113  -5.258  0.00  0.00           H
ATOM   4872  O  LWAT X7648      18.900  14.700   6.945  0.00  0.00           O
ATOM   4873  H1 LWAT X7648      18.176  14.181   6.502  0.00  0.00           H
ATOM   4874  H2 LWAT X7648      18.345  15.448   7.282  0.00  0.00           H
ATOM   4875  O  LWAT X7658       9.676  15.520  -2.796  0.00  0.00           O
ATOM   4876  H1 LWAT X7658      10.432  15.766  -2.215  0.00  0.00           H
ATOM   4877  H2 LWAT X7658      10.143  14.968  -3.454  0.00  0.00           H
ATOM   4878  O  LWAT X7660      12.960  19.338   2.331  0.00  0.00           O
ATOM   4879  H1 LWAT X7660      13.543  18.788   2.899  0.00  0.00           H
ATOM   4880  H2 LWAT X7660      12.158  18.762   2.310  0.00  0.00           H
ATOM   4881  O  LWAT X7661      17.272  18.969   5.317  0.00  0.00           O
ATOM   4882  H1 LWAT X7661      16.587  19.477   5.833  0.00  0.00           H
ATOM   4883  H2 LWAT X7661      16.925  18.055   5.526  0.00  0.00           H
ATOM   4884  O  LWAT X7678      12.795  23.518   7.174  0.00  0.00           O
ATOM   4885  H1 LWAT X7678      13.565  23.144   6.686  0.00  0.00           H
ATOM   4886  H2 LWAT X7678      12.990  24.477   7.084  0.00  0.00           H
ATOM   4887  O  LWAT X7683      10.650  18.012   2.014  0.00  0.00           O
ATOM   4888  H1 LWAT X7683      10.355  17.455   1.280  0.00  0.00           H
ATOM   4889  H2 LWAT X7683       9.982  18.736   1.978  0.00  0.00           H
ATOM   4890  O  LWAT X7685      14.396  17.690   4.053  0.00  0.00           O
ATOM   4891  H1 LWAT X7685      15.003  17.467   4.808  0.00  0.00           H
ATOM   4892  H2 LWAT X7685      13.560  17.327   4.429  0.00  0.00           H
ATOM   4893  O  LWAT X7691      15.373  20.010   6.917  0.00  0.00           O
ATOM   4894  H1 LWAT X7691      15.678  19.639   7.781  0.00  0.00           H
ATOM   4895  H2 LWAT X7691      14.428  19.713   6.954  0.00  0.00           H
ATOM   4896  O  LWAT X7693      19.531  12.241  -0.158  0.00  0.00           O
ATOM   4897  H1 LWAT X7693      18.889  11.816   0.458  0.00  0.00           H
ATOM   4898  H2 LWAT X7693      20.148  12.639   0.483  0.00  0.00           H
ATOM   4899  O  LWAT X7700      10.923  23.585   2.930  0.00  0.00           O
ATOM   4900  H1 LWAT X7700      11.775  23.088   3.035  0.00  0.00           H
ATOM   4901  H2 LWAT X7700      11.289  24.503   2.897  0.00  0.00           H
ATOM   4902  O  LWAT X7707      19.340  17.616   8.703  0.00  0.00           O
ATOM   4903  H1 LWAT X7707      19.503  18.306   8.017  0.00  0.00           H
ATOM   4904  H2 LWAT X7707      18.530  17.203   8.320  0.00  0.00           H
ATOM   4905  O  LWAT X7711      13.538  15.600   0.574  0.00  0.00           O
ATOM   4906  H1 LWAT X7711      14.213  16.299   0.751  0.00  0.00           H
ATOM   4907  H2 LWAT X7711      13.445  15.249   1.496  0.00  0.00           H
ATOM   4908  O  LWAT X7716       9.710  12.675  -6.270  0.00  0.00           O
ATOM   4909  H1 LWAT X7716       8.964  12.976  -6.835  0.00  0.00           H
ATOM   4910  H2 LWAT X7716       9.219  12.151  -5.600  0.00  0.00           H
ATOM   4911  O  LWAT X7719      11.422  20.582  11.110  0.00  0.00           O
ATOM   4912  H1 LWAT X7719      10.613  20.348  10.602  0.00  0.00           H
ATOM   4913  H2 LWAT X7719      11.636  21.447  10.696  0.00  0.00           H
ATOM   4914  O  LWAT X7723      20.693   9.535   5.154  0.00  0.00           O
ATOM   4915  H1 LWAT X7723      20.184   9.361   4.337  0.00  0.00           H
ATOM   4916  H2 LWAT X7723      20.287   8.875   5.762  0.00  0.00           H
ATOM   4917  O  LWAT X7732      17.213  15.142   1.603  0.00  0.00           O
ATOM   4918  H1 LWAT X7732      16.945  14.952   2.536  0.00  0.00           H
ATOM   4919  H2 LWAT X7732      17.032  14.251   1.211  0.00  0.00           H
ATOM   4920  O  LWAT X7733      16.189  14.976   4.083  0.00  0.00           O
ATOM   4921  H1 LWAT X7733      16.482  14.268   4.726  0.00  0.00           H
ATOM   4922  H2 LWAT X7733      16.142  15.723   4.744  0.00  0.00           H
ATOM   4923  O  LWAT X7758      13.635  15.567  -3.724  0.00  0.00           O
ATOM   4924  H1 LWAT X7758      12.954  14.966  -4.106  0.00  0.00           H
ATOM   4925  H2 LWAT X7758      14.433  14.995  -3.821  0.00  0.00           H
ATOM   4926  O  LWAT X7761      17.632  13.362  -1.753  0.00  0.00           O
ATOM   4927  H1 LWAT X7761      17.041  13.254  -0.962  0.00  0.00           H
ATOM   4928  H2 LWAT X7761      18.427  12.891  -1.383  0.00  0.00           H
ATOM   4929  O  LWAT X7765       4.715  21.666   0.975  0.00  0.00           O
ATOM   4930  H1 LWAT X7765       4.277  20.796   1.023  0.00  0.00           H
ATOM   4931  H2 LWAT X7765       4.762  21.770  -0.014  0.00  0.00           H
ATOM   4932  O  LWAT X7780      12.080  22.994   9.811  0.00  0.00           O
ATOM   4933  H1 LWAT X7780      12.997  23.090  10.182  0.00  0.00           H
ATOM   4934  H2 LWAT X7780      12.298  23.087   8.853  0.00  0.00           H
ATOM   4935  O  LWAT X7781       4.182  19.782  -4.010  0.00  0.00           O
ATOM   4936  H1 LWAT X7781       5.083  19.652  -3.618  0.00  0.00           H
ATOM   4937  H2 LWAT X7781       3.647  19.313  -3.342  0.00  0.00           H
ATOM   4938  O  LWAT X7893      12.865  26.237   7.257  0.00  0.00           O
ATOM   4939  H1 LWAT X7893      13.117  27.106   6.859  0.00  0.00           H
ATOM   4940  H2 LWAT X7893      13.567  26.184   7.955  0.00  0.00           H
ATOM   4941  O  LWAT X7986      -2.315 -19.607   6.301  0.00  0.00           O
ATOM   4942  H1 LWAT X7986      -1.709 -20.184   5.784  0.00  0.00           H
ATOM   4943  H2 LWAT X7986      -2.164 -18.758   5.819  0.00  0.00           H
ATOM   4944  O  LWAT X8012      -4.860 -22.664   3.622  0.00  0.00           O
ATOM   4945  H1 LWAT X8012      -5.004 -22.188   2.769  0.00  0.00           H
ATOM   4946  H2 LWAT X8012      -3.872 -22.675   3.621  0.00  0.00           H
ATOM   4947  O  LWAT X8034     -10.324 -22.761   5.858  0.00  0.00           O
ATOM   4948  H1 LWAT X8034     -10.011 -23.687   5.715  0.00  0.00           H
ATOM   4949  H2 LWAT X8034     -11.240 -22.859   5.496  0.00  0.00           H
ATOM   4950  O  LWAT X8041       6.273 -22.835  -1.529  0.00  0.00           O
ATOM   4951  H1 LWAT X8041       6.419 -23.183  -2.429  0.00  0.00           H
ATOM   4952  H2 LWAT X8041       5.538 -23.418  -1.233  0.00  0.00           H
ATOM   4953  O  LWAT X8052      -5.833 -23.765  -2.844  0.00  0.00           O
ATOM   4954  H1 LWAT X8052      -6.107 -22.822  -2.703  0.00  0.00           H
ATOM   4955  H2 LWAT X8052      -5.470 -23.955  -1.950  0.00  0.00           H
ATOM   4956  O  LWAT X8073      -7.565 -22.440   2.549  0.00  0.00           O
ATOM   4957  H1 LWAT X8073      -6.930 -22.705   3.245  0.00  0.00           H
ATOM   4958  H2 LWAT X8073      -6.941 -22.072   1.884  0.00  0.00           H
ATOM   4959  O  LWAT X8079       2.789 -18.418  -4.040  0.00  0.00           O
ATOM   4960  H1 LWAT X8079       3.152 -17.687  -3.495  0.00  0.00           H
ATOM   4961  H2 LWAT X8079       2.093 -17.918  -4.539  0.00  0.00           H
ATOM   4962  O  LWAT X8080       0.813 -17.067  -5.222  0.00  0.00           O
ATOM   4963  H1 LWAT X8080       0.329 -17.191  -6.062  0.00  0.00           H
ATOM   4964  H2 LWAT X8080       0.067 -17.050  -4.585  0.00  0.00           H
ATOM   4965  O  LWAT X8082      -0.433 -21.874   0.323  0.00  0.00           O
ATOM   4966  H1 LWAT X8082       0.016 -21.705   1.176  0.00  0.00           H
ATOM   4967  H2 LWAT X8082       0.307 -22.225  -0.208  0.00  0.00           H
ATOM   4968  O  LWAT X8084      -7.438 -12.862   5.750  0.00  0.00           O
ATOM   4969  H1 LWAT X8084      -6.932 -12.841   6.595  0.00  0.00           H
ATOM   4970  H2 LWAT X8084      -8.308 -13.169   6.099  0.00  0.00           H
ATOM   4971  O  LWAT X8085       4.176 -16.829  -7.658  0.00  0.00           O
ATOM   4972  H1 LWAT X8085       3.419 -17.472  -7.720  0.00  0.00           H
ATOM   4973  H2 LWAT X8085       3.663 -15.999  -7.561  0.00  0.00           H
ATOM   4974  O  LWAT X8087      -1.129 -17.653   4.673  0.00  0.00           O
ATOM   4975  H1 LWAT X8087      -1.186 -16.706   4.955  0.00  0.00           H
ATOM   4976  H2 LWAT X8087      -0.998 -17.512   3.703  0.00  0.00           H
ATOM   4977  O  LWAT X8088      -5.435 -22.818  -5.336  0.00  0.00           O
ATOM   4978  H1 LWAT X8088      -5.089 -21.963  -4.966  0.00  0.00           H
ATOM   4979  H2 LWAT X8088      -5.592 -23.284  -4.478  0.00  0.00           H
ATOM   4980  O  LWAT X8089      -2.367 -21.802  -2.956  0.00  0.00           O
ATOM   4981  H1 LWAT X8089      -3.197 -21.441  -3.373  0.00  0.00           H
ATOM   4982  H2 LWAT X8089      -2.159 -22.494  -3.630  0.00  0.00           H
ATOM   4983  O  LWAT X8092       9.919 -17.028   6.679  0.00  0.00           O
ATOM   4984  H1 LWAT X8092       9.266 -17.760   6.495  0.00  0.00           H
ATOM   4985  H2 LWAT X8092       9.340 -16.487   7.277  0.00  0.00           H
ATOM   4986  O  LWAT X8093     -12.822 -15.137   5.580  0.00  0.00           O
ATOM   4987  H1 LWAT X8093     -12.012 -15.468   5.122  0.00  0.00           H
ATOM   4988  H2 LWAT X8093     -12.440 -14.888   6.445  0.00  0.00           H
ATOM   4989  O  LWAT X8094      -0.694 -19.754  -2.224  0.00  0.00           O
ATOM   4990  H1 LWAT X8094       0.155 -20.157  -2.549  0.00  0.00           H
ATOM   4991  H2 LWAT X8094      -1.304 -20.494  -2.462  0.00  0.00           H
ATOM   4992  O  LWAT X8095      -4.797 -23.150   6.382  0.00  0.00           O
ATOM   4993  H1 LWAT X8095      -5.747 -23.127   6.620  0.00  0.00           H
ATOM   4994  H2 LWAT X8095      -4.861 -23.075   5.404  0.00  0.00           H
ATOM   4995  O  LWAT X8096      -4.452 -20.669   7.601  0.00  0.00           O
ATOM   4996  H1 LWAT X8096      -4.489 -21.562   7.196  0.00  0.00           H
ATOM   4997  H2 LWAT X8096      -3.682 -20.297   7.110  0.00  0.00           H
ATOM   4998  O  LWAT X8098      -3.836 -19.375  -5.957  0.00  0.00           O
ATOM   4999  H1 LWAT X8098      -4.068 -19.884  -5.140  0.00  0.00           H
ATOM   5000  H2 LWAT X8098      -3.307 -18.654  -5.568  0.00  0.00           H
ATOM   5001  O  LWAT X8102      -3.408 -17.097  -8.893  0.00  0.00           O
ATOM   5002  H1 LWAT X8102      -2.897 -17.923  -9.013  0.00  0.00           H
ATOM   5003  H2 LWAT X8102      -4.194 -17.446  -8.420  0.00  0.00           H
ATOM   5004  O  LWAT X8105       1.622 -20.692  -3.160  0.00  0.00           O
ATOM   5005  H1 LWAT X8105       2.285 -21.334  -3.494  0.00  0.00           H
ATOM   5006  H2 LWAT X8105       2.025 -19.855  -3.491  0.00  0.00           H
ATOM   5007  O  LWAT X8106      -3.728 -14.546   6.977  0.00  0.00           O
ATOM   5008  H1 LWAT X8106      -4.562 -15.054   6.879  0.00  0.00           H
ATOM   5009  H2 LWAT X8106      -3.200 -14.910   6.247  0.00  0.00           H
ATOM   5010  O  LWAT X8109      -2.159 -22.296   3.346  0.00  0.00           O
ATOM   5011  H1 LWAT X8109      -2.441 -21.359   3.183  0.00  0.00           H
ATOM   5012  H2 LWAT X8109      -1.210 -22.209   3.104  0.00  0.00           H
ATOM   5013  O  LWAT X8110      -3.064 -21.853  -0.343  0.00  0.00           O
ATOM   5014  H1 LWAT X8110      -2.132 -21.860   0.007  0.00  0.00           H
ATOM   5015  H2 LWAT X8110      -2.840 -21.813  -1.311  0.00  0.00           H
ATOM   5016  O  LWAT X8113      -5.324 -21.403   1.201  0.00  0.00           O
ATOM   5017  H1 LWAT X8113      -4.515 -21.405   0.637  0.00  0.00           H
ATOM   5018  H2 LWAT X8113      -5.604 -20.469   1.085  0.00  0.00           H
ATOM   5019  O  LWAT X8117      -6.735 -12.683   8.507  0.00  0.00           O
ATOM   5020  H1 LWAT X8117      -7.606 -12.583   8.958  0.00  0.00           H
ATOM   5021  H2 LWAT X8117      -6.192 -12.992   9.264  0.00  0.00           H
ATOM   5022  O  LWAT X8120      -5.884 -14.815  -8.000  0.00  0.00           O
ATOM   5023  H1 LWAT X8120      -5.776 -15.355  -7.198  0.00  0.00           H
ATOM   5024  H2 LWAT X8120      -6.041 -15.503  -8.676  0.00  0.00           H
ATOM   5025  O  LWAT X8121     -11.147 -13.454 -10.589  0.00  0.00           O
ATOM   5026  H1 LWAT X8121     -10.588 -12.902 -11.186  0.00  0.00           H
ATOM   5027  H2 LWAT X8121     -11.054 -12.939  -9.755  0.00  0.00           H
ATOM   5028  O  LWAT X8122       3.948 -16.120   6.869  0.00  0.00           O
ATOM   5029  H1 LWAT X8122       3.840 -15.839   5.939  0.00  0.00           H
ATOM   5030  H2 LWAT X8122       2.997 -16.235   7.119  0.00  0.00           H
ATOM   5031  O  LWAT X8123      -8.179 -21.072  -4.726  0.00  0.00           O
ATOM   5032  H1 LWAT X8123      -8.978 -21.280  -4.180  0.00  0.00           H
ATOM   5033  H2 LWAT X8123      -7.485 -21.204  -4.036  0.00  0.00           H
ATOM   5034  O  LWAT X8125       8.340 -19.334  -9.265  0.00  0.00           O
ATOM   5035  H1 LWAT X8125       8.691 -18.403  -9.362  0.00  0.00           H
ATOM   5036  H2 LWAT X8125       7.443 -19.112  -8.930  0.00  0.00           H
ATOM   5037  O  LWAT X8127       2.499 -19.616   5.924  0.00  0.00           O
ATOM   5038  H1 LWAT X8127       2.819 -20.047   6.756  0.00  0.00           H
ATOM   5039  H2 LWAT X8127       3.304 -19.744   5.372  0.00  0.00           H
ATOM   5040  O  LWAT X8128      -7.945 -18.982  -6.406  0.00  0.00           O
ATOM   5041  H1 LWAT X8128      -8.881 -18.991  -6.715  0.00  0.00           H
ATOM   5042  H2 LWAT X8128      -7.973 -19.763  -5.799  0.00  0.00           H
ATOM   5043  O  LWAT X8129      -8.247 -16.541  -5.337  0.00  0.00           O
ATOM   5044  H1 LWAT X8129      -7.318 -16.220  -5.354  0.00  0.00           H
ATOM   5045  H2 LWAT X8129      -8.111 -17.447  -5.707  0.00  0.00           H
ATOM   5046  O  LWAT X8130       2.532 -20.045  12.771  0.00  0.00           O
ATOM   5047  H1 LWAT X8130       1.948 -19.536  13.376  0.00  0.00           H
ATOM   5048  H2 LWAT X8130       2.523 -19.452  11.984  0.00  0.00           H
ATOM   5049  O  LWAT X8138       5.328  21.825   4.865  0.00  0.00           O
ATOM   5050  H1 LWAT X8138       5.921  21.632   4.108  0.00  0.00           H
ATOM   5051  H2 LWAT X8138       4.454  21.775   4.420  0.00  0.00           H
ATOM   5052  O  LWAT X8142      -7.094  21.976   1.210  0.00  0.00           O
ATOM   5053  H1 LWAT X8142      -6.177  21.965   1.570  0.00  0.00           H
ATOM   5054  H2 LWAT X8142      -7.393  21.081   1.496  0.00  0.00           H
ATOM   5055  O  LWAT X8143      -2.997  21.921  -5.264  0.00  0.00           O
ATOM   5056  H1 LWAT X8143      -2.193  22.102  -5.807  0.00  0.00           H
ATOM   5057  H2 LWAT X8143      -2.571  21.911  -4.370  0.00  0.00           H
ATOM   5058  O  LWAT X8144       4.497  21.619   8.760  0.00  0.00           O
ATOM   5059  H1 LWAT X8144       3.750  21.158   8.306  0.00  0.00           H
ATOM   5060  H2 LWAT X8144       4.023  21.881   9.591  0.00  0.00           H
ATOM   5061  O  LWAT X8146      -3.141  20.604  -9.767  0.00  0.00           O
ATOM   5062  H1 LWAT X8146      -2.565  19.941 -10.224  0.00  0.00           H
[truncated: 73,317 more chars]
