# Supplementary material for: Transmembrane Protease Serine 2 Proteolytic Cleavage of the SARS-CoV-2 Spike Protein: A Mechanistic Quantum Mechanics/Molecular Mechanics Study to Inspire the Design of New Drugs To Fight the COVID-19 Pandemic
Source: J Chem Inf Model. 2022 May 12;62(10):2510–21. doi: 10.1021/acs.jcim.1c01561 (PMC9113003; doi:10.1021/acs.jcim.1c01561)
Supplement: Supplementary file 2 — ci1c01561_si_002.zip [file ci1c01561_si_002.zip › Data_files/Coordinates/TS2.pdb]

CRYST1    0.000    0.000    0.000  90.00  90.00  90.00 P 1           1
ATOM      1  N  LILE X   1      -2.185 -10.276  -4.313  0.00  0.00           N
ATOM      2  H1 LILE X   1      -2.543 -10.985  -3.682  0.00  0.00           H
ATOM      3  H2 LILE X   1      -1.791  -9.531  -3.738  0.00  0.00           H
ATOM      4  H3 LILE X   1      -1.454 -10.696  -4.873  0.00  0.00           H
ATOM      5  CA LILE X   1      -3.269  -9.747  -5.175  0.00  0.00           C
ATOM      6  HA LILE X   1      -3.935  -9.142  -4.559  0.00  0.00           H
ATOM      7  CB LILE X   1      -2.733  -8.868  -6.328  0.00  0.00           C
ATOM      8  HB LILE X   1      -2.032  -9.473  -6.904  0.00  0.00           H
ATOM      9  CG2LILE X   1      -3.845  -8.419  -7.298  0.00  0.00           C
ATOM     10 HG21LILE X   1      -4.666  -7.947  -6.754  0.00  0.00           H
ATOM     11 HG22LILE X   1      -3.444  -7.709  -8.022  0.00  0.00           H
ATOM     12 HG23LILE X   1      -4.237  -9.272  -7.854  0.00  0.00           H
ATOM     13  CG1LILE X   1      -1.949  -7.641  -5.823  0.00  0.00           C
ATOM     14 HG12LILE X   1      -1.474  -7.176  -6.684  0.00  0.00           H
ATOM     15 HG13LILE X   1      -1.152  -7.971  -5.160  0.00  0.00           H
ATOM     16  CD1LILE X   1      -2.782  -6.570  -5.108  0.00  0.00           C
ATOM     17 HD11LILE X   1      -3.404  -7.017  -4.337  0.00  0.00           H
ATOM     18 HD12LILE X   1      -2.118  -5.841  -4.644  0.00  0.00           H
ATOM     19 HD13LILE X   1      -3.413  -6.057  -5.829  0.00  0.00           H
ATOM     20  C  LILE X   1      -4.085 -10.901  -5.740  0.00  0.00           C
ATOM     21  O  LILE X   1      -3.524 -11.793  -6.370  0.00  0.00           O
ATOM     22  N  LVAL X   2      -5.399 -10.882  -5.529  0.00  0.00           N
ATOM     23  H  LVAL X   2      -5.796 -10.065  -5.074  0.00  0.00           H
ATOM     24  CA LVAL X   2      -6.368 -11.844  -6.076  0.00  0.00           C
ATOM     25  HA LVAL X   2      -5.860 -12.788  -6.280  0.00  0.00           H
ATOM     26  CB LVAL X   2      -7.496 -12.118  -5.060  0.00  0.00           C
ATOM     27  HB LVAL X   2      -8.063 -11.201  -4.897  0.00  0.00           H
ATOM     28  CG1LVAL X   2      -8.452 -13.190  -5.588  0.00  0.00           C
ATOM     29 HG11LVAL X   2      -7.877 -14.021  -5.991  0.00  0.00           H
ATOM     30 HG12LVAL X   2      -9.095 -13.566  -4.795  0.00  0.00           H
ATOM     31 HG13LVAL X   2      -9.082 -12.782  -6.380  0.00  0.00           H
ATOM     32  CG2LVAL X   2      -6.955 -12.579  -3.699  0.00  0.00           C
ATOM     33 HG21LVAL X   2      -6.347 -11.792  -3.256  0.00  0.00           H
ATOM     34 HG22LVAL X   2      -7.783 -12.796  -3.026  0.00  0.00           H
ATOM     35 HG23LVAL X   2      -6.350 -13.474  -3.823  0.00  0.00           H
ATOM     36  C  LVAL X   2      -6.966 -11.325  -7.389  0.00  0.00           C
ATOM     37  O  LVAL X   2      -7.292 -10.142  -7.485  0.00  0.00           O
ATOM     38  N  LGLY X   3      -7.149 -12.206  -8.376  0.00  0.00           N
ATOM     39  H  LGLY X   3      -6.844 -13.164  -8.222  0.00  0.00           H
ATOM     40  CA LGLY X   3      -7.828 -11.920  -9.647  0.00  0.00           C
ATOM     41  HA2LGLY X   3      -8.107 -12.868 -10.108  0.00  0.00           H
ATOM     42  HA3LGLY X   3      -8.740 -11.363  -9.442  0.00  0.00           H
ATOM     43  C  LGLY X   3      -7.001 -11.125 -10.668  0.00  0.00           C
ATOM     44  O  LGLY X   3      -7.559 -10.621 -11.651  0.00  0.00           O
ATOM     45  N  LGLY X   4      -5.696 -10.978 -10.430  0.00  0.00           N
ATOM     46  H  LGLY X   4      -5.293 -11.498  -9.662  0.00  0.00           H
ATOM     47  CA LGLY X   4      -4.757 -10.235 -11.268  0.00  0.00           C
ATOM     48  HA2LGLY X   4      -5.284  -9.490 -11.863  0.00  0.00           H
ATOM     49  HA3LGLY X   4      -4.063  -9.709 -10.614  0.00  0.00           H
ATOM     50  C  LGLY X   4      -3.931 -11.104 -12.217  0.00  0.00           C
ATOM     51  O  LGLY X   4      -4.176 -12.294 -12.407  0.00  0.00           O
ATOM     52  N  LGLU X   5      -2.920 -10.473 -12.804  0.00  0.00           N
ATOM     53  H  LGLU X   5      -2.794  -9.494 -12.583  0.00  0.00           H
ATOM     54  CA LGLU X   5      -1.998 -11.050 -13.790  0.00  0.00           C
ATOM     55  HA LGLU X   5      -2.005 -12.137 -13.709  0.00  0.00           H
ATOM     56  CB LGLU X   5      -2.510 -10.671 -15.191  0.00  0.00           C
ATOM     57  HB2LGLU X   5      -3.524 -11.063 -15.294  0.00  0.00           H
ATOM     58  HB3LGLU X   5      -2.564  -9.584 -15.246  0.00  0.00           H
ATOM     59  CG LGLU X   5      -1.679 -11.171 -16.384  0.00  0.00           C
ATOM     60  HG2LGLU X   5      -0.683 -10.728 -16.336  0.00  0.00           H
ATOM     61  HG3LGLU X   5      -1.573 -12.253 -16.312  0.00  0.00           H
ATOM     62  CD LGLU X   5      -2.322 -10.804 -17.735  0.00  0.00           C
ATOM     63  OE1LGLU X   5      -3.254  -9.963 -17.770  0.00  0.00           O
ATOM     64  OE2LGLU X   5      -1.871 -11.311 -18.793  0.00  0.00           O
ATOM     65  C  LGLU X   5      -0.568 -10.554 -13.512  0.00  0.00           C
ATOM     66  O  LGLU X   5      -0.400  -9.453 -12.965  0.00  0.00           O
ATOM     67  N  LSER X   6       0.455 -11.339 -13.876  0.00  0.00           N
ATOM     68  H  LSER X   6       0.246 -12.249 -14.277  0.00  0.00           H
ATOM     69  CA LSER X   6       1.873 -10.985 -13.688  0.00  0.00           C
ATOM     70  HA LSER X   6       2.091 -11.004 -12.620  0.00  0.00           H
ATOM     71  CB LSER X   6       2.801 -11.993 -14.377  0.00  0.00           C
ATOM     72  HB2LSER X   6       2.527 -12.086 -15.429  0.00  0.00           H
ATOM     73  HB3LSER X   6       3.828 -11.629 -14.314  0.00  0.00           H
ATOM     74  OG LSER X   6       2.734 -13.262 -13.752  0.00  0.00           O
ATOM     75  HG LSER X   6       3.474 -13.808 -14.104  0.00  0.00           H
ATOM     76  C  LSER X   6       2.193  -9.587 -14.229  0.00  0.00           C
ATOM     77  O  LSER X   6       1.885  -9.262 -15.377  0.00  0.00           O
ATOM     78  N  LALA X   7       2.819  -8.749 -13.405  0.00  0.00           N
ATOM     79  H  LALA X   7       3.080  -9.087 -12.486  0.00  0.00           H
ATOM     80  CA LALA X   7       3.174  -7.381 -13.766  0.00  0.00           C
ATOM     81  HA LALA X   7       2.288  -6.902 -14.184  0.00  0.00           H
ATOM     82  CB LALA X   7       3.569  -6.624 -12.496  0.00  0.00           C
ATOM     83  HB1LALA X   7       4.429  -7.110 -12.036  0.00  0.00           H
ATOM     84  HB2LALA X   7       3.831  -5.597 -12.748  0.00  0.00           H
ATOM     85  HB3LALA X   7       2.731  -6.618 -11.798  0.00  0.00           H
ATOM     86  C  LALA X   7       4.285  -7.323 -14.831  0.00  0.00           C
ATOM     87  O  LALA X   7       5.123  -8.226 -14.938  0.00  0.00           O
ATOM     88  N  LLEU X   8       4.313  -6.232 -15.598  0.00  0.00           N
ATOM     89  H  LLEU X   8       3.587  -5.535 -15.461  0.00  0.00           H
ATOM     90  CA LLEU X   8       5.332  -5.974 -16.621  0.00  0.00           C
ATOM     91  HA LLEU X   8       5.848  -6.909 -16.837  0.00  0.00           H
ATOM     92  CB LLEU X   8       4.644  -5.506 -17.917  0.00  0.00           C
ATOM     93  HB2LLEU X   8       4.095  -4.586 -17.711  0.00  0.00           H
ATOM     94  HB3LLEU X   8       5.406  -5.274 -18.661  0.00  0.00           H
ATOM     95  CG LLEU X   8       3.668  -6.535 -18.523  0.00  0.00           C
ATOM     96  HG LLEU X   8       2.824  -6.676 -17.849  0.00  0.00           H
ATOM     97  CD1LLEU X   8       3.143  -6.001 -19.852  0.00  0.00           C
ATOM     98 HD11LLEU X   8       3.962  -5.893 -20.563  0.00  0.00           H
ATOM     99 HD12LLEU X   8       2.398  -6.689 -20.250  0.00  0.00           H
ATOM    100 HD13LLEU X   8       2.682  -5.027 -19.697  0.00  0.00           H
ATOM    101  CD2LLEU X   8       4.316  -7.894 -18.798  0.00  0.00           C
ATOM    102 HD21LLEU X   8       4.553  -8.392 -17.859  0.00  0.00           H
ATOM    103 HD22LLEU X   8       3.619  -8.531 -19.343  0.00  0.00           H
ATOM    104 HD23LLEU X   8       5.224  -7.772 -19.388  0.00  0.00           H
ATOM    105  C  LLEU X   8       6.408  -4.980 -16.140  0.00  0.00           C
ATOM    106  O  LLEU X   8       6.131  -4.129 -15.288  0.00  0.00           O
ATOM    107  N  LPRO X   9       7.644  -5.038 -16.671  0.00  0.00           N
ATOM    108  CD LPRO X   9       8.134  -6.002 -17.646  0.00  0.00           C
ATOM    109  HD2LPRO X   9       7.402  -6.202 -18.427  0.00  0.00           H
ATOM    110  HD3LPRO X   9       8.398  -6.931 -17.138  0.00  0.00           H
ATOM    111  CG LPRO X   9       9.382  -5.370 -18.254  0.00  0.00           C
ATOM    112  HG2LPRO X   9       9.096  -4.722 -19.085  0.00  0.00           H
ATOM    113  HG3LPRO X   9      10.098  -6.124 -18.583  0.00  0.00           H
ATOM    114  CB LPRO X   9       9.932  -4.526 -17.106  0.00  0.00           C
ATOM    115  HB2LPRO X   9      10.534  -3.699 -17.481  0.00  0.00           H
ATOM    116  HB3LPRO X   9      10.522  -5.156 -16.439  0.00  0.00           H
ATOM    117  CA LPRO X   9       8.675  -4.045 -16.373  0.00  0.00           C
ATOM    118  HA LPRO X   9       8.871  -4.019 -15.300  0.00  0.00           H
ATOM    119  C  LPRO X   9       8.228  -2.651 -16.833  0.00  0.00           C
ATOM    120  O  LPRO X   9       7.638  -2.507 -17.904  0.00  0.00           O
ATOM    121  N  LGLY X  10       8.481  -1.625 -16.017  0.00  0.00           N
ATOM    122  H  LGLY X  10       8.942  -1.797 -15.127  0.00  0.00           H
ATOM    123  CA LGLY X  10       8.107  -0.238 -16.305  0.00  0.00           C
ATOM    124  HA2LGLY X  10       8.666   0.416 -15.636  0.00  0.00           H
ATOM    125  HA3LGLY X  10       8.398   0.001 -17.329  0.00  0.00           H
ATOM    126  C  LGLY X  10       6.615   0.093 -16.149  0.00  0.00           C
ATOM    127  O  LGLY X  10       6.244   1.249 -16.364  0.00  0.00           O
ATOM    128  N  LALA X  11       5.749  -0.858 -15.772  0.00  0.00           N
ATOM    129  H  LALA X  11       6.092  -1.797 -15.611  0.00  0.00           H
ATOM    130  CA LALA X  11       4.327  -0.591 -15.520  0.00  0.00           C
ATOM    131  HA LALA X  11       3.933   0.031 -16.326  0.00  0.00           H
ATOM    132  CB LALA X  11       3.557  -1.917 -15.538  0.00  0.00           C
ATOM    133  HB1LALA X  11       3.903  -2.575 -14.741  0.00  0.00           H
ATOM    134  HB2LALA X  11       2.494  -1.718 -15.394  0.00  0.00           H
ATOM    135  HB3LALA X  11       3.686  -2.422 -16.494  0.00  0.00           H
ATOM    136  C  LALA X  11       4.111   0.172 -14.198  0.00  0.00           C
ATOM    137  O  LALA X  11       3.504   1.247 -14.189  0.00  0.00           O
ATOM    138  N  LTRP X  12       4.667  -0.345 -13.099  0.00  0.00           N
ATOM    139  H  LTRP X  12       5.124  -1.248 -13.195  0.00  0.00           H
ATOM    140  CA LTRP X  12       4.495   0.144 -11.724  0.00  0.00           C
ATOM    141  HA LTRP X  12       3.935   1.080 -11.748  0.00  0.00           H
ATOM    142  CB LTRP X  12       3.651  -0.881 -10.935  0.00  0.00           C
ATOM    143  HB2LTRP X  12       4.293  -1.714 -10.641  0.00  0.00           H
ATOM    144  HB3LTRP X  12       3.288  -0.410 -10.022  0.00  0.00           H
ATOM    145  CG LTRP X  12       2.485  -1.467 -11.680  0.00  0.00           C
ATOM    146  CD1LTRP X  12       2.448  -2.713 -12.203  0.00  0.00           C
ATOM    147  HD1LTRP X  12       3.253  -3.434 -12.124  0.00  0.00           H
ATOM    148  NE1LTRP X  12       1.293  -2.880 -12.941  0.00  0.00           N
ATOM    149  HE1LTRP X  12       1.140  -3.681 -13.554  0.00  0.00           H
ATOM    150  CE2LTRP X  12       0.515  -1.741 -12.924  0.00  0.00           C
ATOM    151  CZ2LTRP X  12      -0.698  -1.392 -13.535  0.00  0.00           C
ATOM    152  HZ2LTRP X  12      -1.220  -2.107 -14.154  0.00  0.00           H
ATOM    153  CH2LTRP X  12      -1.203  -0.091 -13.368  0.00  0.00           C
ATOM    154  HH2LTRP X  12      -2.123   0.198 -13.862  0.00  0.00           H
ATOM    155  CZ3LTRP X  12      -0.494   0.843 -12.591  0.00  0.00           C
ATOM    156  HZ3LTRP X  12      -0.877   1.852 -12.491  0.00  0.00           H
ATOM    157  CE3LTRP X  12       0.724   0.479 -11.984  0.00  0.00           C
ATOM    158  HE3LTRP X  12       1.294   1.204 -11.431  0.00  0.00           H
ATOM    159  CD2LTRP X  12       1.256  -0.819 -12.127  0.00  0.00           C
ATOM    160  C  LTRP X  12       5.863   0.444 -11.067  0.00  0.00           C
ATOM    161  O  LTRP X  12       6.221  -0.179 -10.064  0.00  0.00           O
ATOM    162  N  LPRO X  13       6.689   1.347 -11.633  0.00  0.00           N
ATOM    163  CD LPRO X  13       6.370   2.228 -12.747  0.00  0.00           C
ATOM    164  HD2LPRO X  13       5.397   2.703 -12.621  0.00  0.00           H
ATOM    165  HD3LPRO X  13       6.396   1.660 -13.676  0.00  0.00           H
ATOM    166  CG LPRO X  13       7.476   3.273 -12.777  0.00  0.00           C
ATOM    167  HG2LPRO X  13       7.251   4.065 -12.063  0.00  0.00           H
ATOM    168  HG3LPRO X  13       7.626   3.678 -13.778  0.00  0.00           H
ATOM    169  CB LPRO X  13       8.678   2.464 -12.299  0.00  0.00           C
ATOM    170  HB2LPRO X  13       9.468   3.101 -11.913  0.00  0.00           H
ATOM    171  HB3LPRO X  13       9.057   1.865 -13.129  0.00  0.00           H
ATOM    172  CA LPRO X  13       8.090   1.538 -11.228  0.00  0.00           C
ATOM    173  HA LPRO X  13       8.612   0.582 -11.275  0.00  0.00           H
ATOM    174  C  LPRO X  13       8.282   2.087  -9.798  0.00  0.00           C
ATOM    175  O  LPRO X  13       9.392   2.021  -9.267  0.00  0.00           O
ATOM    176  N  LTRP X  14       7.219   2.588  -9.161  0.00  0.00           N
ATOM    177  H  LTRP X  14       6.355   2.658  -9.675  0.00  0.00           H
ATOM    178  CA LTRP X  14       7.187   3.024  -7.755  0.00  0.00           C
ATOM    179  HA LTRP X  14       8.127   3.518  -7.513  0.00  0.00           H
ATOM    180  CB LTRP X  14       6.050   4.039  -7.568  0.00  0.00           C
ATOM    181  HB2LTRP X  14       5.870   4.204  -6.505  0.00  0.00           H
ATOM    182  HB3LTRP X  14       6.385   4.990  -7.980  0.00  0.00           H
ATOM    183  CG LTRP X  14       4.757   3.688  -8.243  0.00  0.00           C
ATOM    184  CD1LTRP X  14       3.775   2.900  -7.749  0.00  0.00           C
ATOM    185  HD1LTRP X  14       3.791   2.435  -6.769  0.00  0.00           H
ATOM    186  NE1LTRP X  14       2.773   2.760  -8.694  0.00  0.00           N
ATOM    187  HE1LTRP X  14       1.968   2.147  -8.568  0.00  0.00           H
ATOM    188  CE2LTRP X  14       3.048   3.493  -9.832  0.00  0.00           C
ATOM    189  CZ2LTRP X  14       2.363   3.708 -11.037  0.00  0.00           C
ATOM    190  HZ2LTRP X  14       1.373   3.310 -11.190  0.00  0.00           H
ATOM    191  CH2LTRP X  14       2.976   4.464 -12.049  0.00  0.00           C
ATOM    192  HH2LTRP X  14       2.473   4.610 -12.994  0.00  0.00           H
ATOM    193  CZ3LTRP X  14       4.237   5.045 -11.832  0.00  0.00           C
ATOM    194  HZ3LTRP X  14       4.689   5.643 -12.612  0.00  0.00           H
ATOM    195  CE3LTRP X  14       4.900   4.860 -10.604  0.00  0.00           C
ATOM    196  HE3LTRP X  14       5.860   5.329 -10.430  0.00  0.00           H
ATOM    197  CD2LTRP X  14       4.327   4.071  -9.582  0.00  0.00           C
ATOM    198  C  LTRP X  14       7.006   1.892  -6.736  0.00  0.00           C
ATOM    199  O  LTRP X  14       7.342   2.092  -5.571  0.00  0.00           O
ATOM    200  N  LGLN X  15       6.462   0.737  -7.138  0.00  0.00           N
ATOM    201  H  LGLN X  15       6.265   0.615  -8.123  0.00  0.00           H
ATOM    202  CA LGLN X  15       6.223  -0.406  -6.248  0.00  0.00           C
ATOM    203  HA LGLN X  15       5.671  -0.055  -5.377  0.00  0.00           H
ATOM    204  CB LGLN X  15       5.336  -1.428  -6.987  0.00  0.00           C
ATOM    205  HB2LGLN X  15       4.353  -0.984  -7.153  0.00  0.00           H
ATOM    206  HB3LGLN X  15       5.782  -1.616  -7.963  0.00  0.00           H
ATOM    207  CG LGLN X  15       5.149  -2.804  -6.328  0.00  0.00           C
ATOM    208  HG2LGLN X  15       4.601  -3.437  -7.025  0.00  0.00           H
ATOM    209  HG3LGLN X  15       6.122  -3.262  -6.182  0.00  0.00           H
ATOM    210  CD LGLN X  15       4.408  -2.800  -4.992  0.00  0.00           C
ATOM    211  OE1LGLN X  15       4.938  -2.449  -3.954  0.00  0.00           O
ATOM    212  NE2LGLN X  15       3.167  -3.229  -4.962  0.00  0.00           N
ATOM    213 HE21LGLN X  15       2.744  -3.345  -4.054  0.00  0.00           H
ATOM    214 HE22LGLN X  15       2.668  -3.418  -5.819  0.00  0.00           H
ATOM    215  C  LGLN X  15       7.559  -0.993  -5.755  0.00  0.00           C
ATOM    216  O  LGLN X  15       8.498  -1.146  -6.547  0.00  0.00           O
ATOM    217  N  LVAL X  16       7.640  -1.340  -4.468  0.00  0.00           N
ATOM    218  H  LVAL X  16       6.806  -1.224  -3.894  0.00  0.00           H
ATOM    219  CA LVAL X  16       8.845  -1.865  -3.799  0.00  0.00           C
ATOM    220  HA LVAL X  16       9.492  -2.308  -4.556  0.00  0.00           H
ATOM    221  CB LVAL X  16       9.655  -0.765  -3.082  0.00  0.00           C
ATOM    222  HB LVAL X  16      10.399  -1.251  -2.448  0.00  0.00           H
ATOM    223  CG1LVAL X  16      10.420   0.091  -4.090  0.00  0.00           C
ATOM    224 HG11LVAL X  16       9.719   0.621  -4.735  0.00  0.00           H
ATOM    225 HG12LVAL X  16      11.047   0.811  -3.565  0.00  0.00           H
ATOM    226 HG13LVAL X  16      11.050  -0.548  -4.703  0.00  0.00           H
ATOM    227  CG2LVAL X  16       8.817   0.168  -2.198  0.00  0.00           C
ATOM    228 HG21LVAL X  16       8.251  -0.414  -1.471  0.00  0.00           H
ATOM    229 HG22LVAL X  16       9.474   0.852  -1.666  0.00  0.00           H
ATOM    230 HG23LVAL X  16       8.130   0.749  -2.812  0.00  0.00           H
ATOM    231  C  LVAL X  16       8.507  -2.975  -2.807  0.00  0.00           C
ATOM    232  O  LVAL X  16       7.549  -2.876  -2.046  0.00  0.00           O
ATOM    233  N  LSER X  17       9.317  -4.034  -2.809  0.00  0.00           N
ATOM    234  H  LSER X  17      10.123  -4.015  -3.419  0.00  0.00           H
ATOM    235  CA LSER X  17       9.168  -5.182  -1.905  0.00  0.00           C
ATOM    236  HA LSER X  17       8.113  -5.321  -1.660  0.00  0.00           H
ATOM    237  CB LSER X  17       9.649  -6.440  -2.629  0.00  0.00           C
ATOM    238  HB2LSER X  17       9.177  -6.490  -3.609  0.00  0.00           H
ATOM    239  HB3LSER X  17      10.729  -6.397  -2.763  0.00  0.00           H
ATOM    240  OG LSER X  17       9.308  -7.604  -1.920  0.00  0.00           O
ATOM    241  HG LSER X  17      10.117  -7.995  -1.525  0.00  0.00           H
ATOM    242  C  LSER X  17       9.951  -4.943  -0.610  0.00  0.00           C
ATOM    243  O  LSER X  17      11.141  -4.621  -0.681  0.00  0.00           O
ATOM    244  N  LLEU X  18       9.307  -5.060   0.559  0.00  0.00           N
ATOM    245  H  LLEU X  18       8.323  -5.318   0.545  0.00  0.00           H
ATOM    246  CA LLEU X  18       9.895  -4.744   1.872  0.00  0.00           C
ATOM    247  HA LLEU X  18      10.872  -4.285   1.719  0.00  0.00           H
ATOM    248  CB LLEU X  18       9.023  -3.717   2.624  0.00  0.00           C
ATOM    249  HB2LLEU X  18       8.111  -4.212   2.954  0.00  0.00           H
ATOM    250  HB3LLEU X  18       9.564  -3.402   3.516  0.00  0.00           H
ATOM    251  CG LLEU X  18       8.624  -2.460   1.825  0.00  0.00           C
ATOM    252  HG LLEU X  18       8.028  -2.742   0.957  0.00  0.00           H
ATOM    253  CD1LLEU X  18       7.776  -1.551   2.713  0.00  0.00           C
ATOM    254 HD11LLEU X  18       8.347  -1.226   3.579  0.00  0.00           H
ATOM    255 HD12LLEU X  18       7.450  -0.684   2.140  0.00  0.00           H
ATOM    256 HD13LLEU X  18       6.893  -2.094   3.047  0.00  0.00           H
ATOM    257  CD2LLEU X  18       9.838  -1.654   1.355  0.00  0.00           C
ATOM    258 HD21LLEU X  18      10.424  -2.246   0.655  0.00  0.00           H
ATOM    259 HD22LLEU X  18       9.500  -0.754   0.844  0.00  0.00           H
ATOM    260 HD23LLEU X  18      10.455  -1.375   2.210  0.00  0.00           H
ATOM    261  C  LLEU X  18      10.113  -6.023   2.696  0.00  0.00           C
ATOM    262  O  LLEU X  18       9.163  -6.750   3.008  0.00  0.00           O
ATOM    263  N  LHID X  19      11.378  -6.324   3.003  0.00  0.00           N
ATOM    264  H  LHID X  19      12.098  -5.662   2.731  0.00  0.00           H
ATOM    265  CA LHID X  19      11.830  -7.630   3.495  0.00  0.00           C
ATOM    266  HA LHID X  19      10.982  -8.311   3.479  0.00  0.00           H
ATOM    267  CB LHID X  19      12.925  -8.205   2.576  0.00  0.00           C
ATOM    268  HB2LHID X  19      13.732  -7.475   2.494  0.00  0.00           H
ATOM    269  HB3LHID X  19      13.341  -9.096   3.051  0.00  0.00           H
ATOM    270  CG LHID X  19      12.505  -8.608   1.185  0.00  0.00           C
ATOM    271  ND1LHID X  19      13.253  -9.376   0.320  0.00  0.00           N
ATOM    272  HD1LHID X  19      14.197  -9.730   0.471  0.00  0.00           H
ATOM    273  CE1LHID X  19      12.560  -9.527  -0.816  0.00  0.00           C
ATOM    274  HE1LHID X  19      12.884 -10.097  -1.676  0.00  0.00           H
ATOM    275  NE2LHID X  19      11.399  -8.867  -0.741  0.00  0.00           N
ATOM    276  CD2LHID X  19      11.351  -8.287   0.522  0.00  0.00           C
ATOM    277  HD2LHID X  19      10.526  -7.704   0.892  0.00  0.00           H
ATOM    278  C  LHID X  19      12.367  -7.606   4.931  0.00  0.00           C
ATOM    279  O  LHID X  19      13.033  -6.650   5.343  0.00  0.00           O
ATOM    280  N  LVAL X  20      12.180  -8.721   5.647  0.00  0.00           N
ATOM    281  H  LVAL X  20      11.652  -9.472   5.206  0.00  0.00           H
ATOM    282  CA LVAL X  20      12.739  -9.001   6.985  0.00  0.00           C
ATOM    283  HA LVAL X  20      13.617  -8.375   7.142  0.00  0.00           H
ATOM    284  CB LVAL X  20      11.719  -8.676   8.099  0.00  0.00           C
ATOM    285  HB LVAL X  20      10.843  -9.311   7.969  0.00  0.00           H
ATOM    286  CG1LVAL X  20      12.299  -8.953   9.491  0.00  0.00           C
ATOM    287 HG11LVAL X  20      13.211  -8.377   9.643  0.00  0.00           H
ATOM    288 HG12LVAL X  20      11.571  -8.683  10.252  0.00  0.00           H
ATOM    289 HG13LVAL X  20      12.505 -10.015   9.605  0.00  0.00           H
ATOM    290  CG2LVAL X  20      11.258  -7.212   8.067  0.00  0.00           C
ATOM    291 HG21LVAL X  20      10.709  -7.012   7.148  0.00  0.00           H
ATOM    292 HG22LVAL X  20      10.591  -7.010   8.902  0.00  0.00           H
ATOM    293 HG23LVAL X  20      12.116  -6.543   8.123  0.00  0.00           H
ATOM    294  C  LVAL X  20      13.178 -10.471   7.055  0.00  0.00           C
ATOM    295  O  LVAL X  20      12.407 -11.357   6.693  0.00  0.00           O
ATOM    296  N  LGLN X  21      14.412 -10.742   7.497  0.00  0.00           N
ATOM    297  H  LGLN X  21      14.971  -9.968   7.840  0.00  0.00           H
ATOM    298  CA LGLN X  21      15.057 -12.071   7.458  0.00  0.00           C
ATOM    299  HA LGLN X  21      16.123 -11.899   7.609  0.00  0.00           H
ATOM    300  CB LGLN X  21      14.598 -12.984   8.608  0.00  0.00           C
ATOM    301  HB2LGLN X  21      13.559 -13.260   8.452  0.00  0.00           H
ATOM    302  HB3LGLN X  21      15.194 -13.895   8.554  0.00  0.00           H
ATOM    303  CG LGLN X  21      14.747 -12.398  10.020  0.00  0.00           C
ATOM    304  HG2LGLN X  21      15.779 -12.090  10.184  0.00  0.00           H
ATOM    305  HG3LGLN X  21      14.104 -11.527  10.122  0.00  0.00           H
ATOM    306  CD LGLN X  21      14.371 -13.431  11.080  0.00  0.00           C
ATOM    307  OE1LGLN X  21      14.779 -14.580  11.041  0.00  0.00           O
ATOM    308  NE2LGLN X  21      13.602 -13.079  12.082  0.00  0.00           N
ATOM    309 HE21LGLN X  21      13.268 -13.831  12.675  0.00  0.00           H
ATOM    310 HE22LGLN X  21      13.266 -12.127  12.153  0.00  0.00           H
ATOM    311  C  LGLN X  21      14.950 -12.771   6.083  0.00  0.00           C
ATOM    312  O  LGLN X  21      14.538 -13.927   5.969  0.00  0.00           O
ATOM    313  N  LASN X  22      15.317 -12.049   5.023  0.00  0.00           N
ATOM    314  H  LASN X  22      15.666 -11.109   5.188  0.00  0.00           H
ATOM    315  CA LASN X  22      15.397 -12.519   3.639  0.00  0.00           C
ATOM    316  HA LASN X  22      15.643 -11.631   3.053  0.00  0.00           H
ATOM    317  CB LASN X  22      16.595 -13.482   3.505  0.00  0.00           C
ATOM    318  HB2LASN X  22      17.448 -13.082   4.048  0.00  0.00           H
ATOM    319  HB3LASN X  22      16.335 -14.441   3.951  0.00  0.00           H
ATOM    320  CG LASN X  22      17.025 -13.693   2.065  0.00  0.00           C
ATOM    321  OD1LASN X  22      17.080 -12.765   1.270  0.00  0.00           O
ATOM    322  ND2LASN X  22      17.322 -14.909   1.676  0.00  0.00           N
ATOM    323 HD21LASN X  22      17.423 -15.060   0.682  0.00  0.00           H
ATOM    324 HD22LASN X  22      17.275 -15.681   2.338  0.00  0.00           H
ATOM    325  C  LASN X  22      14.071 -13.031   3.029  0.00  0.00           C
ATOM    326  O  LASN X  22      14.094 -13.804   2.066  0.00  0.00           O
ATOM    327  N  LVAL X  23      12.915 -12.583   3.532  0.00  0.00           N
ATOM    328  H  LVAL X  23      12.942 -11.996   4.356  0.00  0.00           H
ATOM    329  CA LVAL X  23      11.587 -12.836   2.937  0.00  0.00           C
ATOM    330  HA LVAL X  23      11.722 -13.161   1.906  0.00  0.00           H
ATOM    331  CB LVAL X  23      10.809 -13.956   3.661  0.00  0.00           C
ATOM    332  HB LVAL X  23       9.861 -14.096   3.144  0.00  0.00           H
ATOM    333  CG1LVAL X  23      11.551 -15.296   3.608  0.00  0.00           C
ATOM    334 HG11LVAL X  23      12.483 -15.242   4.172  0.00  0.00           H
ATOM    335 HG12LVAL X  23      10.924 -16.080   4.031  0.00  0.00           H
ATOM    336 HG13LVAL X  23      11.770 -15.549   2.571  0.00  0.00           H
ATOM    337  CG2LVAL X  23      10.479 -13.620   5.117  0.00  0.00           C
ATOM    338 HG21LVAL X  23       9.885 -12.708   5.174  0.00  0.00           H
ATOM    339 HG22LVAL X  23       9.901 -14.428   5.562  0.00  0.00           H
ATOM    340 HG23LVAL X  23      11.400 -13.480   5.677  0.00  0.00           H
ATOM    341  C  LVAL X  23      10.742 -11.562   2.881  0.00  0.00           C
ATOM    342  O  LVAL X  23      10.913 -10.654   3.697  0.00  0.00           O
ATOM    343  N  LHIE X  24       9.814 -11.515   1.924  0.00  0.00           N
ATOM    344  H  LHIE X  24       9.747 -12.308   1.298  0.00  0.00           H
ATOM    345  CA LHIE X  24       8.814 -10.455   1.764  0.00  0.00           C
ATOM    346  HA LHIE X  24       9.312  -9.488   1.719  0.00  0.00           H
ATOM    347  CB LHIE X  24       8.075 -10.674   0.440  0.00  0.00           C
ATOM    348  HB2LHIE X  24       8.776 -10.510  -0.375  0.00  0.00           H
ATOM    349  HB3LHIE X  24       7.726 -11.702   0.394  0.00  0.00           H
ATOM    350  CG LHIE X  24       6.894  -9.761   0.248  0.00  0.00           C
ATOM    351  ND1LHIE X  24       6.989  -8.411  -0.068  0.00  0.00           N
ATOM    352  CE1LHIE X  24       5.732  -7.959  -0.135  0.00  0.00           C
ATOM    353  HE1LHIE X  24       5.457  -6.948  -0.408  0.00  0.00           H
ATOM    354  NE2LHIE X  24       4.865  -8.933   0.182  0.00  0.00           N
ATOM    355  HE2LHIE X  24       3.855  -8.802   0.246  0.00  0.00           H
ATOM    356  CD2LHIE X  24       5.579 -10.087   0.422  0.00  0.00           C
ATOM    357  HD2LHIE X  24       5.187 -11.055   0.704  0.00  0.00           H
ATOM    358  C  LHIE X  24       7.811 -10.414   2.918  0.00  0.00           C
ATOM    359  O  LHIE X  24       7.334 -11.465   3.361  0.00  0.00           O
ATOM    360  N  LVAL X  25       7.453  -9.197   3.342  0.00  0.00           N
ATOM    361  H  LVAL X  25       7.914  -8.401   2.912  0.00  0.00           H
ATOM    362  CA LVAL X  25       6.481  -8.927   4.414  0.00  0.00           C
ATOM    363  HA LVAL X  25       6.010  -9.862   4.711  0.00  0.00           H
ATOM    364  CB LVAL X  25       7.208  -8.365   5.654  0.00  0.00           C
ATOM    365  HB LVAL X  25       7.786  -7.491   5.361  0.00  0.00           H
ATOM    366  CG1LVAL X  25       6.226  -7.939   6.751  0.00  0.00           C
ATOM    367 HG11LVAL X  25       5.568  -8.772   6.991  0.00  0.00           H
ATOM    368 HG12LVAL X  25       6.775  -7.631   7.640  0.00  0.00           H
ATOM    369 HG13LVAL X  25       5.628  -7.092   6.420  0.00  0.00           H
ATOM    370  CG2LVAL X  25       8.169  -9.398   6.256  0.00  0.00           C
ATOM    371 HG21LVAL X  25       8.957  -9.641   5.543  0.00  0.00           H
ATOM    372 HG22LVAL X  25       8.635  -8.990   7.152  0.00  0.00           H
ATOM    373 HG23LVAL X  25       7.630 -10.310   6.514  0.00  0.00           H
ATOM    374  C  LVAL X  25       5.351  -7.991   3.965  0.00  0.00           C
ATOM    375  O  LVAL X  25       4.186  -8.274   4.264  0.00  0.00           O
ATOM    376  N  LCYX X  26       5.685  -6.895   3.274  0.00  0.00           N
ATOM    377  H  LCYX X  26       6.653  -6.782   2.997  0.00  0.00           H
ATOM    378  CA LCYX X  26       4.770  -5.828   2.844  0.00  0.00           C
ATOM    379  HA LCYX X  26       3.786  -6.250   2.633  0.00  0.00           H
ATOM    380  CB LCYX X  26       4.627  -4.774   3.956  0.00  0.00           C
ATOM    381  HB2LCYX X  26       5.614  -4.496   4.326  0.00  0.00           H
ATOM    382  HB3LCYX X  26       4.189  -3.876   3.515  0.00  0.00           H
ATOM    383  SG LCYX X  26       3.567  -5.247   5.347  0.00  0.00           S
ATOM    384  C  LCYX X  26       5.270  -5.146   1.557  0.00  0.00           C
ATOM    385  O  LCYX X  26       6.458  -5.204   1.240  0.00  0.00           O
ATOM    386  N  LGLY X  27       4.364  -4.491   0.831  0.00  0.00           N
ATOM    387  H  LGLY X  27       3.425  -4.416   1.209  0.00  0.00           H
ATOM    388  CA LGLY X  27       4.686  -3.611  -0.293  0.00  0.00           C
ATOM    389  HA2LGLY X  27       5.581  -3.966  -0.804  0.00  0.00           H
ATOM    390  HA3LGLY X  27       3.865  -3.632  -1.009  0.00  0.00           H
ATOM    391  C  LGLY X  27       4.911  -2.155   0.133  0.00  0.00           C
ATOM    392  O  LGLY X  27       4.860  -1.805   1.319  0.00  0.00           O
ATOM    393  N  LGLY X  28       5.139  -1.286  -0.852  0.00  0.00           N
ATOM    394  H  LGLY X  28       5.226  -1.634  -1.803  0.00  0.00           H
ATOM    395  CA LGLY X  28       5.251   0.154  -0.633  0.00  0.00           C
ATOM    396  HA2LGLY X  28       4.365   0.493  -0.097  0.00  0.00           H
ATOM    397  HA3LGLY X  28       6.121   0.358  -0.010  0.00  0.00           H
ATOM    398  C  LGLY X  28       5.373   0.965  -1.924  0.00  0.00           C
ATOM    399  O  LGLY X  28       5.435   0.410  -3.019  0.00  0.00           O
ATOM    400  N  LSER X  29       5.434   2.291  -1.787  0.00  0.00           N
ATOM    401  H  LSER X  29       5.374   2.662  -0.847  0.00  0.00           H
ATOM    402  CA LSER X  29       5.501   3.241  -2.909  0.00  0.00           C
ATOM    403  HA LSER X  29       5.666   2.694  -3.836  0.00  0.00           H
ATOM    404  CB LSER X  29       4.193   4.027  -3.071  0.00  0.00           C
ATOM    405  HB2LSER X  29       4.061   4.701  -2.224  0.00  0.00           H
ATOM    406  HB3LSER X  29       4.257   4.622  -3.982  0.00  0.00           H
ATOM    407  OG LSER X  29       3.070   3.180  -3.155  0.00  0.00           O
ATOM    408  HG LSER X  29       2.839   2.929  -2.233  0.00  0.00           H
ATOM    409  C  LSER X  29       6.636   4.243  -2.725  0.00  0.00           C
ATOM    410  O  LSER X  29       6.656   4.976  -1.736  0.00  0.00           O
ATOM    411  N  LILE X  30       7.552   4.319  -3.691  0.00  0.00           N
ATOM    412  H  LILE X  30       7.502   3.633  -4.438  0.00  0.00           H
ATOM    413  CA LILE X  30       8.593   5.356  -3.776  0.00  0.00           C
ATOM    414  HA LILE X  30       9.145   5.393  -2.836  0.00  0.00           H
ATOM    415  CB LILE X  30       9.581   5.019  -4.919  0.00  0.00           C
ATOM    416  HB LILE X  30       9.004   4.939  -5.842  0.00  0.00           H
ATOM    417  CG2LILE X  30      10.630   6.130  -5.107  0.00  0.00           C
ATOM    418 HG21LILE X  30      11.264   6.196  -4.221  0.00  0.00           H
ATOM    419 HG22LILE X  30      11.249   5.919  -5.974  0.00  0.00           H
ATOM    420 HG23LILE X  30      10.163   7.096  -5.275  0.00  0.00           H
ATOM    421  CG1LILE X  30      10.312   3.677  -4.682  0.00  0.00           C
ATOM    422 HG12LILE X  30      11.097   3.814  -3.938  0.00  0.00           H
ATOM    423 HG13LILE X  30       9.618   2.939  -4.286  0.00  0.00           H
ATOM    424  CD1LILE X  30      10.917   3.089  -5.965  0.00  0.00           C
ATOM    425 HD11LILE X  30      11.600   3.794  -6.434  0.00  0.00           H
ATOM    426 HD12LILE X  30      11.471   2.182  -5.725  0.00  0.00           H
ATOM    427 HD13LILE X  30      10.124   2.838  -6.668  0.00  0.00           H
ATOM    428  C  LILE X  30       7.942   6.729  -4.012  0.00  0.00           C
ATOM    429  O  LILE X  30       7.162   6.879  -4.954  0.00  0.00           O
ATOM    430  N  LILE X  31       8.295   7.744  -3.214  0.00  0.00           N
ATOM    431  H  LILE X  31       8.926   7.546  -2.441  0.00  0.00           H
ATOM    432  CA LILE X  31       7.788   9.125  -3.375  0.00  0.00           C
ATOM    433  HA LILE X  31       7.181   9.161  -4.280  0.00  0.00           H
ATOM    434  CB LILE X  31       6.841   9.516  -2.216  0.00  0.00           C
ATOM    435  HB LILE X  31       6.568  10.562  -2.367  0.00  0.00           H
ATOM    436  CG2LILE X  31       5.544   8.690  -2.304  0.00  0.00           C
ATOM    437 HG21LILE X  31       5.752   7.635  -2.123  0.00  0.00           H
ATOM    438 HG22LILE X  31       4.823   9.038  -1.567  0.00  0.00           H
ATOM    439 HG23LILE X  31       5.102   8.799  -3.295  0.00  0.00           H
ATOM    440  CG1LILE X  31       7.500   9.394  -0.824  0.00  0.00           C
ATOM    441 HG12LILE X  31       7.554   8.344  -0.533  0.00  0.00           H
ATOM    442 HG13LILE X  31       8.514   9.784  -0.874  0.00  0.00           H
ATOM    443  CD1LILE X  31       6.763  10.180   0.268  0.00  0.00           C
ATOM    444 HD11LILE X  31       5.746   9.809   0.392  0.00  0.00           H
ATOM    445 HD12LILE X  31       7.293  10.069   1.214  0.00  0.00           H
ATOM    446 HD13LILE X  31       6.732  11.237   0.004  0.00  0.00           H
ATOM    447  C  LILE X  31       8.888  10.172  -3.620  0.00  0.00           C
ATOM    448  O  LILE X  31       8.607  11.173  -4.289  0.00  0.00           O
ATOM    449  N  LTHR X  32      10.126   9.912  -3.184  0.00  0.00           N
ATOM    450  H  LTHR X  32      10.270   9.054  -2.661  0.00  0.00           H
ATOM    451  CA LTHR X  32      11.367  10.659  -3.505  0.00  0.00           C
ATOM    452  HA LTHR X  32      11.224  11.201  -4.438  0.00  0.00           H
ATOM    453  CB LTHR X  32      11.749  11.696  -2.419  0.00  0.00           C
ATOM    454  HB LTHR X  32      12.359  12.462  -2.896  0.00  0.00           H
ATOM    455  CG2LTHR X  32      10.571  12.413  -1.760  0.00  0.00           C
ATOM    456 HG21LTHR X  32       9.981  11.720  -1.165  0.00  0.00           H
ATOM    457 HG22LTHR X  32      10.948  13.203  -1.109  0.00  0.00           H
ATOM    458 HG23LTHR X  32       9.939  12.856  -2.526  0.00  0.00           H
ATOM    459  OG1LTHR X  32      12.529  11.117  -1.397  0.00  0.00           O
ATOM    460  HG1LTHR X  32      13.077  11.857  -1.042  0.00  0.00           H
ATOM    461  C  LTHR X  32      12.522   9.659  -3.719  0.00  0.00           C
ATOM    462  O  LTHR X  32      12.298   8.460  -3.535  0.00  0.00           O
ATOM    463  N  LPRO X  33      13.753  10.076  -4.083  0.00  0.00           N
ATOM    464  CD LPRO X  33      14.132  11.394  -4.578  0.00  0.00           C
ATOM    465  HD2LPRO X  33      14.353  12.052  -3.736  0.00  0.00           H
ATOM    466  HD3LPRO X  33      13.359  11.831  -5.212  0.00  0.00           H
ATOM    467  CG LPRO X  33      15.407  11.169  -5.388  0.00  0.00           C
ATOM    468  HG2LPRO X  33      16.036  12.057  -5.414  0.00  0.00           H
ATOM    469  HG3LPRO X  33      15.159  10.844  -6.398  0.00  0.00           H
ATOM    470  CB LPRO X  33      16.081  10.033  -4.626  0.00  0.00           C
ATOM    471  HB2LPRO X  33      16.603  10.444  -3.759  0.00  0.00           H
ATOM    472  HB3LPRO X  33      16.772   9.474  -5.259  0.00  0.00           H
ATOM    473  CA LPRO X  33      14.903   9.166  -4.171  0.00  0.00           C
ATOM    474  HA LPRO X  33      14.699   8.426  -4.944  0.00  0.00           H
ATOM    475  C  LPRO X  33      15.250   8.411  -2.877  0.00  0.00           C
ATOM    476  O  LPRO X  33      15.970   7.417  -2.946  0.00  0.00           O
ATOM    477  N  LGLU X  34      14.761   8.841  -1.708  0.00  0.00           N
ATOM    478  H  LGLU X  34      14.187   9.675  -1.709  0.00  0.00           H
ATOM    479  CA LGLU X  34      15.047   8.192  -0.416  0.00  0.00           C
ATOM    480  HA LGLU X  34      15.493   7.217  -0.613  0.00  0.00           H
ATOM    481  CB LGLU X  34      16.107   9.007   0.351  0.00  0.00           C
ATOM    482  HB2LGLU X  34      16.466   8.424   1.201  0.00  0.00           H
ATOM    483  HB3LGLU X  34      16.952   9.172  -0.319  0.00  0.00           H
ATOM    484  CG LGLU X  34      15.594  10.364   0.862  0.00  0.00           C
ATOM    485  HG2LGLU X  34      14.870  10.755   0.148  0.00  0.00           H
ATOM    486  HG3LGLU X  34      15.073  10.221   1.809  0.00  0.00           H
ATOM    487  CD LGLU X  34      16.717  11.395   1.040  0.00  0.00           C
ATOM    488  OE1LGLU X  34      17.804  11.042   1.573  0.00  0.00           O
ATOM    489  OE2LGLU X  34      16.517  12.562   0.626  0.00  0.00           O
ATOM    490  C  LGLU X  34      13.807   7.889   0.446  0.00  0.00           C
ATOM    491  O  LGLU X  34      13.914   7.045   1.336  0.00  0.00           O
ATOM    492  N  LTRP X  35      12.643   8.508   0.199  0.00  0.00           N
ATOM    493  H  LTRP X  35      12.610   9.211  -0.529  0.00  0.00           H
ATOM    494  CA LTRP X  35      11.404   8.257   0.955  0.00  0.00           C
ATOM    495  HA LTRP X  35      11.673   7.822   1.917  0.00  0.00           H
ATOM    496  CB LTRP X  35      10.687   9.576   1.258  0.00  0.00           C
ATOM    497  HB2LTRP X  35      10.575  10.137   0.334  0.00  0.00           H
ATOM    498  HB3LTRP X  35       9.684   9.346   1.619  0.00  0.00           H
ATOM    499  CG LTRP X  35      11.326  10.452   2.291  0.00  0.00           C
ATOM    500  CD1LTRP X  35      12.055  11.562   2.041  0.00  0.00           C
ATOM    501  HD1LTRP X  35      12.282  11.951   1.057  0.00  0.00           H
ATOM    502  NE1LTRP X  35      12.439  12.146   3.230  0.00  0.00           N
ATOM    503  HE1LTRP X  35      12.973  13.016   3.266  0.00  0.00           H
ATOM    504  CE2LTRP X  35      11.957  11.448   4.316  0.00  0.00           C
ATOM    505  CZ2LTRP X  35      12.023  11.660   5.700  0.00  0.00           C
ATOM    506  HZ2LTRP X  35      12.534  12.527   6.089  0.00  0.00           H
ATOM    507  CH2LTRP X  35      11.406  10.744   6.568  0.00  0.00           C
ATOM    508  HH2LTRP X  35      11.454  10.902   7.636  0.00  0.00           H
ATOM    509  CZ3LTRP X  35      10.730   9.628   6.042  0.00  0.00           C
ATOM    510  HZ3LTRP X  35      10.262   8.920   6.711  0.00  0.00           H
ATOM    511  CE3LTRP X  35      10.657   9.431   4.647  0.00  0.00           C
ATOM    512  HE3LTRP X  35      10.131   8.579   4.246  0.00  0.00           H
ATOM    513  CD2LTRP X  35      11.263  10.339   3.748  0.00  0.00           C
ATOM    514  C  LTRP X  35      10.436   7.277   0.266  0.00  0.00           C
ATOM    515  O  LTRP X  35      10.138   7.392  -0.929  0.00  0.00           O
ATOM    516  N  LILE X  36       9.875   6.363   1.066  0.00  0.00           N
ATOM    517  H  LILE X  36      10.183   6.356   2.035  0.00  0.00           H
ATOM    518  CA LILE X  36       8.888   5.335   0.691  0.00  0.00           C
ATOM    519  HA LILE X  36       8.510   5.566  -0.303  0.00  0.00           H
ATOM    520  CB LILE X  36       9.577   3.944   0.634  0.00  0.00           C
ATOM    521  HB LILE X  36      10.210   3.856   1.519  0.00  0.00           H
ATOM    522  CG2LILE X  36       8.584   2.763   0.658  0.00  0.00           C
ATOM    523 HG21LILE X  36       7.895   2.830  -0.183  0.00  0.00           H
ATOM    524 HG22LILE X  36       9.118   1.816   0.603  0.00  0.00           H
ATOM    525 HG23LILE X  36       8.021   2.753   1.591  0.00  0.00           H
ATOM    526  CG1LILE X  36      10.475   3.826  -0.621  0.00  0.00           C
ATOM    527 HG12LILE X  36       9.859   3.585  -1.489  0.00  0.00           H
ATOM    528 HG13LILE X  36      10.966   4.777  -0.818  0.00  0.00           H
ATOM    529  CD1LILE X  36      11.586   2.777  -0.482  0.00  0.00           C
ATOM    530 HD11LILE X  36      11.170   1.785  -0.312  0.00  0.00           H
ATOM    531 HD12LILE X  36      12.173   2.756  -1.400  0.00  0.00           H
ATOM    532 HD13LILE X  36      12.235   3.042   0.352  0.00  0.00           H
ATOM    533  C  LILE X  36       7.688   5.358   1.659  0.00  0.00           C
ATOM    534  O  LILE X  36       7.852   5.561   2.863  0.00  0.00           O
ATOM    535  N  LVAL X  37       6.480   5.117   1.140  0.00  0.00           N
ATOM    536  H  LVAL X  37       6.437   4.980   0.134  0.00  0.00           H
ATOM    537  CA LVAL X  37       5.220   4.962   1.899  0.00  0.00           C
ATOM    538  HA LVAL X  37       5.343   5.386   2.896  0.00  0.00           H
ATOM    539  CB LVAL X  37       4.076   5.720   1.188  0.00  0.00           C
ATOM    540  HB LVAL X  37       3.960   5.318   0.181  0.00  0.00           H
ATOM    541  CG1LVAL X  37       2.737   5.570   1.919  0.00  0.00           C
ATOM    542 HG11LVAL X  37       2.852   5.866   2.962  0.00  0.00           H
ATOM    543 HG12LVAL X  37       1.981   6.193   1.441  0.00  0.00           H
ATOM    544 HG13LVAL X  37       2.391   4.537   1.873  0.00  0.00           H
ATOM    545  CG2LVAL X  37       4.375   7.220   1.063  0.00  0.00           C
ATOM    546 HG21LVAL X  37       5.290   7.372   0.492  0.00  0.00           H
ATOM    547 HG22LVAL X  37       3.560   7.717   0.536  0.00  0.00           H
ATOM    548 HG23LVAL X  37       4.490   7.664   2.049  0.00  0.00           H
ATOM    549  C  LVAL X  37       4.843   3.481   2.050  0.00  0.00           C
ATOM    550  O  LVAL X  37       4.899   2.750   1.062  0.00  0.00           O
ATOM    551  N  LTHR X  38       4.390   3.054   3.235  0.00  0.00           N
ATOM    552  H  LTHR X  38       4.362   3.723   4.001  0.00  0.00           H
ATOM    553  CA LTHR X  38       3.851   1.703   3.533  0.00  0.00           C
ATOM    554  HA LTHR X  38       3.315   1.336   2.658  0.00  0.00           H
ATOM    555  CB LTHR X  38       5.015   0.723   3.790  0.00  0.00           C
ATOM    556  HB LTHR X  38       5.724   0.802   2.965  0.00  0.00           H
ATOM    557  CG2LTHR X  38       5.764   0.998   5.097  0.00  0.00           C
ATOM    558 HG21LTHR X  38       5.107   0.848   5.953  0.00  0.00           H
ATOM    559 HG22LTHR X  38       6.604   0.309   5.168  0.00  0.00           H
ATOM    560 HG23LTHR X  38       6.145   2.019   5.101  0.00  0.00           H
ATOM    561  OG1LTHR X  38       4.567  -0.611   3.852  0.00  0.00           O
ATOM    562  HG1LTHR X  38       4.578  -0.972   2.943  0.00  0.00           H
ATOM    563  C  LTHR X  38       2.827   1.760   4.694  0.00  0.00           C
ATOM    564  O  LTHR X  38       2.481   2.852   5.149  0.00  0.00           O
ATOM    565  N  LALA X  39       2.301   0.632   5.188  0.00  0.00           N
ATOM    566  H  LALA X  39       2.631  -0.243   4.795  0.00  0.00           H
ATOM    567  CA LALA X  39       1.286   0.591   6.255  0.00  0.00           C
ATOM    568  HA LALA X  39       0.671   1.486   6.165  0.00  0.00           H
ATOM    569  CB LALA X  39       0.349  -0.603   6.031  0.00  0.00           C
ATOM    570  HB1LALA X  39       0.907  -1.537   6.073  0.00  0.00           H
ATOM    571  HB2LALA X  39      -0.427  -0.612   6.796  0.00  0.00           H
ATOM    572  HB3LALA X  39      -0.132  -0.516   5.057  0.00  0.00           H
ATOM    573  C  LALA X  39       1.876   0.586   7.683  0.00  0.00           C
ATOM    574  O  LALA X  39       2.877  -0.080   7.963  0.00  0.00           O
ATOM    575  N  LALA X  40       1.211   1.262   8.632  0.00  0.00           N
ATOM    576  H  LALA X  40       0.354   1.730   8.376  0.00  0.00           H
ATOM    577  CA LALA X  40       1.654   1.334  10.035  0.00  0.00           C
ATOM    578  HA LALA X  40       2.668   1.730  10.054  0.00  0.00           H
ATOM    579  CB LALA X  40       0.750   2.295  10.816  0.00  0.00           C
ATOM    580  HB1LALA X  40      -0.270   1.918  10.842  0.00  0.00           H
ATOM    581  HB2LALA X  40       1.110   2.385  11.841  0.00  0.00           H
ATOM    582  HB3LALA X  40       0.757   3.281  10.360  0.00  0.00           H
ATOM    583  C  LALA X  40       1.697  -0.037  10.735  0.00  0.00           C
ATOM    584  O  LALA X  40       2.545  -0.253  11.607  0.00  0.00           O
ATOM    585  N  LHID X  41       0.824  -0.969  10.340  0.00  0.00           N
ATOM    586  H  LHID X  41       0.041  -0.663   9.764  0.00  0.00           H
ATOM    587  CA LHID X  41       0.803  -2.331  10.867  0.00  0.00           C
ATOM    588  HA LHID X  41       0.905  -2.262  11.951  0.00  0.00           H
ATOM    589  CB HHID X  41      -0.553  -2.991  10.575  0.00  0.00           C
ATOM    590  HB2HHID X  41      -0.692  -3.745  11.357  0.00  0.00           H
ATOM    591  HB3HHID X  41      -1.310  -2.222  10.693  0.00  0.00           H
ATOM    592  CG HHID X  41      -0.736  -3.665   9.252  0.00  0.00           C
ATOM    593  ND1HHID X  41      -1.509  -3.157   8.223  0.00  0.00           N
ATOM    594  HD1HHID X  41      -2.055  -2.231   8.220  0.00  0.00           H
ATOM    595  CE1HHID X  41      -1.520  -4.058   7.224  0.00  0.00           C
ATOM    596  HE1HHID X  41      -2.057  -3.951   6.295  0.00  0.00           H
ATOM    597  NE2HHID X  41      -0.791  -5.127   7.554  0.00  0.00           N
ATOM    598  CD2HHID X  41      -0.288  -4.890   8.814  0.00  0.00           C
ATOM    599  HD2HHID X  41       0.333  -5.618   9.319  0.00  0.00           H
ATOM    600  C  LHID X  41       1.947  -3.227  10.359  0.00  0.00           C
ATOM    601  O  LHID X  41       2.236  -4.243  10.990  0.00  0.00           O
ATOM    602  N  LCYX X  42       2.606  -2.896   9.241  0.00  0.00           N
ATOM    603  H  LCYX X  42       2.331  -2.070   8.725  0.00  0.00           H
ATOM    604  CA LCYX X  42       3.822  -3.599   8.821  0.00  0.00           C
ATOM    605  HA LCYX X  42       3.629  -4.673   8.782  0.00  0.00           H
ATOM    606  CB LCYX X  42       4.225  -3.120   7.417  0.00  0.00           C
ATOM    607  HB2LCYX X  42       4.393  -2.043   7.435  0.00  0.00           H
ATOM    608  HB3LCYX X  42       5.164  -3.592   7.126  0.00  0.00           H
ATOM    609  SG LCYX X  42       2.994  -3.465   6.135  0.00  0.00           S
ATOM    610  C  LCYX X  42       4.922  -3.342   9.863  0.00  0.00           C
ATOM    611  O  LCYX X  42       5.411  -4.260  10.524  0.00  0.00           O
ATOM    612  N  LVAL X  43       5.213  -2.060  10.099  0.00  0.00           N
ATOM    613  H  LVAL X  43       4.720  -1.371   9.546  0.00  0.00           H
ATOM    614  CA LVAL X  43       6.172  -1.548  11.095  0.00  0.00           C
ATOM    615  HA LVAL X  43       7.012  -2.241  11.128  0.00  0.00           H
ATOM    616  CB LVAL X  43       6.733  -0.183  10.648  0.00  0.00           C
ATOM    617  HB LVAL X  43       7.407   0.176  11.422  0.00  0.00           H
ATOM    618  CG1LVAL X  43       7.544  -0.305   9.354  0.00  0.00           C
ATOM    619 HG11LVAL X  43       6.918  -0.665   8.536  0.00  0.00           H
ATOM    620 HG12LVAL X  43       7.955   0.666   9.081  0.00  0.00           H
ATOM    621 HG13LVAL X  43       8.367  -0.998   9.506  0.00  0.00           H
ATOM    622  CG2LVAL X  43       5.644   0.871  10.423  0.00  0.00           C
ATOM    623 HG21LVAL X  43       5.001   0.937  11.295  0.00  0.00           H
ATOM    624 HG22LVAL X  43       6.110   1.843  10.269  0.00  0.00           H
ATOM    625 HG23LVAL X  43       5.040   0.626   9.549  0.00  0.00           H
ATOM    626  C  LVAL X  43       5.615  -1.511  12.533  0.00  0.00           C
ATOM    627  O  LVAL X  43       5.972  -0.649  13.342  0.00  0.00           O
ATOM    628  N  LGLU X  44       4.700  -2.415  12.885  0.00  0.00           N
ATOM    629  H  LGLU X  44       4.441  -3.113  12.199  0.00  0.00           H
ATOM    630  CA LGLU X  44       4.307  -2.646  14.283  0.00  0.00           C
ATOM    631  HA LGLU X  44       4.218  -1.677  14.775  0.00  0.00           H
ATOM    632  CB LGLU X  44       2.946  -3.356  14.354  0.00  0.00           C
ATOM    633  HB2LGLU X  44       2.450  -3.324  13.386  0.00  0.00           H
ATOM    634  HB3LGLU X  44       3.089  -4.400  14.635  0.00  0.00           H
ATOM    635  CG LGLU X  44       2.040  -2.654  15.367  0.00  0.00           C
ATOM    636  HG2LGLU X  44       2.597  -2.465  16.287  0.00  0.00           H
ATOM    637  HG3LGLU X  44       1.745  -1.689  14.950  0.00  0.00           H
ATOM    638  CD LGLU X  44       0.797  -3.482  15.693  0.00  0.00           C
ATOM    639  OE1LGLU X  44       0.923  -4.611  16.228  0.00  0.00           O
ATOM    640  OE2LGLU X  44      -0.328  -3.003  15.431  0.00  0.00           O
ATOM    641  C  LGLU X  44       5.390  -3.450  15.025  0.00  0.00           C
ATOM    642  O  LGLU X  44       6.161  -4.173  14.390  0.00  0.00           O
ATOM    643  N  LLYS X  45       5.455  -3.365  16.363  0.00  0.00           N
ATOM    644  H  LLYS X  45       4.711  -2.883  16.848  0.00  0.00           H
ATOM    645  CA LLYS X  45       6.468  -4.087  17.162  0.00  0.00           C
ATOM    646  HA LLYS X  45       7.446  -3.719  16.859  0.00  0.00           H
ATOM    647  CB LLYS X  45       6.308  -3.840  18.673  0.00  0.00           C
ATOM    648  HB2LLYS X  45       5.454  -4.413  19.037  0.00  0.00           H
ATOM    649  HB3LLYS X  45       7.197  -4.231  19.170  0.00  0.00           H
ATOM    650  CG LLYS X  45       6.111  -2.374  19.089  0.00  0.00           C
ATOM    651  HG2LLYS X  45       6.899  -1.755  18.664  0.00  0.00           H
ATOM    652  HG3LLYS X  45       5.143  -2.023  18.727  0.00  0.00           H
ATOM    653  CD LLYS X  45       6.145  -2.277  20.623  0.00  0.00           C
ATOM    654  HD2LLYS X  45       5.518  -3.067  21.039  0.00  0.00           H
ATOM    655  HD3LLYS X  45       7.163  -2.448  20.977  0.00  0.00           H
ATOM    656  CE LLYS X  45       5.618  -0.944  21.164  0.00  0.00           C
ATOM    657  HE2LLYS X  45       4.584  -0.811  20.831  0.00  0.00           H
ATOM    658  HE3LLYS X  45       5.600  -1.008  22.256  0.00  0.00           H
ATOM    659  NZ LLYS X  45       6.444   0.218  20.754  0.00  0.00           N
ATOM    660  HZ1LLYS X  45       6.275   0.471  19.779  0.00  0.00           H
ATOM    661  HZ2LLYS X  45       6.214   1.012  21.352  0.00  0.00           H
ATOM    662  HZ3LLYS X  45       7.424   0.029  20.875  0.00  0.00           H
ATOM    663  C  LLYS X  45       6.387  -5.603  16.885  0.00  0.00           C
ATOM    664  O  LLYS X  45       5.266  -6.124  16.872  0.00  0.00           O
ATOM    665  N  LPRO X  46       7.519  -6.312  16.696  0.00  0.00           N
ATOM    666  CD LPRO X  46       7.481  -7.724  16.334  0.00  0.00           C
ATOM    667  HD2LPRO X  46       6.864  -7.894  15.451  0.00  0.00           H
ATOM    668  HD3LPRO X  46       7.098  -8.306  17.173  0.00  0.00           H
ATOM    669  CG LPRO X  46       8.926  -8.121  16.056  0.00  0.00           C
ATOM    670  HG2LPRO X  46       9.179  -7.912  15.017  0.00  0.00           H
ATOM    671  HG3LPRO X  46       9.099  -9.169  16.285  0.00  0.00           H
ATOM    672  CB LPRO X  46       9.702  -7.189  16.985  0.00  0.00           C
ATOM    673  HB2LPRO X  46      10.740  -7.084  16.669  0.00  0.00           H
ATOM    674  HB3LPRO X  46       9.656  -7.570  18.007  0.00  0.00           H
ATOM    675  CA LPRO X  46       8.915  -5.875  16.888  0.00  0.00           C
ATOM    676  HA LPRO X  46       9.020  -5.332  17.827  0.00  0.00           H
ATOM    677  C  LPRO X  46       9.503  -5.009  15.756  0.00  0.00           C
ATOM    678  O  LPRO X  46      10.522  -4.345  15.945  0.00  0.00           O
ATOM    679  N  LLEU X  47       8.868  -4.981  14.585  0.00  0.00           N
ATOM    680  H  LLEU X  47       7.975  -5.452  14.521  0.00  0.00           H
ATOM    681  CA LLEU X  47       9.377  -4.382  13.344  0.00  0.00           C
ATOM    682  HA LLEU X  47      10.440  -4.619  13.275  0.00  0.00           H
ATOM    683  CB LLEU X  47       8.672  -5.042  12.142  0.00  0.00           C
ATOM    684  HB2LLEU X  47       7.634  -4.709  12.118  0.00  0.00           H
ATOM    685  HB3LLEU X  47       9.158  -4.694  11.233  0.00  0.00           H
ATOM    686  CG LLEU X  47       8.693  -6.581  12.127  0.00  0.00           C
ATOM    687  HG LLEU X  47       8.139  -6.963  12.984  0.00  0.00           H
ATOM    688  CD1LLEU X  47       8.012  -7.092  10.862  0.00  0.00           C
ATOM    689 HD11LLEU X  47       8.523  -6.719   9.974  0.00  0.00           H
ATOM    690 HD12LLEU X  47       8.034  -8.181  10.860  0.00  0.00           H
ATOM    691 HD13LLEU X  47       6.974  -6.762  10.841  0.00  0.00           H
ATOM    692  CD2LLEU X  47      10.119  -7.135  12.172  0.00  0.00           C
ATOM    693 HD21LLEU X  47      10.599  -6.883  13.116  0.00  0.00           H
ATOM    694 HD22LLEU X  47      10.091  -8.222  12.089  0.00  0.00           H
ATOM    695 HD23LLEU X  47      10.703  -6.724  11.349  0.00  0.00           H
ATOM    696  C  LLEU X  47       9.296  -2.843  13.288  0.00  0.00           C
ATOM    697  O  LLEU X  47       9.409  -2.251  12.216  0.00  0.00           O
ATOM    698  N  LASN X  48       9.122  -2.173  14.430  0.00  0.00           N
ATOM    699  H  LASN X  48       9.073  -2.712  15.282  0.00  0.00           H
ATOM    700  CA LASN X  48       9.175  -0.711  14.523  0.00  0.00           C
ATOM    701  HA LASN X  48       8.589  -0.290  13.703  0.00  0.00           H
ATOM    702  CB LASN X  48       8.532  -0.275  15.855  0.00  0.00           C
ATOM    703  HB2LASN X  48       8.418   0.808  15.855  0.00  0.00           H
ATOM    704  HB3LASN X  48       7.541  -0.719  15.945  0.00  0.00           H
ATOM    705  CG LASN X  48       9.374  -0.693  17.046  0.00  0.00           C
ATOM    706  OD1LASN X  48       9.322  -1.822  17.504  0.00  0.00           O
ATOM    707  ND2LASN X  48      10.204   0.178  17.562  0.00  0.00           N
ATOM    708 HD21LASN X  48      11.070  -0.157  17.963  0.00  0.00           H
ATOM    709 HD22LASN X  48      10.207   1.124  17.190  0.00  0.00           H
ATOM    710  C  LASN X  48      10.614  -0.160  14.384  0.00  0.00           C
ATOM    711  O  LASN X  48      10.785   1.002  14.016  0.00  0.00           O
ATOM    712  N  LASN X  49      11.643  -0.955  14.711  0.00  0.00           N
ATOM    713  H  LASN X  49      11.448  -1.911  14.973  0.00  0.00           H
ATOM    714  CA LASN X  49      13.047  -0.540  14.592  0.00  0.00           C
ATOM    715  HA LASN X  49      13.111   0.499  14.908  0.00  0.00           H
ATOM    716  CB LASN X  49      13.931  -1.347  15.567  0.00  0.00           C
ATOM    717  HB2LASN X  49      13.833  -2.409  15.352  0.00  0.00           H
ATOM    718  HB3LASN X  49      14.972  -1.070  15.412  0.00  0.00           H
ATOM    719  CG LASN X  49      13.615  -1.111  17.039  0.00  0.00           C
ATOM    720  OD1LASN X  49      13.069  -0.097  17.449  0.00  0.00           O
ATOM    721  ND2LASN X  49      13.942  -2.036  17.905  0.00  0.00           N
ATOM    722 HD21LASN X  49      13.733  -1.862  18.879  0.00  0.00           H
ATOM    723 HD22LASN X  49      14.428  -2.879  17.613  0.00  0.00           H
ATOM    724  C  LASN X  49      13.517  -0.661  13.118  0.00  0.00           C
ATOM    725  O  LASN X  49      13.374  -1.744  12.544  0.00  0.00           O
ATOM    726  N  LPRO X  50      14.091   0.388  12.489  0.00  0.00           N
ATOM    727  CD LPRO X  50      14.348   1.706  13.054  0.00  0.00           C
ATOM    728  HD2LPRO X  50      15.301   1.684  13.579  0.00  0.00           H
ATOM    729  HD3LPRO X  50      13.556   2.043  13.719  0.00  0.00           H
ATOM    730  CG LPRO X  50      14.427   2.667  11.876  0.00  0.00           C
ATOM    731  HG2LPRO X  50      15.095   3.502  12.088  0.00  0.00           H
ATOM    732  HG3LPRO X  50      13.429   3.027  11.637  0.00  0.00           H
ATOM    733  CB LPRO X  50      14.943   1.788  10.743  0.00  0.00           C
ATOM    734  HB2LPRO X  50      16.030   1.749  10.782  0.00  0.00           H
ATOM    735  HB3LPRO X  50      14.622   2.159   9.773  0.00  0.00           H
ATOM    736  CA LPRO X  50      14.357   0.405  11.043  0.00  0.00           C
ATOM    737  HA LPRO X  50      13.407   0.306  10.518  0.00  0.00           H
ATOM    738  C  LPRO X  50      15.304  -0.692  10.536  0.00  0.00           C
ATOM    739  O  LPRO X  50      15.086  -1.225   9.451  0.00  0.00           O
ATOM    740  N  LTRP X  51      16.321  -1.068  11.323  0.00  0.00           N
ATOM    741  H  LTRP X  51      16.453  -0.571  12.190  0.00  0.00           H
ATOM    742  CA LTRP X  51      17.377  -2.006  10.909  0.00  0.00           C
ATOM    743  HA LTRP X  51      17.886  -1.579  10.046  0.00  0.00           H
ATOM    744  CB LTRP X  51      18.417  -2.128  12.032  0.00  0.00           C
ATOM    745  HB2LTRP X  51      19.320  -2.564  11.602  0.00  0.00           H
ATOM    746  HB3LTRP X  51      18.687  -1.131  12.384  0.00  0.00           H
ATOM    747  CG LTRP X  51      18.021  -2.980  13.202  0.00  0.00           C
ATOM    748  CD1LTRP X  51      17.465  -2.532  14.350  0.00  0.00           C
ATOM    749  HD1LTRP X  51      17.247  -1.494  14.565  0.00  0.00           H
ATOM    750  NE1LTRP X  51      17.210  -3.600  15.187  0.00  0.00           N
ATOM    751  HE1LTRP X  51      16.718  -3.527  16.077  0.00  0.00           H
ATOM    752  CE2LTRP X  51      17.583  -4.795  14.617  0.00  0.00           C
ATOM    753  CZ2LTRP X  51      17.522  -6.122  15.064  0.00  0.00           C
ATOM    754  HZ2LTRP X  51      17.119  -6.347  16.039  0.00  0.00           H
ATOM    755  CH2LTRP X  51      17.956  -7.148  14.210  0.00  0.00           C
ATOM    756  HH2LTRP X  51      17.887  -8.178  14.522  0.00  0.00           H
ATOM    757  CZ3LTRP X  51      18.469  -6.833  12.941  0.00  0.00           C
ATOM    758  HZ3LTRP X  51      18.801  -7.627  12.282  0.00  0.00           H
ATOM    759  CE3LTRP X  51      18.549  -5.492  12.516  0.00  0.00           C
ATOM    760  HE3LTRP X  51      18.953  -5.263  11.540  0.00  0.00           H
ATOM    761  CD2LTRP X  51      18.097  -4.436  13.338  0.00  0.00           C
ATOM    762  C  LTRP X  51      16.863  -3.396  10.488  0.00  0.00           C
ATOM    763  O  LTRP X  51      17.531  -4.085   9.715  0.00  0.00           O
ATOM    764  N  LHID X  52      15.673  -3.806  10.949  0.00  0.00           N
ATOM    765  H  LHID X  52      15.166  -3.194  11.573  0.00  0.00           H
ATOM    766  CA LHID X  52      15.024  -5.051  10.524  0.00  0.00           C
ATOM    767  HA LHID X  52      15.681  -5.891  10.756  0.00  0.00           H
ATOM    768  CB LHID X  52      13.701  -5.229  11.290  0.00  0.00           C
ATOM    769  HB2LHID X  52      13.095  -4.327  11.184  0.00  0.00           H
ATOM    770  HB3LHID X  52      13.145  -6.051  10.836  0.00  0.00           H
ATOM    771  CG LHID X  52      13.865  -5.554  12.753  0.00  0.00           C
ATOM    772  ND1LHID X  52      14.447  -6.692  13.252  0.00  0.00           N
ATOM    773  HD1LHID X  52      14.851  -7.442  12.691  0.00  0.00           H
ATOM    774  CE1LHID X  52      14.380  -6.642  14.591  0.00  0.00           C
ATOM    775  HE1LHID X  52      14.751  -7.413  15.253  0.00  0.00           H
ATOM    776  NE2LHID X  52      13.801  -5.498  15.000  0.00  0.00           N
ATOM    777  CD2LHID X  52      13.461  -4.807  13.826  0.00  0.00           C
ATOM    778  HD2LHID X  52      12.941  -3.862  13.771  0.00  0.00           H
ATOM    779  C  LHID X  52      14.736  -5.095   9.013  0.00  0.00           C
ATOM    780  O  LHID X  52      14.753  -6.177   8.424  0.00  0.00           O
ATOM    781  N  LTRP X  53      14.464  -3.940   8.401  0.00  0.00           N
ATOM    782  H  LTRP X  53      14.564  -3.081   8.929  0.00  0.00           H
ATOM    783  CA LTRP X  53      13.932  -3.815   7.045  0.00  0.00           C
ATOM    784  HA LTRP X  53      13.389  -4.726   6.793  0.00  0.00           H
ATOM    785  CB LTRP X  53      12.938  -2.653   7.011  0.00  0.00           C
ATOM    786  HB2LTRP X  53      13.440  -1.740   7.330  0.00  0.00           H
ATOM    787  HB3LTRP X  53      12.609  -2.505   5.981  0.00  0.00           H
ATOM    788  CG LTRP X  53      11.720  -2.851   7.848  0.00  0.00           C
ATOM    789  CD1LTRP X  53      11.558  -2.428   9.121  0.00  0.00           C
ATOM    790  HD1LTRP X  53      12.298  -1.879   9.693  0.00  0.00           H
ATOM    791  NE1LTRP X  53      10.315  -2.814   9.575  0.00  0.00           N
ATOM    792  HE1LTRP X  53       9.970  -2.593  10.508  0.00  0.00           H
ATOM    793  CE2LTRP X  53       9.608  -3.501   8.609  0.00  0.00           C
ATOM    794  CZ2LTRP X  53       8.326  -4.066   8.573  0.00  0.00           C
ATOM    795  HZ2LTRP X  53       7.687  -4.012   9.438  0.00  0.00           H
ATOM    796  CH2LTRP X  53       7.894  -4.713   7.403  0.00  0.00           C
ATOM    797  HH2LTRP X  53       6.911  -5.158   7.362  0.00  0.00           H
ATOM    798  CZ3LTRP X  53       8.748  -4.791   6.288  0.00  0.00           C
ATOM    799  HZ3LTRP X  53       8.416  -5.287   5.387  0.00  0.00           H
ATOM    800  CE3LTRP X  53      10.038  -4.228   6.338  0.00  0.00           C
ATOM    801  HE3LTRP X  53      10.690  -4.302   5.481  0.00  0.00           H
ATOM    802  CD2LTRP X  53      10.495  -3.560   7.495  0.00  0.00           C
ATOM    803  C  LTRP X  53      15.008  -3.584   5.986  0.00  0.00           C
ATOM    804  O  LTRP X  53      15.936  -2.800   6.188  0.00  0.00           O
ATOM    805  N  LTHR X  54      14.805  -4.171   4.807  0.00  0.00           N
ATOM    806  H  LTHR X  54      14.020  -4.807   4.716  0.00  0.00           H
ATOM    807  CA LTHR X  54      15.467  -3.769   3.556  0.00  0.00           C
ATOM    808  HA LTHR X  54      15.815  -2.747   3.685  0.00  0.00           H
ATOM    809  CB LTHR X  54      16.696  -4.630   3.203  0.00  0.00           C
ATOM    810  HB LTHR X  54      17.109  -4.268   2.261  0.00  0.00           H
ATOM    811  CG2LTHR X  54      17.796  -4.563   4.261  0.00  0.00           C
ATOM    812 HG21LTHR X  54      17.432  -4.943   5.213  0.00  0.00           H
ATOM    813 HG22LTHR X  54      18.653  -5.154   3.950  0.00  0.00           H
ATOM    814 HG23LTHR X  54      18.117  -3.532   4.388  0.00  0.00           H
ATOM    815  OG1LTHR X  54      16.359  -5.989   3.042  0.00  0.00           O
ATOM    816  HG1LTHR X  54      17.079  -6.384   2.517  0.00  0.00           H
ATOM    817  C  LTHR X  54      14.455  -3.747   2.409  0.00  0.00           C
ATOM    818  O  LTHR X  54      13.427  -4.423   2.477  0.00  0.00           O
ATOM    819  N  LALA X  55      14.708  -2.934   1.382  0.00  0.00           N
ATOM    820  H  LALA X  55      15.567  -2.394   1.403  0.00  0.00           H
ATOM    821  CA LALA X  55      13.773  -2.662   0.289  0.00  0.00           C
ATOM    822  HA LALA X  55      12.885  -3.280   0.418  0.00  0.00           H
ATOM    823  CB LALA X  55      13.331  -1.196   0.381  0.00  0.00           C
ATOM    824  HB1LALA X  55      14.189  -0.540   0.231  0.00  0.00           H
ATOM    825  HB2LALA X  55      12.583  -0.987  -0.386  0.00  0.00           H
ATOM    826  HB3LALA X  55      12.895  -1.000   1.361  0.00  0.00           H
ATOM    827  C  LALA X  55      14.368  -2.989  -1.092  0.00  0.00           C
ATOM    828  O  LALA X  55      15.548  -2.725  -1.342  0.00  0.00           O
ATOM    829  N  LPHE X  56      13.534  -3.514  -1.996  0.00  0.00           N
ATOM    830  H  LPHE X  56      12.597  -3.754  -1.686  0.00  0.00           H
ATOM    831  CA LPHE X  56      13.923  -3.917  -3.353  0.00  0.00           C
ATOM    832  HA LPHE X  56      14.968  -3.650  -3.521  0.00  0.00           H
ATOM    833  CB LPHE X  56      13.827  -5.439  -3.487  0.00  0.00           C
ATOM    834  HB2LPHE X  56      12.824  -5.764  -3.211  0.00  0.00           H
ATOM    835  HB3LPHE X  56      13.978  -5.700  -4.535  0.00  0.00           H
ATOM    836  CG LPHE X  56      14.840  -6.195  -2.653  0.00  0.00           C
ATOM    837  CD1LPHE X  56      14.563  -6.518  -1.310  0.00  0.00           C
ATOM    838  HD1LPHE X  56      13.619  -6.233  -0.864  0.00  0.00           H
ATOM    839  CE1LPHE X  56      15.513  -7.217  -0.544  0.00  0.00           C
ATOM    840  HE1LPHE X  56      15.306  -7.454   0.490  0.00  0.00           H
ATOM    841  CZ LPHE X  56      16.721  -7.630  -1.129  0.00  0.00           C
ATOM    842  HZ LPHE X  56      17.442  -8.189  -0.547  0.00  0.00           H
ATOM    843  CE2LPHE X  56      16.996  -7.310  -2.470  0.00  0.00           C
ATOM    844  HE2LPHE X  56      17.927  -7.620  -2.919  0.00  0.00           H
ATOM    845  CD2LPHE X  56      16.067  -6.578  -3.226  0.00  0.00           C
ATOM    846  HD2LPHE X  56      16.295  -6.322  -4.251  0.00  0.00           H
ATOM    847  C  LPHE X  56      13.087  -3.215  -4.432  0.00  0.00           C
ATOM    848  O  LPHE X  56      11.868  -3.398  -4.518  0.00  0.00           O
ATOM    849  N  LALA X  57      13.774  -2.451  -5.284  0.00  0.00           N
ATOM    850  H  LALA X  57      14.784  -2.447  -5.182  0.00  0.00           H
ATOM    851  CA LALA X  57      13.223  -1.630  -6.363  0.00  0.00           C
ATOM    852  HA LALA X  57      12.134  -1.650  -6.311  0.00  0.00           H
ATOM    853  CB LALA X  57      13.681  -0.182  -6.136  0.00  0.00           C
ATOM    854  HB1LALA X  57      14.767  -0.116  -6.213  0.00  0.00           H
ATOM    855  HB2LALA X  57      13.230   0.467  -6.886  0.00  0.00           H
ATOM    856  HB3LALA X  57      13.372   0.159  -5.147  0.00  0.00           H
ATOM    857  C  LALA X  57      13.627  -2.135  -7.762  0.00  0.00           C
ATOM    858  O  LALA X  57      14.709  -2.709  -7.948  0.00  0.00           O
ATOM    859  N  LGLY X  58      12.776  -1.887  -8.764  0.00  0.00           N
ATOM    860  H  LGLY X  58      11.934  -1.360  -8.533  0.00  0.00           H
ATOM    861  CA LGLY X  58      13.022  -2.184 -10.184  0.00  0.00           C
ATOM    862  HA2LGLY X  58      12.208  -1.752 -10.767  0.00  0.00           H
ATOM    863  HA3LGLY X  58      13.950  -1.705 -10.495  0.00  0.00           H
ATOM    864  C  LGLY X  58      13.117  -3.671 -10.543  0.00  0.00           C
ATOM    865  O  LGLY X  58      13.661  -4.012 -11.598  0.00  0.00           O
ATOM    866  N  LILE X  59      12.637  -4.557  -9.665  0.00  0.00           N
ATOM    867  H  LILE X  59      12.189  -4.181  -8.835  0.00  0.00           H
ATOM    868  CA LILE X  59      12.718  -6.022  -9.777  0.00  0.00           C
ATOM    869  HA LILE X  59      12.958  -6.296 -10.803  0.00  0.00           H
ATOM    870  CB LILE X  59      13.842  -6.576  -8.864  0.00  0.00           C
ATOM    871  HB LILE X  59      13.702  -6.171  -7.860  0.00  0.00           H
ATOM    872  CG2LILE X  59      13.782  -8.114  -8.763  0.00  0.00           C
ATOM    873 HG21LILE X  59      13.886  -8.565  -9.750  0.00  0.00           H
ATOM    874 HG22LILE X  59      14.575  -8.484  -8.115  0.00  0.00           H
ATOM    875 HG23LILE X  59      12.844  -8.432  -8.311  0.00  0.00           H
ATOM    876  CG1LILE X  59      15.220  -6.113  -9.394  0.00  0.00           C
ATOM    877 HG12LILE X  59      15.378  -6.510 -10.398  0.00  0.00           H
ATOM    878 HG13LILE X  59      15.233  -5.027  -9.456  0.00  0.00           H
ATOM    879  CD1LILE X  59      16.408  -6.510  -8.514  0.00  0.00           C
ATOM    880 HD11LILE X  59      16.583  -7.584  -8.573  0.00  0.00           H
ATOM    881 HD12LILE X  59      17.304  -5.998  -8.866  0.00  0.00           H
ATOM    882 HD13LILE X  59      16.217  -6.222  -7.480  0.00  0.00           H
ATOM    883  C  LILE X  59      11.345  -6.617  -9.451  0.00  0.00           C
ATOM    884  O  LILE X  59      10.813  -6.400  -8.363  0.00  0.00           O
ATOM    885  N  LLEU X  60      10.771  -7.367 -10.392  0.00  0.00           N
ATOM    886  H  LLEU X  60      11.290  -7.554 -11.241  0.00  0.00           H
ATOM    887  CA LLEU X  60       9.414  -7.921 -10.289  0.00  0.00           C
ATOM    888  HA LLEU X  60       8.775  -7.211  -9.762  0.00  0.00           H
ATOM    889  CB LLEU X  60       8.849  -8.134 -11.708  0.00  0.00           C
ATOM    890  HB2LLEU X  60       9.412  -8.941 -12.179  0.00  0.00           H
ATOM    891  HB3LLEU X  60       7.811  -8.461 -11.628  0.00  0.00           H
ATOM    892  CG LLEU X  60       8.908  -6.904 -12.634  0.00  0.00           C
ATOM    893  HG LLEU X  60       9.932  -6.540 -12.697  0.00  0.00           H
ATOM    894  CD1LLEU X  60       8.477  -7.302 -14.038  0.00  0.00           C
ATOM    895 HD11LLEU X  60       7.432  -7.610 -14.039  0.00  0.00           H
ATOM    896 HD12LLEU X  60       8.614  -6.457 -14.702  0.00  0.00           H
ATOM    897 HD13LLEU X  60       9.090  -8.124 -14.400  0.00  0.00           H
ATOM    898  CD2LLEU X  60       8.009  -5.759 -12.168  0.00  0.00           C
ATOM    899 HD21LLEU X  60       8.300  -5.430 -11.171  0.00  0.00           H
ATOM    900 HD22LLEU X  60       8.113  -4.918 -12.851  0.00  0.00           H
ATOM    901 HD23LLEU X  60       6.970  -6.086 -12.158  0.00  0.00           H
ATOM    902  C  LLEU X  60       9.366  -9.243  -9.505  0.00  0.00           C
ATOM    903  O  LLEU X  60       8.287  -9.682  -9.107  0.00  0.00           O
ATOM    904  N  LARG X  61      10.515  -9.901  -9.313  0.00  0.00           N
ATOM    905  H  LARG X  61      11.353  -9.476  -9.687  0.00  0.00           H
ATOM    906  CA LARG X  61      10.610 -11.286  -8.833  0.00  0.00           C
ATOM    907  HA LARG X  61       9.609 -11.669  -8.632  0.00  0.00           H
ATOM    908  CB LARG X  61      11.226 -12.155  -9.932  0.00  0.00           C
ATOM    909  HB2LARG X  61      12.154 -11.700 -10.279  0.00  0.00           H
ATOM    910  HB3LARG X  61      11.460 -13.130  -9.510  0.00  0.00           H
ATOM    911  CG LARG X  61      10.271 -12.327 -11.118  0.00  0.00           C
ATOM    912  HG2LARG X  61       9.281 -12.599 -10.756  0.00  0.00           H
ATOM    913  HG3LARG X  61      10.191 -11.381 -11.654  0.00  0.00           H
ATOM    914  CD LARG X  61      10.775 -13.399 -12.087  0.00  0.00           C
ATOM    915  HD2LARG X  61      10.168 -13.345 -12.992  0.00  0.00           H
ATOM    916  HD3LARG X  61      11.813 -13.186 -12.348  0.00  0.00           H
ATOM    917  NE LARG X  61      10.666 -14.758 -11.527  0.00  0.00           N
ATOM    918  HE LARG X  61      10.376 -14.870 -10.553  0.00  0.00           H
ATOM    919  CZ LARG X  61      10.917 -15.883 -12.166  0.00  0.00           C
ATOM    920  NH1LARG X  61      11.429 -15.901 -13.363  0.00  0.00           N
ATOM    921 HH11LARG X  61      11.665 -15.046 -13.838  0.00  0.00           H
ATOM    922 HH12LARG X  61      11.665 -16.798 -13.774  0.00  0.00           H
ATOM    923  NH2LARG X  61      10.652 -17.017 -11.600  0.00  0.00           N
ATOM    924 HH21LARG X  61      10.130 -16.997 -10.722  0.00  0.00           H
ATOM    925 HH22LARG X  61      10.742 -17.893 -12.096  0.00  0.00           H
ATOM    926  C  LARG X  61      11.403 -11.436  -7.540  0.00  0.00           C
ATOM    927  O  LARG X  61      12.572 -11.062  -7.476  0.00  0.00           O
ATOM    928  N  LGLN X  62      10.791 -12.089  -6.557  0.00  0.00           N
ATOM    929  H  LGLN X  62       9.854 -12.431  -6.749  0.00  0.00           H
ATOM    930  CA LGLN X  62      11.372 -12.431  -5.256  0.00  0.00           C
ATOM    931  HA LGLN X  62      11.627 -11.516  -4.720  0.00  0.00           H
ATOM    932  CB LGLN X  62      10.315 -13.209  -4.450  0.00  0.00           C
ATOM    933  HB2LGLN X  62       9.993 -14.066  -5.032  0.00  0.00           H
ATOM    934  HB3LGLN X  62      10.770 -13.596  -3.540  0.00  0.00           H
ATOM    935  CG LGLN X  62       9.072 -12.374  -4.084  0.00  0.00           C
ATOM    936  HG2LGLN X  62       8.623 -11.960  -4.986  0.00  0.00           H
ATOM    937  HG3LGLN X  62       8.333 -13.023  -3.615  0.00  0.00           H
ATOM    938  CD LGLN X  62       9.389 -11.245  -3.112  0.00  0.00           C
ATOM    939  OE1LGLN X  62      10.327 -11.333  -2.335  0.00  0.00           O
ATOM    940  NE2LGLN X  62       8.626 -10.177  -3.118  0.00  0.00           N
ATOM    941 HE21LGLN X  62       8.861  -9.412  -2.491  0.00  0.00           H
ATOM    942 HE22LGLN X  62       7.850 -10.082  -3.750  0.00  0.00           H
ATOM    943  C  LGLN X  62      12.661 -13.257  -5.394  0.00  0.00           C
ATOM    944  O  LGLN X  62      13.630 -13.018  -4.670  0.00  0.00           O
ATOM    945  N  LSER X  63      12.729 -14.154  -6.385  0.00  0.00           N
ATOM    946  H  LSER X  63      11.906 -14.312  -6.955  0.00  0.00           H
ATOM    947  CA LSER X  63      13.933 -14.951  -6.677  0.00  0.00           C
ATOM    948  HA LSER X  63      14.276 -15.383  -5.736  0.00  0.00           H
ATOM    949  CB LSER X  63      13.581 -16.122  -7.602  0.00  0.00           C
ATOM    950  HB2LSER X  63      14.462 -16.753  -7.721  0.00  0.00           H
ATOM    951  HB3LSER X  63      12.792 -16.720  -7.143  0.00  0.00           H
ATOM    952  OG LSER X  63      13.151 -15.679  -8.879  0.00  0.00           O
ATOM    953  HG LSER X  63      12.173 -15.507  -8.818  0.00  0.00           H
ATOM    954  C  LSER X  63      15.122 -14.146  -7.239  0.00  0.00           C
ATOM    955  O  LSER X  63      16.190 -14.719  -7.449  0.00  0.00           O
ATOM    956  N  LPHE X  64      14.974 -12.835  -7.469  0.00  0.00           N
ATOM    957  H  LPHE X  64      14.056 -12.431  -7.326  0.00  0.00           H
ATOM    958  CA LPHE X  64      16.049 -11.911  -7.872  0.00  0.00           C
ATOM    959  HA LPHE X  64      16.992 -12.455  -7.889  0.00  0.00           H
ATOM    960  CB LPHE X  64      15.783 -11.413  -9.302  0.00  0.00           C
ATOM    961  HB2LPHE X  64      14.800 -10.942  -9.337  0.00  0.00           H
ATOM    962  HB3LPHE X  64      16.519 -10.647  -9.550  0.00  0.00           H
ATOM    963  CG LPHE X  64      15.850 -12.497 -10.367  0.00  0.00           C
ATOM    964  CD1LPHE X  64      14.734 -13.313 -10.633  0.00  0.00           C
ATOM    965  HD1LPHE X  64      13.834 -13.197 -10.052  0.00  0.00           H
ATOM    966  CE1LPHE X  64      14.794 -14.305 -11.628  0.00  0.00           C
ATOM    967  HE1LPHE X  64      13.937 -14.936 -11.817  0.00  0.00           H
ATOM    968  CZ LPHE X  64      15.982 -14.499 -12.353  0.00  0.00           C
ATOM    969  HZ LPHE X  64      16.039 -15.269 -13.111  0.00  0.00           H
ATOM    970  CE2LPHE X  64      17.106 -13.702 -12.078  0.00  0.00           C
ATOM    971  HE2LPHE X  64      18.025 -13.856 -12.629  0.00  0.00           H
ATOM    972  CD2LPHE X  64      17.039 -12.700 -11.094  0.00  0.00           C
ATOM    973  HD2LPHE X  64      17.908 -12.085 -10.898  0.00  0.00           H
ATOM    974  C  LPHE X  64      16.264 -10.759  -6.865  0.00  0.00           C
ATOM    975  O  LPHE X  64      17.067  -9.851  -7.092  0.00  0.00           O
ATOM    976  N  LMET X  65      15.561 -10.789  -5.729  0.00  0.00           N
ATOM    977  H  LMET X  65      14.928 -11.566  -5.586  0.00  0.00           H
ATOM    978  CA LMET X  65      15.738  -9.868  -4.600  0.00  0.00           C
ATOM    979  HA LMET X  65      16.110  -8.909  -4.965  0.00  0.00           H
ATOM    980  CB LMET X  65      14.382  -9.620  -3.933  0.00  0.00           C
ATOM    981  HB2LMET X  65      13.939 -10.573  -3.643  0.00  0.00           H
ATOM    982  HB3LMET X  65      14.519  -9.014  -3.038  0.00  0.00           H
ATOM    983  CG LMET X  65      13.435  -8.889  -4.885  0.00  0.00           C
ATOM    984  HG2LMET X  65      13.841  -7.903  -5.107  0.00  0.00           H
ATOM    985  HG3LMET X  65      13.364  -9.442  -5.817  0.00  0.00           H
ATOM    986  SD LMET X  65      11.772  -8.709  -4.219  0.00  0.00           S
ATOM    987  CE LMET X  65      10.942  -7.981  -5.642  0.00  0.00           C
ATOM    988  HE1LMET X  65      11.028  -8.643  -6.503  0.00  0.00           H
ATOM    989  HE2LMET X  65       9.893  -7.844  -5.394  0.00  0.00           H
ATOM    990  HE3LMET X  65      11.390  -7.015  -5.872  0.00  0.00           H
ATOM    991  C  LMET X  65      16.792 -10.421  -3.633  0.00  0.00           C
ATOM    992  O  LMET X  65      16.488 -10.834  -2.511  0.00  0.00           O
ATOM    993  N  LPHE X  66      18.031 -10.508  -4.118  0.00  0.00           N
ATOM    994  H  LPHE X  66      18.205 -10.155  -5.049  0.00  0.00           H
ATOM    995  CA LPHE X  66      19.120 -11.216  -3.447  0.00  0.00           C
ATOM    996  HA LPHE X  66      18.794 -12.244  -3.286  0.00  0.00           H
ATOM    997  CB LPHE X  66      20.354 -11.252  -4.360  0.00  0.00           C
ATOM    998  HB2LPHE X  66      20.759 -10.242  -4.443  0.00  0.00           H
ATOM    999  HB3LPHE X  66      21.121 -11.871  -3.891  0.00  0.00           H
ATOM   1000  CG LPHE X  66      20.081 -11.796  -5.750  0.00  0.00           C
ATOM   1001  CD1LPHE X  66      19.675 -13.133  -5.916  0.00  0.00           C
ATOM   1002  HD1LPHE X  66      19.567 -13.777  -5.053  0.00  0.00           H
ATOM   1003  CE1LPHE X  66      19.414 -13.638  -7.202  0.00  0.00           C
ATOM   1004  HE1LPHE X  66      19.099 -14.664  -7.325  0.00  0.00           H
ATOM   1005  CZ LPHE X  66      19.561 -12.809  -8.327  0.00  0.00           C
ATOM   1006  HZ LPHE X  66      19.374 -13.204  -9.316  0.00  0.00           H
ATOM   1007  CE2LPHE X  66      19.953 -11.469  -8.164  0.00  0.00           C
ATOM   1008  HE2LPHE X  66      20.066 -10.826  -9.026  0.00  0.00           H
ATOM   1009  CD2LPHE X  66      20.218 -10.965  -6.879  0.00  0.00           C
ATOM   1010  HD2LPHE X  66      20.545  -9.940  -6.763  0.00  0.00           H
ATOM   1011  C  LPHE X  66      19.469 -10.621  -2.078  0.00  0.00           C
ATOM   1012  O  LPHE X  66      19.484  -9.402  -1.887  0.00  0.00           O
ATOM   1013  N  LTYR X  67      19.793 -11.488  -1.119  0.00  0.00           N
ATOM   1014  H  LTYR X  67      19.747 -12.478  -1.334  0.00  0.00           H
ATOM   1015  CA LTYR X  67      20.252 -11.061   0.202  0.00  0.00           C
ATOM   1016  HA LTYR X  67      19.440 -10.514   0.682  0.00  0.00           H
ATOM   1017  CB LTYR X  67      20.596 -12.274   1.070  0.00  0.00           C
ATOM   1018  HB2LTYR X  67      19.727 -12.926   1.148  0.00  0.00           H
ATOM   1019  HB3LTYR X  67      21.400 -12.841   0.598  0.00  0.00           H
ATOM   1020  CG LTYR X  67      21.026 -11.853   2.459  0.00  0.00           C
ATOM   1021  CD1LTYR X  67      20.049 -11.458   3.390  0.00  0.00           C
ATOM   1022  HD1LTYR X  67      18.999 -11.509   3.130  0.00  0.00           H
ATOM   1023  CE1LTYR X  67      20.435 -10.961   4.646  0.00  0.00           C
ATOM   1024  HE1LTYR X  67      19.680 -10.661   5.356  0.00  0.00           H
ATOM   1025  CZ LTYR X  67      21.804 -10.835   4.969  0.00  0.00           C
ATOM   1026  OH LTYR X  67      22.181 -10.336   6.178  0.00  0.00           O
ATOM   1027  HH LTYR X  67      21.417  -9.916   6.628  0.00  0.00           H
ATOM   1028  CE2LTYR X  67      22.783 -11.238   4.037  0.00  0.00           C
ATOM   1029  HE2LTYR X  67      23.831 -11.135   4.279  0.00  0.00           H
ATOM   1030  CD2LTYR X  67      22.393 -11.743   2.781  0.00  0.00           C
ATOM   1031  HD2LTYR X  67      23.147 -12.005   2.049  0.00  0.00           H
ATOM   1032  C  LTYR X  67      21.467 -10.128   0.084  0.00  0.00           C
ATOM   1033  O  LTYR X  67      22.413 -10.432  -0.640  0.00  0.00           O
ATOM   1034  N  LGLY X  68      21.437  -8.990   0.782  0.00  0.00           N
ATOM   1035  H  LGLY X  68      20.637  -8.806   1.369  0.00  0.00           H
ATOM   1036  CA LGLY X  68      22.498  -7.979   0.733  0.00  0.00           C
ATOM   1037  HA2LGLY X  68      22.449  -7.376   1.639  0.00  0.00           H
ATOM   1038  HA3LGLY X  68      23.466  -8.482   0.717  0.00  0.00           H
ATOM   1039  C  LGLY X  68      22.442  -7.032  -0.476  0.00  0.00           C
ATOM   1040  O  LGLY X  68      23.123  -6.004  -0.453  0.00  0.00           O
ATOM   1041  N  LALA X  69      21.620  -7.297  -1.500  0.00  0.00           N
ATOM   1042  H  LALA X  69      21.112  -8.175  -1.507  0.00  0.00           H
ATOM   1043  CA LALA X  69      21.358  -6.351  -2.595  0.00  0.00           C
ATOM   1044  HA LALA X  69      22.271  -5.801  -2.819  0.00  0.00           H
ATOM   1045  CB LALA X  69      20.990  -7.143  -3.856  0.00  0.00           C
ATOM   1046  HB1LALA X  69      20.062  -7.692  -3.711  0.00  0.00           H
ATOM   1047  HB2LALA X  69      20.861  -6.456  -4.692  0.00  0.00           H
ATOM   1048  HB3LALA X  69      21.789  -7.845  -4.100  0.00  0.00           H
ATOM   1049  C  LALA X  69      20.288  -5.295  -2.239  0.00  0.00           C
ATOM   1050  O  LALA X  69      20.283  -4.200  -2.803  0.00  0.00           O
ATOM   1051  N  LGLY X  70      19.410  -5.584  -1.272  0.00  0.00           N
ATOM   1052  H  LGLY X  70      19.445  -6.501  -0.850  0.00  0.00           H
ATOM   1053  CA LGLY X  70      18.362  -4.664  -0.823  0.00  0.00           C
ATOM   1054  HA2LGLY X  70      17.755  -4.373  -1.681  0.00  0.00           H
ATOM   1055  HA3LGLY X  70      17.711  -5.169  -0.110  0.00  0.00           H
ATOM   1056  C  LGLY X  70      18.920  -3.403  -0.155  0.00  0.00           C
ATOM   1057  O  LGLY X  70      19.947  -3.450   0.532  0.00  0.00           O
ATOM   1058  N  LTYR X  71      18.238  -2.276  -0.349  0.00  0.00           N
ATOM   1059  H  LTYR X  71      17.374  -2.334  -0.880  0.00  0.00           H
ATOM   1060  CA LTYR X  71      18.553  -0.996   0.293  0.00  0.00           C
ATOM   1061  HA LTYR X  71      19.626  -0.809   0.221  0.00  0.00           H
ATOM   1062  CB LTYR X  71      17.812   0.135  -0.431  0.00  0.00           C
ATOM   1063  HB2LTYR X  71      16.750  -0.108  -0.494  0.00  0.00           H
ATOM   1064  HB3LTYR X  71      17.900   1.040   0.173  0.00  0.00           H
ATOM   1065  CG LTYR X  71      18.336   0.444  -1.820  0.00  0.00           C
ATOM   1066  CD1LTYR X  71      17.929  -0.314  -2.937  0.00  0.00           C
ATOM   1067  HD1LTYR X  71      17.234  -1.135  -2.813  0.00  0.00           H
ATOM   1068  CE1LTYR X  71      18.404   0.013  -4.224  0.00  0.00           C
ATOM   1069  HE1LTYR X  71      18.078  -0.558  -5.081  0.00  0.00           H
ATOM   1070  CZ LTYR X  71      19.277   1.111  -4.394  0.00  0.00           C
ATOM   1071  OH LTYR X  71      19.692   1.483  -5.633  0.00  0.00           O
ATOM   1072  HH LTYR X  71      19.445   0.835  -6.320  0.00  0.00           H
ATOM   1073  CE2LTYR X  71      19.694   1.856  -3.271  0.00  0.00           C
ATOM   1074  HE2LTYR X  71      20.354   2.700  -3.392  0.00  0.00           H
ATOM   1075  CD2LTYR X  71      19.226   1.520  -1.990  0.00  0.00           C
ATOM   1076  HD2LTYR X  71      19.534   2.108  -1.136  0.00  0.00           H
ATOM   1077  C  LTYR X  71      18.162  -1.020   1.775  0.00  0.00           C
ATOM   1078  O  LTYR X  71      17.086  -1.512   2.117  0.00  0.00           O
ATOM   1079  N  LGLN X  72      19.003  -0.486   2.661  0.00  0.00           N
ATOM   1080  H  LGLN X  72      19.842  -0.025   2.319  0.00  0.00           H
ATOM   1081  CA LGLN X  72      18.730  -0.435   4.100  0.00  0.00           C
ATOM   1082  HA LGLN X  72      18.219  -1.356   4.378  0.00  0.00           H
ATOM   1083  CB LGLN X  72      20.062  -0.383   4.875  0.00  0.00           C
ATOM   1084  HB2LGLN X  72      20.655  -1.257   4.604  0.00  0.00           H
ATOM   1085  HB3LGLN X  72      20.615   0.503   4.567  0.00  0.00           H
ATOM   1086  CG LGLN X  72      19.905  -0.355   6.406  0.00  0.00           C
ATOM   1087  HG2LGLN X  72      20.891  -0.405   6.866  0.00  0.00           H
ATOM   1088  HG3LGLN X  72      19.447   0.586   6.710  0.00  0.00           H
ATOM   1089  CD LGLN X  72      19.074  -1.529   6.913  0.00  0.00           C
ATOM   1090  OE1LGLN X  72      19.428  -2.691   6.761  0.00  0.00           O
ATOM   1091  NE2LGLN X  72      17.925  -1.292   7.497  0.00  0.00           N
ATOM   1092 HE21LGLN X  72      17.268  -2.059   7.566  0.00  0.00           H
ATOM   1093 HE22LGLN X  72      17.620  -0.342   7.680  0.00  0.00           H
ATOM   1094  C  LGLN X  72      17.800   0.733   4.457  0.00  0.00           C
ATOM   1095  O  LGLN X  72      18.029   1.867   4.040  0.00  0.00           O
ATOM   1096  N  LVAL X  73      16.780   0.478   5.281  0.00  0.00           N
ATOM   1097  H  LVAL X  73      16.631  -0.478   5.583  0.00  0.00           H
ATOM   1098  CA LVAL X  73      15.953   1.531   5.894  0.00  0.00           C
ATOM   1099  HA LVAL X  73      15.805   2.328   5.166  0.00  0.00           H
ATOM   1100  CB LVAL X  73      14.562   0.990   6.280  0.00  0.00           C
ATOM   1101  HB LVAL X  73      14.675   0.258   7.078  0.00  0.00           H
ATOM   1102  CG1LVAL X  73      13.642   2.112   6.772  0.00  0.00           C
ATOM   1103 HG11LVAL X  73      13.511   2.857   5.989  0.00  0.00           H
ATOM   1104 HG12LVAL X  73      12.669   1.701   7.043  0.00  0.00           H
ATOM   1105 HG13LVAL X  73      14.066   2.598   7.647  0.00  0.00           H
ATOM   1106  CG2LVAL X  73      13.863   0.310   5.092  0.00  0.00           C
ATOM   1107 HG21LVAL X  73      14.427  -0.563   4.765  0.00  0.00           H
ATOM   1108 HG22LVAL X  73      12.871  -0.026   5.392  0.00  0.00           H
ATOM   1109 HG23LVAL X  73      13.764   1.008   4.262  0.00  0.00           H
ATOM   1110  C  LVAL X  73      16.678   2.119   7.113  0.00  0.00           C
ATOM   1111  O  LVAL X  73      17.085   1.376   8.011  0.00  0.00           O
ATOM   1112  N  LGLU X  74      16.851   3.441   7.161  0.00  0.00           N
ATOM   1113  H  LGLU X  74      16.490   3.998   6.392  0.00  0.00           H
ATOM   1114  CA LGLU X  74      17.485   4.149   8.286  0.00  0.00           C
ATOM   1115  HA LGLU X  74      18.087   3.444   8.858  0.00  0.00           H
ATOM   1116  CB LGLU X  74      18.461   5.219   7.773  0.00  0.00           C
ATOM   1117  HB2LGLU X  74      18.935   5.655   8.651  0.00  0.00           H
ATOM   1118  HB3LGLU X  74      19.241   4.738   7.182  0.00  0.00           H
ATOM   1119  CG LGLU X  74      17.844   6.354   6.943  0.00  0.00           C
ATOM   1120  HG2LGLU X  74      17.705   6.013   5.919  0.00  0.00           H
ATOM   1121  HG3LGLU X  74      16.863   6.619   7.333  0.00  0.00           H
ATOM   1122  CD LGLU X  74      18.736   7.599   6.959  0.00  0.00           C
ATOM   1123  OE1LGLU X  74      19.972   7.475   6.795  0.00  0.00           O
ATOM   1124  OE2LGLU X  74      18.206   8.718   7.134  0.00  0.00           O
ATOM   1125  C  LGLU X  74      16.478   4.744   9.284  0.00  0.00           C
ATOM   1126  O  LGLU X  74      16.764   4.788  10.483  0.00  0.00           O
ATOM   1127  N  LLYS X  75      15.284   5.145   8.822  0.00  0.00           N
ATOM   1128  H  LLYS X  75      15.117   5.060   7.826  0.00  0.00           H
ATOM   1129  CA LLYS X  75      14.219   5.732   9.655  0.00  0.00           C
ATOM   1130  HA LLYS X  75      14.415   5.475  10.698  0.00  0.00           H
ATOM   1131  CB LLYS X  75      14.195   7.271   9.557  0.00  0.00           C
ATOM   1132  HB2LLYS X  75      13.943   7.570   8.541  0.00  0.00           H
ATOM   1133  HB3LLYS X  75      13.406   7.639  10.216  0.00  0.00           H
ATOM   1134  CG LLYS X  75      15.514   7.939   9.968  0.00  0.00           C
ATOM   1135  HG2LLYS X  75      15.836   7.530  10.924  0.00  0.00           H
ATOM   1136  HG3LLYS X  75      16.276   7.731   9.219  0.00  0.00           H
ATOM   1137  CD LLYS X  75      15.351   9.457  10.119  0.00  0.00           C
ATOM   1138  HD2LLYS X  75      14.907   9.889   9.219  0.00  0.00           H
ATOM   1139  HD3LLYS X  75      14.688   9.657  10.962  0.00  0.00           H
ATOM   1140  CE LLYS X  75      16.704  10.115  10.400  0.00  0.00           C
ATOM   1141  HE2LLYS X  75      16.528  11.059  10.923  0.00  0.00           H
ATOM   1142  HE3LLYS X  75      17.291   9.470  11.059  0.00  0.00           H
ATOM   1143  NZ LLYS X  75      17.444  10.391   9.150  0.00  0.00           N
ATOM   1144  HZ1LLYS X  75      16.922  11.047   8.568  0.00  0.00           H
ATOM   1145  HZ2LLYS X  75      18.336  10.837   9.323  0.00  0.00           H
ATOM   1146  HZ3LLYS X  75      17.634   9.559   8.592  0.00  0.00           H
ATOM   1147  C  LLYS X  75      12.847   5.173   9.297  0.00  0.00           C
ATOM   1148  O  LLYS X  75      12.556   4.916   8.131  0.00  0.00           O
ATOM   1149  N  LVAL X  76      12.002   5.041  10.317  0.00  0.00           N
ATOM   1150  H  LVAL X  76      12.369   5.265  11.235  0.00  0.00           H
ATOM   1151  CA LVAL X  76      10.598   4.601  10.255  0.00  0.00           C
ATOM   1152  HA LVAL X  76      10.260   4.604   9.219  0.00  0.00           H
ATOM   1153  CB LVAL X  76      10.467   3.163  10.804  0.00  0.00           C
ATOM   1154  HB LVAL X  76      10.998   3.102  11.754  0.00  0.00           H
ATOM   1155  CG1LVAL X  76       9.017   2.740  11.060  0.00  0.00           C
ATOM   1156 HG11LVAL X  76       8.431   2.833  10.145  0.00  0.00           H
ATOM   1157 HG12LVAL X  76       9.008   1.706  11.399  0.00  0.00           H
ATOM   1158 HG13LVAL X  76       8.568   3.347  11.846  0.00  0.00           H
ATOM   1159  CG2LVAL X  76      11.078   2.137   9.841  0.00  0.00           C
ATOM   1160 HG21LVAL X  76      12.118   2.382   9.632  0.00  0.00           H
ATOM   1161 HG22LVAL X  76      11.038   1.142  10.285  0.00  0.00           H
ATOM   1162 HG23LVAL X  76      10.523   2.131   8.905  0.00  0.00           H
ATOM   1163  C  LVAL X  76       9.727   5.576  11.052  0.00  0.00           C
ATOM   1164  O  LVAL X  76      10.081   5.925  12.185  0.00  0.00           O
ATOM   1165  N  LILE X  77       8.586   6.006  10.503  0.00  0.00           N
ATOM   1166  H  LILE X  77       8.390   5.731   9.542  0.00  0.00           H
ATOM   1167  CA LILE X  77       7.642   6.930  11.161  0.00  0.00           C
ATOM   1168  HA LILE X  77       7.781   6.873  12.240  0.00  0.00           H
ATOM   1169  CB LILE X  77       7.890   8.407  10.739  0.00  0.00           C
ATOM   1170  HB LILE X  77       7.585   8.518   9.697  0.00  0.00           H
ATOM   1171  CG2LILE X  77       7.004   9.327  11.603  0.00  0.00           C
ATOM   1172 HG21LILE X  77       7.329   9.296  12.644  0.00  0.00           H
ATOM   1173 HG22LILE X  77       7.055  10.355  11.247  0.00  0.00           H
ATOM   1174 HG23LILE X  77       5.963   9.016  11.554  0.00  0.00           H
ATOM   1175  CG1LILE X  77       9.370   8.856  10.831  0.00  0.00           C
ATOM   1176 HG12LILE X  77       9.692   8.849  11.873  0.00  0.00           H
ATOM   1177 HG13LILE X  77       9.997   8.160  10.275  0.00  0.00           H
ATOM   1178  CD1LILE X  77       9.638  10.240  10.226  0.00  0.00           C
ATOM   1179 HD11LILE X  77       9.145  11.019  10.806  0.00  0.00           H
ATOM   1180 HD12LILE X  77      10.711  10.433  10.233  0.00  0.00           H
ATOM   1181 HD13LILE X  77       9.281  10.270   9.196  0.00  0.00           H
ATOM   1182  C  LILE X  77       6.190   6.516  10.869  0.00  0.00           C
ATOM   1183  O  LILE X  77       5.679   6.798   9.787  0.00  0.00           O
ATOM   1184  N  LSER X  78       5.510   5.874  11.824  0.00  0.00           N
ATOM   1185  H  LSER X  78       5.987   5.606  12.675  0.00  0.00           H
ATOM   1186  CA LSER X  78       4.055   5.634  11.764  0.00  0.00           C
ATOM   1187  HA LSER X  78       3.784   5.338  10.752  0.00  0.00           H
ATOM   1188  CB LSER X  78       3.644   4.495  12.704  0.00  0.00           C
ATOM   1189  HB2LSER X  78       3.856   4.778  13.736  0.00  0.00           H
ATOM   1190  HB3LSER X  78       2.574   4.309  12.599  0.00  0.00           H
ATOM   1191  OG LSER X  78       4.357   3.319  12.377  0.00  0.00           O
ATOM   1192  HG LSER X  78       4.001   2.568  12.882  0.00  0.00           H
ATOM   1193  C  LSER X  78       3.249   6.889  12.116  0.00  0.00           C
ATOM   1194  O  LSER X  78       3.718   7.744  12.873  0.00  0.00           O
ATOM   1195  N  LHIE X  79       2.015   6.994  11.610  0.00  0.00           N
ATOM   1196  H  LHIE X  79       1.700   6.295  10.943  0.00  0.00           H
ATOM   1197  CA LHIE X  79       1.138   8.145  11.870  0.00  0.00           C
ATOM   1198  HA LHIE X  79       1.650   9.022  11.480  0.00  0.00           H
ATOM   1199  CB LHIE X  79      -0.160   7.997  11.062  0.00  0.00           C
ATOM   1200  HB2LHIE X  79       0.091   7.680  10.051  0.00  0.00           H
ATOM   1201  HB3LHIE X  79      -0.783   7.223  11.512  0.00  0.00           H
ATOM   1202  CG LHIE X  79      -0.953   9.278  10.969  0.00  0.00           C
ATOM   1203  ND1LHIE X  79      -1.655   9.869  12.020  0.00  0.00           N
ATOM   1204  CE1LHIE X  79      -2.157  11.014  11.530  0.00  0.00           C
ATOM   1205  HE1LHIE X  79      -2.736  11.732  12.098  0.00  0.00           H
ATOM   1206  NE2LHIE X  79      -1.828  11.157  10.236  0.00  0.00           N
ATOM   1207  HE2LHIE X  79      -2.108  11.944   9.655  0.00  0.00           H
ATOM   1208  CD2LHIE X  79      -1.059  10.075   9.865  0.00  0.00           C
ATOM   1209  HD2LHIE X  79      -0.609   9.892   8.899  0.00  0.00           H
ATOM   1210  C  LHIE X  79       0.845   8.353  13.381  0.00  0.00           C
ATOM   1211  O  LHIE X  79       0.540   7.379  14.088  0.00  0.00           O
ATOM   1212  N  LPRO X  80       0.898   9.596  13.909  0.00  0.00           N
ATOM   1213  CD LPRO X  80       1.439  10.782  13.258  0.00  0.00           C
ATOM   1214  HD2LPRO X  80       0.696  11.210  12.584  0.00  0.00           H
ATOM   1215  HD3LPRO X  80       2.357  10.551  12.722  0.00  0.00           H
ATOM   1216  CG LPRO X  80       1.762  11.771  14.374  0.00  0.00           C
ATOM   1217  HG2LPRO X  80       1.669  12.803  14.036  0.00  0.00           H
ATOM   1218  HG3LPRO X  80       2.765  11.580  14.758  0.00  0.00           H
ATOM   1219  CB LPRO X  80       0.727  11.420  15.436  0.00  0.00           C
ATOM   1220  HB2LPRO X  80      -0.223  11.897  15.183  0.00  0.00           H
ATOM   1221  HB3LPRO X  80       1.051  11.723  16.433  0.00  0.00           H
ATOM   1222  CA LPRO X  80       0.608   9.896  15.315  0.00  0.00           C
ATOM   1223  HA LPRO X  80       1.380   9.433  15.929  0.00  0.00           H
ATOM   1224  C  LPRO X  80      -0.766   9.427  15.813  0.00  0.00           C
ATOM   1225  O  LPRO X  80      -0.891   9.065  16.982  0.00  0.00           O
ATOM   1226  N  LASN X  81      -1.787   9.404  14.952  0.00  0.00           N
ATOM   1227  H  LASN X  81      -1.604   9.693  13.995  0.00  0.00           H
ATOM   1228  CA LASN X  81      -3.163   9.012  15.278  0.00  0.00           C
ATOM   1229  HA LASN X  81      -3.269   9.018  16.364  0.00  0.00           H
ATOM   1230  CB LASN X  81      -4.137  10.071  14.721  0.00  0.00           C
ATOM   1231  HB2LASN X  81      -4.063  10.105  13.635  0.00  0.00           H
ATOM   1232  HB3LASN X  81      -5.160   9.802  14.984  0.00  0.00           H
ATOM   1233  CG LASN X  81      -3.862  11.456  15.275  0.00  0.00           C
ATOM   1234  OD1LASN X  81      -3.433  12.368  14.583  0.00  0.00           O
ATOM   1235  ND2LASN X  81      -4.068  11.663  16.552  0.00  0.00           N
ATOM   1236 HD21LASN X  81      -3.748  12.538  16.951  0.00  0.00           H
ATOM   1237 HD22LASN X  81      -4.433  10.926  17.147  0.00  0.00           H
ATOM   1238  C  LASN X  81      -3.510   7.567  14.858  0.00  0.00           C
ATOM   1239  O  LASN X  81      -4.687   7.244  14.672  0.00  0.00           O
ATOM   1240  N  LTYR X  82      -2.512   6.691  14.691  0.00  0.00           N
ATOM   1241  H  LTYR X  82      -1.558   7.006  14.791  0.00  0.00           H
ATOM   1242  CA LTYR X  82      -2.755   5.281  14.370  0.00  0.00           C
ATOM   1243  HA LTYR X  82      -3.389   5.265  13.488  0.00  0.00           H
ATOM   1244  CB LTYR X  82      -1.450   4.553  14.013  0.00  0.00           C
ATOM   1245  HB2LTYR X  82      -0.970   5.072  13.181  0.00  0.00           H
ATOM   1246  HB3LTYR X  82      -0.776   4.585  14.870  0.00  0.00           H
ATOM   1247  CG LTYR X  82      -1.686   3.108  13.604  0.00  0.00           C
ATOM   1248  CD1LTYR X  82      -2.600   2.840  12.571  0.00  0.00           C
ATOM   1249  HD1LTYR X  82      -3.083   3.652  12.060  0.00  0.00           H
ATOM   1250  CE1LTYR X  82      -2.897   1.523  12.200  0.00  0.00           C
ATOM   1251  HE1LTYR X  82      -3.606   1.330  11.415  0.00  0.00           H
ATOM   1252  CZ LTYR X  82      -2.238   0.455  12.828  0.00  0.00           C
ATOM   1253  OH LTYR X  82      -2.451  -0.794  12.353  0.00  0.00           O
ATOM   1254  HH LTYR X  82      -2.433  -0.733  11.388  0.00  0.00           H
ATOM   1255  CE2LTYR X  82      -1.324   0.706  13.871  0.00  0.00           C
ATOM   1256  HE2LTYR X  82      -0.819  -0.123  14.341  0.00  0.00           H
ATOM   1257  CD2LTYR X  82      -1.062   2.035  14.271  0.00  0.00           C
ATOM   1258  HD2LTYR X  82      -0.375   2.229  15.082  0.00  0.00           H
ATOM   1259  C  LTYR X  82      -3.506   4.524  15.480  0.00  0.00           C
ATOM   1260  O  LTYR X  82      -3.194   4.661  16.665  0.00  0.00           O
ATOM   1261  N  LASP X  83      -4.459   3.678  15.084  0.00  0.00           N
ATOM   1262  H  LASP X  83      -4.683   3.655  14.094  0.00  0.00           H
ATOM   1263  CA LASP X  83      -5.210   2.781  15.964  0.00  0.00           C
ATOM   1264  HA LASP X  83      -4.691   2.686  16.920  0.00  0.00           H
ATOM   1265  CB LASP X  83      -6.588   3.398  16.239  0.00  0.00           C
ATOM   1266  HB2LASP X  83      -6.449   4.324  16.800  0.00  0.00           H
ATOM   1267  HB3LASP X  83      -7.054   3.649  15.285  0.00  0.00           H
ATOM   1268  CG LASP X  83      -7.538   2.488  17.024  0.00  0.00           C
ATOM   1269  OD1LASP X  83      -7.097   1.502  17.662  0.00  0.00           O
ATOM   1270  OD2LASP X  83      -8.759   2.765  17.009  0.00  0.00           O
ATOM   1271  C  LASP X  83      -5.323   1.374  15.356  0.00  0.00           C
ATOM   1272  O  LASP X  83      -6.136   1.122  14.463  0.00  0.00           O
ATOM   1273  N  LSER X  84      -4.541   0.430  15.882  0.00  0.00           N
ATOM   1274  H  LSER X  84      -3.876   0.703  16.599  0.00  0.00           H
ATOM   1275  CA LSER X  84      -4.538  -0.974  15.446  0.00  0.00           C
ATOM   1276  HA LSER X  84      -4.284  -0.999  14.387  0.00  0.00           H
ATOM   1277  CB LSER X  84      -3.453  -1.749  16.203  0.00  0.00           C
ATOM   1278  HB2LSER X  84      -3.512  -2.807  15.941  0.00  0.00           H
ATOM   1279  HB3LSER X  84      -2.474  -1.376  15.902  0.00  0.00           H
ATOM   1280  OG LSER X  84      -3.603  -1.595  17.606  0.00  0.00           O
ATOM   1281  HG LSER X  84      -3.103  -0.781  17.836  0.00  0.00           H
ATOM   1282  C  LSER X  84      -5.885  -1.694  15.605  0.00  0.00           C
ATOM   1283  O  LSER X  84      -6.138  -2.645  14.860  0.00  0.00           O
ATOM   1284  N  LLYS X  85      -6.783  -1.254  16.502  0.00  0.00           N
ATOM   1285  H  LLYS X  85      -6.560  -0.418  17.037  0.00  0.00           H
ATOM   1286  CA LLYS X  85      -8.089  -1.909  16.717  0.00  0.00           C
ATOM   1287  HA LLYS X  85      -7.934  -2.991  16.746  0.00  0.00           H
ATOM   1288  CB LLYS X  85      -8.706  -1.474  18.056  0.00  0.00           C
ATOM   1289  HB2LLYS X  85      -8.890  -0.399  18.043  0.00  0.00           H
ATOM   1290  HB3LLYS X  85      -9.669  -1.976  18.159  0.00  0.00           H
ATOM   1291  CG LLYS X  85      -7.845  -1.824  19.281  0.00  0.00           C
ATOM   1292  HG2LLYS X  85      -7.567  -2.878  19.248  0.00  0.00           H
ATOM   1293  HG3LLYS X  85      -6.939  -1.214  19.278  0.00  0.00           H
ATOM   1294  CD LLYS X  85      -8.644  -1.547  20.561  0.00  0.00           C
ATOM   1295  HD2LLYS X  85      -8.984  -0.512  20.546  0.00  0.00           H
ATOM   1296  HD3LLYS X  85      -9.514  -2.204  20.587  0.00  0.00           H
ATOM   1297  CE LLYS X  85      -7.807  -1.773  21.821  0.00  0.00           C
ATOM   1298  HE2LLYS X  85      -7.510  -2.824  21.881  0.00  0.00           H
ATOM   1299  HE3LLYS X  85      -6.894  -1.173  21.746  0.00  0.00           H
ATOM   1300  NZ LLYS X  85      -8.568  -1.382  23.032  0.00  0.00           N
ATOM   1301  HZ1LLYS X  85      -9.362  -1.994  23.192  0.00  0.00           H
ATOM   1302  HZ2LLYS X  85      -7.984  -1.439  23.865  0.00  0.00           H
ATOM   1303  HZ3LLYS X  85      -8.888  -0.418  22.967  0.00  0.00           H
ATOM   1304  C  LLYS X  85      -9.076  -1.633  15.579  0.00  0.00           C
ATOM   1305  O  LLYS X  85      -9.770  -2.549  15.128  0.00  0.00           O
ATOM   1306  N  LTHR X  86      -9.141  -0.384  15.119  0.00  0.00           N
ATOM   1307  H  LTHR X  86      -8.555   0.309  15.571  0.00  0.00           H
ATOM   1308  CA LTHR X  86     -10.030   0.086  14.032  0.00  0.00           C
ATOM   1309  HA LTHR X  86     -10.901  -0.565  13.956  0.00  0.00           H
ATOM   1310  CB LTHR X  86     -10.524   1.508  14.320  0.00  0.00           C
ATOM   1311  HB LTHR X  86     -11.120   1.858  13.479  0.00  0.00           H
ATOM   1312  CG2LTHR X  86     -11.385   1.575  15.577  0.00  0.00           C
ATOM   1313 HG21LTHR X  86     -10.828   1.245  16.453  0.00  0.00           H
ATOM   1314 HG22LTHR X  86     -11.716   2.601  15.727  0.00  0.00           H
ATOM   1315 HG23LTHR X  86     -12.263   0.943  15.453  0.00  0.00           H
ATOM   1316  OG1LTHR X  86      -9.410   2.356  14.452  0.00  0.00           O
ATOM   1317  HG1LTHR X  86      -9.329   2.577  15.404  0.00  0.00           H
ATOM   1318  C  LTHR X  86      -9.355   0.113  12.660  0.00  0.00           C
ATOM   1319  O  LTHR X  86     -10.054   0.150  11.642  0.00  0.00           O
ATOM   1320  N  LLYS X  87      -8.013   0.079  12.634  0.00  0.00           N
ATOM   1321  H  LLYS X  87      -7.557   0.113  13.542  0.00  0.00           H
ATOM   1322  CA LLYS X  87      -7.126   0.336  11.486  0.00  0.00           C
ATOM   1323  HA LLYS X  87      -6.107   0.234  11.862  0.00  0.00           H
ATOM   1324  CB LLYS X  87      -7.303  -0.719  10.371  0.00  0.00           C
ATOM   1325  HB2LLYS X  87      -8.264  -0.552   9.887  0.00  0.00           H
ATOM   1326  HB3LLYS X  87      -6.529  -0.571   9.615  0.00  0.00           H
ATOM   1327  CG LLYS X  87      -7.252  -2.187  10.829  0.00  0.00           C
ATOM   1328  HG2LLYS X  87      -8.033  -2.364  11.565  0.00  0.00           H
ATOM   1329  HG3LLYS X  87      -7.454  -2.820   9.966  0.00  0.00           H
ATOM   1330  CD LLYS X  87      -5.896  -2.586  11.425  0.00  0.00           C
ATOM   1331  HD2LLYS X  87      -5.115  -2.351  10.699  0.00  0.00           H
ATOM   1332  HD3LLYS X  87      -5.701  -2.017  12.334  0.00  0.00           H
ATOM   1333  CE LLYS X  87      -5.832  -4.088  11.730  0.00  0.00           C
ATOM   1334  HE2LLYS X  87      -6.092  -4.652  10.829  0.00  0.00           H
ATOM   1335  HE3LLYS X  87      -4.802  -4.330  11.993  0.00  0.00           H
ATOM   1336  NZ LLYS X  87      -6.704  -4.512  12.849  0.00  0.00           N
ATOM   1337  HZ1LLYS X  87      -7.690  -4.378  12.651  0.00  0.00           H
ATOM   1338  HZ2LLYS X  87      -6.571  -5.510  13.028  0.00  0.00           H
ATOM   1339  HZ3LLYS X  87      -6.477  -4.023  13.711  0.00  0.00           H
ATOM   1340  C  LLYS X  87      -7.174   1.786  10.975  0.00  0.00           C
ATOM   1341  O  LLYS X  87      -6.801   2.039   9.830  0.00  0.00           O
ATOM   1342  N  LASN X  88      -7.631   2.748  11.782  0.00  0.00           N
ATOM   1343  H  LASN X  88      -7.900   2.501  12.728  0.00  0.00           H
ATOM   1344  CA LASN X  88      -7.630   4.170  11.415  0.00  0.00           C
ATOM   1345  HA LASN X  88      -8.044   4.241  10.411  0.00  0.00           H
ATOM   1346  CB LASN X  88      -8.564   4.930  12.381  0.00  0.00           C
ATOM   1347  HB2LASN X  88      -9.480   4.354  12.508  0.00  0.00           H
ATOM   1348  HB3LASN X  88      -8.085   5.009  13.358  0.00  0.00           H
ATOM   1349  CG LASN X  88      -8.999   6.326  11.950  0.00  0.00           C
ATOM   1350  OD1LASN X  88      -9.458   7.124  12.750  0.00  0.00           O
ATOM   1351  ND2LASN X  88      -8.927   6.707  10.694  0.00  0.00           N
ATOM   1352 HD21LASN X  88      -9.149   7.691  10.544  0.00  0.00           H
ATOM   1353 HD22LASN X  88      -8.528   6.138   9.956  0.00  0.00           H
ATOM   1354  C  LASN X  88      -6.188   4.733  11.383  0.00  0.00           C
ATOM   1355  O  LASN X  88      -5.394   4.442  12.275  0.00  0.00           O
ATOM   1356  N  LASN X  89      -5.858   5.524  10.354  0.00  0.00           N
ATOM   1357  H  LASN X  89      -6.580   5.713   9.670  0.00  0.00           H
ATOM   1358  CA LASN X  89      -4.530   6.077  10.043  0.00  0.00           C
ATOM   1359  HA LASN X  89      -4.627   6.561   9.070  0.00  0.00           H
ATOM   1360  CB LASN X  89      -4.161   7.207  11.035  0.00  0.00           C
ATOM   1361  HB2LASN X  89      -4.001   6.783  12.021  0.00  0.00           H
ATOM   1362  HB3LASN X  89      -3.225   7.661  10.717  0.00  0.00           H
ATOM   1363  CG LASN X  89      -5.189   8.325  11.131  0.00  0.00           C
ATOM   1364  OD1LASN X  89      -5.342   9.144  10.238  0.00  0.00           O
ATOM   1365  ND2LASN X  89      -5.926   8.416  12.213  0.00  0.00           N
ATOM   1366 HD21LASN X  89      -6.609   9.163  12.240  0.00  0.00           H
ATOM   1367 HD22LASN X  89      -5.749   7.818  13.010  0.00  0.00           H
ATOM   1368  C  LASN X  89      -3.418   5.013   9.828  0.00  0.00           C
ATOM   1369  O  LASN X  89      -2.283   5.218  10.256  0.00  0.00           O
ATOM   1370  N  LASP X  90      -3.717   3.867   9.185  0.00  0.00           N
ATOM   1371  H  LASP X  90      -4.662   3.753   8.846  0.00  0.00           H
ATOM   1372  CA LASP X  90      -2.754   2.765   8.927  0.00  0.00           C
ATOM   1373  HA LASP X  90      -2.198   2.607   9.849  0.00  0.00           H
ATOM   1374  CB HASP X  90      -3.475   1.433   8.595  0.00  0.00           C
ATOM   1375  HB2HASP X  90      -4.330   1.341   9.275  0.00  0.00           H
ATOM   1376  HB3HASP X  90      -3.909   1.477   7.589  0.00  0.00           H
ATOM   1377  CG HASP X  90      -2.619   0.139   8.780  0.00  0.00           C
ATOM   1378  OD1HASP X  90      -1.683   0.136   9.607  0.00  0.00           O
ATOM   1379  OD2HASP X  90      -3.026  -0.896   8.139  0.00  0.00           O
ATOM   1380  C  LASP X  90      -1.704   3.108   7.848  0.00  0.00           C
ATOM   1381  O  LASP X  90      -1.690   2.534   6.756  0.00  0.00           O
ATOM   1382  N  LILE X  91      -0.812   4.053   8.145  0.00  0.00           N
ATOM   1383  H  LILE X  91      -0.915   4.527   9.038  0.00  0.00           H
ATOM   1384  CA LILE X  91       0.251   4.529   7.250  0.00  0.00           C
ATOM   1385  HA LILE X  91       0.477   3.728   6.546  0.00  0.00           H
ATOM   1386  CB LILE X  91      -0.241   5.736   6.415  0.00  0.00           C
ATOM   1387  HB LILE X  91      -1.181   5.446   5.942  0.00  0.00           H
ATOM   1388  CG2LILE X  91      -0.513   6.973   7.295  0.00  0.00           C
ATOM   1389 HG21LILE X  91       0.422   7.372   7.689  0.00  0.00           H
ATOM   1390 HG22LILE X  91      -1.010   7.747   6.717  0.00  0.00           H
ATOM   1391 HG23LILE X  91      -1.169   6.709   8.124  0.00  0.00           H
ATOM   1392  CG1LILE X  91       0.769   6.060   5.290  0.00  0.00           C
ATOM   1393 HG12LILE X  91       1.702   6.431   5.716  0.00  0.00           H
ATOM   1394 HG13LILE X  91       0.983   5.144   4.738  0.00  0.00           H
ATOM   1395  CD1LILE X  91       0.260   7.098   4.287  0.00  0.00           C
ATOM   1396 HD11LILE X  91       0.163   8.068   4.771  0.00  0.00           H
ATOM   1397 HD12LILE X  91       0.971   7.201   3.469  0.00  0.00           H
ATOM   1398 HD13LILE X  91      -0.700   6.774   3.884  0.00  0.00           H
ATOM   1399  C  LILE X  91       1.548   4.831   8.016  0.00  0.00           C
ATOM   1400  O  LILE X  91       1.533   5.341   9.141  0.00  0.00           O
ATOM   1401  N  LALA X  92       2.676   4.532   7.380  0.00  0.00           N
ATOM   1402  H  LALA X  92       2.612   4.097   6.462  0.00  0.00           H
ATOM   1403  CA LALA X  92       4.016   4.843   7.845  0.00  0.00           C
ATOM   1404  HA LALA X  92       3.949   5.684   8.532  0.00  0.00           H
ATOM   1405  CB LALA X  92       4.581   3.635   8.599  0.00  0.00           C
ATOM   1406  HB1LALA X  92       4.619   2.768   7.938  0.00  0.00           H
ATOM   1407  HB2LALA X  92       5.587   3.863   8.954  0.00  0.00           H
ATOM   1408  HB3LALA X  92       3.951   3.410   9.458  0.00  0.00           H
ATOM   1409  C  LALA X  92       4.935   5.264   6.691  0.00  0.00           C
ATOM   1410  O  LALA X  92       4.759   4.860   5.539  0.00  0.00           O
ATOM   1411  N  LLEU X  93       5.938   6.072   7.026  0.00  0.00           N
ATOM   1412  H  LLEU X  93       6.000   6.360   7.996  0.00  0.00           H
ATOM   1413  CA LLEU X  93       7.026   6.467   6.137  0.00  0.00           C
ATOM   1414  HA LLEU X  93       6.759   6.229   5.106  0.00  0.00           H
ATOM   1415  CB LLEU X  93       7.257   7.986   6.238  0.00  0.00           C
ATOM   1416  HB2LLEU X  93       7.612   8.212   7.244  0.00  0.00           H
ATOM   1417  HB3LLEU X  93       8.045   8.261   5.536  0.00  0.00           H
ATOM   1418  CG LLEU X  93       6.018   8.852   5.949  0.00  0.00           C
ATOM   1419  HG LLEU X  93       5.219   8.599   6.646  0.00  0.00           H
ATOM   1420  CD1LLEU X  93       6.369  10.323   6.159  0.00  0.00           C
ATOM   1421 HD11LLEU X  93       7.139  10.633   5.451  0.00  0.00           H
ATOM   1422 HD12LLEU X  93       5.479  10.934   6.022  0.00  0.00           H
ATOM   1423 HD13LLEU X  93       6.735  10.465   7.174  0.00  0.00           H
ATOM   1424  CD2LLEU X  93       5.505   8.666   4.521  0.00  0.00           C
ATOM   1425 HD21LLEU X  93       5.161   7.641   4.384  0.00  0.00           H
ATOM   1426 HD22LLEU X  93       4.667   9.335   4.336  0.00  0.00           H
ATOM   1427 HD23LLEU X  93       6.301   8.878   3.806  0.00  0.00           H
ATOM   1428  C  LLEU X  93       8.303   5.690   6.472  0.00  0.00           C
ATOM   1429  O  LLEU X  93       8.605   5.453   7.645  0.00  0.00           O
ATOM   1430  N  LMET X  94       9.068   5.348   5.439  0.00  0.00           N
ATOM   1431  H  LMET X  94       8.719   5.561   4.507  0.00  0.00           H
ATOM   1432  CA LMET X  94      10.425   4.807   5.514  0.00  0.00           C
ATOM   1433  HA LMET X  94      10.735   4.728   6.554  0.00  0.00           H
ATOM   1434  CB LMET X  94      10.478   3.412   4.875  0.00  0.00           C
ATOM   1435  HB2LMET X  94      10.012   3.443   3.889  0.00  0.00           H
ATOM   1436  HB3LMET X  94      11.521   3.125   4.745  0.00  0.00           H
ATOM   1437  CG LMET X  94       9.793   2.337   5.719  0.00  0.00           C
ATOM   1438  HG2LMET X  94      10.222   2.360   6.719  0.00  0.00           H
ATOM   1439  HG3LMET X  94       8.726   2.552   5.790  0.00  0.00           H
ATOM   1440  SD LMET X  94      10.022   0.676   5.032  0.00  0.00           S
ATOM   1441  CE LMET X  94       9.383  -0.338   6.389  0.00  0.00           C
ATOM   1442  HE1LMET X  94       8.365  -0.034   6.625  0.00  0.00           H
ATOM   1443  HE2LMET X  94       9.381  -1.385   6.087  0.00  0.00           H
ATOM   1444  HE3LMET X  94      10.015  -0.220   7.270  0.00  0.00           H
ATOM   1445  C  LMET X  94      11.398   5.736   4.783  0.00  0.00           C
ATOM   1446  O  LMET X  94      11.085   6.191   3.683  0.00  0.00           O
ATOM   1447  N  LLYS X  95      12.588   5.964   5.353  0.00  0.00           N
ATOM   1448  H  LLYS X  95      12.755   5.559   6.270  0.00  0.00           H
ATOM   1449  CA LLYS X  95      13.716   6.623   4.671  0.00  0.00           C
ATOM   1450  HA LLYS X  95      13.382   6.957   3.689  0.00  0.00           H
ATOM   1451  CB LLYS X  95      14.166   7.875   5.444  0.00  0.00           C
ATOM   1452  HB2LLYS X  95      13.302   8.509   5.646  0.00  0.00           H
ATOM   1453  HB3LLYS X  95      14.613   7.570   6.390  0.00  0.00           H
ATOM   1454  CG LLYS X  95      15.194   8.682   4.638  0.00  0.00           C
ATOM   1455  HG2LLYS X  95      16.046   8.039   4.414  0.00  0.00           H
ATOM   1456  HG3LLYS X  95      14.742   9.004   3.700  0.00  0.00           H
ATOM   1457  CD LLYS X  95      15.716   9.906   5.398  0.00  0.00           C
ATOM   1458  HD2LLYS X  95      14.946  10.677   5.454  0.00  0.00           H
ATOM   1459  HD3LLYS X  95      15.983   9.607   6.411  0.00  0.00           H
ATOM   1460  CE LLYS X  95      16.949  10.446   4.661  0.00  0.00           C
ATOM   1461  HE2LLYS X  95      17.424   9.627   4.118  0.00  0.00           H
ATOM   1462  HE3LLYS X  95      16.634  11.196   3.929  0.00  0.00           H
ATOM   1463  NZ LLYS X  95      17.949  11.032   5.580  0.00  0.00           N
ATOM   1464  HZ1LLYS X  95      18.293  10.345   6.247  0.00  0.00           H
ATOM   1465  HZ2LLYS X  95      18.737  11.403   5.049  0.00  0.00           H
ATOM   1466  HZ3LLYS X  95      17.557  11.833   6.073  0.00  0.00           H
ATOM   1467  C  LLYS X  95      14.867   5.638   4.458  0.00  0.00           C
ATOM   1468  O  LLYS X  95      15.232   4.914   5.387  0.00  0.00           O
ATOM   1469  N  LLEU X  96      15.443   5.614   3.257  0.00  0.00           N
ATOM   1470  H  LLEU X  96      15.053   6.222   2.543  0.00  0.00           H
ATOM   1471  CA LLEU X  96      16.592   4.779   2.894  0.00  0.00           C
ATOM   1472  HA LLEU X  96      16.518   3.842   3.444  0.00  0.00           H
ATOM   1473  CB LLEU X  96      16.558   4.447   1.391  0.00  0.00           C
ATOM   1474  HB2LLEU X  96      16.636   5.380   0.829  0.00  0.00           H
ATOM   1475  HB3LLEU X  96      17.437   3.845   1.155  0.00  0.00           H
ATOM   1476  CG LLEU X  96      15.310   3.684   0.909  0.00  0.00           C
ATOM   1477  HG LLEU X  96      14.419   4.287   1.080  0.00  0.00           H
ATOM   1478  CD1LLEU X  96      15.438   3.430  -0.592  0.00  0.00           C
ATOM   1479 HD11LLEU X  96      16.341   2.857  -0.805  0.00  0.00           H
ATOM   1480 HD12LLEU X  96      14.569   2.885  -0.955  0.00  0.00           H
ATOM   1481 HD13LLEU X  96      15.495   4.386  -1.112  0.00  0.00           H
ATOM   1482  CD2LLEU X  96      15.135   2.339   1.621  0.00  0.00           C
ATOM   1483 HD21LLEU X  96      14.909   2.505   2.673  0.00  0.00           H
ATOM   1484 HD22LLEU X  96      14.303   1.794   1.177  0.00  0.00           H
ATOM   1485 HD23LLEU X  96      16.044   1.745   1.536  0.00  0.00           H
ATOM   1486  C  LLEU X  96      17.945   5.408   3.268  0.00  0.00           C
ATOM   1487  O  LLEU X  96      18.166   6.610   3.107  0.00  0.00           O
ATOM   1488  N  LGLN X  97      18.869   4.552   3.711  0.00  0.00           N
ATOM   1489  H  LGLN X  97      18.584   3.583   3.813  0.00  0.00           H
ATOM   1490  CA LGLN X  97      20.259   4.866   4.066  0.00  0.00           C
ATOM   1491  HA LGLN X  97      20.265   5.680   4.793  0.00  0.00           H
ATOM   1492  CB LGLN X  97      20.840   3.600   4.724  0.00  0.00           C
ATOM   1493  HB2LGLN X  97      20.181   3.308   5.544  0.00  0.00           H
ATOM   1494  HB3LGLN X  97      20.845   2.789   3.994  0.00  0.00           H
ATOM   1495  CG LGLN X  97      22.259   3.760   5.289  0.00  0.00           C
ATOM   1496  HG2LGLN X  97      22.980   3.799   4.473  0.00  0.00           H
ATOM   1497  HG3LGLN X  97      22.317   4.691   5.852  0.00  0.00           H
ATOM   1498  CD LGLN X  97      22.616   2.613   6.232  0.00  0.00           C
ATOM   1499  OE1LGLN X  97      22.510   2.713   7.447  0.00  0.00           O
ATOM   1500  NE2LGLN X  97      23.016   1.462   5.737  0.00  0.00           N
ATOM   1501 HE21LGLN X  97      23.212   0.730   6.409  0.00  0.00           H
ATOM   1502 HE22LGLN X  97      23.116   1.319   4.739  0.00  0.00           H
ATOM   1503  C  LGLN X  97      21.097   5.308   2.849  0.00  0.00           C
ATOM   1504  O  LGLN X  97      22.009   6.128   2.980  0.00  0.00           O
ATOM   1505  N  LLYS X  98      20.762   4.797   1.657  0.00  0.00           N
ATOM   1506  H  LLYS X  98      20.001   4.132   1.643  0.00  0.00           H
ATOM   1507  CA LLYS X  98      21.329   5.169   0.351  0.00  0.00           C
ATOM   1508  HA LLYS X  98      21.978   6.034   0.477  0.00  0.00           H
ATOM   1509  CB LLYS X  98      22.192   4.005  -0.173  0.00  0.00           C
ATOM   1510  HB2LLYS X  98      22.980   3.790   0.551  0.00  0.00           H
ATOM   1511  HB3LLYS X  98      21.571   3.114  -0.280  0.00  0.00           H
ATOM   1512  CG LLYS X  98      22.836   4.333  -1.528  0.00  0.00           C
ATOM   1513  HG2LLYS X  98      22.055   4.569  -2.250  0.00  0.00           H
ATOM   1514  HG3LLYS X  98      23.478   5.208  -1.412  0.00  0.00           H
ATOM   1515  CD LLYS X  98      23.663   3.171  -2.092  0.00  0.00           C
ATOM   1516  HD2LLYS X  98      24.493   2.946  -1.420  0.00  0.00           H
ATOM   1517  HD3LLYS X  98      23.031   2.289  -2.207  0.00  0.00           H
ATOM   1518  CE LLYS X  98      24.192   3.615  -3.458  0.00  0.00           C
ATOM   1519  HE2LLYS X  98      23.341   3.849  -4.104  0.00  0.00           H
ATOM   1520  HE3LLYS X  98      24.764   4.536  -3.322  0.00  0.00           H
ATOM   1521  NZ LLYS X  98      25.047   2.600  -4.114  0.00  0.00           N
ATOM   1522  HZ1LLYS X  98      24.519   1.771  -4.367  0.00  0.00           H
ATOM   1523  HZ2LLYS X  98      25.436   2.988  -4.970  0.00  0.00           H
ATOM   1524  HZ3LLYS X  98      25.845   2.348  -3.532  0.00  0.00           H
ATOM   1525  C  LLYS X  98      20.184   5.510  -0.623  0.00  0.00           C
ATOM   1526  O  LLYS X  98      19.252   4.708  -0.708  0.00  0.00           O
ATOM   1527  N  LPRO X  99      20.228   6.629  -1.373  0.00  0.00           N
ATOM   1528  CD LPRO X  99      21.129   7.763  -1.234  0.00  0.00           C
ATOM   1529  HD2LPRO X  99      21.982   7.638  -1.904  0.00  0.00           H
ATOM   1530  HD3LPRO X  99      21.468   7.900  -0.211  0.00  0.00           H
ATOM   1531  CG LPRO X  99      20.305   8.976  -1.657  0.00  0.00           C
ATOM   1532  HG2LPRO X  99      20.935   9.796  -2.004  0.00  0.00           H
ATOM   1533  HG3LPRO X  99      19.671   9.298  -0.829  0.00  0.00           H
ATOM   1534  CB LPRO X  99      19.441   8.409  -2.780  0.00  0.00           C
ATOM   1535  HB2LPRO X  99      20.002   8.433  -3.714  0.00  0.00           H
ATOM   1536  HB3LPRO X  99      18.508   8.963  -2.885  0.00  0.00           H
ATOM   1537  CA LPRO X  99      19.191   6.958  -2.350  0.00  0.00           C
ATOM   1538  HA LPRO X  99      18.225   6.907  -1.846  0.00  0.00           H
ATOM   1539  C  LPRO X  99      19.174   6.012  -3.560  0.00  0.00           C
ATOM   1540  O  LPRO X  99      20.206   5.473  -3.980  0.00  0.00           O
ATOM   1541  N  LLEU X 100      17.993   5.845  -4.149  0.00  0.00           N
ATOM   1542  H  LLEU X 100      17.207   6.357  -3.758  0.00  0.00           H
ATOM   1543  CA LLEU X 100      17.749   5.066  -5.361  0.00  0.00           C
ATOM   1544  HA LLEU X 100      18.239   4.097  -5.260  0.00  0.00           H
ATOM   1545  CB LLEU X 100      16.231   4.847  -5.523  0.00  0.00           C
ATOM   1546  HB2LLEU X 100      15.762   5.825  -5.645  0.00  0.00           H
ATOM   1547  HB3LLEU X 100      16.055   4.280  -6.438  0.00  0.00           H
ATOM   1548  CG LLEU X 100      15.538   4.124  -4.351  0.00  0.00           C
ATOM   1549  HG LLEU X 100      15.706   4.673  -3.427  0.00  0.00           H
ATOM   1550  CD1LLEU X 100      14.033   4.060  -4.596  0.00  0.00           C
ATOM   1551 HD11LLEU X 100      13.828   3.531  -5.525  0.00  0.00           H
ATOM   1552 HD12LLEU X 100      13.550   3.544  -3.767  0.00  0.00           H
ATOM   1553 HD13LLEU X 100      13.633   5.073  -4.647  0.00  0.00           H
ATOM   1554  CD2LLEU X 100      16.046   2.694  -4.177  0.00  0.00           C
ATOM   1555 HD21LLEU X 100      17.080   2.721  -3.843  0.00  0.00           H
ATOM   1556 HD22LLEU X 100      15.465   2.183  -3.410  0.00  0.00           H
ATOM   1557 HD23LLEU X 100      15.972   2.145  -5.115  0.00  0.00           H
ATOM   1558  C  LLEU X 100      18.314   5.761  -6.612  0.00  0.00           C
ATOM   1559  O  LLEU X 100      18.209   6.978  -6.771  0.00  0.00           O
ATOM   1560  N  LTHR X 101      18.845   4.972  -7.547  0.00  0.00           N
ATOM   1561  H  LTHR X 101      18.971   3.993  -7.340  0.00  0.00           H
ATOM   1562  CA LTHR X 101      19.096   5.419  -8.925  0.00  0.00           C
ATOM   1563  HA LTHR X 101      19.364   6.474  -8.925  0.00  0.00           H
ATOM   1564  CB LTHR X 101      20.279   4.659  -9.544  0.00  0.00           C
ATOM   1565  HB LTHR X 101      20.154   3.585  -9.396  0.00  0.00           H
ATOM   1566  CG2LTHR X 101      20.463   4.948 -11.033  0.00  0.00           C
ATOM   1567 HG21LTHR X 101      20.532   6.025 -11.185  0.00  0.00           H
ATOM   1568 HG22LTHR X 101      21.374   4.473 -11.390  0.00  0.00           H
ATOM   1569 HG23LTHR X 101      19.625   4.550 -11.605  0.00  0.00           H
ATOM   1570  OG1LTHR X 101      21.457   5.094  -8.907  0.00  0.00           O
ATOM   1571  HG1LTHR X 101      22.200   4.555  -9.238  0.00  0.00           H
ATOM   1572  C  LTHR X 101      17.821   5.257  -9.754  0.00  0.00           C
ATOM   1573  O  LTHR X 101      17.409   4.128 -10.041  0.00  0.00           O
ATOM   1574  N  LPHE X 102      17.194   6.373 -10.141  0.00  0.00           N
ATOM   1575  H  LPHE X 102      17.561   7.273  -9.845  0.00  0.00           H
ATOM   1576  CA LPHE X 102      16.024   6.368 -11.025  0.00  0.00           C
ATOM   1577  HA LPHE X 102      15.395   5.523 -10.753  0.00  0.00           H
ATOM   1578  CB LPHE X 102      15.195   7.651 -10.845  0.00  0.00           C
ATOM   1579  HB2LPHE X 102      15.835   8.510 -11.048  0.00  0.00           H
ATOM   1580  HB3LPHE X 102      14.409   7.651 -11.602  0.00  0.00           H
ATOM   1581  CG LPHE X 102      14.510   7.860  -9.499  0.00  0.00           C
ATOM   1582  CD1LPHE X 102      14.283   6.795  -8.602  0.00  0.00           C
ATOM   1583  HD1LPHE X 102      14.647   5.805  -8.816  0.00  0.00           H
ATOM   1584  CE1LPHE X 102      13.573   7.008  -7.409  0.00  0.00           C
ATOM   1585  HE1LPHE X 102      13.407   6.187  -6.729  0.00  0.00           H
ATOM   1586  CZ LPHE X 102      13.088   8.288  -7.098  0.00  0.00           C
ATOM   1587  HZ LPHE X 102      12.535   8.445  -6.185  0.00  0.00           H
ATOM   1588  CE2LPHE X 102      13.342   9.362  -7.966  0.00  0.00           C
ATOM   1589  HE2LPHE X 102      12.996  10.357  -7.718  0.00  0.00           H
ATOM   1590  CD2LPHE X 102      14.042   9.146  -9.166  0.00  0.00           C
ATOM   1591  HD2LPHE X 102      14.216   9.975  -9.835  0.00  0.00           H
ATOM   1592  C  LPHE X 102      16.412   6.150 -12.493  0.00  0.00           C
ATOM   1593  O  LPHE X 102      17.417   6.688 -12.979  0.00  0.00           O
ATOM   1594  N  LASN X 103      15.602   5.348 -13.186  0.00  0.00           N
ATOM   1595  H  LASN X 103      14.750   5.039 -12.725  0.00  0.00           H
ATOM   1596  CA LASN X 103      15.787   4.911 -14.573  0.00  0.00           C
ATOM   1597  HA LASN X 103      16.137   5.762 -15.155  0.00  0.00           H
ATOM   1598  CB LASN X 103      16.866   3.804 -14.603  0.00  0.00           C
ATOM   1599  HB2LASN X 103      17.058   3.492 -15.627  0.00  0.00           H
ATOM   1600  HB3LASN X 103      17.794   4.220 -14.214  0.00  0.00           H
ATOM   1601  CG LASN X 103      16.524   2.566 -13.791  0.00  0.00           C
ATOM   1602  OD1LASN X 103      15.372   2.219 -13.579  0.00  0.00           O
ATOM   1603  ND2LASN X 103      17.519   1.849 -13.331  0.00  0.00           N
ATOM   1604 HD21LASN X 103      17.287   1.044 -12.762  0.00  0.00           H
ATOM   1605 HD22LASN X 103      18.478   2.080 -13.562  0.00  0.00           H
ATOM   1606  C  LASN X 103      14.438   4.461 -15.185  0.00  0.00           C
ATOM   1607  O  LASN X 103      13.386   4.707 -14.596  0.00  0.00           O
ATOM   1608  N  LASP X 104      14.433   3.800 -16.349  0.00  0.00           N
ATOM   1609  H  LASP X 104      15.308   3.674 -16.845  0.00  0.00           H
ATOM   1610  CA LASP X 104      13.198   3.337 -17.014  0.00  0.00           C
ATOM   1611  HA LASP X 104      12.526   4.192 -17.097  0.00  0.00           H
ATOM   1612  CB LASP X 104      13.506   2.867 -18.452  0.00  0.00           C
ATOM   1613  HB2LASP X 104      14.255   2.074 -18.410  0.00  0.00           H
ATOM   1614  HB3LASP X 104      12.598   2.439 -18.881  0.00  0.00           H
ATOM   1615  CG LASP X 104      13.991   3.966 -19.410  0.00  0.00           C
ATOM   1616  OD1LASP X 104      14.071   5.158 -19.030  0.00  0.00           O
ATOM   1617  OD2LASP X 104      14.272   3.658 -20.594  0.00  0.00           O
ATOM   1618  C  LASP X 104      12.407   2.255 -16.235  0.00  0.00           C
ATOM   1619  O  LASP X 104      11.288   1.918 -16.631  0.00  0.00           O
ATOM   1620  N  LLEU X 105      12.950   1.720 -15.131  0.00  0.00           N
ATOM   1621  H  LLEU X 105      13.866   2.051 -14.851  0.00  0.00           H
ATOM   1622  CA LLEU X 105      12.326   0.692 -14.281  0.00  0.00           C
ATOM   1623  HA LLEU X 105      11.351   0.432 -14.693  0.00  0.00           H
ATOM   1624  CB LLEU X 105      13.206  -0.575 -14.288  0.00  0.00           C
ATOM   1625  HB2LLEU X 105      14.171  -0.324 -13.846  0.00  0.00           H
ATOM   1626  HB3LLEU X 105      12.736  -1.325 -13.651  0.00  0.00           H
ATOM   1627  CG LLEU X 105      13.450  -1.200 -15.674  0.00  0.00           C
ATOM   1628  HG LLEU X 105      13.954  -0.483 -16.322  0.00  0.00           H
ATOM   1629  CD1LLEU X 105      14.348  -2.428 -15.527  0.00  0.00           C
ATOM   1630 HD11LLEU X 105      13.862  -3.182 -14.908  0.00  0.00           H
ATOM   1631 HD12LLEU X 105      14.560  -2.842 -16.513  0.00  0.00           H
ATOM   1632 HD13LLEU X 105      15.294  -2.136 -15.071  0.00  0.00           H
ATOM   1633  CD2LLEU X 105      12.152  -1.652 -16.346  0.00  0.00           C
ATOM   1634 HD21LLEU X 105      11.526  -0.788 -16.567  0.00  0.00           H
ATOM   1635 HD22LLEU X 105      12.382  -2.156 -17.284  0.00  0.00           H
ATOM   1636 HD23LLEU X 105      11.610  -2.329 -15.685  0.00  0.00           H
ATOM   1637  C  LLEU X 105      12.055   1.139 -12.832  0.00  0.00           C
ATOM   1638  O  LLEU X 105      11.296   0.455 -12.142  0.00  0.00           O
ATOM   1639  N  LVAL X 106      12.638   2.256 -12.374  0.00  0.00           N
ATOM   1640  H  LVAL X 106      13.267   2.743 -13.002  0.00  0.00           H
ATOM   1641  CA LVAL X 106      12.508   2.793 -11.003  0.00  0.00           C
ATOM   1642  HA LVAL X 106      11.672   2.300 -10.508  0.00  0.00           H
ATOM   1643  CB LVAL X 106      13.772   2.539 -10.152  0.00  0.00           C
ATOM   1644  HB LVAL X 106      14.612   3.102 -10.559  0.00  0.00           H
ATOM   1645  CG1LVAL X 106      13.543   2.966  -8.694  0.00  0.00           C
ATOM   1646 HG11LVAL X 106      12.731   2.381  -8.261  0.00  0.00           H
ATOM   1647 HG12LVAL X 106      14.453   2.805  -8.115  0.00  0.00           H
ATOM   1648 HG13LVAL X 106      13.281   4.020  -8.636  0.00  0.00           H
ATOM   1649  CG2LVAL X 106      14.153   1.060 -10.125  0.00  0.00           C
ATOM   1650 HG21LVAL X 106      14.443   0.732 -11.122  0.00  0.00           H
ATOM   1651 HG22LVAL X 106      14.992   0.899  -9.448  0.00  0.00           H
ATOM   1652 HG23LVAL X 106      13.291   0.493  -9.784  0.00  0.00           H
ATOM   1653  C  LVAL X 106      12.223   4.293 -11.052  0.00  0.00           C
ATOM   1654  O  LVAL X 106      13.065   5.064 -11.511  0.00  0.00           O
ATOM   1655  N  LLYS X 107      11.038   4.696 -10.575  0.00  0.00           N
ATOM   1656  H  LLYS X 107      10.443   3.993 -10.151  0.00  0.00           H
ATOM   1657  CA LLYS X 107      10.495   6.068 -10.631  0.00  0.00           C
ATOM   1658  HA LLYS X 107      11.320   6.776 -10.532  0.00  0.00           H
ATOM   1659  CB LLYS X 107       9.764   6.319 -11.969  0.00  0.00           C
ATOM   1660  HB2LLYS X 107       8.916   5.641 -12.040  0.00  0.00           H
ATOM   1661  HB3LLYS X 107       9.372   7.337 -11.969  0.00  0.00           H
ATOM   1662  CG LLYS X 107      10.640   6.146 -13.218  0.00  0.00           C
ATOM   1663  HG2LLYS X 107      11.480   6.837 -13.155  0.00  0.00           H
ATOM   1664  HG3LLYS X 107      11.014   5.125 -13.262  0.00  0.00           H
ATOM   1665  CD LLYS X 107       9.861   6.402 -14.512  0.00  0.00           C
ATOM   1666  HD2LLYS X 107       9.041   5.685 -14.583  0.00  0.00           H
ATOM   1667  HD3LLYS X 107       9.457   7.415 -14.510  0.00  0.00           H
ATOM   1668  CE LLYS X 107      10.807   6.226 -15.703  0.00  0.00           C
ATOM   1669  HE2LLYS X 107      11.508   7.065 -15.720  0.00  0.00           H
ATOM   1670  HE3LLYS X 107      11.375   5.303 -15.571  0.00  0.00           H
ATOM   1671  NZ LLYS X 107      10.070   6.172 -16.979  0.00  0.00           N
ATOM   1672  HZ1LLYS X 107       9.541   7.028 -17.115  0.00  0.00           H
ATOM   1673  HZ2LLYS X 107      10.700   6.105 -17.778  0.00  0.00           H
ATOM   1674  HZ3LLYS X 107       9.461   5.357 -17.009  0.00  0.00           H
ATOM   1675  C  LLYS X 107       9.499   6.282  -9.479  0.00  0.00           C
ATOM   1676  O  LLYS X 107       8.831   5.321  -9.103  0.00  0.00           O
ATOM   1677  N  LPRO X 108       9.347   7.500  -8.931  0.00  0.00           N
ATOM   1678  CD LPRO X 108      10.069   8.707  -9.303  0.00  0.00           C
ATOM   1679  HD2LPRO X 108       9.972   8.920 -10.368  0.00  0.00           H
ATOM   1680  HD3LPRO X 108      11.118   8.593  -9.041  0.00  0.00           H
ATOM   1681  CG LPRO X 108       9.446   9.839  -8.487  0.00  0.00           C
ATOM   1682  HG2LPRO X 108       8.656  10.315  -9.068  0.00  0.00           H
ATOM   1683  HG3LPRO X 108      10.195  10.569  -8.187  0.00  0.00           H
ATOM   1684  CB LPRO X 108       8.843   9.125  -7.278  0.00  0.00           C
ATOM   1685  HB2LPRO X 108       8.020   9.693  -6.841  0.00  0.00           H
ATOM   1686  HB3LPRO X 108       9.623   8.961  -6.535  0.00  0.00           H
ATOM   1687  CA LPRO X 108       8.390   7.782  -7.860  0.00  0.00           C
ATOM   1688  HA LPRO X 108       8.458   7.012  -7.093  0.00  0.00           H
ATOM   1689  C  LPRO X 108       6.936   7.844  -8.365  0.00  0.00           C
ATOM   1690  O  LPRO X 108       6.689   7.981  -9.567  0.00  0.00           O
ATOM   1691  N  LVAL X 109       5.972   7.810  -7.442  0.00  0.00           N
ATOM   1692  H  LVAL X 109       6.254   7.648  -6.479  0.00  0.00           H
ATOM   1693  CA LVAL X 109       4.553   8.146  -7.683  0.00  0.00           C
ATOM   1694  HA LVAL X 109       4.377   8.134  -8.759  0.00  0.00           H
ATOM   1695  CB LVAL X 109       3.631   7.069  -7.073  0.00  0.00           C
ATOM   1696  HB LVAL X 109       3.995   6.102  -7.406  0.00  0.00           H
ATOM   1697  CG1LVAL X 109       3.629   7.058  -5.540  0.00  0.00           C
ATOM   1698 HG11LVAL X 109       3.235   7.995  -5.148  0.00  0.00           H
ATOM   1699 HG12LVAL X 109       3.016   6.230  -5.185  0.00  0.00           H
ATOM   1700 HG13LVAL X 109       4.640   6.914  -5.167  0.00  0.00           H
ATOM   1701  CG2LVAL X 109       2.183   7.187  -7.562  0.00  0.00           C
ATOM   1702 HG21LVAL X 109       2.162   7.180  -8.653  0.00  0.00           H
ATOM   1703 HG22LVAL X 109       1.608   6.334  -7.203  0.00  0.00           H
ATOM   1704 HG23LVAL X 109       1.721   8.103  -7.196  0.00  0.00           H
ATOM   1705  C  LVAL X 109       4.225   9.565  -7.188  0.00  0.00           C
ATOM   1706  O  LVAL X 109       4.832  10.058  -6.230  0.00  0.00           O
ATOM   1707  N  LCYS X 110       3.260  10.236  -7.824  0.00  0.00           N
ATOM   1708  H  LCYS X 110       2.780   9.803  -8.603  0.00  0.00           H
ATOM   1709  CA LCYS X 110       2.791  11.555  -7.392  0.00  0.00           C
ATOM   1710  HA LCYS X 110       3.656  12.158  -7.113  0.00  0.00           H
ATOM   1711  CB LCYS X 110       2.103  12.266  -8.567  0.00  0.00           C
ATOM   1712  HB2LCYS X 110       1.274  11.665  -8.948  0.00  0.00           H
ATOM   1713  HB3LCYS X 110       1.712  13.226  -8.225  0.00  0.00           H
ATOM   1714  SG LCYS X 110       3.320  12.561  -9.887  0.00  0.00           S
ATOM   1715  HG LCYS X 110       2.820  13.725 -10.334  0.00  0.00           H
ATOM   1716  C  LCYS X 110       1.875  11.452  -6.158  0.00  0.00           C
ATOM   1717  O  LCYS X 110       0.874  10.729  -6.167  0.00  0.00           O
ATOM   1718  N  LLEU X 111       2.202  12.201  -5.096  0.00  0.00           N
ATOM   1719  H  LLEU X 111       3.038  12.764  -5.145  0.00  0.00           H
ATOM   1720  CA LLEU X 111       1.337  12.351  -3.920  0.00  0.00           C
ATOM   1721  HA LLEU X 111       1.046  11.353  -3.598  0.00  0.00           H
ATOM   1722  CB LLEU X 111       2.095  13.052  -2.773  0.00  0.00           C
ATOM   1723  HB2LLEU X 111       2.588  13.935  -3.180  0.00  0.00           H
ATOM   1724  HB3LLEU X 111       1.370  13.401  -2.035  0.00  0.00           H
ATOM   1725  CG LLEU X 111       3.138  12.185  -2.043  0.00  0.00           C
ATOM   1726  HG LLEU X 111       3.826  11.748  -2.766  0.00  0.00           H
ATOM   1727  CD1LLEU X 111       3.935  13.058  -1.071  0.00  0.00           C
ATOM   1728 HD11LLEU X 111       3.272  13.504  -0.329  0.00  0.00           H
ATOM   1729 HD12LLEU X 111       4.689  12.455  -0.566  0.00  0.00           H
ATOM   1730 HD13LLEU X 111       4.441  13.852  -1.621  0.00  0.00           H
ATOM   1731  CD2LLEU X 111       2.478  11.066  -1.232  0.00  0.00           C
ATOM   1732 HD21LLEU X 111       2.008  10.346  -1.899  0.00  0.00           H
ATOM   1733 HD22LLEU X 111       3.232  10.544  -0.644  0.00  0.00           H
ATOM   1734 HD23LLEU X 111       1.730  11.481  -0.555  0.00  0.00           H
ATOM   1735  C  LLEU X 111       0.058  13.141  -4.272  0.00  0.00           C
ATOM   1736  O  LLEU X 111       0.137  14.118  -5.025  0.00  0.00           O
ATOM   1737  N  LPRO X 112      -1.113  12.771  -3.721  0.00  0.00           N
ATOM   1738  CD LPRO X 112      -1.320  11.688  -2.773  0.00  0.00           C
ATOM   1739  HD2LPRO X 112      -0.633  11.771  -1.930  0.00  0.00           H
ATOM   1740  HD3LPRO X 112      -1.173  10.738  -3.283  0.00  0.00           H
ATOM   1741  CG LPRO X 112      -2.766  11.816  -2.290  0.00  0.00           C
ATOM   1742  HG2LPRO X 112      -2.797  12.450  -1.405  0.00  0.00           H
ATOM   1743  HG3LPRO X 112      -3.216  10.847  -2.077  0.00  0.00           H
ATOM   1744  CB LPRO X 112      -3.462  12.517  -3.454  0.00  0.00           C
ATOM   1745  HB2LPRO X 112      -4.349  13.062  -3.131  0.00  0.00           H
ATOM   1746  HB3LPRO X 112      -3.723  11.780  -4.215  0.00  0.00           H
ATOM   1747  CA LPRO X 112      -2.373  13.448  -3.995  0.00  0.00           C
ATOM   1748  HA LPRO X 112      -2.508  13.560  -5.072  0.00  0.00           H
ATOM   1749  C  LPRO X 112      -2.405  14.832  -3.335  0.00  0.00           C
ATOM   1750  O  LPRO X 112      -2.327  14.969  -2.110  0.00  0.00           O
ATOM   1751  N  LASN X 113      -2.551  15.862  -4.167  0.00  0.00           N
ATOM   1752  H  LASN X 113      -2.611  15.666  -5.155  0.00  0.00           H
ATOM   1753  CA LASN X 113      -2.843  17.222  -3.723  0.00  0.00           C
ATOM   1754  HA LASN X 113      -2.185  17.466  -2.887  0.00  0.00           H
ATOM   1755  CB LASN X 113      -2.573  18.193  -4.884  0.00  0.00           C
ATOM   1756  HB2LASN X 113      -3.233  17.926  -5.705  0.00  0.00           H
ATOM   1757  HB3LASN X 113      -2.817  19.209  -4.580  0.00  0.00           H
ATOM   1758  CG LASN X 113      -1.143  18.204  -5.387  0.00  0.00           C
ATOM   1759  OD1LASN X 113      -0.187  18.070  -4.636  0.00  0.00           O
ATOM   1760  ND2LASN X 113      -0.949  18.378  -6.671  0.00  0.00           N
ATOM   1761 HD21LASN X 113       0.009  18.486  -6.989  0.00  0.00           H
ATOM   1762 HD22LASN X 113      -1.734  18.510  -7.291  0.00  0.00           H
ATOM   1763  C  LASN X 113      -4.311  17.338  -3.256  0.00  0.00           C
ATOM   1764  O  LASN X 113      -5.167  16.597  -3.747  0.00  0.00           O
ATOM   1765  N  LPRO X 114      -4.652  18.290  -2.370  0.00  0.00           N
ATOM   1766  CD LPRO X 114      -3.759  19.224  -1.701  0.00  0.00           C
ATOM   1767  HD2LPRO X 114      -3.042  19.669  -2.390  0.00  0.00           H
ATOM   1768  HD3LPRO X 114      -3.233  18.711  -0.895  0.00  0.00           H
ATOM   1769  CG LPRO X 114      -4.661  20.310  -1.123  0.00  0.00           C
ATOM   1770  HG2LPRO X 114      -4.815  21.093  -1.867  0.00  0.00           H
ATOM   1771  HG3LPRO X 114      -4.245  20.727  -0.207  0.00  0.00           H
ATOM   1772  CB LPRO X 114      -5.975  19.574  -0.866  0.00  0.00           C
ATOM   1773  HB2LPRO X 114      -6.828  20.252  -0.875  0.00  0.00           H
ATOM   1774  HB3LPRO X 114      -5.913  19.052   0.089  0.00  0.00           H
ATOM   1775  CA LPRO X 114      -6.042  18.549  -2.002  0.00  0.00           C
ATOM   1776  HA LPRO X 114      -6.499  17.636  -1.625  0.00  0.00           H
ATOM   1777  C  LPRO X 114      -6.840  19.059  -3.213  0.00  0.00           C
ATOM   1778  O  LPRO X 114      -6.554  20.132  -3.749  0.00  0.00           O
ATOM   1779  N  LGLY X 115      -7.861  18.306  -3.637  0.00  0.00           N
ATOM   1780  H  LGLY X 115      -8.021  17.420  -3.176  0.00  0.00           H
ATOM   1781  CA LGLY X 115      -8.710  18.666  -4.782  0.00  0.00           C
ATOM   1782  HA2LGLY X 115      -9.749  18.489  -4.509  0.00  0.00           H
ATOM   1783  HA3LGLY X 115      -8.613  19.730  -5.001  0.00  0.00           H
ATOM   1784  C  LGLY X 115      -8.432  17.892  -6.077  0.00  0.00           C
ATOM   1785  O  LGLY X 115      -8.483  18.485  -7.154  0.00  0.00           O
ATOM   1786  N  LMET X 116      -8.155  16.584  -6.009  0.00  0.00           N
ATOM   1787  H  LMET X 116      -8.091  16.155  -5.097  0.00  0.00           H
ATOM   1788  CA LMET X 116      -8.083  15.723  -7.208  0.00  0.00           C
ATOM   1789  HA LMET X 116      -7.483  16.233  -7.962  0.00  0.00           H
ATOM   1790  CB LMET X 116      -7.397  14.385  -6.884  0.00  0.00           C
ATOM   1791  HB2LMET X 116      -8.011  13.829  -6.175  0.00  0.00           H
ATOM   1792  HB3LMET X 116      -7.333  13.794  -7.798  0.00  0.00           H
ATOM   1793  CG LMET X 116      -5.986  14.532  -6.297  0.00  0.00           C
ATOM   1794  HG2LMET X 116      -6.077  14.955  -5.300  0.00  0.00           H
ATOM   1795  HG3LMET X 116      -5.556  13.536  -6.190  0.00  0.00           H
ATOM   1796  SD LMET X 116      -4.815  15.561  -7.229  0.00  0.00           S
ATOM   1797  CE LMET X 116      -4.786  14.672  -8.809  0.00  0.00           C
ATOM   1798  HE1LMET X 116      -5.755  14.745  -9.302  0.00  0.00           H
ATOM   1799  HE2LMET X 116      -4.029  15.112  -9.457  0.00  0.00           H
ATOM   1800  HE3LMET X 116      -4.544  13.623  -8.639  0.00  0.00           H
ATOM   1801  C  LMET X 116      -9.459  15.457  -7.853  0.00  0.00           C
ATOM   1802  O  LMET X 116      -9.524  15.129  -9.040  0.00  0.00           O
ATOM   1803  N  LMET X 117     -10.547  15.608  -7.084  0.00  0.00           N
ATOM   1804  H  LMET X 117     -10.388  15.846  -6.111  0.00  0.00           H
ATOM   1805  CA LMET X 117     -11.952  15.546  -7.534  0.00  0.00           C
ATOM   1806  HA LMET X 117     -12.558  15.410  -6.640  0.00  0.00           H
ATOM   1807  CB LMET X 117     -12.390  16.890  -8.143  0.00  0.00           C
ATOM   1808  HB2LMET X 117     -11.846  17.068  -9.071  0.00  0.00           H
ATOM   1809  HB3LMET X 117     -13.457  16.848  -8.365  0.00  0.00           H
ATOM   1810  CG LMET X 117     -12.129  18.046  -7.161  0.00  0.00           C
ATOM   1811  HG2LMET X 117     -12.421  17.723  -6.162  0.00  0.00           H
ATOM   1812  HG3LMET X 117     -11.059  18.248  -7.148  0.00  0.00           H
ATOM   1813  SD LMET X 117     -12.987  19.610  -7.487  0.00  0.00           S
ATOM   1814  CE LMET X 117     -12.494  19.877  -9.206  0.00  0.00           C
ATOM   1815  HE1LMET X 117     -12.954  19.124  -9.846  0.00  0.00           H
ATOM   1816  HE2LMET X 117     -12.820  20.864  -9.528  0.00  0.00           H
ATOM   1817  HE3LMET X 117     -11.410  19.811  -9.287  0.00  0.00           H
ATOM   1818  C  LMET X 117     -12.263  14.315  -8.408  0.00  0.00           C
ATOM   1819  O  LMET X 117     -12.776  14.414  -9.526  0.00  0.00           O
ATOM   1820  N  LLEU X 118     -11.873  13.143  -7.903  0.00  0.00           N
ATOM   1821  H  LLEU X 118     -11.419  13.154  -6.996  0.00  0.00           H
ATOM   1822  CA LLEU X 118     -12.036  11.841  -8.548  0.00  0.00           C
ATOM   1823  HA LLEU X 118     -11.753  11.947  -9.590  0.00  0.00           H
ATOM   1824  CB LLEU X 118     -11.078  10.828  -7.894  0.00  0.00           C
ATOM   1825  HB2LLEU X 118     -11.369  10.705  -6.850  0.00  0.00           H
ATOM   1826  HB3LLEU X 118     -11.194   9.865  -8.384  0.00  0.00           H
ATOM   1827  CG LLEU X 118      -9.591  11.237  -7.951  0.00  0.00           C
ATOM   1828  HG LLEU X 118      -9.457  12.218  -7.502  0.00  0.00           H
ATOM   1829  CD1LLEU X 118      -8.744  10.250  -7.160  0.00  0.00           C
ATOM   1830 HD11LLEU X 118      -8.823   9.250  -7.582  0.00  0.00           H
ATOM   1831 HD12LLEU X 118      -7.709  10.583  -7.184  0.00  0.00           H
ATOM   1832 HD13LLEU X 118      -9.075  10.228  -6.122  0.00  0.00           H
ATOM   1833  CD2LLEU X 118      -9.043  11.299  -9.375  0.00  0.00           C
ATOM   1834 HD21LLEU X 118      -9.579  12.064  -9.931  0.00  0.00           H
ATOM   1835 HD22LLEU X 118      -7.987  11.568  -9.353  0.00  0.00           H
ATOM   1836 HD23LLEU X 118      -9.158  10.337  -9.871  0.00  0.00           H
ATOM   1837  C  LLEU X 118     -13.493  11.351  -8.535  0.00  0.00           C
ATOM   1838  O  LLEU X 118     -14.300  11.738  -7.683  0.00  0.00           O
ATOM   1839  N  LGLN X 119     -13.836  10.472  -9.479  0.00  0.00           N
ATOM   1840  H  LGLN X 119     -13.122  10.138 -10.118  0.00  0.00           H
ATOM   1841  CA LGLN X 119     -15.203   9.965  -9.629  0.00  0.00           C
ATOM   1842  HA LGLN X 119     -15.854  10.837  -9.684  0.00  0.00           H
ATOM   1843  CB LGLN X 119     -15.353   9.170 -10.940  0.00  0.00           C
ATOM   1844  HB2LGLN X 119     -14.773   8.251 -10.869  0.00  0.00           H
ATOM   1845  HB3LGLN X 119     -16.400   8.891 -11.052  0.00  0.00           H
ATOM   1846  CG LGLN X 119     -14.929   9.920 -12.214  0.00  0.00           C
ATOM   1847  HG2LGLN X 119     -13.846   9.904 -12.302  0.00  0.00           H
ATOM   1848  HG3LGLN X 119     -15.334   9.398 -13.078  0.00  0.00           H
ATOM   1849  CD LGLN X 119     -15.397  11.366 -12.259  0.00  0.00           C
ATOM   1850  OE1LGLN X 119     -14.596  12.291 -12.329  0.00  0.00           O
ATOM   1851  NE2LGLN X 119     -16.681  11.626 -12.181  0.00  0.00           N
ATOM   1852 HE21LGLN X 119     -16.984  12.596 -12.199  0.00  0.00           H
ATOM   1853 HE22LGLN X 119     -17.385  10.895 -12.168  0.00  0.00           H
ATOM   1854  C  LGLN X 119     -15.652   9.109  -8.424  0.00  0.00           C
ATOM   1855  O  LGLN X 119     -14.808   8.499  -7.755  0.00  0.00           O
ATOM   1856  N  LPRO X 120     -16.967   9.007  -8.143  0.00  0.00           N
ATOM   1857  CD LPRO X 120     -18.029   9.801  -8.746  0.00  0.00           C
ATOM   1858  HD2LPRO X 120     -18.272   9.415  -9.736  0.00  0.00           H
ATOM   1859  HD3LPRO X 120     -17.758  10.855  -8.810  0.00  0.00           H
ATOM   1860  CG LPRO X 120     -19.232   9.650  -7.825  0.00  0.00           C
ATOM   1861  HG2LPRO X 120     -20.167   9.727  -8.377  0.00  0.00           H
ATOM   1862  HG3LPRO X 120     -19.182  10.401  -7.035  0.00  0.00           H
ATOM   1863  CB LPRO X 120     -19.033   8.261  -7.227  0.00  0.00           C
ATOM   1864  HB2LPRO X 120     -19.397   7.511  -7.930  0.00  0.00           H
ATOM   1865  HB3LPRO X 120     -19.540   8.170  -6.268  0.00  0.00           H
ATOM   1866  CA LPRO X 120     -17.513   8.154  -7.079  0.00  0.00           C
ATOM   1867  HA LPRO X 120     -17.220   8.572  -6.116  0.00  0.00           H
ATOM   1868  C  LPRO X 120     -17.045   6.691  -7.145  0.00  0.00           C
ATOM   1869  O  LPRO X 120     -16.796   6.080  -6.104  0.00  0.00           O
ATOM   1870  N  LGLU X 121     -16.865   6.162  -8.358  0.00  0.00           N
ATOM   1871  H  LGLU X 121     -17.199   6.702  -9.154  0.00  0.00           H
ATOM   1872  CA LGLU X 121     -16.286   4.848  -8.662  0.00  0.00           C
ATOM   1873  HA LGLU X 121     -15.890   4.424  -7.742  0.00  0.00           H
ATOM   1874  CB LGLU X 121     -17.368   3.888  -9.191  0.00  0.00           C
ATOM   1875  HB2LGLU X 121     -17.748   4.261 -10.143  0.00  0.00           H
ATOM   1876  HB3LGLU X 121     -16.905   2.917  -9.363  0.00  0.00           H
ATOM   1877  CG LGLU X 121     -18.547   3.676  -8.234  0.00  0.00           C
ATOM   1878  HG2LGLU X 121     -18.171   3.347  -7.264  0.00  0.00           H
ATOM   1879  HG3LGLU X 121     -19.087   4.613  -8.089  0.00  0.00           H
ATOM   1880  CD LGLU X 121     -19.504   2.626  -8.802  0.00  0.00           C
ATOM   1881  OE1LGLU X 121     -20.315   2.968  -9.694  0.00  0.00           O
ATOM   1882  OE2LGLU X 121     -19.464   1.457  -8.349  0.00  0.00           O
ATOM   1883  C  LGLU X 121     -15.087   4.972  -9.627  0.00  0.00           C
ATOM   1884  O  LGLU X 121     -15.037   4.319 -10.674  0.00  0.00           O
ATOM   1885  N  LGLN X 122     -14.125   5.844  -9.295  0.00  0.00           N
ATOM   1886  H  LGLN X 122     -14.270   6.412  -8.469  0.00  0.00           H
ATOM   1887  CA LGLN X 122     -12.890   6.067 -10.064  0.00  0.00           C
ATOM   1888  HA LGLN X 122     -13.157   6.539 -11.010  0.00  0.00           H
ATOM   1889  CB LGLN X 122     -11.993   7.042  -9.274  0.00  0.00           C
ATOM   1890  HB2LGLN X 122     -12.554   7.948  -9.053  0.00  0.00           H
ATOM   1891  HB3LGLN X 122     -11.750   6.575  -8.321  0.00  0.00           H
ATOM   1892  CG LGLN X 122     -10.661   7.426  -9.947  0.00  0.00           C
ATOM   1893  HG2LGLN X 122     -10.014   7.879  -9.198  0.00  0.00           H
ATOM   1894  HG3LGLN X 122     -10.154   6.530 -10.301  0.00  0.00           H
ATOM   1895  CD LGLN X 122     -10.803   8.424 -11.096  0.00  0.00           C
ATOM   1896  OE1LGLN X 122     -11.702   9.256 -11.143  0.00  0.00           O
ATOM   1897  NE2LGLN X 122      -9.900   8.399 -12.047  0.00  0.00           N
ATOM   1898 HE21LGLN X 122     -10.088   8.936 -12.887  0.00  0.00           H
ATOM   1899 HE22LGLN X 122      -9.092   7.789 -11.974  0.00  0.00           H
ATOM   1900  C  LGLN X 122     -12.156   4.746 -10.375  0.00  0.00           C
ATOM   1901  O  LGLN X 122     -11.949   3.916  -9.484  0.00  0.00           O
ATOM   1902  N  LLEU X 123     -11.739   4.559 -11.633  0.00  0.00           N
ATOM   1903  H  LLEU X 123     -11.919   5.287 -12.317  0.00  0.00           H
ATOM   1904  CA LLEU X 123     -10.999   3.374 -12.079  0.00  0.00           C
ATOM   1905  HA LLEU X 123     -11.466   2.492 -11.638  0.00  0.00           H
ATOM   1906  CB LLEU X 123     -11.117   3.256 -13.608  0.00  0.00           C
ATOM   1907  HB2LLEU X 123     -12.180   3.315 -13.849  0.00  0.00           H
ATOM   1908  HB3LLEU X 123     -10.624   4.106 -14.082  0.00  0.00           H
ATOM   1909  CG LLEU X 123     -10.565   1.945 -14.207  0.00  0.00           C
ATOM   1910  HG LLEU X 123     -10.922   1.100 -13.619  0.00  0.00           H
ATOM   1911  CD1LLEU X 123     -11.096   1.805 -15.629  0.00  0.00           C
ATOM   1912 HD11LLEU X 123     -10.744   2.630 -16.249  0.00  0.00           H
ATOM   1913 HD12LLEU X 123     -10.778   0.857 -16.055  0.00  0.00           H
ATOM   1914 HD13LLEU X 123     -12.182   1.810 -15.612  0.00  0.00           H
ATOM   1915  CD2LLEU X 123      -9.039   1.876 -14.318  0.00  0.00           C
ATOM   1916 HD21LLEU X 123      -8.585   1.730 -13.341  0.00  0.00           H
ATOM   1917 HD22LLEU X 123      -8.743   1.025 -14.932  0.00  0.00           H
ATOM   1918 HD23LLEU X 123      -8.658   2.791 -14.766  0.00  0.00           H
ATOM   1919  C  LLEU X 123      -9.545   3.432 -11.599  0.00  0.00           C
ATOM   1920  O  LLEU X 123      -8.788   4.328 -11.986  0.00  0.00           O
ATOM   1921  N  LCYS X 124      -9.153   2.454 -10.787  0.00  0.00           N
ATOM   1922  H  LCYS X 124      -9.810   1.724 -10.533  0.00  0.00           H
ATOM   1923  CA LCYS X 124      -7.848   2.366 -10.142  0.00  0.00           C
ATOM   1924  HA LCYS X 124      -7.194   3.138 -10.546  0.00  0.00           H
ATOM   1925  CB LCYS X 124      -8.031   2.630  -8.635  0.00  0.00           C
ATOM   1926  HB2LCYS X 124      -8.624   1.826  -8.195  0.00  0.00           H
ATOM   1927  HB3LCYS X 124      -7.055   2.641  -8.150  0.00  0.00           H
ATOM   1928  SG LCYS X 124      -8.855   4.222  -8.323  0.00  0.00           S
ATOM   1929  HG LCYS X 124     -10.074   3.859  -8.759  0.00  0.00           H
ATOM   1930  C  LCYS X 124      -7.162   1.010 -10.409  0.00  0.00           C
ATOM   1931  O  LCYS X 124      -7.747   0.084 -10.977  0.00  0.00           O
ATOM   1932  N  LTRP X 125      -5.910   0.896  -9.971  0.00  0.00           N
ATOM   1933  H  LTRP X 125      -5.485   1.718  -9.555  0.00  0.00           H
ATOM   1934  CA LTRP X 125      -5.082  -0.308 -10.042  0.00  0.00           C
ATOM   1935  HA LTRP X 125      -5.709  -1.169 -10.276  0.00  0.00           H
ATOM   1936  CB LTRP X 125      -4.040  -0.159 -11.155  0.00  0.00           C
ATOM   1937  HB2LTRP X 125      -3.560   0.818 -11.080  0.00  0.00           H
ATOM   1938  HB3LTRP X 125      -3.263  -0.911 -11.009  0.00  0.00           H
ATOM   1939  CG LTRP X 125      -4.573  -0.339 -12.539  0.00  0.00           C
ATOM   1940  CD1LTRP X 125      -5.162   0.616 -13.290  0.00  0.00           C
ATOM   1941  HD1LTRP X 125      -5.301   1.645 -12.987  0.00  0.00           H
ATOM   1942  NE1LTRP X 125      -5.534   0.085 -14.507  0.00  0.00           N
ATOM   1943  HE1LTRP X 125      -5.887   0.663 -15.263  0.00  0.00           H
ATOM   1944  CE2LTRP X 125      -5.249  -1.263 -14.583  0.00  0.00           C
ATOM   1945  CZ2LTRP X 125      -5.451  -2.239 -15.570  0.00  0.00           C
ATOM   1946  HZ2LTRP X 125      -5.945  -1.985 -16.497  0.00  0.00           H
ATOM   1947  CH2LTRP X 125      -4.991  -3.549 -15.341  0.00  0.00           C
ATOM   1948  HH2LTRP X 125      -5.137  -4.320 -16.084  0.00  0.00           H
ATOM   1949  CZ3LTRP X 125      -4.305  -3.856 -14.153  0.00  0.00           C
ATOM   1950  HZ3LTRP X 125      -3.919  -4.856 -14.003  0.00  0.00           H
ATOM   1951  CE3LTRP X 125      -4.111  -2.868 -13.168  0.00  0.00           C
ATOM   1952  HE3LTRP X 125      -3.580  -3.110 -12.260  0.00  0.00           H
ATOM   1953  CD2LTRP X 125      -4.598  -1.555 -13.347  0.00  0.00           C
ATOM   1954  C  LTRP X 125      -4.396  -0.579  -8.704  0.00  0.00           C
ATOM   1955  O  LTRP X 125      -3.985   0.354  -8.009  0.00  0.00           O
ATOM   1956  N  LILE X 126      -4.236  -1.863  -8.386  0.00  0.00           N
ATOM   1957  H  LILE X 126      -4.609  -2.555  -9.031  0.00  0.00           H
ATOM   1958  CA LILE X 126      -3.481  -2.377  -7.236  0.00  0.00           C
ATOM   1959  HA LILE X 126      -2.946  -1.550  -6.766  0.00  0.00           H
ATOM   1960  CB LILE X 126      -4.414  -3.000  -6.168  0.00  0.00           C
ATOM   1961  HB LILE X 126      -3.781  -3.485  -5.422  0.00  0.00           H
ATOM   1962  CG2LILE X 126      -5.172  -1.879  -5.446  0.00  0.00           C
ATOM   1963 HG21LILE X 126      -5.836  -1.372  -6.143  0.00  0.00           H
ATOM   1964 HG22LILE X 126      -5.754  -2.283  -4.619  0.00  0.00           H
ATOM   1965 HG23LILE X 126      -4.462  -1.160  -5.035  0.00  0.00           H
ATOM   1966  CG1LILE X 126      -5.368  -4.073  -6.749  0.00  0.00           C
ATOM   1967 HG12LILE X 126      -6.067  -3.608  -7.444  0.00  0.00           H
ATOM   1968 HG13LILE X 126      -4.785  -4.805  -7.307  0.00  0.00           H
ATOM   1969  CD1LILE X 126      -6.178  -4.834  -5.688  0.00  0.00           C
ATOM   1970 HD11LILE X 126      -6.904  -4.172  -5.218  0.00  0.00           H
ATOM   1971 HD12LILE X 126      -6.714  -5.655  -6.165  0.00  0.00           H
ATOM   1972 HD13LILE X 126      -5.514  -5.240  -4.926  0.00  0.00           H
ATOM   1973  C  LILE X 126      -2.421  -3.377  -7.706  0.00  0.00           C
ATOM   1974  O  LILE X 126      -2.609  -4.062  -8.711  0.00  0.00           O
ATOM   1975  N  LSER X 127      -1.313  -3.472  -6.970  0.00  0.00           N
ATOM   1976  H  LSER X 127      -1.225  -2.882  -6.153  0.00  0.00           H
ATOM   1977  CA LSER X 127      -0.248  -4.461  -7.199  0.00  0.00           C
ATOM   1978  HA LSER X 127      -0.687  -5.323  -7.694  0.00  0.00           H
ATOM   1979  CB LSER X 127       0.838  -3.902  -8.128  0.00  0.00           C
ATOM   1980  HB2LSER X 127       1.503  -4.716  -8.420  0.00  0.00           H
ATOM   1981  HB3LSER X 127       0.378  -3.498  -9.031  0.00  0.00           H
ATOM   1982  OG LSER X 127       1.603  -2.895  -7.489  0.00  0.00           O
ATOM   1983  HG LSER X 127       1.176  -2.042  -7.643  0.00  0.00           H
ATOM   1984  C  LSER X 127       0.358  -4.954  -5.880  0.00  0.00           C
ATOM   1985  O  LSER X 127       0.246  -4.271  -4.856  0.00  0.00           O
ATOM   1986  N  LGLY X 128       0.991  -6.129  -5.897  0.00  0.00           N
ATOM   1987  H  LGLY X 128       0.993  -6.670  -6.757  0.00  0.00           H
ATOM   1988  CA LGLY X 128       1.660  -6.704  -4.725  0.00  0.00           C
ATOM   1989  HA2LGLY X 128       2.521  -6.083  -4.473  0.00  0.00           H
ATOM   1990  HA3LGLY X 128       0.979  -6.687  -3.874  0.00  0.00           H
ATOM   1991  C  LGLY X 128       2.144  -8.146  -4.902  0.00  0.00           C
ATOM   1992  O  LGLY X 128       1.675  -8.883  -5.777  0.00  0.00           O
ATOM   1993  N  LTRP X 129       3.093  -8.554  -4.059  0.00  0.00           N
ATOM   1994  H  LTRP X 129       3.405  -7.889  -3.354  0.00  0.00           H
ATOM   1995  CA LTRP X 129       3.572  -9.937  -3.929  0.00  0.00           C
ATOM   1996  HA LTRP X 129       3.472 -10.441  -4.891  0.00  0.00           H
ATOM   1997  CB LTRP X 129       5.063  -9.951  -3.566  0.00  0.00           C
ATOM   1998  HB2LTRP X 129       5.209  -9.395  -2.640  0.00  0.00           H
ATOM   1999  HB3LTRP X 129       5.374 -10.979  -3.379  0.00  0.00           H
ATOM   2000  CG LTRP X 129       5.970  -9.384  -4.611  0.00  0.00           C
ATOM   2001  CD1LTRP X 129       6.515 -10.090  -5.627  0.00  0.00           C
ATOM   2002  HD1LTRP X 129       6.355 -11.151  -5.796  0.00  0.00           H
ATOM   2003  NE1LTRP X 129       7.273  -9.250  -6.417  0.00  0.00           N
ATOM   2004  HE1LTRP X 129       7.712  -9.545  -7.287  0.00  0.00           H
ATOM   2005  CE2LTRP X 129       7.229  -7.948  -5.963  0.00  0.00           C
ATOM   2006  CZ2LTRP X 129       7.787  -6.751  -6.437  0.00  0.00           C
ATOM   2007  HZ2LTRP X 129       8.399  -6.749  -7.326  0.00  0.00           H
ATOM   2008  CH2LTRP X 129       7.553  -5.561  -5.729  0.00  0.00           C
ATOM   2009  HH2LTRP X 129       7.992  -4.633  -6.069  0.00  0.00           H
ATOM   2010  CZ3LTRP X 129       6.747  -5.581  -4.575  0.00  0.00           C
ATOM   2011  HZ3LTRP X 129       6.565  -4.668  -4.023  0.00  0.00           H
ATOM   2012  CE3LTRP X 129       6.183  -6.787  -4.115  0.00  0.00           C
ATOM   2013  HE3LTRP X 129       5.582  -6.788  -3.216  0.00  0.00           H
ATOM   2014  CD2LTRP X 129       6.406  -8.002  -4.799  0.00  0.00           C
ATOM   2015  C  LTRP X 129       2.757 -10.762  -2.921  0.00  0.00           C
ATOM   2016  O  LTRP X 129       3.010 -11.955  -2.768  0.00  0.00           O
ATOM   2017  N  LGLY X 130       1.752 -10.182  -2.261  0.00  0.00           N
ATOM   2018  H  LGLY X 130       1.523  -9.212  -2.448  0.00  0.00           H
ATOM   2019  CA LGLY X 130       0.850 -10.916  -1.377  0.00  0.00           C
ATOM   2020  HA2LGLY X 130       1.434 -11.395  -0.592  0.00  0.00           H
ATOM   2021  HA3LGLY X 130       0.148 -10.226  -0.915  0.00  0.00           H
ATOM   2022  C  LGLY X 130       0.037 -11.994  -2.090  0.00  0.00           C
ATOM   2023  O  LGLY X 130       0.034 -12.102  -3.322  0.00  0.00           O
ATOM   2024  N  LALA X 131      -0.657 -12.806  -1.298  0.00  0.00           N
ATOM   2025  H  LALA X 131      -0.624 -12.628  -0.299  0.00  0.00           H
ATOM   2026  CA LALA X 131      -1.329 -14.018  -1.745  0.00  0.00           C
ATOM   2027  HA LALA X 131      -0.559 -14.689  -2.127  0.00  0.00           H
ATOM   2028  CB LALA X 131      -1.970 -14.690  -0.526  0.00  0.00           C
ATOM   2029  HB1LALA X 131      -2.751 -14.051  -0.115  0.00  0.00           H
ATOM   2030  HB2LALA X 131      -2.409 -15.641  -0.823  0.00  0.00           H
ATOM   2031  HB3LALA X 131      -1.215 -14.874   0.239  0.00  0.00           H
ATOM   2032  C  LALA X 131      -2.342 -13.785  -2.884  0.00  0.00           C
ATOM   2033  O  LALA X 131      -2.960 -12.720  -3.007  0.00  0.00           O
ATOM   2034  N  LTHR X 132      -2.503 -14.807  -3.724  0.00  0.00           N
ATOM   2035  H  LTHR X 132      -1.947 -15.647  -3.573  0.00  0.00           H
ATOM   2036  CA LTHR X 132      -3.427 -14.830  -4.872  0.00  0.00           C
ATOM   2037  HA LTHR X 132      -3.717 -13.812  -5.106  0.00  0.00           H
ATOM   2038  CB LTHR X 132      -2.727 -15.399  -6.111  0.00  0.00           C
ATOM   2039  HB LTHR X 132      -3.415 -15.362  -6.953  0.00  0.00           H
ATOM   2040  CG2LTHR X 132      -1.466 -14.608  -6.473  0.00  0.00           C
ATOM   2041 HG21LTHR X 132      -0.704 -14.720  -5.702  0.00  0.00           H
ATOM   2042 HG22LTHR X 132      -1.070 -14.954  -7.424  0.00  0.00           H
ATOM   2043 HG23LTHR X 132      -1.708 -13.552  -6.573  0.00  0.00           H
ATOM   2044  OG1LTHR X 132      -2.333 -16.734  -5.878  0.00  0.00           O
ATOM   2045  HG1LTHR X 132      -1.761 -16.989  -6.617  0.00  0.00           H
ATOM   2046  C  LTHR X 132      -4.738 -15.565  -4.568  0.00  0.00           C
ATOM   2047  O  LTHR X 132      -5.630 -15.650  -5.414  0.00  0.00           O
ATOM   2048  N  LGLU X 133      -4.892 -16.029  -3.328  0.00  0.00           N
ATOM   2049  H  LGLU X 133      -4.113 -15.928  -2.695  0.00  0.00           H
ATOM   2050  CA LGLU X 133      -6.115 -16.561  -2.730  0.00  0.00           C
ATOM   2051  HA LGLU X 133      -6.970 -15.998  -3.105  0.00  0.00           H
ATOM   2052  CB LGLU X 133      -6.298 -18.039  -3.113  0.00  0.00           C
ATOM   2053  HB2LGLU X 133      -7.286 -18.359  -2.791  0.00  0.00           H
ATOM   2054  HB3LGLU X 133      -6.256 -18.129  -4.199  0.00  0.00           H
ATOM   2055  CG LGLU X 133      -5.255 -18.982  -2.499  0.00  0.00           C
ATOM   2056  HG2LGLU X 133      -4.250 -18.614  -2.718  0.00  0.00           H
ATOM   2057  HG3LGLU X 133      -5.377 -19.018  -1.416  0.00  0.00           H
ATOM   2058  CD LGLU X 133      -5.422 -20.387  -3.073  0.00  0.00           C
ATOM   2059  OE1LGLU X 133      -6.409 -21.082  -2.721  0.00  0.00           O
ATOM   2060  OE2LGLU X 133      -4.560 -20.788  -3.889  0.00  0.00           O
ATOM   2061  C  LGLU X 133      -6.069 -16.386  -1.205  0.00  0.00           C
ATOM   2062  O  LGLU X 133      -4.998 -16.180  -0.625  0.00  0.00           O
ATOM   2063  N  LGLU X 134      -7.218 -16.489  -0.535  0.00  0.00           N
ATOM   2064  H  LGLU X 134      -8.069 -16.676  -1.049  0.00  0.00           H
ATOM   2065  CA LGLU X 134      -7.252 -16.468   0.933  0.00  0.00           C
ATOM   2066  HA LGLU X 134      -6.781 -15.537   1.253  0.00  0.00           H
ATOM   2067  CB LGLU X 134      -8.710 -16.446   1.426  0.00  0.00           C
ATOM   2068  HB2LGLU X 134      -9.276 -15.757   0.797  0.00  0.00           H
ATOM   2069  HB3LGLU X 134      -9.151 -17.439   1.327  0.00  0.00           H
ATOM   2070  CG LGLU X 134      -8.813 -15.974   2.885  0.00  0.00           C
ATOM   2071  HG2LGLU X 134      -8.323 -16.701   3.528  0.00  0.00           H
ATOM   2072  HG3LGLU X 134      -8.291 -15.020   2.977  0.00  0.00           H
ATOM   2073  CD LGLU X 134     -10.252 -15.762   3.363  0.00  0.00           C
ATOM   2074  OE1LGLU X 134     -10.558 -16.078   4.542  0.00  0.00           O
ATOM   2075  OE2LGLU X 134     -11.079 -15.243   2.581  0.00  0.00           O
ATOM   2076  C  LGLU X 134      -6.420 -17.628   1.527  0.00  0.00           C
ATOM   2077  O  LGLU X 134      -6.444 -18.753   1.012  0.00  0.00           O
ATOM   2078  N  LLYS X 135      -5.659 -17.345   2.597  0.00  0.00           N
ATOM   2079  H  LLYS X 135      -5.726 -16.405   2.983  0.00  0.00           H
ATOM   2080  CA LLYS X 135      -4.704 -18.265   3.261  0.00  0.00           C
ATOM   2081  HA LLYS X 135      -4.204 -17.693   4.044  0.00  0.00           H
ATOM   2082  CB LLYS X 135      -5.459 -19.411   3.963  0.00  0.00           C
ATOM   2083  HB2LLYS X 135      -6.004 -19.992   3.222  0.00  0.00           H
ATOM   2084  HB3LLYS X 135      -4.741 -20.070   4.453  0.00  0.00           H
ATOM   2085  CG LLYS X 135      -6.444 -18.921   5.026  0.00  0.00           C
ATOM   2086  HG2LLYS X 135      -5.874 -18.538   5.869  0.00  0.00           H
ATOM   2087  HG3LLYS X 135      -7.073 -18.129   4.631  0.00  0.00           H
ATOM   2088  CD LLYS X 135      -7.343 -20.063   5.494  0.00  0.00           C
ATOM   2089  HD2LLYS X 135      -7.910 -20.458   4.648  0.00  0.00           H
ATOM   2090  HD3LLYS X 135      -6.720 -20.855   5.910  0.00  0.00           H
ATOM   2091  CE LLYS X 135      -8.306 -19.535   6.557  0.00  0.00           C
ATOM   2092  HE2LLYS X 135      -7.723 -19.030   7.332  0.00  0.00           H
ATOM   2093  HE3LLYS X 135      -8.975 -18.800   6.098  0.00  0.00           H
ATOM   2094  NZ LLYS X 135      -9.085 -20.642   7.148  0.00  0.00           N
ATOM   2095  HZ1LLYS X 135      -8.456 -21.363   7.490  0.00  0.00           H
ATOM   2096  HZ2LLYS X 135      -9.688 -20.311   7.898  0.00  0.00           H
ATOM   2097  HZ3LLYS X 135      -9.655 -21.105   6.442  0.00  0.00           H
ATOM   2098  C  LLYS X 135      -3.546 -18.772   2.378  0.00  0.00           C
ATOM   2099  O  LLYS X 135      -2.862 -19.728   2.750  0.00  0.00           O
ATOM   2100  N  LGLY X 136      -3.309 -18.145   1.223  0.00  0.00           N
ATOM   2101  H  LGLY X 136      -3.932 -17.400   0.942  0.00  0.00           H
ATOM   2102  CA LGLY X 136      -2.171 -18.454   0.353  0.00  0.00           C
ATOM   2103  HA2LGLY X 136      -2.124 -19.531   0.199  0.00  0.00           H
ATOM   2104  HA3LGLY X 136      -2.329 -17.992  -0.621  0.00  0.00           H
ATOM   2105  C  LGLY X 136      -0.813 -17.990   0.901  0.00  0.00           C
ATOM   2106  O  LGLY X 136      -0.730 -17.240   1.878  0.00  0.00           O
ATOM   2107  N  LLYS X 137       0.266 -18.433   0.246  0.00  0.00           N
ATOM   2108  H  LLYS X 137       0.079 -19.040  -0.549  0.00  0.00           H
ATOM   2109  CA LLYS X 137       1.649 -17.946   0.434  0.00  0.00           C
ATOM   2110  HA LLYS X 137       1.765 -17.617   1.467  0.00  0.00           H
ATOM   2111  CB LLYS X 137       2.619 -19.122   0.174  0.00  0.00           C
ATOM   2112  HB2LLYS X 137       2.311 -19.957   0.805  0.00  0.00           H
ATOM   2113  HB3LLYS X 137       2.517 -19.433  -0.867  0.00  0.00           H
ATOM   2114  CG LLYS X 137       4.108 -18.833   0.456  0.00  0.00           C
ATOM   2115  HG2LLYS X 137       4.468 -18.066  -0.228  0.00  0.00           H
ATOM   2116  HG3LLYS X 137       4.219 -18.474   1.480  0.00  0.00           H
ATOM   2117  CD LLYS X 137       4.973 -20.090   0.266  0.00  0.00           C
ATOM   2118  HD2LLYS X 137       4.660 -20.849   0.983  0.00  0.00           H
ATOM   2119  HD3LLYS X 137       4.824 -20.474  -0.745  0.00  0.00           H
ATOM   2120  CE LLYS X 137       6.466 -19.783   0.466  0.00  0.00           C
ATOM   2121  HE2LLYS X 137       6.775 -19.049  -0.285  0.00  0.00           H
ATOM   2122  HE3LLYS X 137       6.607 -19.319   1.448  0.00  0.00           H
ATOM   2123  NZ LLYS X 137       7.304 -21.005   0.350  0.00  0.00           N
ATOM   2124  HZ1LLYS X 137       7.164 -21.466  -0.549  0.00  0.00           H
ATOM   2125  HZ2LLYS X 137       8.292 -20.784   0.436  0.00  0.00           H
ATOM   2126  HZ3LLYS X 137       7.066 -21.687   1.064  0.00  0.00           H
ATOM   2127  C  LLYS X 137       1.930 -16.739  -0.477  0.00  0.00           C
ATOM   2128  O  LLYS X 137       1.285 -16.596  -1.517  0.00  0.00           O
ATOM   2129  N  LTHR X 138       2.931 -15.923  -0.142  0.00  0.00           N
ATOM   2130  H  LTHR X 138       3.353 -16.024   0.770  0.00  0.00           H
ATOM   2131  CA LTHR X 138       3.533 -14.905  -1.028  0.00  0.00           C
ATOM   2132  HA LTHR X 138       2.876 -14.037  -1.074  0.00  0.00           H
ATOM   2133  CB LTHR X 138       4.877 -14.457  -0.432  0.00  0.00           C
ATOM   2134  HB LTHR X 138       5.499 -15.340  -0.287  0.00  0.00           H
ATOM   2135  CG2LTHR X 138       5.672 -13.448  -1.257  0.00  0.00           C
ATOM   2136 HG21LTHR X 138       5.103 -12.527  -1.377  0.00  0.00           H
ATOM   2137 HG22LTHR X 138       6.608 -13.228  -0.751  0.00  0.00           H
ATOM   2138 HG23LTHR X 138       5.917 -13.859  -2.234  0.00  0.00           H
ATOM   2139  OG1LTHR X 138       4.633 -13.865   0.817  0.00  0.00           O
ATOM   2140  HG1LTHR X 138       5.472 -13.870   1.315  0.00  0.00           H
ATOM   2141  C  LTHR X 138       3.760 -15.431  -2.453  0.00  0.00           C
ATOM   2142  O  LTHR X 138       4.248 -16.551  -2.647  0.00  0.00           O
ATOM   2143  N  LSER X 139       3.415 -14.628  -3.458  0.00  0.00           N
ATOM   2144  H  LSER X 139       3.086 -13.697  -3.215  0.00  0.00           H
ATOM   2145  CA LSER X 139       3.735 -14.868  -4.867  0.00  0.00           C
ATOM   2146  HA LSER X 139       3.581 -15.923  -5.088  0.00  0.00           H
ATOM   2147  CB LSER X 139       2.786 -14.065  -5.763  0.00  0.00           C
ATOM   2148  HB2LSER X 139       1.760 -14.382  -5.572  0.00  0.00           H
ATOM   2149  HB3LSER X 139       2.873 -13.002  -5.526  0.00  0.00           H
ATOM   2150  OG LSER X 139       3.092 -14.264  -7.134  0.00  0.00           O
ATOM   2151  HG LSER X 139       3.520 -13.429  -7.440  0.00  0.00           H
ATOM   2152  C  LSER X 139       5.196 -14.512  -5.157  0.00  0.00           C
ATOM   2153  O  LSER X 139       5.671 -13.436  -4.801  0.00  0.00           O
ATOM   2154  N  LGLU X 140       5.917 -15.406  -5.834  0.00  0.00           N
ATOM   2155  H  LGLU X 140       5.452 -16.234  -6.183  0.00  0.00           H
ATOM   2156  CA LGLU X 140       7.311 -15.176  -6.231  0.00  0.00           C
ATOM   2157  HA LGLU X 140       7.859 -14.819  -5.359  0.00  0.00           H
ATOM   2158  CB LGLU X 140       7.918 -16.527  -6.648  0.00  0.00           C
ATOM   2159  HB2LGLU X 140       7.782 -17.213  -5.811  0.00  0.00           H
ATOM   2160  HB3LGLU X 140       7.359 -16.932  -7.492  0.00  0.00           H
ATOM   2161  CG LGLU X 140       9.421 -16.502  -6.973  0.00  0.00           C
ATOM   2162  HG2LGLU X 140       9.938 -15.825  -6.295  0.00  0.00           H
ATOM   2163  HG3LGLU X 140       9.819 -17.502  -6.787  0.00  0.00           H
ATOM   2164  CD LGLU X 140       9.733 -16.147  -8.428  0.00  0.00           C
ATOM   2165  OE1LGLU X 140       9.144 -16.764  -9.343  0.00  0.00           O
ATOM   2166  OE2LGLU X 140      10.642 -15.320  -8.677  0.00  0.00           O
ATOM   2167  C  LGLU X 140       7.428 -14.086  -7.313  0.00  0.00           C
ATOM   2168  O  LGLU X 140       8.421 -13.364  -7.356  0.00  0.00           O
ATOM   2169  N  LVAL X 141       6.390 -13.910  -8.137  0.00  0.00           N
ATOM   2170  H  LVAL X 141       5.605 -14.534  -8.027  0.00  0.00           H
ATOM   2171  CA LVAL X 141       6.251 -12.806  -9.105  0.00  0.00           C
ATOM   2172  HA LVAL X 141       7.223 -12.328  -9.227  0.00  0.00           H
ATOM   2173  CB LVAL X 141       5.831 -13.327 -10.498  0.00  0.00           C
ATOM   2174  HB LVAL X 141       5.939 -12.504 -11.205  0.00  0.00           H
ATOM   2175  CG1LVAL X 141       6.729 -14.477 -10.977  0.00  0.00           C
ATOM   2176 HG11LVAL X 141       6.543 -15.380 -10.393  0.00  0.00           H
ATOM   2177 HG12LVAL X 141       6.521 -14.692 -12.025  0.00  0.00           H
ATOM   2178 HG13LVAL X 141       7.776 -14.210 -10.872  0.00  0.00           H
ATOM   2179  CG2LVAL X 141       4.378 -13.813 -10.562  0.00  0.00           C
ATOM   2180 HG21LVAL X 141       3.692 -12.984 -10.385  0.00  0.00           H
ATOM   2181 HG22LVAL X 141       4.171 -14.208 -11.556  0.00  0.00           H
ATOM   2182 HG23LVAL X 141       4.202 -14.598  -9.828  0.00  0.00           H
ATOM   2183  C  LVAL X 141       5.280 -11.731  -8.595  0.00  0.00           C
ATOM   2184  O  LVAL X 141       4.308 -12.048  -7.904  0.00  0.00           O
ATOM   2185  N  LLEU X 142       5.515 -10.467  -8.956  0.00  0.00           N
ATOM   2186  H  LLEU X 142       6.373 -10.259  -9.449  0.00  0.00           H
ATOM   2187  CA LLEU X 142       4.574  -9.361  -8.743  0.00  0.00           C
ATOM   2188  HA LLEU X 142       4.284  -9.351  -7.691  0.00  0.00           H
ATOM   2189  CB LLEU X 142       5.283  -8.031  -9.092  0.00  0.00           C
ATOM   2190  HB2LLEU X 142       6.176  -7.933  -8.482  0.00  0.00           H
ATOM   2191  HB3LLEU X 142       5.609  -8.083 -10.132  0.00  0.00           H
ATOM   2192  CG LLEU X 142       4.433  -6.756  -8.920  0.00  0.00           C
ATOM   2193  HG LLEU X 142       3.551  -6.817  -9.554  0.00  0.00           H
ATOM   2194  CD1LLEU X 142       3.977  -6.551  -7.479  0.00  0.00           C
ATOM   2195 HD11LLEU X 142       4.837  -6.522  -6.810  0.00  0.00           H
ATOM   2196 HD12LLEU X 142       3.430  -5.615  -7.392  0.00  0.00           H
ATOM   2197 HD13LLEU X 142       3.323  -7.366  -7.192  0.00  0.00           H
ATOM   2198  CD2LLEU X 142       5.235  -5.520  -9.328  0.00  0.00           C
ATOM   2199 HD21LLEU X 142       5.560  -5.614 -10.362  0.00  0.00           H
ATOM   2200 HD22LLEU X 142       4.612  -4.630  -9.245  0.00  0.00           H
ATOM   2201 HD23LLEU X 142       6.109  -5.408  -8.685  0.00  0.00           H
ATOM   2202  C  LLEU X 142       3.319  -9.556  -9.609  0.00  0.00           C
ATOM   2203  O  LLEU X 142       3.447  -9.753 -10.816  0.00  0.00           O
ATOM   2204  N  LASN X 143       2.122  -9.429  -9.030  0.00  0.00           N
ATOM   2205  H  LASN X 143       2.082  -9.247  -8.035  0.00  0.00           H
ATOM   2206  CA LASN X 143       0.854  -9.403  -9.773  0.00  0.00           C
ATOM   2207  HA LASN X 143       1.057  -9.539 -10.837  0.00  0.00           H
ATOM   2208  CB LASN X 143      -0.058 -10.564  -9.334  0.00  0.00           C
ATOM   2209  HB2LASN X 143      -0.424 -10.368  -8.329  0.00  0.00           H
ATOM   2210  HB3LASN X 143      -0.921 -10.619  -9.998  0.00  0.00           H
ATOM   2211  CG LASN X 143       0.626 -11.920  -9.355  0.00  0.00           C
ATOM   2212  OD1LASN X 143       0.994 -12.452 -10.389  0.00  0.00           O
ATOM   2213  ND2LASN X 143       0.824 -12.527  -8.210  0.00  0.00           N
ATOM   2214 HD21LASN X 143       1.373 -13.368  -8.209  0.00  0.00           H
ATOM   2215 HD22LASN X 143       0.519 -12.079  -7.352  0.00  0.00           H
ATOM   2216  C  LASN X 143       0.158  -8.039  -9.618  0.00  0.00           C
ATOM   2217  O  LASN X 143       0.387  -7.329  -8.633  0.00  0.00           O
ATOM   2218  N  LALA X 144      -0.714  -7.686 -10.567  0.00  0.00           N
ATOM   2219  H  LALA X 144      -0.826  -8.305 -11.365  0.00  0.00           H
ATOM   2220  CA LALA X 144      -1.506  -6.450 -10.550  0.00  0.00           C
ATOM   2221  HA LALA X 144      -1.647  -6.153  -9.513  0.00  0.00           H
ATOM   2222  CB LALA X 144      -0.714  -5.344 -11.265  0.00  0.00           C
ATOM   2223  HB1LALA X 144      -0.574  -5.602 -12.316  0.00  0.00           H
ATOM   2224  HB2LALA X 144      -1.253  -4.399 -11.200  0.00  0.00           H
ATOM   2225  HB3LALA X 144       0.264  -5.225 -10.799  0.00  0.00           H
ATOM   2226  C  LALA X 144      -2.912  -6.635 -11.157  0.00  0.00           C
ATOM   2227  O  LALA X 144      -3.112  -7.529 -11.985  0.00  0.00           O
ATOM   2228  N  LALA X 145      -3.876  -5.793 -10.761  0.00  0.00           N
ATOM   2229  H  LALA X 145      -3.633  -5.073 -10.086  0.00  0.00           H
ATOM   2230  CA LALA X 145      -5.283  -5.876 -11.185  0.00  0.00           C
ATOM   2231  HA LALA X 145      -5.319  -6.268 -12.204  0.00  0.00           H
ATOM   2232  CB LALA X 145      -6.012  -6.862 -10.263  0.00  0.00           C
ATOM   2233  HB1LALA X 145      -6.095  -6.445  -9.258  0.00  0.00           H
ATOM   2234  HB2LALA X 145      -7.010  -7.057 -10.656  0.00  0.00           H
ATOM   2235  HB3LALA X 145      -5.470  -7.803 -10.208  0.00  0.00           H
ATOM   2236  C  LALA X 145      -6.018  -4.517 -11.174  0.00  0.00           C
ATOM   2237  O  LALA X 145      -5.725  -3.653 -10.339  0.00  0.00           O
ATOM   2238  N  LLYS X 146      -7.016  -4.354 -12.060  0.00  0.00           N
ATOM   2239  H  LLYS X 146      -7.192  -5.119 -12.706  0.00  0.00           H
ATOM   2240  CA LLYS X 146      -7.964  -3.220 -12.056  0.00  0.00           C
ATOM   2241  HA LLYS X 146      -7.401  -2.295 -11.911  0.00  0.00           H
ATOM   2242  CB LLYS X 146      -8.712  -3.133 -13.407  0.00  0.00           C
ATOM   2243  HB2LLYS X 146      -7.982  -3.076 -14.216  0.00  0.00           H
ATOM   2244  HB3LLYS X 146      -9.289  -4.044 -13.550  0.00  0.00           H
ATOM   2245  CG LLYS X 146      -9.657  -1.913 -13.513  0.00  0.00           C
ATOM   2246  HG2LLYS X 146     -10.181  -1.749 -12.572  0.00  0.00           H
ATOM   2247  HG3LLYS X 146      -9.042  -1.034 -13.701  0.00  0.00           H
ATOM   2248  CD LLYS X 146     -10.724  -2.024 -14.620  0.00  0.00           C
ATOM   2249  HD2LLYS X 146     -11.153  -1.036 -14.777  0.00  0.00           H
ATOM   2250  HD3LLYS X 146     -10.255  -2.350 -15.550  0.00  0.00           H
ATOM   2251  CE LLYS X 146     -11.867  -2.978 -14.235  0.00  0.00           C
ATOM   2252  HE2LLYS X 146     -11.464  -3.990 -14.137  0.00  0.00           H
ATOM   2253  HE3LLYS X 146     -12.260  -2.680 -13.260  0.00  0.00           H
ATOM   2254  NZ LLYS X 146     -12.976  -2.980 -15.225  0.00  0.00           N
ATOM   2255  HZ1LLYS X 146     -12.652  -3.287 -16.136  0.00  0.00           H
ATOM   2256  HZ2LLYS X 146     -13.732  -3.606 -14.947  0.00  0.00           H
ATOM   2257  HZ3LLYS X 146     -13.395  -2.057 -15.331  0.00  0.00           H
ATOM   2258  C  LLYS X 146      -8.965  -3.373 -10.907  0.00  0.00           C
ATOM   2259  O  LLYS X 146      -9.632  -4.406 -10.816  0.00  0.00           O
ATOM   2260  N  LVAL X 147      -9.162  -2.316 -10.120  0.00  0.00           N
ATOM   2261  H  LVAL X 147      -8.606  -1.486 -10.308  0.00  0.00           H
ATOM   2262  CA LVAL X 147     -10.226  -2.194  -9.107  0.00  0.00           C
ATOM   2263  HA LVAL X 147     -11.013  -2.911  -9.334  0.00  0.00           H
ATOM   2264  CB LVAL X 147      -9.727  -2.497  -7.677  0.00  0.00           C
ATOM   2265  HB LVAL X 147     -10.552  -2.294  -6.995  0.00  0.00           H
ATOM   2266  CG1LVAL X 147      -9.358  -3.973  -7.509  0.00  0.00           C
ATOM   2267 HG11LVAL X 147      -8.489  -4.221  -8.120  0.00  0.00           H
ATOM   2268 HG12LVAL X 147      -9.127  -4.179  -6.463  0.00  0.00           H
ATOM   2269 HG13LVAL X 147     -10.195  -4.603  -7.808  0.00  0.00           H
ATOM   2270  CG2LVAL X 147      -8.541  -1.632  -7.231  0.00  0.00           C
ATOM   2271 HG21LVAL X 147      -8.812  -0.577  -7.251  0.00  0.00           H
ATOM   2272 HG22LVAL X 147      -8.263  -1.895  -6.210  0.00  0.00           H
ATOM   2273 HG23LVAL X 147      -7.685  -1.795  -7.886  0.00  0.00           H
ATOM   2274  C  LVAL X 147     -10.857  -0.804  -9.170  0.00  0.00           C
ATOM   2275  O  LVAL X 147     -10.164   0.189  -9.371  0.00  0.00           O
ATOM   2276  N  LLEU X 148     -12.175  -0.700  -9.009  0.00  0.00           N
ATOM   2277  H  LLEU X 148     -12.717  -1.528  -8.806  0.00  0.00           H
ATOM   2278  CA LLEU X 148     -12.842   0.602  -8.888  0.00  0.00           C
ATOM   2279  HA LLEU X 148     -12.236   1.376  -9.359  0.00  0.00           H
ATOM   2280  CB LLEU X 148     -14.203   0.586  -9.605  0.00  0.00           C
ATOM   2281  HB2LLEU X 148     -14.705  -0.365  -9.421  0.00  0.00           H
ATOM   2282  HB3LLEU X 148     -14.819   1.374  -9.171  0.00  0.00           H
ATOM   2283  CG LLEU X 148     -14.124   0.859 -11.119  0.00  0.00           C
ATOM   2284  HG LLEU X 148     -13.627   1.814 -11.285  0.00  0.00           H
ATOM   2285  CD1LLEU X 148     -13.380  -0.220 -11.913  0.00  0.00           C
ATOM   2286 HD11LLEU X 148     -13.820  -1.196 -11.709  0.00  0.00           H
ATOM   2287 HD12LLEU X 148     -13.458  -0.007 -12.979  0.00  0.00           H
ATOM   2288 HD13LLEU X 148     -12.326  -0.222 -11.642  0.00  0.00           H
ATOM   2289  CD2LLEU X 148     -15.543   0.961 -11.666  0.00  0.00           C
ATOM   2290 HD21LLEU X 148     -16.050   1.815 -11.221  0.00  0.00           H
ATOM   2291 HD22LLEU X 148     -15.518   1.102 -12.747  0.00  0.00           H
ATOM   2292 HD23LLEU X 148     -16.097   0.056 -11.428  0.00  0.00           H
ATOM   2293  C  LLEU X 148     -12.977   0.992  -7.413  0.00  0.00           C
ATOM   2294  O  LLEU X 148     -13.053   0.127  -6.535  0.00  0.00           O
ATOM   2295  N  LLEU X 149     -13.037   2.296  -7.136  0.00  0.00           N
ATOM   2296  H  LLEU X 149     -12.906   2.960  -7.890  0.00  0.00           H
ATOM   2297  CA LLEU X 149     -13.422   2.780  -5.808  0.00  0.00           C
ATOM   2298  HA LLEU X 149     -12.815   2.257  -5.068  0.00  0.00           H
ATOM   2299  CB LLEU X 149     -13.159   4.289  -5.653  0.00  0.00           C
ATOM   2300  HB2LLEU X 149     -13.820   4.836  -6.326  0.00  0.00           H
ATOM   2301  HB3LLEU X 149     -13.423   4.566  -4.631  0.00  0.00           H
ATOM   2302  CG LLEU X 149     -11.710   4.740  -5.918  0.00  0.00           C
ATOM   2303  HG LLEU X 149     -11.518   4.702  -6.987  0.00  0.00           H
ATOM   2304  CD1LLEU X 149     -11.537   6.184  -5.443  0.00  0.00           C
ATOM   2305 HD11LLEU X 149     -11.650   6.239  -4.359  0.00  0.00           H
ATOM   2306 HD12LLEU X 149     -10.548   6.547  -5.721  0.00  0.00           H
ATOM   2307 HD13LLEU X 149     -12.288   6.822  -5.910  0.00  0.00           H
ATOM   2308  CD2LLEU X 149     -10.668   3.873  -5.210  0.00  0.00           C
ATOM   2309 HD21LLEU X 149     -10.612   2.898  -5.693  0.00  0.00           H
ATOM   2310 HD22LLEU X 149      -9.686   4.341  -5.276  0.00  0.00           H
ATOM   2311 HD23LLEU X 149     -10.945   3.739  -4.167  0.00  0.00           H
ATOM   2312  C  LLEU X 149     -14.889   2.439  -5.502  0.00  0.00           C
ATOM   2313  O  LLEU X 149     -15.741   2.414  -6.396  0.00  0.00           O
ATOM   2314  N  LILE X 150     -15.188   2.200  -4.227  0.00  0.00           N
ATOM   2315  H  LILE X 150     -14.432   2.250  -3.550  0.00  0.00           H
ATOM   2316  CA LILE X 150     -16.545   1.994  -3.713  0.00  0.00           C
ATOM   2317  HA LILE X 150     -17.249   2.011  -4.544  0.00  0.00           H
ATOM   2318  CB LILE X 150     -16.676   0.610  -3.035  0.00  0.00           C
ATOM   2319  HB LILE X 150     -15.874   0.511  -2.302  0.00  0.00           H
ATOM   2320  CG2LILE X 150     -18.024   0.470  -2.296  0.00  0.00           C
ATOM   2321 HG21LILE X 150     -18.845   0.558  -3.007  0.00  0.00           H
ATOM   2322 HG22LILE X 150     -18.083  -0.492  -1.790  0.00  0.00           H
ATOM   2323 HG23LILE X 150     -18.125   1.243  -1.534  0.00  0.00           H
ATOM   2324  CG1LILE X 150     -16.520  -0.512  -4.092  0.00  0.00           C
ATOM   2325 HG12LILE X 150     -17.367  -0.486  -4.778  0.00  0.00           H
ATOM   2326 HG13LILE X 150     -15.615  -0.339  -4.676  0.00  0.00           H
ATOM   2327  CD1LILE X 150     -16.401  -1.920  -3.500  0.00  0.00           C
ATOM   2328 HD11LILE X 150     -17.320  -2.208  -2.992  0.00  0.00           H
ATOM   2329 HD12LILE X 150     -16.220  -2.632  -4.304  0.00  0.00           H
ATOM   2330 HD13LILE X 150     -15.564  -1.951  -2.802  0.00  0.00           H
ATOM   2331  C  LILE X 150     -16.894   3.168  -2.796  0.00  0.00           C
ATOM   2332  O  LILE X 150     -16.138   3.505  -1.881  0.00  0.00           O
ATOM   2333  N  LGLU X 151     -18.049   3.791  -3.032  0.00  0.00           N
ATOM   2334  H  LGLU X 151     -18.645   3.434  -3.770  0.00  0.00           H
ATOM   2335  CA LGLU X 151     -18.496   4.968  -2.282  0.00  0.00           C
ATOM   2336  HA LGLU X 151     -17.769   5.764  -2.428  0.00  0.00           H
ATOM   2337  CB LGLU X 151     -19.863   5.450  -2.795  0.00  0.00           C
ATOM   2338  HB2LGLU X 151     -20.563   4.613  -2.790  0.00  0.00           H
ATOM   2339  HB3LGLU X 151     -20.235   6.207  -2.107  0.00  0.00           H
ATOM   2340  CG LGLU X 151     -19.809   6.052  -4.209  0.00  0.00           C
ATOM   2341  HG2LGLU X 151     -19.160   6.929  -4.191  0.00  0.00           H
ATOM   2342  HG3LGLU X 151     -19.380   5.323  -4.899  0.00  0.00           H
ATOM   2343  CD LGLU X 151     -21.202   6.465  -4.709  0.00  0.00           C
ATOM   2344  OE1LGLU X 151     -21.975   7.093  -3.947  0.00  0.00           O
ATOM   2345  OE2LGLU X 151     -21.570   6.139  -5.863  0.00  0.00           O
ATOM   2346  C  LGLU X 151     -18.572   4.667  -0.779  0.00  0.00           C
ATOM   2347  O  LGLU X 151     -19.156   3.658  -0.376  0.00  0.00           O
ATOM   2348  N  LTHR X 152     -18.018   5.537   0.071  0.00  0.00           N
ATOM   2349  H  LTHR X 152     -17.552   6.361  -0.294  0.00  0.00           H
ATOM   2350  CA LTHR X 152     -17.989   5.308   1.529  0.00  0.00           C
ATOM   2351  HA LTHR X 152     -17.470   4.367   1.708  0.00  0.00           H
ATOM   2352  CB LTHR X 152     -17.180   6.401   2.244  0.00  0.00           C
ATOM   2353  HB LTHR X 152     -17.527   7.388   1.936  0.00  0.00           H
ATOM   2354  CG2LTHR X 152     -17.240   6.304   3.768  0.00  0.00           C
ATOM   2355 HG21LTHR X 152     -16.980   5.297   4.090  0.00  0.00           H
ATOM   2356 HG22LTHR X 152     -16.552   7.019   4.216  0.00  0.00           H
ATOM   2357 HG23LTHR X 152     -18.242   6.550   4.118  0.00  0.00           H
ATOM   2358  OG1LTHR X 152     -15.831   6.230   1.868  0.00  0.00           O
ATOM   2359  HG1LTHR X 152     -15.288   6.738   2.501  0.00  0.00           H
ATOM   2360  C  LTHR X 152     -19.392   5.138   2.120  0.00  0.00           C
ATOM   2361  O  LTHR X 152     -19.587   4.249   2.944  0.00  0.00           O
ATOM   2362  N  LGLN X 153     -20.401   5.861   1.625  0.00  0.00           N
ATOM   2363  H  LGLN X 153     -20.171   6.613   0.982  0.00  0.00           H
ATOM   2364  CA LGLN X 153     -21.810   5.674   2.008  0.00  0.00           C
ATOM   2365  HA LGLN X 153     -21.893   5.842   3.084  0.00  0.00           H
ATOM   2366  CB LGLN X 153     -22.633   6.757   1.294  0.00  0.00           C
ATOM   2367  HB2LGLN X 153     -22.249   7.735   1.584  0.00  0.00           H
ATOM   2368  HB3LGLN X 153     -22.483   6.646   0.220  0.00  0.00           H
ATOM   2369  CG LGLN X 153     -24.140   6.724   1.594  0.00  0.00           C
ATOM   2370  HG2LGLN X 153     -24.533   5.718   1.463  0.00  0.00           H
ATOM   2371  HG3LGLN X 153     -24.311   7.029   2.628  0.00  0.00           H
ATOM   2372  CD LGLN X 153     -24.909   7.632   0.643  0.00  0.00           C
ATOM   2373  OE1LGLN X 153     -25.086   7.346  -0.534  0.00  0.00           O
ATOM   2374  NE2LGLN X 153     -25.377   8.780   1.073  0.00  0.00           N
ATOM   2375 HE21LGLN X 153     -25.986   9.301   0.468  0.00  0.00           H
ATOM   2376 HE22LGLN X 153     -25.240   9.052   2.045  0.00  0.00           H
ATOM   2377  C  LGLN X 153     -22.346   4.253   1.709  0.00  0.00           C
ATOM   2378  O  LGLN X 153     -23.097   3.693   2.519  0.00  0.00           O
ATOM   2379  N  LARG X 154     -21.948   3.645   0.579  0.00  0.00           N
ATOM   2380  H  LARG X 154     -21.313   4.156  -0.022  0.00  0.00           H
ATOM   2381  CA LARG X 154     -22.226   2.235   0.232  0.00  0.00           C
ATOM   2382  HA LARG X 154     -23.271   2.012   0.459  0.00  0.00           H
ATOM   2383  CB LARG X 154     -22.018   2.029  -1.290  0.00  0.00           C
ATOM   2384  HB2LARG X 154     -22.837   2.524  -1.814  0.00  0.00           H
ATOM   2385  HB3LARG X 154     -21.091   2.511  -1.599  0.00  0.00           H
ATOM   2386  CG LARG X 154     -21.949   0.557  -1.747  0.00  0.00           C
ATOM   2387  HG2LARG X 154     -21.025   0.123  -1.364  0.00  0.00           H
ATOM   2388  HG3LARG X 154     -22.785  -0.004  -1.328  0.00  0.00           H
ATOM   2389  CD LARG X 154     -21.938   0.408  -3.282  0.00  0.00           C
ATOM   2390  HD2LARG X 154     -21.474   1.288  -3.730  0.00  0.00           H
ATOM   2391  HD3LARG X 154     -21.328  -0.459  -3.542  0.00  0.00           H
ATOM   2392  NE LARG X 154     -23.296   0.219  -3.828  0.00  0.00           N
ATOM   2393  HE LARG X 154     -24.048   0.127  -3.152  0.00  0.00           H
ATOM   2394  CZ LARG X 154     -23.644   0.002  -5.086  0.00  0.00           C
ATOM   2395  NH1LARG X 154     -22.788  -0.172  -6.047  0.00  0.00           N
ATOM   2396 HH11LARG X 154     -21.790  -0.152  -5.865  0.00  0.00           H
ATOM   2397 HH12LARG X 154     -23.108  -0.504  -6.949  0.00  0.00           H
ATOM   2398  NH2LARG X 154     -24.902  -0.046  -5.418  0.00  0.00           N
ATOM   2399 HH21LARG X 154     -25.610   0.074  -4.705  0.00  0.00           H
ATOM   2400 HH22LARG X 154     -25.158  -0.019  -6.395  0.00  0.00           H
ATOM   2401  C  LARG X 154     -21.386   1.280   1.088  0.00  0.00           C
ATOM   2402  O  LARG X 154     -21.912   0.285   1.583  0.00  0.00           O
ATOM   2403  N  LCYX X 155     -20.108   1.583   1.310  0.00  0.00           N
ATOM   2404  H  LCYX X 155     -19.738   2.414   0.861  0.00  0.00           H
ATOM   2405  CA LCYX X 155     -19.194   0.728   2.072  0.00  0.00           C
ATOM   2406  HA LCYX X 155     -19.282  -0.283   1.675  0.00  0.00           H
ATOM   2407  CB LCYX X 155     -17.757   1.203   1.821  0.00  0.00           C
ATOM   2408  HB2LCYX X 155     -17.661   1.550   0.792  0.00  0.00           H
ATOM   2409  HB3LCYX X 155     -17.534   2.043   2.481  0.00  0.00           H
ATOM   2410  SG LCYX X 155     -16.524  -0.097   2.074  0.00  0.00           S
ATOM   2411  C  LCYX X 155     -19.546   0.659   3.577  0.00  0.00           C
ATOM   2412  O  LCYX X 155     -19.514  -0.414   4.174  0.00  0.00           O
ATOM   2413  N  LASN X 156     -19.989   1.772   4.174  0.00  0.00           N
ATOM   2414  H  LASN X 156     -19.948   2.639   3.648  0.00  0.00           H
ATOM   2415  CA LASN X 156     -20.525   1.843   5.539  0.00  0.00           C
ATOM   2416  HA LASN X 156     -19.893   1.224   6.179  0.00  0.00           H
ATOM   2417  CB LASN X 156     -20.472   3.308   6.042  0.00  0.00           C
ATOM   2418  HB2LASN X 156     -20.737   3.996   5.241  0.00  0.00           H
ATOM   2419  HB3LASN X 156     -21.191   3.462   6.845  0.00  0.00           H
ATOM   2420  CG LASN X 156     -19.118   3.681   6.613  0.00  0.00           C
ATOM   2421  OD1LASN X 156     -18.413   2.842   7.146  0.00  0.00           O
ATOM   2422  ND2LASN X 156     -18.729   4.931   6.588  0.00  0.00           N
ATOM   2423 HD21LASN X 156     -17.800   5.137   6.937  0.00  0.00           H
ATOM   2424 HD22LASN X 156     -19.326   5.666   6.212  0.00  0.00           H
ATOM   2425  C  LASN X 156     -21.938   1.252   5.698  0.00  0.00           C
ATOM   2426  O  LASN X 156     -22.472   1.271   6.811  0.00  0.00           O
ATOM   2427  N  LSER X 157     -22.572   0.736   4.639  0.00  0.00           N
ATOM   2428  H  LSER X 157     -22.086   0.693   3.754  0.00  0.00           H
ATOM   2429  CA LSER X 157     -23.862   0.044   4.762  0.00  0.00           C
ATOM   2430  HA LSER X 157     -24.561   0.720   5.256  0.00  0.00           H
ATOM   2431  CB LSER X 157     -24.454  -0.303   3.391  0.00  0.00           C
ATOM   2432  HB2LSER X 157     -25.474  -0.663   3.528  0.00  0.00           H
ATOM   2433  HB3LSER X 157     -24.481   0.589   2.763  0.00  0.00           H
ATOM   2434  OG LSER X 157     -23.704  -1.311   2.754  0.00  0.00           O
ATOM   2435  HG LSER X 157     -22.972  -0.876   2.274  0.00  0.00           H
ATOM   2436  C  LSER X 157     -23.740  -1.219   5.626  0.00  0.00           C
ATOM   2437  O  LSER X 157     -22.690  -1.867   5.679  0.00  0.00           O
ATOM   2438  N  LARG X 158     -24.833  -1.594   6.302  0.00  0.00           N
ATOM   2439  H  LARG X 158     -25.666  -1.017   6.226  0.00  0.00           H
ATOM   2440  CA LARG X 158     -24.871  -2.737   7.228  0.00  0.00           C
ATOM   2441  HA LARG X 158     -24.154  -2.558   8.027  0.00  0.00           H
ATOM   2442  CB LARG X 158     -26.274  -2.813   7.851  0.00  0.00           C
ATOM   2443  HB2LARG X 158     -26.484  -1.867   8.352  0.00  0.00           H
ATOM   2444  HB3LARG X 158     -27.015  -2.963   7.063  0.00  0.00           H
ATOM   2445  CG LARG X 158     -26.398  -3.947   8.874  0.00  0.00           C
ATOM   2446  HG2LARG X 158     -26.268  -4.906   8.371  0.00  0.00           H
ATOM   2447  HG3LARG X 158     -25.626  -3.840   9.635  0.00  0.00           H
ATOM   2448  CD LARG X 158     -27.769  -3.942   9.548  0.00  0.00           C
ATOM   2449  HD2LARG X 158     -27.886  -3.030  10.137  0.00  0.00           H
ATOM   2450  HD3LARG X 158     -28.538  -3.969   8.774  0.00  0.00           H
ATOM   2451  NE LARG X 158     -27.900  -5.121  10.414  0.00  0.00           N
ATOM   2452  HE LARG X 158     -27.055  -5.648  10.600  0.00  0.00           H
ATOM   2453  CZ LARG X 158     -29.005  -5.625  10.917  0.00  0.00           C
ATOM   2454  NH1LARG X 158     -30.162  -5.041  10.790  0.00  0.00           N
ATOM   2455 HH11LARG X 158     -30.220  -4.145  10.306  0.00  0.00           H
ATOM   2456 HH12LARG X 158     -30.977  -5.369  11.286  0.00  0.00           H
ATOM   2457  NH2LARG X 158     -28.935  -6.765  11.538  0.00  0.00           N
ATOM   2458 HH21LARG X 158     -28.040  -7.233  11.583  0.00  0.00           H
ATOM   2459 HH22LARG X 158     -29.770  -7.255  11.822  0.00  0.00           H
ATOM   2460  C  LARG X 158     -24.457  -4.060   6.575  0.00  0.00           C
ATOM   2461  O  LARG X 158     -23.851  -4.897   7.237  0.00  0.00           O
ATOM   2462  N  LTYR X 159     -24.766  -4.240   5.291  0.00  0.00           N
ATOM   2463  H  LTYR X 159     -25.214  -3.482   4.802  0.00  0.00           H
ATOM   2464  CA LTYR X 159     -24.437  -5.441   4.515  0.00  0.00           C
ATOM   2465  HA LTYR X 159     -24.459  -6.293   5.193  0.00  0.00           H
ATOM   2466  CB LTYR X 159     -25.538  -5.691   3.472  0.00  0.00           C
ATOM   2467  HB2LTYR X 159     -25.257  -6.542   2.851  0.00  0.00           H
ATOM   2468  HB3LTYR X 159     -26.443  -5.984   4.005  0.00  0.00           H
ATOM   2469  CG LTYR X 159     -25.877  -4.514   2.574  0.00  0.00           C
ATOM   2470  CD1LTYR X 159     -26.959  -3.670   2.900  0.00  0.00           C
ATOM   2471  HD1LTYR X 159     -27.547  -3.868   3.785  0.00  0.00           H
ATOM   2472  CE1LTYR X 159     -27.293  -2.591   2.058  0.00  0.00           C
ATOM   2473  HE1LTYR X 159     -28.136  -1.960   2.289  0.00  0.00           H
ATOM   2474  CZ LTYR X 159     -26.537  -2.352   0.890  0.00  0.00           C
ATOM   2475  OH LTYR X 159     -26.861  -1.317   0.070  0.00  0.00           O
ATOM   2476  HH LTYR X 159     -27.590  -0.778   0.424  0.00  0.00           H
ATOM   2477  CE2LTYR X 159     -25.455  -3.199   0.564  0.00  0.00           C
ATOM   2478  HE2LTYR X 159     -24.879  -3.009  -0.330  0.00  0.00           H
ATOM   2479  CD2LTYR X 159     -25.130  -4.281   1.405  0.00  0.00           C
ATOM   2480  HD2LTYR X 159     -24.307  -4.939   1.153  0.00  0.00           H
ATOM   2481  C  LTYR X 159     -23.015  -5.439   3.914  0.00  0.00           C
ATOM   2482  O  LTYR X 159     -22.654  -6.394   3.228  0.00  0.00           O
ATOM   2483  N  LVAL X 160     -22.191  -4.417   4.187  0.00  0.00           N
ATOM   2484  H  LVAL X 160     -22.555  -3.642   4.728  0.00  0.00           H
ATOM   2485  CA LVAL X 160     -20.758  -4.370   3.834  0.00  0.00           C
ATOM   2486  HA LVAL X 160     -20.473  -5.332   3.410  0.00  0.00           H
ATOM   2487  CB LVAL X 160     -20.468  -3.325   2.729  0.00  0.00           C
ATOM   2488  HB LVAL X 160     -20.786  -2.343   3.076  0.00  0.00           H
ATOM   2489  CG1LVAL X 160     -18.982  -3.261   2.343  0.00  0.00           C
ATOM   2490 HG11LVAL X 160     -18.629  -4.251   2.063  0.00  0.00           H
ATOM   2491 HG12LVAL X 160     -18.840  -2.583   1.503  0.00  0.00           H
ATOM   2492 HG13LVAL X 160     -18.381  -2.893   3.173  0.00  0.00           H
ATOM   2493  CG2LVAL X 160     -21.247  -3.637   1.444  0.00  0.00           C
ATOM   2494 HG21LVAL X 160     -22.316  -3.597   1.641  0.00  0.00           H
ATOM   2495 HG22LVAL X 160     -21.017  -2.896   0.679  0.00  0.00           H
ATOM   2496 HG23LVAL X 160     -20.982  -4.630   1.081  0.00  0.00           H
ATOM   2497  C  LVAL X 160     -19.912  -4.237   5.111  0.00  0.00           C
ATOM   2498  O  LVAL X 160     -19.617  -5.254   5.748  0.00  0.00           O
ATOM   2499  N  LTYR X 161     -19.572  -3.011   5.529  0.00  0.00           N
ATOM   2500  H  LTYR X 161     -19.832  -2.217   4.952  0.00  0.00           H
ATOM   2501  CA LTYR X 161     -18.688  -2.729   6.670  0.00  0.00           C
ATOM   2502  HA LTYR X 161     -18.572  -3.646   7.244  0.00  0.00           H
ATOM   2503  CB LTYR X 161     -17.286  -2.316   6.173  0.00  0.00           C
ATOM   2504  HB2LTYR X 161     -17.392  -1.446   5.525  0.00  0.00           H
ATOM   2505  HB3LTYR X 161     -16.688  -2.004   7.028  0.00  0.00           H
ATOM   2506  CG LTYR X 161     -16.466  -3.381   5.457  0.00  0.00           C
ATOM   2507  CD1LTYR X 161     -16.421  -4.707   5.937  0.00  0.00           C
ATOM   2508  HD1LTYR X 161     -17.003  -5.001   6.797  0.00  0.00           H
ATOM   2509  CE1LTYR X 161     -15.591  -5.658   5.318  0.00  0.00           C
ATOM   2510  HE1LTYR X 161     -15.552  -6.666   5.691  0.00  0.00           H
ATOM   2511  CZ LTYR X 161     -14.769  -5.289   4.237  0.00  0.00           C
ATOM   2512  OH LTYR X 161     -13.948  -6.212   3.672  0.00  0.00           O
ATOM   2513  HH LTYR X 161     -13.448  -5.820   2.926  0.00  0.00           H
ATOM   2514  CE2LTYR X 161     -14.804  -3.962   3.759  0.00  0.00           C
ATOM   2515  HE2LTYR X 161     -14.158  -3.660   2.950  0.00  0.00           H
ATOM   2516  CD2LTYR X 161     -15.654  -3.018   4.365  0.00  0.00           C
ATOM   2517  HD2LTYR X 161     -15.652  -1.999   4.009  0.00  0.00           H
ATOM   2518  C  LTYR X 161     -19.269  -1.743   7.700  0.00  0.00           C
ATOM   2519  O  LTYR X 161     -18.537  -1.291   8.571  0.00  0.00           O
ATOM   2520  N  LASP X 162     -20.574  -1.451   7.663  0.00  0.00           N
ATOM   2521  H  LASP X 162     -21.097  -1.798   6.866  0.00  0.00           H
ATOM   2522  CA LASP X 162     -21.377  -1.064   8.842  0.00  0.00           C
ATOM   2523  HA LASP X 162     -22.282  -0.592   8.462  0.00  0.00           H
ATOM   2524  CB LASP X 162     -21.823  -2.359   9.554  0.00  0.00           C
ATOM   2525  HB2LASP X 162     -22.075  -3.103   8.797  0.00  0.00           H
ATOM   2526  HB3LASP X 162     -20.991  -2.760  10.129  0.00  0.00           H
ATOM   2527  CG LASP X 162     -23.045  -2.203  10.465  0.00  0.00           C
ATOM   2528  OD1LASP X 162     -23.602  -1.087  10.612  0.00  0.00           O
ATOM   2529  OD2LASP X 162     -23.527  -3.226  11.007  0.00  0.00           O
ATOM   2530  C  LASP X 162     -20.706  -0.021   9.776  0.00  0.00           C
ATOM   2531  O  LASP X 162     -20.318  -0.325  10.905  0.00  0.00           O
ATOM   2532  N  LASN X 163     -20.528   1.205   9.266  0.00  0.00           N
ATOM   2533  H  LASN X 163     -20.889   1.347   8.333  0.00  0.00           H
ATOM   2534  CA LASN X 163     -19.862   2.360   9.904  0.00  0.00           C
ATOM   2535  HA LASN X 163     -19.874   3.150   9.156  0.00  0.00           H
ATOM   2536  CB LASN X 163     -20.711   2.902  11.075  0.00  0.00           C
ATOM   2537  HB2LASN X 163     -20.892   2.110  11.799  0.00  0.00           H
ATOM   2538  HB3LASN X 163     -20.171   3.697  11.588  0.00  0.00           H
ATOM   2539  CG LASN X 163     -22.039   3.475  10.627  0.00  0.00           C
ATOM   2540  OD1LASN X 163     -23.105   2.934  10.895  0.00  0.00           O
ATOM   2541  ND2LASN X 163     -22.031   4.582   9.921  0.00  0.00           N
ATOM   2542 HD21LASN X 163     -22.919   4.946   9.599  0.00  0.00           H
ATOM   2543 HD22LASN X 163     -21.171   5.101   9.778  0.00  0.00           H
ATOM   2544  C  LASN X 163     -18.351   2.245  10.242  0.00  0.00           C
ATOM   2545  O  LASN X 163     -17.802   3.188  10.822  0.00  0.00           O
ATOM   2546  N  LLEU X 164     -17.636   1.175   9.868  0.00  0.00           N
ATOM   2547  H  LLEU X 164     -18.119   0.400   9.423  0.00  0.00           H
ATOM   2548  CA LLEU X 164     -16.185   1.039  10.119  0.00  0.00           C
ATOM   2549  HA LLEU X 164     -15.987   1.311  11.155  0.00  0.00           H
ATOM   2550  CB LLEU X 164     -15.754  -0.427   9.915  0.00  0.00           C
ATOM   2551  HB2LLEU X 164     -16.022  -0.718   8.901  0.00  0.00           H
ATOM   2552  HB3LLEU X 164     -14.667  -0.489   9.988  0.00  0.00           H
ATOM   2553  CG LLEU X 164     -16.351  -1.442  10.910  0.00  0.00           C
ATOM   2554  HG LLEU X 164     -17.433  -1.330  10.959  0.00  0.00           H
ATOM   2555  CD1LLEU X 164     -16.030  -2.863  10.441  0.00  0.00           C
ATOM   2556 HD11LLEU X 164     -14.951  -3.009  10.392  0.00  0.00           H
ATOM   2557 HD12LLEU X 164     -16.462  -3.582  11.137  0.00  0.00           H
ATOM   2558 HD13LLEU X 164     -16.465  -3.029   9.456  0.00  0.00           H
ATOM   2559  CD2LLEU X 164     -15.775  -1.269  12.316  0.00  0.00           C
ATOM   2560 HD21LLEU X 164     -16.045  -0.292  12.712  0.00  0.00           H
ATOM   2561 HD22LLEU X 164     -16.193  -2.027  12.979  0.00  0.00           H
ATOM   2562 HD23LLEU X 164     -14.689  -1.361  12.298  0.00  0.00           H
ATOM   2563  C  LLEU X 164     -15.284   1.956   9.261  0.00  0.00           C
ATOM   2564  O  LLEU X 164     -14.103   2.107   9.580  0.00  0.00           O
ATOM   2565  N  LILE X 165     -15.788   2.540   8.170  0.00  0.00           N
ATOM   2566  H  LILE X 165     -16.776   2.415   7.973  0.00  0.00           H
ATOM   2567  CA LILE X 165     -14.994   3.304   7.195  0.00  0.00           C
ATOM   2568  HA LILE X 165     -13.967   2.941   7.231  0.00  0.00           H
ATOM   2569  CB LILE X 165     -15.507   3.063   5.754  0.00  0.00           C
ATOM   2570  HB LILE X 165     -16.462   3.569   5.643  0.00  0.00           H
ATOM   2571  CG2LILE X 165     -14.558   3.686   4.715  0.00  0.00           C
ATOM   2572 HG21LILE X 165     -13.574   3.225   4.773  0.00  0.00           H
ATOM   2573 HG22LILE X 165     -14.958   3.535   3.712  0.00  0.00           H
ATOM   2574 HG23LILE X 165     -14.462   4.760   4.883  0.00  0.00           H
ATOM   2575  CG1LILE X 165     -15.759   1.570   5.435  0.00  0.00           C
ATOM   2576 HG12LILE X 165     -16.550   1.187   6.080  0.00  0.00           H
ATOM   2577 HG13LILE X 165     -16.133   1.498   4.418  0.00  0.00           H
ATOM   2578  CD1LILE X 165     -14.536   0.656   5.581  0.00  0.00           C
ATOM   2579 HD11LILE X 165     -14.145   0.715   6.594  0.00  0.00           H
ATOM   2580 HD12LILE X 165     -14.829  -0.373   5.385  0.00  0.00           H
ATOM   2581 HD13LILE X 165     -13.759   0.939   4.873  0.00  0.00           H
ATOM   2582  C  LILE X 165     -14.974   4.792   7.568  0.00  0.00           C
ATOM   2583  O  LILE X 165     -15.971   5.504   7.406  0.00  0.00           O
ATOM   2584  N  LTHR X 166     -13.834   5.267   8.073  0.00  0.00           N
ATOM   2585  H  LTHR X 166     -13.060   4.627   8.184  0.00  0.00           H
ATOM   2586  CA LTHR X 166     -13.611   6.670   8.471  0.00  0.00           C
ATOM   2587  HA LTHR X 166     -14.527   7.043   8.926  0.00  0.00           H
ATOM   2588  CB LTHR X 166     -12.500   6.766   9.539  0.00  0.00           C
ATOM   2589  HB LTHR X 166     -12.499   7.769   9.960  0.00  0.00           H
ATOM   2590  CG2LTHR X 166     -12.668   5.779  10.695  0.00  0.00           C
ATOM   2591 HG21LTHR X 166     -12.540   4.751  10.354  0.00  0.00           H
ATOM   2592 HG22LTHR X 166     -11.932   5.992  11.470  0.00  0.00           H
ATOM   2593 HG23LTHR X 166     -13.662   5.891  11.129  0.00  0.00           H
ATOM   2594  OG1LTHR X 166     -11.243   6.535   8.956  0.00  0.00           O
ATOM   2595  HG1LTHR X 166     -10.590   6.618   9.667  0.00  0.00           H
ATOM   2596  C  LTHR X 166     -13.277   7.570   7.260  0.00  0.00           C
ATOM   2597  O  LTHR X 166     -13.036   7.066   6.155  0.00  0.00           O
ATOM   2598  N  LPRO X 167     -13.216   8.910   7.414  0.00  0.00           N
ATOM   2599  CD LPRO X 167     -13.703   9.691   8.539  0.00  0.00           C
ATOM   2600  HD2LPRO X 167     -12.910   9.808   9.279  0.00  0.00           H
ATOM   2601  HD3LPRO X 167     -14.583   9.241   8.994  0.00  0.00           H
ATOM   2602  CG LPRO X 167     -14.058  11.053   7.950  0.00  0.00           C
ATOM   2603  HG2LPRO X 167     -14.023  11.843   8.702  0.00  0.00           H
ATOM   2604  HG3LPRO X 167     -15.042  11.008   7.479  0.00  0.00           H
ATOM   2605  CB LPRO X 167     -12.978  11.228   6.883  0.00  0.00           C
ATOM   2606  HB2LPRO X 167     -12.058  11.577   7.356  0.00  0.00           H
ATOM   2607  HB3LPRO X 167     -13.292  11.922   6.103  0.00  0.00           H
ATOM   2608  CA LPRO X 167     -12.789   9.809   6.335  0.00  0.00           C
ATOM   2609  HA LPRO X 167     -13.454   9.669   5.481  0.00  0.00           H
ATOM   2610  C  LPRO X 167     -11.341   9.564   5.881  0.00  0.00           C
ATOM   2611  O  LPRO X 167     -11.009   9.789   4.719  0.00  0.00           O
ATOM   2612  N  LALA X 168     -10.480   9.053   6.768  0.00  0.00           N
ATOM   2613  H  LALA X 168     -10.806   8.874   7.708  0.00  0.00           H
ATOM   2614  CA LALA X 168      -9.113   8.638   6.452  0.00  0.00           C
ATOM   2615  HA LALA X 168      -8.702   9.347   5.735  0.00  0.00           H
ATOM   2616  CB LALA X 168      -8.269   8.759   7.724  0.00  0.00           C
ATOM   2617  HB1LALA X 168      -8.647   8.074   8.478  0.00  0.00           H
ATOM   2618  HB2LALA X 168      -7.231   8.513   7.509  0.00  0.00           H
ATOM   2619  HB3LALA X 168      -8.314   9.777   8.112  0.00  0.00           H
ATOM   2620  C  LALA X 168      -9.015   7.241   5.792  0.00  0.00           C
ATOM   2621  O  LALA X 168      -7.922   6.672   5.727  0.00  0.00           O
ATOM   2622  N  LMET X 169     -10.122   6.670   5.304  0.00  0.00           N
ATOM   2623  H  LMET X 169     -11.003   7.157   5.417  0.00  0.00           H
ATOM   2624  CA LMET X 169     -10.170   5.399   4.566  0.00  0.00           C
ATOM   2625  HA LMET X 169      -9.156   5.041   4.396  0.00  0.00           H
ATOM   2626  CB LMET X 169     -10.917   4.329   5.377  0.00  0.00           C
ATOM   2627  HB2LMET X 169     -11.923   4.687   5.593  0.00  0.00           H
ATOM   2628  HB3LMET X 169     -10.998   3.424   4.774  0.00  0.00           H
ATOM   2629  CG LMET X 169     -10.241   3.959   6.696  0.00  0.00           C
ATOM   2630  HG2LMET X 169      -9.221   3.629   6.496  0.00  0.00           H
ATOM   2631  HG3LMET X 169     -10.202   4.845   7.327  0.00  0.00           H
ATOM   2632  SD LMET X 169     -11.117   2.650   7.594  0.00  0.00           S
ATOM   2633  CE LMET X 169     -10.261   2.750   9.185  0.00  0.00           C
ATOM   2634  HE1LMET X 169     -10.384   3.748   9.605  0.00  0.00           H
ATOM   2635  HE2LMET X 169     -10.681   2.016   9.872  0.00  0.00           H
ATOM   2636  HE3LMET X 169      -9.202   2.545   9.038  0.00  0.00           H
ATOM   2637  C  LMET X 169     -10.841   5.551   3.192  0.00  0.00           C
ATOM   2638  O  LMET X 169     -11.696   6.417   2.997  0.00  0.00           O
ATOM   2639  N  LILE X 170     -10.485   4.665   2.262  0.00  0.00           N
ATOM   2640  H  LILE X 170      -9.725   4.030   2.492  0.00  0.00           H
ATOM   2641  CA LILE X 170     -11.132   4.448   0.959  0.00  0.00           C
ATOM   2642  HA LILE X 170     -12.093   4.963   0.938  0.00  0.00           H
ATOM   2643  CB LILE X 170     -10.245   5.017  -0.181  0.00  0.00           C
ATOM   2644  HB LILE X 170      -9.203   4.777   0.041  0.00  0.00           H
ATOM   2645  CG2LILE X 170     -10.573   4.404  -1.555  0.00  0.00           C
ATOM   2646 HG21LILE X 170     -11.608   4.614  -1.828  0.00  0.00           H
ATOM   2647 HG22LILE X 170      -9.908   4.807  -2.317  0.00  0.00           H
ATOM   2648 HG23LILE X 170     -10.408   3.326  -1.549  0.00  0.00           H
ATOM   2649  CG1LILE X 170     -10.397   6.556  -0.230  0.00  0.00           C
ATOM   2650 HG12LILE X 170     -11.432   6.807  -0.468  0.00  0.00           H
ATOM   2651 HG13LILE X 170     -10.175   6.964   0.754  0.00  0.00           H
ATOM   2652  CD1LILE X 170      -9.480   7.263  -1.236  0.00  0.00           C
ATOM   2653 HD11LILE X 170      -9.740   6.990  -2.258  0.00  0.00           H
ATOM   2654 HD12LILE X 170      -9.610   8.338  -1.143  0.00  0.00           H
ATOM   2655 HD13LILE X 170      -8.439   7.008  -1.036  0.00  0.00           H
ATOM   2656  C  LILE X 170     -11.409   2.947   0.798  0.00  0.00           C
ATOM   2657  O  LILE X 170     -10.551   2.124   1.117  0.00  0.00           O
ATOM   2658  N  LCYX X 171     -12.583   2.583   0.282  0.00  0.00           N
ATOM   2659  H  LCYX X 171     -13.228   3.317   0.007  0.00  0.00           H
ATOM   2660  CA LCYX X 171     -12.882   1.211  -0.146  0.00  0.00           C
ATOM   2661  HA LCYX X 171     -12.248   0.511   0.401  0.00  0.00           H
ATOM   2662  CB LCYX X 171     -14.340   0.866   0.178  0.00  0.00           C
ATOM   2663  HB2LCYX X 171     -14.997   1.575  -0.327  0.00  0.00           H
ATOM   2664  HB3LCYX X 171     -14.545  -0.131  -0.211  0.00  0.00           H
ATOM   2665  SG LCYX X 171     -14.729   0.860   1.945  0.00  0.00           S
ATOM   2666  C  LCYX X 171     -12.607   1.032  -1.647  0.00  0.00           C
ATOM   2667  O  LCYX X 171     -12.964   1.905  -2.440  0.00  0.00           O
ATOM   2668  N  LALA X 172     -12.052  -0.113  -2.055  0.00  0.00           N
ATOM   2669  H  LALA X 172     -11.783  -0.808  -1.362  0.00  0.00           H
ATOM   2670  CA LALA X 172     -11.847  -0.444  -3.468  0.00  0.00           C
ATOM   2671  HA LALA X 172     -12.617   0.065  -4.049  0.00  0.00           H
ATOM   2672  CB LALA X 172     -10.488   0.094  -3.939  0.00  0.00           C
ATOM   2673  HB1LALA X 172      -9.679  -0.435  -3.438  0.00  0.00           H
ATOM   2674  HB2LALA X 172     -10.390  -0.049  -5.016  0.00  0.00           H
ATOM   2675  HB3LALA X 172     -10.411   1.159  -3.718  0.00  0.00           H
ATOM   2676  C  LALA X 172     -12.005  -1.948  -3.754  0.00  0.00           C
ATOM   2677  O  LALA X 172     -11.693  -2.800  -2.915  0.00  0.00           O
ATOM   2678  N  LGLY X 173     -12.499  -2.268  -4.951  0.00  0.00           N
ATOM   2679  H  LGLY X 173     -12.753  -1.511  -5.582  0.00  0.00           H
ATOM   2680  CA LGLY X 173     -12.824  -3.628  -5.379  0.00  0.00           C
ATOM   2681  HA2LGLY X 173     -12.078  -3.987  -6.087  0.00  0.00           H
ATOM   2682  HA3LGLY X 173     -12.817  -4.295  -4.518  0.00  0.00           H
ATOM   2683  C  LGLY X 173     -14.198  -3.705  -6.043  0.00  0.00           C
ATOM   2684  O  LGLY X 173     -14.601  -2.793  -6.772  0.00  0.00           O
ATOM   2685  N  LPHE X 174     -14.925  -4.791  -5.782  0.00  0.00           N
ATOM   2686  H  LPHE X 174     -14.522  -5.509  -5.181  0.00  0.00           H
ATOM   2687  CA LPHE X 174     -16.220  -5.086  -6.402  0.00  0.00           C
ATOM   2688  HA LPHE X 174     -16.693  -4.157  -6.715  0.00  0.00           H
ATOM   2689  CB LPHE X 174     -15.992  -5.957  -7.648  0.00  0.00           C
ATOM   2690  HB2LPHE X 174     -15.611  -6.930  -7.335  0.00  0.00           H
ATOM   2691  HB3LPHE X 174     -16.954  -6.121  -8.120  0.00  0.00           H
ATOM   2692  CG LPHE X 174     -15.050  -5.377  -8.690  0.00  0.00           C
ATOM   2693  CD1LPHE X 174     -15.548  -4.550  -9.714  0.00  0.00           C
ATOM   2694  HD1LPHE X 174     -16.608  -4.347  -9.770  0.00  0.00           H
ATOM   2695  CE1LPHE X 174     -14.672  -3.975 -10.653  0.00  0.00           C
ATOM   2696  HE1LPHE X 174     -15.063  -3.336 -11.434  0.00  0.00           H
ATOM   2697  CZ LPHE X 174     -13.294  -4.244 -10.582  0.00  0.00           C
ATOM   2698  HZ LPHE X 174     -12.617  -3.823 -11.312  0.00  0.00           H
ATOM   2699  CE2LPHE X 174     -12.796  -5.095  -9.580  0.00  0.00           C
ATOM   2700  HE2LPHE X 174     -11.742  -5.330  -9.547  0.00  0.00           H
ATOM   2701  CD2LPHE X 174     -13.672  -5.659  -8.635  0.00  0.00           C
ATOM   2702  HD2LPHE X 174     -13.287  -6.313  -7.865  0.00  0.00           H
ATOM   2703  C  LPHE X 174     -17.166  -5.783  -5.413  0.00  0.00           C
ATOM   2704  O  LPHE X 174     -16.742  -6.661  -4.662  0.00  0.00           O
ATOM   2705  N  LLEU X 175     -18.464  -5.452  -5.416  0.00  0.00           N
ATOM   2706  H  LLEU X 175     -18.786  -4.706  -6.024  0.00  0.00           H
ATOM   2707  CA LLEU X 175     -19.434  -6.139  -4.542  0.00  0.00           C
ATOM   2708  HA LLEU X 175     -19.023  -6.147  -3.534  0.00  0.00           H
ATOM   2709  CB LLEU X 175     -20.776  -5.387  -4.499  0.00  0.00           C
ATOM   2710  HB2LLEU X 175     -21.148  -5.282  -5.517  0.00  0.00           H
ATOM   2711  HB3LLEU X 175     -21.487  -6.008  -3.952  0.00  0.00           H
ATOM   2712  CG LLEU X 175     -20.757  -3.993  -3.843  0.00  0.00           C
ATOM   2713  HG LLEU X 175     -20.160  -3.309  -4.442  0.00  0.00           H
ATOM   2714  CD1LLEU X 175     -22.193  -3.466  -3.784  0.00  0.00           C
ATOM   2715 HD11LLEU X 175     -22.820  -4.154  -3.220  0.00  0.00           H
ATOM   2716 HD12LLEU X 175     -22.219  -2.491  -3.305  0.00  0.00           H
ATOM   2717 HD13LLEU X 175     -22.586  -3.376  -4.798  0.00  0.00           H
ATOM   2718  CD2LLEU X 175     -20.202  -3.996  -2.415  0.00  0.00           C
ATOM   2719 HD21LLEU X 175     -19.141  -4.244  -2.432  0.00  0.00           H
ATOM   2720 HD22LLEU X 175     -20.309  -3.004  -1.975  0.00  0.00           H
ATOM   2721 HD23LLEU X 175     -20.739  -4.722  -1.808  0.00  0.00           H
ATOM   2722  C  LLEU X 175     -19.635  -7.629  -4.892  0.00  0.00           C
ATOM   2723  O  LLEU X 175     -20.032  -8.398  -4.018  0.00  0.00           O
ATOM   2724  N  LGLN X 176     -19.287  -8.071  -6.103  0.00  0.00           N
ATOM   2725  H  LGLN X 176     -19.091  -7.383  -6.820  0.00  0.00           H
ATOM   2726  CA LGLN X 176     -19.197  -9.491  -6.478  0.00  0.00           C
ATOM   2727  HA LGLN X 176     -19.990 -10.029  -5.960  0.00  0.00           H
ATOM   2728  CB LGLN X 176     -19.477  -9.652  -7.984  0.00  0.00           C
ATOM   2729  HB2LGLN X 176     -19.518 -10.723  -8.191  0.00  0.00           H
ATOM   2730  HB3LGLN X 176     -20.467  -9.254  -8.214  0.00  0.00           H
ATOM   2731  CG LGLN X 176     -18.439  -9.035  -8.943  0.00  0.00           C
ATOM   2732  HG2LGLN X 176     -17.439  -9.078  -8.513  0.00  0.00           H
ATOM   2733  HG3LGLN X 176     -18.431  -9.648  -9.843  0.00  0.00           H
ATOM   2734  CD LGLN X 176     -18.748  -7.598  -9.367  0.00  0.00           C
ATOM   2735  OE1LGLN X 176     -19.343  -6.812  -8.642  0.00  0.00           O
ATOM   2736  NE2LGLN X 176     -18.330  -7.184 -10.541  0.00  0.00           N
ATOM   2737 HE21LGLN X 176     -18.603  -6.253 -10.837  0.00  0.00           H
ATOM   2738 HE22LGLN X 176     -17.826  -7.804 -11.160  0.00  0.00           H
ATOM   2739  C  LGLN X 176     -17.879 -10.177  -6.051  0.00  0.00           C
ATOM   2740  O  LGLN X 176     -17.722 -11.383  -6.250  0.00  0.00           O
ATOM   2741  N  LGLY X 177     -16.921  -9.453  -5.459  0.00  0.00           N
ATOM   2742  H  LGLY X 177     -17.076  -8.465  -5.298  0.00  0.00           H
ATOM   2743  CA LGLY X 177     -15.603  -9.988  -5.104  0.00  0.00           C
ATOM   2744  HA2LGLY X 177     -15.067  -9.260  -4.494  0.00  0.00           H
ATOM   2745  HA3LGLY X 177     -15.739 -10.894  -4.514  0.00  0.00           H
ATOM   2746  C  LGLY X 177     -14.751 -10.308  -6.339  0.00  0.00           C
ATOM   2747  O  LGLY X 177     -14.667  -9.498  -7.262  0.00  0.00           O
ATOM   2748  N  LASN X 178     -14.122 -11.487  -6.365  0.00  0.00           N
ATOM   2749  H  LASN X 178     -14.248 -12.086  -5.558  0.00  0.00           H
ATOM   2750  CA LASN X 178     -13.267 -12.028  -7.445  0.00  0.00           C
ATOM   2751  HA LASN X 178     -12.927 -13.009  -7.103  0.00  0.00           H
ATOM   2752  CB LASN X 178     -14.094 -12.281  -8.724  0.00  0.00           C
ATOM   2753  HB2LASN X 178     -14.347 -11.325  -9.175  0.00  0.00           H
ATOM   2754  HB3LASN X 178     -13.486 -12.828  -9.443  0.00  0.00           H
ATOM   2755  CG LASN X 178     -15.363 -13.081  -8.507  0.00  0.00           C
ATOM   2756  OD1LASN X 178     -15.406 -14.051  -7.764  0.00  0.00           O
ATOM   2757  ND2LASN X 178     -16.452 -12.714  -9.136  0.00  0.00           N
ATOM   2758 HD21LASN X 178     -17.286 -13.251  -8.972  0.00  0.00           H
ATOM   2759 HD22LASN X 178     -16.416 -11.949  -9.805  0.00  0.00           H
ATOM   2760  C  LASN X 178     -11.963 -11.258  -7.764  0.00  0.00           C
ATOM   2761  O  LASN X 178     -11.087 -11.822  -8.415  0.00  0.00           O
ATOM   2762  N  LVAL X 179     -11.799 -10.012  -7.308  0.00  0.00           N
ATOM   2763  H  LVAL X 179     -12.591  -9.567  -6.865  0.00  0.00           H
ATOM   2764  CA LVAL X 179     -10.564  -9.213  -7.432  0.00  0.00           C
ATOM   2765  HA LVAL X 179      -9.721  -9.889  -7.560  0.00  0.00           H
ATOM   2766  CB LVAL X 179     -10.604  -8.260  -8.647  0.00  0.00           C
ATOM   2767  HB LVAL X 179     -11.382  -7.518  -8.478  0.00  0.00           H
ATOM   2768  CG1LVAL X 179      -9.272  -7.520  -8.820  0.00  0.00           C
ATOM   2769 HG11LVAL X 179      -8.470  -8.239  -8.987  0.00  0.00           H
ATOM   2770 HG12LVAL X 179      -9.332  -6.847  -9.674  0.00  0.00           H
ATOM   2771 HG13LVAL X 179      -9.042  -6.927  -7.936  0.00  0.00           H
ATOM   2772  CG2LVAL X 179     -10.916  -8.965  -9.974  0.00  0.00           C
ATOM   2773 HG21LVAL X 179     -11.909  -9.410  -9.940  0.00  0.00           H
ATOM   2774 HG22LVAL X 179     -10.901  -8.243 -10.791  0.00  0.00           H
ATOM   2775 HG23LVAL X 179     -10.177  -9.741 -10.169  0.00  0.00           H
ATOM   2776  C  LVAL X 179     -10.358  -8.417  -6.141  0.00  0.00           C
ATOM   2777  O  LVAL X 179     -11.290  -7.750  -5.686  0.00  0.00           O
ATOM   2778  N  LASP X 180      -9.178  -8.504  -5.521  0.00  0.00           N
ATOM   2779  H  LASP X 180      -8.428  -9.021  -5.971  0.00  0.00           H
ATOM   2780  CA LASP X 180      -8.888  -7.884  -4.213  0.00  0.00           C
ATOM   2781  HA LASP X 180      -9.248  -6.854  -4.231  0.00  0.00           H
ATOM   2782  CB LASP X 180      -9.639  -8.667  -3.112  0.00  0.00           C
ATOM   2783  HB2LASP X 180     -10.609  -8.976  -3.496  0.00  0.00           H
ATOM   2784  HB3LASP X 180      -9.081  -9.576  -2.875  0.00  0.00           H
ATOM   2785  CG LASP X 180      -9.913  -7.892  -1.817  0.00  0.00           C
ATOM   2786  OD1LASP X 180      -9.533  -6.704  -1.690  0.00  0.00           O
ATOM   2787  OD2LASP X 180     -10.566  -8.478  -0.921  0.00  0.00           O
ATOM   2788  C  LASP X 180      -7.379  -7.868  -3.895  0.00  0.00           C
ATOM   2789  O  LASP X 180      -6.589  -8.567  -4.531  0.00  0.00           O
ATOM   2790  N  LSER X 181      -6.973  -7.133  -2.861  0.00  0.00           N
ATOM   2791  H  LSER X 181      -7.684  -6.614  -2.356  0.00  0.00           H
ATOM   2792  CA LSER X 181      -5.725  -7.419  -2.139  0.00  0.00           C
ATOM   2793  HA LSER X 181      -4.977  -7.744  -2.860  0.00  0.00           H
ATOM   2794  CB LSER X 181      -5.170  -6.144  -1.485  0.00  0.00           C
ATOM   2795  HB2LSER X 181      -4.345  -6.411  -0.829  0.00  0.00           H
ATOM   2796  HB3LSER X 181      -4.784  -5.487  -2.266  0.00  0.00           H
ATOM   2797  OG LSER X 181      -6.138  -5.434  -0.734  0.00  0.00           O
ATOM   2798  HG LSER X 181      -6.375  -4.652  -1.267  0.00  0.00           H
ATOM   2799  C  LSER X 181      -5.902  -8.581  -1.140  0.00  0.00           C
ATOM   2800  O  LSER X 181      -7.019  -8.996  -0.826  0.00  0.00           O
ATOM   2801  N  LCYX X 182      -4.795  -9.140  -0.649  0.00  0.00           N
ATOM   2802  H  LCYX X 182      -3.904  -8.816  -1.023  0.00  0.00           H
ATOM   2803  CA LCYX X 182      -4.745 -10.222   0.339  0.00  0.00           C
ATOM   2804  HA LCYX X 182      -5.552 -10.070   1.057  0.00  0.00           H
ATOM   2805  CB LCYX X 182      -5.000 -11.550  -0.398  0.00  0.00           C
ATOM   2806  HB2LCYX X 182      -5.799 -11.392  -1.121  0.00  0.00           H
ATOM   2807  HB3LCYX X 182      -4.102 -11.822  -0.953  0.00  0.00           H
ATOM   2808  SG LCYX X 182      -5.502 -12.958   0.630  0.00  0.00           S
ATOM   2809  C  HCYX X 182      -3.395 -10.178   1.132  0.00  0.00           C
ATOM   2810  O  HCYX X 182      -2.628  -9.213   1.051  0.00  0.00           O
ATOM   2811  N  HGLN X 183      -3.193 -11.218   1.963  0.00  0.00           N
ATOM   2812  H  HGLN X 183      -3.870 -11.970   1.957  0.00  0.00           H
ATOM   2813  CA HGLN X 183      -2.084 -11.262   2.921  0.00  0.00           C
ATOM   2814  HA HGLN X 183      -2.215 -10.444   3.638  0.00  0.00           H
ATOM   2815  CB LGLN X 183      -2.166 -12.598   3.692  0.00  0.00           C
ATOM   2816  HB2LGLN X 183      -3.191 -12.766   4.029  0.00  0.00           H
ATOM   2817  HB3LGLN X 183      -1.895 -13.409   3.013  0.00  0.00           H
ATOM   2818  CG LGLN X 183      -1.244 -12.627   4.923  0.00  0.00           C
ATOM   2819  HG2LGLN X 183      -0.294 -12.179   4.652  0.00  0.00           H
ATOM   2820  HG3LGLN X 183      -1.690 -12.029   5.717  0.00  0.00           H
ATOM   2821  CD LGLN X 183      -0.952 -14.026   5.467  0.00  0.00           C
ATOM   2822  OE1LGLN X 183      -1.563 -15.019   5.094  0.00  0.00           O
ATOM   2823  NE2LGLN X 183      -0.019 -14.155   6.385  0.00  0.00           N
ATOM   2824 HE21LGLN X 183       0.257 -15.093   6.669  0.00  0.00           H
ATOM   2825 HE22LGLN X 183       0.417 -13.357   6.807  0.00  0.00           H
ATOM   2826  C  HGLN X 183      -0.729 -11.101   2.195  0.00  0.00           C
ATOM   2827  O  HGLN X 183      -0.334 -11.937   1.384  0.00  0.00           O
ATOM   2828  N  HGLY X 184      -0.005 -10.015   2.569  0.00  0.00           N
ATOM   2829  H  HGLY X 184      -0.413  -9.284   3.171  0.00  0.00           H
ATOM   2830  CA HGLY X 184       1.237  -9.657   1.928  0.00  0.00           C
ATOM   2831  HA2HGLY X 184       1.971  -9.328   2.672  0.00  0.00           H
ATOM   2832  HA3HGLY X 184       1.650 -10.539   1.429  0.00  0.00           H
ATOM   2833  C  HGLY X 184       1.171  -8.506   0.920  0.00  0.00           C
ATOM   2834  O  HGLY X 184       2.221  -8.028   0.461  0.00  0.00           O
ATOM   2835  N  HASP X 185      -0.052  -8.038   0.597  0.00  0.00           N
ATOM   2836  H  HASP X 185      -0.895  -8.498   0.952  0.00  0.00           H
ATOM   2837  CA HASP X 185      -0.179  -6.835  -0.203  0.00  0.00           C
ATOM   2838  HA HASP X 185       0.654  -6.795  -0.911  0.00  0.00           H
ATOM   2839  CB LASP X 185      -1.477  -6.872  -1.026  0.00  0.00           C
ATOM   2840  HB2LASP X 185      -2.315  -6.951  -0.335  0.00  0.00           H
ATOM   2841  HB3LASP X 185      -1.579  -5.933  -1.572  0.00  0.00           H
ATOM   2842  CG LASP X 185      -1.552  -8.012  -2.048  0.00  0.00           C
ATOM   2843  OD1LASP X 185      -0.531  -8.403  -2.656  0.00  0.00           O
ATOM   2844  OD2LASP X 185      -2.673  -8.500  -2.302  0.00  0.00           O
ATOM   2845  C  HASP X 185      -0.118  -5.519   0.601  0.00  0.00           C
ATOM   2846  O  HASP X 185       0.034  -4.444  -0.001  0.00  0.00           O
ATOM   2847  N  HSER X 186      -0.292  -5.620   1.926  0.00  0.00           N
ATOM   2848  H  HSER X 186      -0.420  -6.528   2.405  0.00  0.00           H
ATOM   2849  CA HSER X 186      -0.295  -4.471   2.814  0.00  0.00           C
ATOM   2850  HA HSER X 186      -1.244  -3.932   2.736  0.00  0.00           H
ATOM   2851  CB HSER X 186      -0.147  -4.948   4.275  0.00  0.00           C
ATOM   2852  HB2HSER X 186       0.754  -5.562   4.340  0.00  0.00           H
ATOM   2853  HB3HSER X 186      -0.003  -4.061   4.903  0.00  0.00           H
ATOM   2854  OG HSER X 186      -1.299  -5.625   4.746  0.00  0.00           O
ATOM   2855  HG HSER X 186      -0.602  -6.165   6.918  0.00  0.00           H
ATOM   2856  C  HSER X 186       0.864  -3.500   2.526  0.00  0.00           C
ATOM   2857  O  HSER X 186       1.995  -3.901   2.284  0.00  0.00           O
ATOM   2858  N  HGLY X 187       0.524  -2.193   2.691  0.00  0.00           N
ATOM   2859  H  HGLY X 187      -0.443  -1.948   2.874  0.00  0.00           H
ATOM   2860  CA HGLY X 187       1.424  -1.081   2.479  0.00  0.00           C
ATOM   2861  HA2HGLY X 187       1.080  -0.232   3.075  0.00  0.00           H
ATOM   2862  HA3HGLY X 187       2.426  -1.383   2.790  0.00  0.00           H
ATOM   2863  C  LGLY X 187       1.540  -0.606   1.026  0.00  0.00           C
ATOM   2864  O  LGLY X 187       1.869   0.554   0.787  0.00  0.00           O
ATOM   2865  N  LGLY X 188       1.247  -1.483   0.067  0.00  0.00           N
ATOM   2866  H  LGLY X 188       0.967  -2.421   0.329  0.00  0.00           H
ATOM   2867  CA LGLY X 188       1.454  -1.208  -1.346  0.00  0.00           C
ATOM   2868  HA2LGLY X 188       2.454  -0.791  -1.458  0.00  0.00           H
ATOM   2869  HA3LGLY X 188       1.418  -2.141  -1.899  0.00  0.00           H
ATOM   2870  C  LGLY X 188       0.447  -0.236  -1.980  0.00  0.00           C
ATOM   2871  O  LGLY X 188      -0.613   0.055  -1.416  0.00  0.00           O
ATOM   2872  N  LPRO X 189       0.756   0.251  -3.198  0.00  0.00           N
ATOM   2873  CD LPRO X 189       1.969  -0.061  -3.938  0.00  0.00           C
ATOM   2874  HD2LPRO X 189       2.197  -1.123  -3.899  0.00  0.00           H
ATOM   2875  HD3LPRO X 189       2.801   0.515  -3.534  0.00  0.00           H
ATOM   2876  CG LPRO X 189       1.694   0.363  -5.372  0.00  0.00           C
ATOM   2877  HG2LPRO X 189       1.158  -0.433  -5.892  0.00  0.00           H
ATOM   2878  HG3LPRO X 189       2.612   0.620  -5.900  0.00  0.00           H
ATOM   2879  CB LPRO X 189       0.776   1.569  -5.186  0.00  0.00           C
ATOM   2880  HB2LPRO X 189       0.145   1.702  -6.063  0.00  0.00           H
ATOM   2881  HB3LPRO X 189       1.372   2.464  -5.014  0.00  0.00           H
ATOM   2882  CA LPRO X 189      -0.042   1.235  -3.926  0.00  0.00           C
ATOM   2883  HA LPRO X 189      -0.127   2.134  -3.315  0.00  0.00           H
ATOM   2884  C  LPRO X 189      -1.455   0.770  -4.319  0.00  0.00           C
ATOM   2885  O  LPRO X 189      -1.642  -0.318  -4.878  0.00  0.00           O
ATOM   2886  N  LLEU X 190      -2.411   1.687  -4.141  0.00  0.00           N
ATOM   2887  H  LLEU X 190      -2.183   2.450  -3.510  0.00  0.00           H
ATOM   2888  CA LLEU X 190      -3.642   1.866  -4.921  0.00  0.00           C
ATOM   2889  HA LLEU X 190      -3.763   1.032  -5.613  0.00  0.00           H
ATOM   2890  CB LLEU X 190      -4.839   1.894  -3.944  0.00  0.00           C
ATOM   2891  HB2LLEU X 190      -4.952   0.905  -3.499  0.00  0.00           H
ATOM   2892  HB3LLEU X 190      -4.595   2.588  -3.140  0.00  0.00           H
ATOM   2893  CG LLEU X 190      -6.189   2.339  -4.543  0.00  0.00           C
ATOM   2894  HG LLEU X 190      -6.062   3.271  -5.091  0.00  0.00           H
ATOM   2895  CD1LLEU X 190      -6.781   1.295  -5.486  0.00  0.00           C
ATOM   2896 HD11LLEU X 190      -6.952   0.366  -4.942  0.00  0.00           H
ATOM   2897 HD12LLEU X 190      -7.731   1.654  -5.879  0.00  0.00           H
ATOM   2898 HD13LLEU X 190      -6.098   1.111  -6.314  0.00  0.00           H
ATOM   2899  CD2LLEU X 190      -7.204   2.593  -3.427  0.00  0.00           C
ATOM   2900 HD21LLEU X 190      -6.820   3.351  -2.744  0.00  0.00           H
ATOM   2901 HD22LLEU X 190      -8.141   2.948  -3.854  0.00  0.00           H
ATOM   2902 HD23LLEU X 190      -7.387   1.671  -2.878  0.00  0.00           H
ATOM   2903  C  LLEU X 190      -3.511   3.176  -5.727  0.00  0.00           C
ATOM   2904  O  LLEU X 190      -3.312   4.238  -5.133  0.00  0.00           O
ATOM   2905  N  LVAL X 191      -3.620   3.124  -7.061  0.00  0.00           N
ATOM   2906  H  LVAL X 191      -3.797   2.218  -7.486  0.00  0.00           H
ATOM   2907  CA LVAL X 191      -3.318   4.263  -7.965  0.00  0.00           C
ATOM   2908  HA LVAL X 191      -3.331   5.170  -7.369  0.00  0.00           H
ATOM   2909  CB LVAL X 191      -1.911   4.142  -8.597  0.00  0.00           C
ATOM   2910  HB LVAL X 191      -1.776   4.976  -9.287  0.00  0.00           H
ATOM   2911  CG1LVAL X 191      -0.788   4.249  -7.564  0.00  0.00           C
ATOM   2912 HG11LVAL X 191      -0.910   3.500  -6.787  0.00  0.00           H
ATOM   2913 HG12LVAL X 191       0.181   4.122  -8.047  0.00  0.00           H
ATOM   2914 HG13LVAL X 191      -0.812   5.236  -7.111  0.00  0.00           H
ATOM   2915  CG2LVAL X 191      -1.730   2.846  -9.398  0.00  0.00           C
ATOM   2916 HG21LVAL X 191      -2.478   2.786 -10.188  0.00  0.00           H
ATOM   2917 HG22LVAL X 191      -0.745   2.839  -9.864  0.00  0.00           H
ATOM   2918 HG23LVAL X 191      -1.833   1.981  -8.745  0.00  0.00           H
ATOM   2919  C  LVAL X 191      -4.354   4.472  -9.076  0.00  0.00           C
ATOM   2920  O  LVAL X 191      -5.043   3.533  -9.463  0.00  0.00           O
ATOM   2921  N  LTHR X 192      -4.439   5.684  -9.638  0.00  0.00           N
ATOM   2922  H  LTHR X 192      -3.837   6.418  -9.278  0.00  0.00           H
ATOM   2923  CA LTHR X 192      -5.305   6.023 -10.794  0.00  0.00           C
ATOM   2924  HA LTHR X 192      -5.509   5.109 -11.352  0.00  0.00           H
ATOM   2925  CB LTHR X 192      -6.662   6.582 -10.324  0.00  0.00           C
ATOM   2926  HB LTHR X 192      -7.050   5.939  -9.537  0.00  0.00           H
ATOM   2927  CG2LTHR X 192      -6.573   8.012  -9.792  0.00  0.00           C
ATOM   2928 HG21LTHR X 192      -6.423   8.718 -10.610  0.00  0.00           H
ATOM   2929 HG22LTHR X 192      -7.497   8.261  -9.274  0.00  0.00           H
ATOM   2930 HG23LTHR X 192      -5.738   8.092  -9.100  0.00  0.00           H
ATOM   2931  OG1LTHR X 192      -7.595   6.627 -11.382  0.00  0.00           O
ATOM   2932  HG1LTHR X 192      -7.935   5.720 -11.521  0.00  0.00           H
ATOM   2933  C  LTHR X 192      -4.619   6.997 -11.760  0.00  0.00           C
ATOM   2934  O  LTHR X 192      -3.772   7.785 -11.332  0.00  0.00           O
ATOM   2935  N  LSER X 193      -4.983   6.951 -13.047  0.00  0.00           N
ATOM   2936  H  LSER X 193      -5.685   6.272 -13.322  0.00  0.00           H
ATOM   2937  CA LSER X 193      -4.490   7.864 -14.088  0.00  0.00           C
ATOM   2938  HA LSER X 193      -3.493   8.206 -13.810  0.00  0.00           H
ATOM   2939  CB LSER X 193      -4.356   7.109 -15.415  0.00  0.00           C
ATOM   2940  HB2LSER X 193      -3.686   6.258 -15.282  0.00  0.00           H
ATOM   2941  HB3LSER X 193      -5.332   6.740 -15.723  0.00  0.00           H
ATOM   2942  OG LSER X 193      -3.839   7.961 -16.424  0.00  0.00           O
ATOM   2943  HG LSER X 193      -2.879   8.065 -16.203  0.00  0.00           H
ATOM   2944  C  LSER X 193      -5.399   9.090 -14.267  0.00  0.00           C
ATOM   2945  O  LSER X 193      -6.567   8.957 -14.661  0.00  0.00           O
ATOM   2946  N  LLYS X 194      -4.862  10.296 -14.038  0.00  0.00           N
ATOM   2947  H  LLYS X 194      -3.890  10.330 -13.730  0.00  0.00           H
ATOM   2948  CA LLYS X 194      -5.543  11.577 -14.318  0.00  0.00           C
ATOM   2949  HA LLYS X 194      -6.207  11.416 -15.167  0.00  0.00           H
ATOM   2950  CB LLYS X 194      -6.404  12.000 -13.111  0.00  0.00           C
ATOM   2951  HB2LLYS X 194      -6.927  11.120 -12.730  0.00  0.00           H
ATOM   2952  HB3LLYS X 194      -5.763  12.387 -12.317  0.00  0.00           H
ATOM   2953  CG LLYS X 194      -7.457  13.056 -13.492  0.00  0.00           C
ATOM   2954  HG2LLYS X 194      -6.962  13.989 -13.759  0.00  0.00           H
ATOM   2955  HG3LLYS X 194      -8.022  12.699 -14.354  0.00  0.00           H
ATOM   2956  CD LLYS X 194      -8.440  13.308 -12.340  0.00  0.00           C
ATOM   2957  HD2LLYS X 194      -8.941  12.368 -12.104  0.00  0.00           H
ATOM   2958  HD3LLYS X 194      -7.892  13.660 -11.464  0.00  0.00           H
ATOM   2959  CE LLYS X 194      -9.494  14.347 -12.739  0.00  0.00           C
ATOM   2960  HE2LLYS X 194      -8.994  15.292 -12.959  0.00  0.00           H
ATOM   2961  HE3LLYS X 194      -9.998  14.008 -13.649  0.00  0.00           H
ATOM   2962  NZ LLYS X 194     -10.506  14.544 -11.674  0.00  0.00           N
ATOM   2963  HZ1LLYS X 194     -10.091  14.819 -10.787  0.00  0.00           H
ATOM   2964  HZ2LLYS X 194     -11.178  15.258 -11.945  0.00  0.00           H
ATOM   2965  HZ3LLYS X 194     -11.042  13.688 -11.546  0.00  0.00           H
ATOM   2966  C  LLYS X 194      -4.540  12.654 -14.743  0.00  0.00           C
ATOM   2967  O  LLYS X 194      -3.429  12.707 -14.221  0.00  0.00           O
ATOM   2968  N  LASN X 195      -4.912  13.465 -15.736  0.00  0.00           N
ATOM   2969  H  LASN X 195      -5.861  13.366 -16.081  0.00  0.00           H
ATOM   2970  CA LASN X 195      -4.036  14.401 -16.455  0.00  0.00           C
ATOM   2971  HA LASN X 195      -4.580  14.673 -17.361  0.00  0.00           H
ATOM   2972  CB LASN X 195      -3.854  15.695 -15.639  0.00  0.00           C
ATOM   2973  HB2LASN X 195      -4.815  16.012 -15.234  0.00  0.00           H
ATOM   2974  HB3LASN X 195      -3.182  15.500 -14.803  0.00  0.00           H
ATOM   2975  CG LASN X 195      -3.298  16.845 -16.468  0.00  0.00           C
ATOM   2976  OD1LASN X 195      -3.239  16.818 -17.695  0.00  0.00           O
ATOM   2977  ND2LASN X 195      -2.869  17.898 -15.818  0.00  0.00           N
ATOM   2978 HD21LASN X 195      -2.491  18.664 -16.356  0.00  0.00           H
ATOM   2979 HD22LASN X 195      -2.841  17.895 -14.814  0.00  0.00           H
ATOM   2980  C  LASN X 195      -2.715  13.764 -16.951  0.00  0.00           C
ATOM   2981  O  LASN X 195      -1.656  14.393 -16.923  0.00  0.00           O
ATOM   2982  N  LASN X 196      -2.786  12.504 -17.402  0.00  0.00           N
ATOM   2983  H  LASN X 196      -3.694  12.049 -17.384  0.00  0.00           H
ATOM   2984  CA LASN X 196      -1.658  11.680 -17.857  0.00  0.00           C
ATOM   2985  HA LASN X 196      -2.075  10.692 -18.059  0.00  0.00           H
ATOM   2986  CB LASN X 196      -1.110  12.197 -19.205  0.00  0.00           C
ATOM   2987  HB2LASN X 196      -0.576  13.134 -19.047  0.00  0.00           H
ATOM   2988  HB3LASN X 196      -0.396  11.476 -19.604  0.00  0.00           H
ATOM   2989  CG LASN X 196      -2.207  12.400 -20.234  0.00  0.00           C
ATOM   2990  OD1LASN X 196      -2.722  11.467 -20.835  0.00  0.00           O
ATOM   2991  ND2LASN X 196      -2.628  13.620 -20.464  0.00  0.00           N
ATOM   2992 HD21LASN X 196      -3.438  13.740 -21.056  0.00  0.00           H
ATOM   2993 HD22LASN X 196      -2.151  14.389 -20.007  0.00  0.00           H
ATOM   2994  C  LASN X 196      -0.584  11.421 -16.778  0.00  0.00           C
ATOM   2995  O  LASN X 196       0.570  11.139 -17.111  0.00  0.00           O
ATOM   2996  N  LILE X 197      -0.965  11.478 -15.497  0.00  0.00           N
ATOM   2997  H  LILE X 197      -1.922  11.735 -15.291  0.00  0.00           H
ATOM   2998  CA LILE X 197      -0.119  11.199 -14.330  0.00  0.00           C
ATOM   2999  HA LILE X 197       0.836  10.800 -14.664  0.00  0.00           H
ATOM   3000  CB LILE X 197       0.146  12.511 -13.552  0.00  0.00           C
ATOM   3001  HB LILE X 197      -0.819  12.985 -13.368  0.00  0.00           H
ATOM   3002  CG2LILE X 197       0.789  12.274 -12.176  0.00  0.00           C
ATOM   3003 HG21LILE X 197       1.693  11.674 -12.277  0.00  0.00           H
ATOM   3004 HG22LILE X 197       1.035  13.234 -11.719  0.00  0.00           H
ATOM   3005 HG23LILE X 197       0.094  11.761 -11.511  0.00  0.00           H
ATOM   3006  CG1LILE X 197       0.990  13.518 -14.365  0.00  0.00           C
ATOM   3007 HG12LILE X 197       0.503  13.696 -15.321  0.00  0.00           H
ATOM   3008 HG13LILE X 197       1.001  14.465 -13.826  0.00  0.00           H
ATOM   3009  CD1LILE X 197       2.447  13.122 -14.642  0.00  0.00           C
ATOM   3010 HD11LILE X 197       2.496  12.167 -15.163  0.00  0.00           H
ATOM   3011 HD12LILE X 197       2.910  13.885 -15.268  0.00  0.00           H
ATOM   3012 HD13LILE X 197       3.004  13.063 -13.708  0.00  0.00           H
ATOM   3013  C  LILE X 197      -0.770  10.123 -13.449  0.00  0.00           C
ATOM   3014  O  LILE X 197      -1.993  10.103 -13.279  0.00  0.00           O
ATOM   3015  N  LTRP X 198       0.052   9.234 -12.884  0.00  0.00           N
ATOM   3016  H  LTRP X 198       1.043   9.298 -13.105  0.00  0.00           H
ATOM   3017  CA LTRP X 198      -0.354   8.248 -11.881  0.00  0.00           C
ATOM   3018  HA LTRP X 198      -1.395   7.981 -12.060  0.00  0.00           H
ATOM   3019  CB LTRP X 198       0.476   6.971 -12.046  0.00  0.00           C
ATOM   3020  HB2LTRP X 198       1.535   7.230 -12.097  0.00  0.00           H
ATOM   3021  HB3LTRP X 198       0.335   6.350 -11.161  0.00  0.00           H
ATOM   3022  CG LTRP X 198       0.101   6.143 -13.238  0.00  0.00           C
ATOM   3023  CD1LTRP X 198       0.766   6.094 -14.415  0.00  0.00           C
ATOM   3024  HD1LTRP X 198       1.672   6.650 -14.642  0.00  0.00           H
ATOM   3025  NE1LTRP X 198       0.134   5.207 -15.267  0.00  0.00           N
ATOM   3026  HE1LTRP X 198       0.481   4.966 -16.196  0.00  0.00           H
ATOM   3027  CE2LTRP X 198      -0.973   4.638 -14.677  0.00  0.00           C
ATOM   3028  CZ2LTRP X 198      -1.910   3.692 -15.111  0.00  0.00           C
ATOM   3029  HZ2LTRP X 198      -1.828   3.255 -16.098  0.00  0.00           H
ATOM   3030  CH2LTRP X 198      -2.949   3.311 -14.247  0.00  0.00           C
ATOM   3031  HH2LTRP X 198      -3.667   2.573 -14.575  0.00  0.00           H
ATOM   3032  CZ3LTRP X 198      -3.043   3.883 -12.964  0.00  0.00           C
ATOM   3033  HZ3LTRP X 198      -3.841   3.579 -12.301  0.00  0.00           H
ATOM   3034  CE3LTRP X 198      -2.094   4.835 -12.540  0.00  0.00           C
ATOM   3035  HE3LTRP X 198      -2.165   5.270 -11.556  0.00  0.00           H
ATOM   3036  CD2LTRP X 198      -1.032   5.231 -13.382  0.00  0.00           C
ATOM   3037  C  LTRP X 198      -0.253   8.806 -10.454  0.00  0.00           C
ATOM   3038  O  LTRP X 198       0.817   9.206  -9.988  0.00  0.00           O
ATOM   3039  N  LTRP X 199      -1.384   8.790  -9.747  0.00  0.00           N
ATOM   3040  H  LTRP X 199      -2.221   8.468 -10.218  0.00  0.00           H
ATOM   3041  CA LTRP X 199      -1.547   9.357  -8.403  0.00  0.00           C
ATOM   3042  HA LTRP X 199      -0.674   9.962  -8.152  0.00  0.00           H
ATOM   3043  CB LTRP X 199      -2.777  10.272  -8.412  0.00  0.00           C
ATOM   3044  HB2LTRP X 199      -3.664   9.675  -8.630  0.00  0.00           H
ATOM   3045  HB3LTRP X 199      -2.901  10.701  -7.417  0.00  0.00           H
ATOM   3046  CG LTRP X 199      -2.699  11.390  -9.401  0.00  0.00           C
ATOM   3047  CD1LTRP X 199      -3.161  11.354 -10.672  0.00  0.00           C
ATOM   3048  HD1LTRP X 199      -3.656  10.504 -11.129  0.00  0.00           H
ATOM   3049  NE1LTRP X 199      -2.826  12.524 -11.323  0.00  0.00           N
ATOM   3050  HE1LTRP X 199      -3.001  12.679 -12.316  0.00  0.00           H
ATOM   3051  CE2LTRP X 199      -2.131  13.379 -10.496  0.00  0.00           C
ATOM   3052  CZ2LTRP X 199      -1.586  14.656 -10.677  0.00  0.00           C
ATOM   3053  HZ2LTRP X 199      -1.677  15.157 -11.629  0.00  0.00           H
ATOM   3054  CH2LTRP X 199      -0.929  15.273  -9.600  0.00  0.00           C
ATOM   3055  HH2LTRP X 199      -0.514  16.258  -9.720  0.00  0.00           H
ATOM   3056  CZ3LTRP X 199      -0.806  14.607  -8.367  0.00  0.00           C
ATOM   3057  HZ3LTRP X 199      -0.291  15.088  -7.546  0.00  0.00           H
ATOM   3058  CE3LTRP X 199      -1.342  13.317  -8.200  0.00  0.00           C
ATOM   3059  HE3LTRP X 199      -1.231  12.807  -7.255  0.00  0.00           H
ATOM   3060  CD2LTRP X 199      -2.027  12.676  -9.257  0.00  0.00           C
ATOM   3061  C  LTRP X 199      -1.705   8.268  -7.340  0.00  0.00           C
ATOM   3062  O  LTRP X 199      -2.490   7.339  -7.538  0.00  0.00           O
ATOM   3063  N  LLEU X 200      -1.015   8.398  -6.200  0.00  0.00           N
ATOM   3064  H  LLEU X 200      -0.385   9.190  -6.108  0.00  0.00           H
ATOM   3065  CA LLEU X 200      -1.158   7.495  -5.049  0.00  0.00           C
ATOM   3066  HA LLEU X 200      -1.236   6.475  -5.421  0.00  0.00           H
ATOM   3067  CB LLEU X 200       0.103   7.582  -4.169  0.00  0.00           C
ATOM   3068  HB2LLEU X 200       0.965   7.348  -4.788  0.00  0.00           H
ATOM   3069  HB3LLEU X 200       0.213   8.609  -3.816  0.00  0.00           H
ATOM   3070  CG LLEU X 200       0.099   6.637  -2.949  0.00  0.00           C
ATOM   3071  HG LLEU X 200      -0.763   6.853  -2.319  0.00  0.00           H
ATOM   3072  CD1LLEU X 200       0.052   5.162  -3.354  0.00  0.00           C
ATOM   3073 HD11LLEU X 200       0.879   4.928  -4.025  0.00  0.00           H
ATOM   3074 HD12LLEU X 200       0.134   4.534  -2.466  0.00  0.00           H
ATOM   3075 HD13LLEU X 200      -0.893   4.929  -3.842  0.00  0.00           H
ATOM   3076  CD2LLEU X 200       1.363   6.862  -2.117  0.00  0.00           C
ATOM   3077 HD21LLEU X 200       1.399   7.893  -1.770  0.00  0.00           H
ATOM   3078 HD22LLEU X 200       1.356   6.199  -1.251  0.00  0.00           H
ATOM   3079 HD23LLEU X 200       2.249   6.650  -2.716  0.00  0.00           H
ATOM   3080  C  LLEU X 200      -2.444   7.798  -4.268  0.00  0.00           C
ATOM   3081  O  LLEU X 200      -2.491   8.725  -3.465  0.00  0.00           O
ATOM   3082  N  LILE X 201      -3.496   7.015  -4.501  0.00  0.00           N
ATOM   3083  H  LILE X 201      -3.380   6.232  -5.135  0.00  0.00           H
ATOM   3084  CA LILE X 201      -4.811   7.220  -3.875  0.00  0.00           C
ATOM   3085  HA LILE X 201      -4.965   8.290  -3.735  0.00  0.00           H
ATOM   3086  CB LILE X 201      -5.920   6.698  -4.818  0.00  0.00           C
ATOM   3087  HB LILE X 201      -5.769   5.628  -4.963  0.00  0.00           H
ATOM   3088  CG2LILE X 201      -7.324   6.877  -4.215  0.00  0.00           C
ATOM   3089 HG21LILE X 201      -7.499   7.922  -3.956  0.00  0.00           H
ATOM   3090 HG22LILE X 201      -8.081   6.554  -4.931  0.00  0.00           H
ATOM   3091 HG23LILE X 201      -7.428   6.264  -3.320  0.00  0.00           H
ATOM   3092  CG1LILE X 201      -5.854   7.366  -6.214  0.00  0.00           C
ATOM   3093 HG12LILE X 201      -5.013   6.949  -6.765  0.00  0.00           H
ATOM   3094 HG13LILE X 201      -6.755   7.111  -6.773  0.00  0.00           H
ATOM   3095  CD1LILE X 201      -5.702   8.897  -6.192  0.00  0.00           C
ATOM   3096 HD11LILE X 201      -4.717   9.178  -5.820  0.00  0.00           H
ATOM   3097 HD12LILE X 201      -5.798   9.290  -7.201  0.00  0.00           H
ATOM   3098 HD13LILE X 201      -6.467   9.344  -5.558  0.00  0.00           H
ATOM   3099  C  LILE X 201      -4.872   6.614  -2.469  0.00  0.00           C
ATOM   3100  O  LILE X 201      -5.524   7.186  -1.587  0.00  0.00           O
ATOM   3101  N  LGLY X 202      -4.153   5.510  -2.237  0.00  0.00           N
ATOM   3102  H  LGLY X 202      -3.637   5.091  -3.002  0.00  0.00           H
ATOM   3103  CA LGLY X 202      -3.989   4.936  -0.904  0.00  0.00           C
ATOM   3104  HA2LGLY X 202      -3.703   5.739  -0.237  0.00  0.00           H
ATOM   3105  HA3LGLY X 202      -4.942   4.531  -0.564  0.00  0.00           H
ATOM   3106  C  LGLY X 202      -2.928   3.844  -0.783  0.00  0.00           C
ATOM   3107  O  LGLY X 202      -2.437   3.338  -1.789  0.00  0.00           O
ATOM   3108  N  LASH X 203      -2.595   3.482   0.460  0.00  0.00           N
ATOM   3109  H  LASH X 203      -3.025   3.976   1.230  0.00  0.00           H
ATOM   3110  CA LASH X 203      -1.812   2.284   0.800  0.00  0.00           C
ATOM   3111  HA LASH X 203      -1.261   1.962  -0.083  0.00  0.00           H
ATOM   3112  CB LASH X 203      -0.774   2.607   1.888  0.00  0.00           C
ATOM   3113  HB2LASH X 203      -0.118   1.744   2.002  0.00  0.00           H
ATOM   3114  HB3LASH X 203      -0.157   3.446   1.568  0.00  0.00           H
ATOM   3115  CG LASH X 203      -1.389   2.936   3.249  0.00  0.00           C
ATOM   3116  OD1LASH X 203      -2.114   3.901   3.473  0.00  0.00           O
ATOM   3117  OD2LASH X 203      -1.094   2.041   4.216  0.00  0.00           O
ATOM   3118  HD2LASH X 203      -1.469   2.322   5.070  0.00  0.00           H
ATOM   3119  C  LASH X 203      -2.738   1.131   1.235  0.00  0.00           C
ATOM   3120  O  LASH X 203      -3.758   1.378   1.889  0.00  0.00           O
ATOM   3121  N  LTHR X 204      -2.404  -0.115   0.890  0.00  0.00           N
ATOM   3122  H  LTHR X 204      -1.586  -0.243   0.296  0.00  0.00           H
ATOM   3123  CA LTHR X 204      -3.186  -1.314   1.255  0.00  0.00           C
ATOM   3124  HA LTHR X 204      -4.218  -1.168   0.946  0.00  0.00           H
ATOM   3125  CB LTHR X 204      -2.652  -2.552   0.515  0.00  0.00           C
ATOM   3126  HB LTHR X 204      -1.597  -2.689   0.748  0.00  0.00           H
ATOM   3127  CG2LTHR X 204      -3.433  -3.826   0.850  0.00  0.00           C
ATOM   3128 HG21LTHR X 204      -4.491  -3.674   0.641  0.00  0.00           H
ATOM   3129 HG22LTHR X 204      -3.059  -4.642   0.234  0.00  0.00           H
ATOM   3130 HG23LTHR X 204      -3.304  -4.100   1.895  0.00  0.00           H
ATOM   3131  OG1LTHR X 204      -2.811  -2.374  -0.869  0.00  0.00           O
ATOM   3132  HG1LTHR X 204      -1.940  -2.411  -1.303  0.00  0.00           H
ATOM   3133  C  LTHR X 204      -3.181  -1.559   2.768  0.00  0.00           C
ATOM   3134  O  LTHR X 204      -2.115  -1.577   3.377  0.00  0.00           O
ATOM   3135  N  LSER X 205      -4.346  -1.799   3.387  0.00  0.00           N
ATOM   3136  H  LSER X 205      -5.202  -1.757   2.848  0.00  0.00           H
ATOM   3137  CA LSER X 205      -4.457  -1.942   4.851  0.00  0.00           C
ATOM   3138  HA LSER X 205      -3.459  -2.050   5.276  0.00  0.00           H
ATOM   3139  CB LSER X 205      -5.023  -0.641   5.435  0.00  0.00           C
ATOM   3140  HB2LSER X 205      -4.320   0.172   5.247  0.00  0.00           H
ATOM   3141  HB3LSER X 205      -5.966  -0.404   4.942  0.00  0.00           H
ATOM   3142  OG LSER X 205      -5.257  -0.746   6.822  0.00  0.00           O
ATOM   3143  HG LSER X 205      -4.381  -0.798   7.281  0.00  0.00           H
ATOM   3144  C  LSER X 205      -5.229  -3.191   5.304  0.00  0.00           C
ATOM   3145  O  LSER X 205      -4.624  -4.101   5.886  0.00  0.00           O
ATOM   3146  N  LTRP X 206      -6.542  -3.268   5.043  0.00  0.00           N
ATOM   3147  H  LTRP X 206      -6.981  -2.533   4.498  0.00  0.00           H
ATOM   3148  CA LTRP X 206      -7.412  -4.282   5.660  0.00  0.00           C
ATOM   3149  HA LTRP X 206      -6.805  -5.169   5.845  0.00  0.00           H
ATOM   3150  CB LTRP X 206      -7.894  -3.783   7.038  0.00  0.00           C
ATOM   3151  HB2LTRP X 206      -8.341  -4.629   7.558  0.00  0.00           H
ATOM   3152  HB3LTRP X 206      -7.018  -3.494   7.621  0.00  0.00           H
ATOM   3153  CG LTRP X 206      -8.905  -2.675   7.130  0.00  0.00           C
ATOM   3154  CD1LTRP X 206      -8.617  -1.357   7.229  0.00  0.00           C
ATOM   3155  HD1LTRP X 206      -7.618  -0.944   7.199  0.00  0.00           H
ATOM   3156  NE1LTRP X 206      -9.774  -0.635   7.445  0.00  0.00           N
ATOM   3157  HE1LTRP X 206      -9.797   0.372   7.544  0.00  0.00           H
ATOM   3158  CE2LTRP X 206     -10.877  -1.456   7.497  0.00  0.00           C
ATOM   3159  CZ2LTRP X 206     -12.236  -1.210   7.732  0.00  0.00           C
ATOM   3160  HZ2LTRP X 206     -12.576  -0.205   7.937  0.00  0.00           H
ATOM   3161  CH2LTRP X 206     -13.145  -2.280   7.672  0.00  0.00           C
ATOM   3162  HH2LTRP X 206     -14.202  -2.106   7.819  0.00  0.00           H
ATOM   3163  CZ3LTRP X 206     -12.678  -3.579   7.405  0.00  0.00           C
ATOM   3164  HZ3LTRP X 206     -13.383  -4.398   7.347  0.00  0.00           H
ATOM   3165  CE3LTRP X 206     -11.302  -3.819   7.213  0.00  0.00           C
ATOM   3166  HE3LTRP X 206     -10.957  -4.823   7.028  0.00  0.00           H
ATOM   3167  CD2LTRP X 206     -10.362  -2.765   7.246  0.00  0.00           C
ATOM   3168  C  LTRP X 206      -8.573  -4.757   4.775  0.00  0.00           C
ATOM   3169  O  LTRP X 206      -8.921  -4.136   3.775  0.00  0.00           O
ATOM   3170  N  LGLY X 207      -9.174  -5.886   5.154  0.00  0.00           N
ATOM   3171  H  LGLY X 207      -8.782  -6.384   5.940  0.00  0.00           H
ATOM   3172  CA LGLY X 207     -10.379  -6.448   4.534  0.00  0.00           C
ATOM   3173  HA2LGLY X 207     -11.193  -5.727   4.614  0.00  0.00           H
ATOM   3174  HA3LGLY X 207     -10.200  -6.639   3.476  0.00  0.00           H
ATOM   3175  C  LGLY X 207     -10.799  -7.757   5.211  0.00  0.00           C
ATOM   3176  O  LGLY X 207      -9.963  -8.451   5.794  0.00  0.00           O
ATOM   3177  N  LSER X 208     -12.091  -8.087   5.199  0.00  0.00           N
ATOM   3178  H  LSER X 208     -12.753  -7.464   4.751  0.00  0.00           H
ATOM   3179  CA LSER X 208     -12.608  -9.320   5.815  0.00  0.00           C
ATOM   3180  HA LSER X 208     -12.007  -9.559   6.693  0.00  0.00           H
ATOM   3181  CB LSER X 208     -14.043  -9.122   6.311  0.00  0.00           C
ATOM   3182  HB2LSER X 208     -14.697  -8.908   5.466  0.00  0.00           H
ATOM   3183  HB3LSER X 208     -14.379 -10.035   6.804  0.00  0.00           H
ATOM   3184  OG LSER X 208     -14.088  -8.047   7.233  0.00  0.00           O
ATOM   3185  HG LSER X 208     -14.880  -8.111   7.797  0.00  0.00           H
ATOM   3186  C  LSER X 208     -12.511 -10.496   4.835  0.00  0.00           C
ATOM   3187  O  LSER X 208     -13.264 -10.563   3.861  0.00  0.00           O
ATOM   3188  N  LGLY X 209     -11.569 -11.413   5.076  0.00  0.00           N
ATOM   3189  H  LGLY X 209     -10.946 -11.249   5.851  0.00  0.00           H
ATOM   3190  CA LGLY X 209     -11.180 -12.450   4.109  0.00  0.00           C
ATOM   3191  HA2LGLY X 209     -10.540 -13.187   4.593  0.00  0.00           H
ATOM   3192  HA3LGLY X 209     -12.070 -12.964   3.744  0.00  0.00           H
ATOM   3193  C  LGLY X 209     -10.421 -11.867   2.911  0.00  0.00           C
ATOM   3194  O  LGLY X 209      -9.857 -10.774   3.014  0.00  0.00           O
ATOM   3195  N  LCYX X 210     -10.409 -12.570   1.778  0.00  0.00           N
ATOM   3196  H  LCYX X 210     -10.819 -13.501   1.792  0.00  0.00           H
ATOM   3197  CA LCYX X 210      -9.903 -12.054   0.499  0.00  0.00           C
ATOM   3198  HA LCYX X 210      -9.803 -10.970   0.566  0.00  0.00           H
ATOM   3199  CB LCYX X 210      -8.508 -12.625   0.195  0.00  0.00           C
ATOM   3200  HB2LCYX X 210      -8.590 -13.697   0.017  0.00  0.00           H
ATOM   3201  HB3LCYX X 210      -8.150 -12.163  -0.726  0.00  0.00           H
ATOM   3202  SG LCYX X 210      -7.253 -12.347   1.473  0.00  0.00           S
ATOM   3203  C  LCYX X 210     -10.882 -12.348  -0.647  0.00  0.00           C
ATOM   3204  O  LCYX X 210     -11.308 -13.494  -0.827  0.00  0.00           O
ATOM   3205  N  LALA X 211     -11.213 -11.324  -1.441  0.00  0.00           N
ATOM   3206  H  LALA X 211     -10.868 -10.401  -1.187  0.00  0.00           H
ATOM   3207  CA LALA X 211     -12.053 -11.405  -2.643  0.00  0.00           C
ATOM   3208  HA LALA X 211     -12.218 -10.382  -2.970  0.00  0.00           H
ATOM   3209  CB LALA X 211     -11.259 -12.079  -3.771  0.00  0.00           C
ATOM   3210  HB1LALA X 211     -11.112 -13.137  -3.548  0.00  0.00           H
ATOM   3211  HB2LALA X 211     -11.795 -11.989  -4.714  0.00  0.00           H
ATOM   3212  HB3LALA X 211     -10.290 -11.593  -3.879  0.00  0.00           H
ATOM   3213  C  LALA X 211     -13.476 -11.977  -2.444  0.00  0.00           C
ATOM   3214  O  LALA X 211     -14.084 -12.447  -3.413  0.00  0.00           O
ATOM   3215  N  LLYS X 212     -14.027 -11.956  -1.220  0.00  0.00           N
ATOM   3216  H  LLYS X 212     -13.500 -11.510  -0.472  0.00  0.00           H
ATOM   3217  CA LLYS X 212     -15.420 -12.361  -0.949  0.00  0.00           C
ATOM   3218  HA LLYS X 212     -15.646 -13.238  -1.556  0.00  0.00           H
ATOM   3219  CB LLYS X 212     -15.628 -12.732   0.536  0.00  0.00           C
ATOM   3220  HB2LLYS X 212     -14.983 -12.123   1.170  0.00  0.00           H
ATOM   3221  HB3LLYS X 212     -16.659 -12.501   0.811  0.00  0.00           H
ATOM   3222  CG LLYS X 212     -15.408 -14.222   0.858  0.00  0.00           C
ATOM   3223  HG2LLYS X 212     -15.657 -14.388   1.907  0.00  0.00           H
ATOM   3224  HG3LLYS X 212     -16.090 -14.819   0.249  0.00  0.00           H
ATOM   3225  CD LLYS X 212     -13.973 -14.698   0.614  0.00  0.00           C
ATOM   3226  HD2LLYS X 212     -13.730 -14.544  -0.435  0.00  0.00           H
ATOM   3227  HD3LLYS X 212     -13.287 -14.109   1.227  0.00  0.00           H
ATOM   3228  CE LLYS X 212     -13.809 -16.187   0.945  0.00  0.00           C
ATOM   3229  HE2LLYS X 212     -14.043 -16.349   2.002  0.00  0.00           H
ATOM   3230  HE3LLYS X 212     -14.515 -16.769   0.348  0.00  0.00           H
ATOM   3231  NZ LLYS X 212     -12.425 -16.628   0.667  0.00  0.00           N
ATOM   3232  HZ1LLYS X 212     -11.787 -16.130   1.289  0.00  0.00           H
ATOM   3233  HZ2LLYS X 212     -12.291 -17.627   0.815  0.00  0.00           H
ATOM   3234  HZ3LLYS X 212     -12.160 -16.420  -0.291  0.00  0.00           H
ATOM   3235  C  LLYS X 212     -16.407 -11.270  -1.380  0.00  0.00           C
ATOM   3236  O  LLYS X 212     -16.185 -10.081  -1.138  0.00  0.00           O
ATOM   3237  N  LALA X 213     -17.536 -11.685  -1.953  0.00  0.00           N
ATOM   3238  H  LALA X 213     -17.635 -12.669  -2.171  0.00  0.00           H
ATOM   3239  CA LALA X 213     -18.642 -10.791  -2.285  0.00  0.00           C
ATOM   3240  HA LALA X 213     -18.284 -10.083  -3.034  0.00  0.00           H
ATOM   3241  CB LALA X 213     -19.773 -11.606  -2.914  0.00  0.00           C
ATOM   3242  HB1LALA X 213     -20.137 -12.342  -2.201  0.00  0.00           H
ATOM   3243  HB2LALA X 213     -20.599 -10.949  -3.183  0.00  0.00           H
ATOM   3244  HB3LALA X 213     -19.419 -12.114  -3.812  0.00  0.00           H
ATOM   3245  C  LALA X 213     -19.116  -9.981  -1.059  0.00  0.00           C
ATOM   3246  O  LALA X 213     -19.149 -10.477   0.072  0.00  0.00           O
ATOM   3247  N  LTYR X 214     -19.437  -8.707  -1.294  0.00  0.00           N
ATOM   3248  H  LTYR X 214     -19.505  -8.443  -2.271  0.00  0.00           H
ATOM   3249  CA LTYR X 214     -19.748  -7.670  -0.303  0.00  0.00           C
ATOM   3250  HA LTYR X 214     -19.792  -6.734  -0.859  0.00  0.00           H
ATOM   3251  CB LTYR X 214     -21.154  -7.882   0.285  0.00  0.00           C
ATOM   3252  HB2LTYR X 214     -21.165  -8.806   0.866  0.00  0.00           H
ATOM   3253  HB3LTYR X 214     -21.375  -7.068   0.974  0.00  0.00           H
ATOM   3254  CG LTYR X 214     -22.268  -7.930  -0.744  0.00  0.00           C
ATOM   3255  CD1LTYR X 214     -22.900  -6.741  -1.163  0.00  0.00           C
ATOM   3256  HD1LTYR X 214     -22.576  -5.791  -0.764  0.00  0.00           H
ATOM   3257  CE1LTYR X 214     -23.953  -6.789  -2.100  0.00  0.00           C
ATOM   3258  HE1LTYR X 214     -24.428  -5.882  -2.436  0.00  0.00           H
ATOM   3259  CZ LTYR X 214     -24.383  -8.033  -2.614  0.00  0.00           C
ATOM   3260  OH LTYR X 214     -25.399  -8.100  -3.514  0.00  0.00           O
ATOM   3261  HH LTYR X 214     -25.947  -7.305  -3.521  0.00  0.00           H
ATOM   3262  CE2LTYR X 214     -23.768  -9.218  -2.168  0.00  0.00           C
ATOM   3263  HE2LTYR X 214     -24.118 -10.168  -2.543  0.00  0.00           H
ATOM   3264  CD2LTYR X 214     -22.710  -9.170  -1.244  0.00  0.00           C
ATOM   3265  HD2LTYR X 214     -22.255 -10.094  -0.906  0.00  0.00           H
ATOM   3266  C  LTYR X 214     -18.666  -7.433   0.774  0.00  0.00           C
ATOM   3267  O  LTYR X 214     -18.948  -6.786   1.784  0.00  0.00           O
ATOM   3268  N  LARG X 215     -17.426  -7.909   0.588  0.00  0.00           N
ATOM   3269  H  LARG X 215     -17.255  -8.495  -0.226  0.00  0.00           H
ATOM   3270  CA LARG X 215     -16.295  -7.708   1.516  0.00  0.00           C
ATOM   3271  HA LARG X 215     -16.539  -6.933   2.242  0.00  0.00           H
ATOM   3272  CB LARG X 215     -16.029  -9.009   2.305  0.00  0.00           C
ATOM   3273  HB2LARG X 215     -15.724  -9.785   1.603  0.00  0.00           H
ATOM   3274  HB3LARG X 215     -15.199  -8.837   2.992  0.00  0.00           H
ATOM   3275  CG LARG X 215     -17.223  -9.556   3.110  0.00  0.00           C
ATOM   3276  HG2LARG X 215     -18.059  -9.745   2.437  0.00  0.00           H
ATOM   3277  HG3LARG X 215     -16.929 -10.513   3.542  0.00  0.00           H
ATOM   3278  CD LARG X 215     -17.688  -8.636   4.250  0.00  0.00           C
ATOM   3279  HD2LARG X 215     -16.881  -8.543   4.976  0.00  0.00           H
ATOM   3280  HD3LARG X 215     -17.897  -7.637   3.868  0.00  0.00           H
ATOM   3281  NE LARG X 215     -18.884  -9.181   4.925  0.00  0.00           N
ATOM   3282  HE LARG X 215     -18.740  -9.843   5.665  0.00  0.00           H
ATOM   3283  CZ LARG X 215     -20.150  -8.901   4.665  0.00  0.00           C
ATOM   3284  NH1LARG X 215     -20.508  -8.084   3.723  0.00  0.00           N
ATOM   3285 HH11LARG X 215     -19.808  -7.626   3.156  0.00  0.00           H
ATOM   3286 HH12LARG X 215     -21.479  -7.822   3.593  0.00  0.00           H
ATOM   3287  NH2LARG X 215     -21.084  -9.455   5.376  0.00  0.00           N
ATOM   3288 HH21LARG X 215     -20.852 -10.077   6.137  0.00  0.00           H
ATOM   3289 HH22LARG X 215     -22.061  -9.290   5.148  0.00  0.00           H
ATOM   3290  C  LARG X 215     -15.053  -7.196   0.755  0.00  0.00           C
ATOM   3291  O  LARG X 215     -14.105  -7.962   0.564  0.00  0.00           O
ATOM   3292  N  LPRO X 216     -15.065  -5.936   0.266  0.00  0.00           N
ATOM   3293  CD LPRO X 216     -16.129  -4.955   0.454  0.00  0.00           C
ATOM   3294  HD2LPRO X 216     -16.421  -4.878   1.501  0.00  0.00           H
ATOM   3295  HD3LPRO X 216     -16.988  -5.229  -0.160  0.00  0.00           H
ATOM   3296  CG LPRO X 216     -15.571  -3.617  -0.025  0.00  0.00           C
ATOM   3297  HG2LPRO X 216     -15.060  -3.110   0.794  0.00  0.00           H
ATOM   3298  HG3LPRO X 216     -16.351  -2.980  -0.443  0.00  0.00           H
ATOM   3299  CB LPRO X 216     -14.555  -4.042  -1.082  0.00  0.00           C
ATOM   3300  HB2LPRO X 216     -13.803  -3.270  -1.248  0.00  0.00           H
ATOM   3301  HB3LPRO X 216     -15.072  -4.270  -2.016  0.00  0.00           H
ATOM   3302  CA LPRO X 216     -13.967  -5.335  -0.505  0.00  0.00           C
ATOM   3303  HA LPRO X 216     -13.683  -5.980  -1.333  0.00  0.00           H
ATOM   3304  C  LPRO X 216     -12.714  -5.060   0.347  0.00  0.00           C
ATOM   3305  O  LPRO X 216     -12.745  -5.181   1.574  0.00  0.00           O
ATOM   3306  N  LGLY X 217     -11.622  -4.644  -0.294  0.00  0.00           N
ATOM   3307  H  LGLY X 217     -11.669  -4.525  -1.295  0.00  0.00           H
ATOM   3308  CA LGLY X 217     -10.431  -4.135   0.392  0.00  0.00           C
ATOM   3309  HA2LGLY X 217     -10.228  -4.749   1.271  0.00  0.00           H
ATOM   3310  HA3LGLY X 217      -9.567  -4.206  -0.266  0.00  0.00           H
ATOM   3311  C  LGLY X 217     -10.584  -2.676   0.836  0.00  0.00           C
ATOM   3312  O  LGLY X 217     -11.342  -1.902   0.240  0.00  0.00           O
ATOM   3313  N  LVAL X 218      -9.841  -2.298   1.877  0.00  0.00           N
ATOM   3314  H  LVAL X 218      -9.276  -3.004   2.342  0.00  0.00           H
ATOM   3315  CA LVAL X 218      -9.839  -0.963   2.488  0.00  0.00           C
ATOM   3316  HA LVAL X 218     -10.392  -0.293   1.833  0.00  0.00           H
ATOM   3317  CB LVAL X 218     -10.559  -0.953   3.852  0.00  0.00           C
ATOM   3318  HB LVAL X 218      -9.960  -1.511   4.571  0.00  0.00           H
ATOM   3319  CG1LVAL X 218     -10.738   0.483   4.367  0.00  0.00           C
ATOM   3320 HG11LVAL X 218     -11.275   1.079   3.629  0.00  0.00           H
ATOM   3321 HG12LVAL X 218     -11.308   0.474   5.295  0.00  0.00           H
ATOM   3322 HG13LVAL X 218      -9.768   0.936   4.569  0.00  0.00           H
ATOM   3323  CG2LVAL X 218     -11.951  -1.599   3.783  0.00  0.00           C
ATOM   3324 HG21LVAL X 218     -11.857  -2.659   3.549  0.00  0.00           H
ATOM   3325 HG22LVAL X 218     -12.448  -1.518   4.750  0.00  0.00           H
ATOM   3326 HG23LVAL X 218     -12.555  -1.109   3.020  0.00  0.00           H
ATOM   3327  C  LVAL X 218      -8.407  -0.424   2.595  0.00  0.00           C
ATOM   3328  O  LVAL X 218      -7.472  -1.132   2.983  0.00  0.00           O
ATOM   3329  N  LTYR X 219      -8.254   0.849   2.232  0.00  0.00           N
ATOM   3330  H  LTYR X 219      -9.093   1.352   1.964  0.00  0.00           H
ATOM   3331  CA LTYR X 219      -6.993   1.523   1.927  0.00  0.00           C
ATOM   3332  HA LTYR X 219      -6.161   0.902   2.258  0.00  0.00           H
ATOM   3333  CB LTYR X 219      -6.892   1.709   0.398  0.00  0.00           C
ATOM   3334  HB2LTYR X 219      -7.702   2.363   0.069  0.00  0.00           H
ATOM   3335  HB3LTYR X 219      -5.955   2.221   0.173  0.00  0.00           H
ATOM   3336  CG LTYR X 219      -6.954   0.422  -0.418  0.00  0.00           C
ATOM   3337  CD1LTYR X 219      -8.190  -0.210  -0.682  0.00  0.00           C
ATOM   3338  HD1LTYR X 219      -9.111   0.243  -0.341  0.00  0.00           H
ATOM   3339  CE1LTYR X 219      -8.230  -1.450  -1.353  0.00  0.00           C
ATOM   3340  HE1LTYR X 219      -9.173  -1.946  -1.526  0.00  0.00           H
ATOM   3341  CZ LTYR X 219      -7.032  -2.051  -1.794  0.00  0.00           C
ATOM   3342  OH LTYR X 219      -7.036  -3.281  -2.377  0.00  0.00           O
ATOM   3343  HH LTYR X 219      -7.934  -3.577  -2.635  0.00  0.00           H
ATOM   3344  CE2LTYR X 219      -5.811  -1.378  -1.606  0.00  0.00           C
ATOM   3345  HE2LTYR X 219      -4.905  -1.824  -1.986  0.00  0.00           H
ATOM   3346  CD2LTYR X 219      -5.769  -0.150  -0.919  0.00  0.00           C
ATOM   3347  HD2LTYR X 219      -4.817   0.340  -0.766  0.00  0.00           H
ATOM   3348  C  LTYR X 219      -6.918   2.873   2.663  0.00  0.00           C
ATOM   3349  O  LTYR X 219      -7.948   3.515   2.889  0.00  0.00           O
ATOM   3350  N  LGLY X 220      -5.720   3.328   3.042  0.00  0.00           N
ATOM   3351  H  LGLY X 220      -4.898   2.775   2.814  0.00  0.00           H
ATOM   3352  CA LGLY X 220      -5.536   4.628   3.708  0.00  0.00           C
ATOM   3353  HA2LGLY X 220      -6.242   4.717   4.534  0.00  0.00           H
ATOM   3354  HA3LGLY X 220      -4.527   4.685   4.118  0.00  0.00           H
ATOM   3355  C  LGLY X 220      -5.732   5.807   2.746  0.00  0.00           C
ATOM   3356  O  LGLY X 220      -5.112   5.839   1.690  0.00  0.00           O
ATOM   3357  N  LASN X 221      -6.582   6.784   3.082  0.00  0.00           N
ATOM   3358  H  LASN X 221      -7.037   6.726   3.985  0.00  0.00           H
ATOM   3359  CA LASN X 221      -6.903   7.927   2.209  0.00  0.00           C
ATOM   3360  HA LASN X 221      -6.997   7.563   1.182  0.00  0.00           H
ATOM   3361  CB LASN X 221      -8.272   8.490   2.649  0.00  0.00           C
ATOM   3362  HB2LASN X 221      -8.984   7.673   2.733  0.00  0.00           H
ATOM   3363  HB3LASN X 221      -8.167   8.953   3.627  0.00  0.00           H
ATOM   3364  CG LASN X 221      -8.879   9.519   1.707  0.00  0.00           C
ATOM   3365  OD1LASN X 221      -8.396   9.796   0.617  0.00  0.00           O
ATOM   3366  ND2LASN X 221      -9.986  10.110   2.093  0.00  0.00           N
ATOM   3367 HD21LASN X 221     -10.502  10.684   1.441  0.00  0.00           H
ATOM   3368 HD22LASN X 221     -10.387   9.892   3.002  0.00  0.00           H
ATOM   3369  C  LASN X 221      -5.782   8.991   2.225  0.00  0.00           C
ATOM   3370  O  LASN X 221      -5.854   9.958   2.986  0.00  0.00           O
ATOM   3371  N  LVAL X 222      -4.740   8.821   1.401  0.00  0.00           N
ATOM   3372  H  LVAL X 222      -4.751   8.002   0.802  0.00  0.00           H
ATOM   3373  CA LVAL X 222      -3.486   9.607   1.470  0.00  0.00           C
ATOM   3374  HA LVAL X 222      -3.072   9.443   2.455  0.00  0.00           H
ATOM   3375  CB LVAL X 222      -2.438   9.078   0.465  0.00  0.00           C
ATOM   3376  HB LVAL X 222      -2.894   9.015  -0.522  0.00  0.00           H
ATOM   3377  CG1LVAL X 222      -1.167   9.936   0.377  0.00  0.00           C
ATOM   3378 HG11LVAL X 222      -0.681   9.995   1.351  0.00  0.00           H
ATOM   3379 HG12LVAL X 222      -0.477   9.497  -0.345  0.00  0.00           H
ATOM   3380 HG13LVAL X 222      -1.406  10.945   0.050  0.00  0.00           H
ATOM   3381  CG2LVAL X 222      -1.959   7.682   0.890  0.00  0.00           C
ATOM   3382 HG21LVAL X 222      -2.802   7.041   1.131  0.00  0.00           H
ATOM   3383 HG22LVAL X 222      -1.387   7.227   0.081  0.00  0.00           H
ATOM   3384 HG23LVAL X 222      -1.328   7.751   1.774  0.00  0.00           H
ATOM   3385  C  LVAL X 222      -3.674  11.129   1.387  0.00  0.00           C
ATOM   3386  O  LVAL X 222      -2.961  11.849   2.082  0.00  0.00           O
ATOM   3387  N  LMET X 223      -4.686  11.639   0.676  0.00  0.00           N
ATOM   3388  H  LMET X 223      -5.231  10.999   0.103  0.00  0.00           H
ATOM   3389  CA LMET X 223      -5.015  13.078   0.628  0.00  0.00           C
ATOM   3390  HA LMET X 223      -4.128  13.605   0.272  0.00  0.00           H
ATOM   3391  CB LMET X 223      -6.140  13.284  -0.403  0.00  0.00           C
ATOM   3392  HB2LMET X 223      -5.977  12.610  -1.244  0.00  0.00           H
ATOM   3393  HB3LMET X 223      -7.097  13.030   0.056  0.00  0.00           H
ATOM   3394  CG LMET X 223      -6.200  14.713  -0.961  0.00  0.00           C
ATOM   3395  HG2LMET X 223      -6.141  15.425  -0.140  0.00  0.00           H
ATOM   3396  HG3LMET X 223      -5.330  14.873  -1.598  0.00  0.00           H
ATOM   3397  SD LMET X 223      -7.700  15.118  -1.903  0.00  0.00           S
ATOM   3398  CE LMET X 223      -7.716  13.775  -3.119  0.00  0.00           C
ATOM   3399  HE1LMET X 223      -7.929  12.828  -2.622  0.00  0.00           H
ATOM   3400  HE2LMET X 223      -8.491  13.967  -3.859  0.00  0.00           H
ATOM   3401  HE3LMET X 223      -6.746  13.712  -3.610  0.00  0.00           H
ATOM   3402  C  LMET X 223      -5.390  13.687   2.003  0.00  0.00           C
ATOM   3403  O  LMET X 223      -5.427  14.912   2.166  0.00  0.00           O
ATOM   3404  N  LVAL X 224      -5.674  12.861   3.019  0.00  0.00           N
ATOM   3405  H  LVAL X 224      -5.664  11.861   2.827  0.00  0.00           H
ATOM   3406  CA LVAL X 224      -5.846  13.278   4.427  0.00  0.00           C
ATOM   3407  HA LVAL X 224      -6.342  14.247   4.447  0.00  0.00           H
ATOM   3408  CB LVAL X 224      -6.758  12.273   5.173  0.00  0.00           C
ATOM   3409  HB LVAL X 224      -6.291  11.289   5.171  0.00  0.00           H
ATOM   3410  CG1LVAL X 224      -7.022  12.662   6.634  0.00  0.00           C
ATOM   3411 HG11LVAL X 224      -7.426  13.672   6.690  0.00  0.00           H
ATOM   3412 HG12LVAL X 224      -7.734  11.968   7.079  0.00  0.00           H
ATOM   3413 HG13LVAL X 224      -6.103  12.600   7.216  0.00  0.00           H
ATOM   3414  CG2LVAL X 224      -8.127  12.176   4.481  0.00  0.00           C
ATOM   3415 HG21LVAL X 224      -8.010  11.763   3.480  0.00  0.00           H
ATOM   3416 HG22LVAL X 224      -8.785  11.512   5.040  0.00  0.00           H
ATOM   3417 HG23LVAL X 224      -8.589  13.161   4.420  0.00  0.00           H
ATOM   3418  C  LVAL X 224      -4.497  13.453   5.147  0.00  0.00           C
ATOM   3419  O  LVAL X 224      -4.406  14.236   6.099  0.00  0.00           O
ATOM   3420  N  LPHE X 225      -3.445  12.768   4.692  0.00  0.00           N
ATOM   3421  H  LPHE X 225      -3.575  12.199   3.862  0.00  0.00           H
ATOM   3422  CA LPHE X 225      -2.118  12.700   5.319  0.00  0.00           C
ATOM   3423  HA LPHE X 225      -2.203  12.978   6.369  0.00  0.00           H
ATOM   3424  CB LPHE X 225      -1.604  11.248   5.258  0.00  0.00           C
ATOM   3425  HB2LPHE X 225      -1.252  11.065   4.242  0.00  0.00           H
ATOM   3426  HB3LPHE X 225      -0.740  11.159   5.918  0.00  0.00           H
ATOM   3427  CG LPHE X 225      -2.588  10.140   5.618  0.00  0.00           C
ATOM   3428  CD1LPHE X 225      -3.483  10.266   6.697  0.00  0.00           C
ATOM   3429  HD1LPHE X 225      -3.473  11.150   7.312  0.00  0.00           H
ATOM   3430  CE1LPHE X 225      -4.398   9.239   6.983  0.00  0.00           C
ATOM   3431  HE1LPHE X 225      -5.085   9.353   7.808  0.00  0.00           H
ATOM   3432  CZ LPHE X 225      -4.416   8.065   6.210  0.00  0.00           C
ATOM   3433  HZ LPHE X 225      -5.119   7.276   6.435  0.00  0.00           H
ATOM   3434  CE2LPHE X 225      -3.504   7.918   5.152  0.00  0.00           C
ATOM   3435  HE2LPHE X 225      -3.489   7.010   4.565  0.00  0.00           H
ATOM   3436  CD2LPHE X 225      -2.596   8.952   4.866  0.00  0.00           C
ATOM   3437  HD2LPHE X 225      -1.890   8.828   4.060  0.00  0.00           H
ATOM   3438  C  LPHE X 225      -1.066  13.640   4.696  0.00  0.00           C
ATOM   3439  O  LPHE X 225      -0.069  13.926   5.358  0.00  0.00           O
ATOM   3440  N  LTHR X 226      -1.256  14.118   3.457  0.00  0.00           N
ATOM   3441  H  LTHR X 226      -2.054  13.767   2.938  0.00  0.00           H
ATOM   3442  CA LTHR X 226      -0.218  14.790   2.640  0.00  0.00           C
ATOM   3443  HA LTHR X 226       0.505  14.033   2.339  0.00  0.00           H
ATOM   3444  CB LTHR X 226      -0.833  15.364   1.345  0.00  0.00           C
ATOM   3445  HB LTHR X 226      -1.500  16.188   1.599  0.00  0.00           H
ATOM   3446  CG2LTHR X 226       0.218  15.865   0.354  0.00  0.00           C
ATOM   3447 HG21LTHR X 226       0.913  15.062   0.107  0.00  0.00           H
ATOM   3448 HG22LTHR X 226      -0.268  16.215  -0.557  0.00  0.00           H
ATOM   3449 HG23LTHR X 226       0.773  16.697   0.787  0.00  0.00           H
ATOM   3450  OG1LTHR X 226      -1.574  14.372   0.669  0.00  0.00           O
ATOM   3451  HG1LTHR X 226      -1.824  14.729  -0.201  0.00  0.00           H
ATOM   3452  C  LTHR X 226       0.572  15.886   3.375  0.00  0.00           C
ATOM   3453  O  LTHR X 226       1.798  15.895   3.313  0.00  0.00           O
ATOM   3454  N  LASP X 227      -0.082  16.773   4.134  0.00  0.00           N
ATOM   3455  H  LASP X 227      -1.085  16.683   4.232  0.00  0.00           H
ATOM   3456  CA LASP X 227       0.602  17.871   4.846  0.00  0.00           C
ATOM   3457  HA LASP X 227       1.294  18.345   4.146  0.00  0.00           H
ATOM   3458  CB LASP X 227      -0.441  18.921   5.281  0.00  0.00           C
ATOM   3459  HB2LASP X 227      -1.402  18.704   4.815  0.00  0.00           H
ATOM   3460  HB3LASP X 227      -0.590  18.873   6.361  0.00  0.00           H
ATOM   3461  CG LASP X 227      -0.041  20.344   4.885  0.00  0.00           C
ATOM   3462  OD1LASP X 227       0.917  20.892   5.477  0.00  0.00           O
ATOM   3463  OD2LASP X 227      -0.707  20.919   3.990  0.00  0.00           O
ATOM   3464  C  LASP X 227       1.441  17.383   6.049  0.00  0.00           C
ATOM   3465  O  LASP X 227       2.465  17.980   6.386  0.00  0.00           O
ATOM   3466  N  LTRP X 228       1.051  16.275   6.693  0.00  0.00           N
ATOM   3467  H  LTRP X 228       0.258  15.764   6.325  0.00  0.00           H
ATOM   3468  CA LTRP X 228       1.878  15.618   7.715  0.00  0.00           C
ATOM   3469  HA LTRP X 228       2.295  16.381   8.372  0.00  0.00           H
ATOM   3470  CB LTRP X 228       1.015  14.687   8.584  0.00  0.00           C
ATOM   3471  HB2LTRP X 228       0.331  15.295   9.177  0.00  0.00           H
ATOM   3472  HB3LTRP X 228       0.410  14.055   7.935  0.00  0.00           H
ATOM   3473  CG LTRP X 228       1.785  13.785   9.504  0.00  0.00           C
ATOM   3474  CD1LTRP X 228       2.293  14.131  10.710  0.00  0.00           C
ATOM   3475  HD1LTRP X 228       2.175  15.101  11.183  0.00  0.00           H
ATOM   3476  NE1LTRP X 228       3.026  13.077  11.224  0.00  0.00           N
ATOM   3477  HE1LTRP X 228       3.580  13.135  12.081  0.00  0.00           H
ATOM   3478  CE2LTRP X 228       3.047  12.005  10.359  0.00  0.00           C
ATOM   3479  CZ2LTRP X 228       3.671  10.751  10.409  0.00  0.00           C
ATOM   3480  HZ2LTRP X 228       4.268  10.481  11.266  0.00  0.00           H
ATOM   3481  CH2LTRP X 228       3.501   9.856   9.338  0.00  0.00           C
ATOM   3482  HH2LTRP X 228       3.979   8.884   9.361  0.00  0.00           H
ATOM   3483  CZ3LTRP X 228       2.712  10.230   8.235  0.00  0.00           C
ATOM   3484  HZ3LTRP X 228       2.588   9.540   7.411  0.00  0.00           H
ATOM   3485  CE3LTRP X 228       2.095  11.497   8.193  0.00  0.00           C
ATOM   3486  HE3LTRP X 228       1.499  11.777   7.338  0.00  0.00           H
ATOM   3487  CD2LTRP X 228       2.249  12.420   9.253  0.00  0.00           C
ATOM   3488  C  LTRP X 228       3.077  14.888   7.090  0.00  0.00           C
ATOM   3489  O  LTRP X 228       4.167  14.926   7.665  0.00  0.00           O
ATOM   3490  N  LILE X 229       2.907  14.298   5.899  0.00  0.00           N
ATOM   3491  H  LILE X 229       1.979  14.314   5.490  0.00  0.00           H
ATOM   3492  CA LILE X 229       4.002  13.688   5.124  0.00  0.00           C
ATOM   3493  HA LILE X 229       4.522  12.985   5.775  0.00  0.00           H
ATOM   3494  CB LILE X 229       3.464  12.894   3.904  0.00  0.00           C
ATOM   3495  HB LILE X 229       2.868  13.566   3.287  0.00  0.00           H
ATOM   3496  CG2LILE X 229       4.619  12.363   3.031  0.00  0.00           C
ATOM   3497 HG21LILE X 229       5.257  11.695   3.610  0.00  0.00           H
ATOM   3498 HG22LILE X 229       4.233  11.829   2.164  0.00  0.00           H
ATOM   3499 HG23LILE X 229       5.225  13.184   2.652  0.00  0.00           H
ATOM   3500  CG1LILE X 229       2.554  11.732   4.372  0.00  0.00           C
ATOM   3501 HG12LILE X 229       3.140  11.027   4.962  0.00  0.00           H
ATOM   3502 HG13LILE X 229       1.773  12.127   5.016  0.00  0.00           H
ATOM   3503  CD1LILE X 229       1.848  10.971   3.241  0.00  0.00           C
ATOM   3504 HD11LILE X 229       2.567  10.408   2.647  0.00  0.00           H
ATOM   3505 HD12LILE X 229       1.137  10.267   3.673  0.00  0.00           H
ATOM   3506 HD13LILE X 229       1.308  11.670   2.601  0.00  0.00           H
ATOM   3507  C  LILE X 229       5.031  14.758   4.728  0.00  0.00           C
ATOM   3508  O  LILE X 229       6.218  14.578   5.003  0.00  0.00           O
ATOM   3509  N  LTYR X 230       4.589  15.906   4.194  0.00  0.00           N
ATOM   3510  H  LTYR X 230       3.607  15.985   3.947  0.00  0.00           H
ATOM   3511  CA LTYR X 230       5.463  17.061   3.939  0.00  0.00           C
ATOM   3512  HA LTYR X 230       6.222  16.784   3.208  0.00  0.00           H
ATOM   3513  CB LTYR X 230       4.657  18.253   3.396  0.00  0.00           C
ATOM   3514  HB2LTYR X 230       3.862  18.485   4.105  0.00  0.00           H
ATOM   3515  HB3LTYR X 230       5.321  19.118   3.370  0.00  0.00           H
ATOM   3516  CG LTYR X 230       4.045  18.138   2.008  0.00  0.00           C
ATOM   3517  CD1LTYR X 230       4.572  17.270   1.028  0.00  0.00           C
ATOM   3518  HD1LTYR X 230       5.410  16.632   1.250  0.00  0.00           H
ATOM   3519  CE1LTYR X 230       4.040  17.259  -0.275  0.00  0.00           C
ATOM   3520  HE1LTYR X 230       4.463  16.607  -1.025  0.00  0.00           H
ATOM   3521  CZ LTYR X 230       2.986  18.132  -0.611  0.00  0.00           C
ATOM   3522  OH LTYR X 230       2.483  18.145  -1.873  0.00  0.00           O
ATOM   3523  HH LTYR X 230       2.932  17.473  -2.435  0.00  0.00           H
ATOM   3524  CE2LTYR X 230       2.465  19.010   0.361  0.00  0.00           C
ATOM   3525  HE2LTYR X 230       1.678  19.698   0.096  0.00  0.00           H
ATOM   3526  CD2LTYR X 230       2.989  19.004   1.666  0.00  0.00           C
ATOM   3527  HD2LTYR X 230       2.598  19.693   2.402  0.00  0.00           H
ATOM   3528  C  LTYR X 230       6.224  17.492   5.197  0.00  0.00           C
ATOM   3529  O  LTYR X 230       7.441  17.660   5.133  0.00  0.00           O
ATOM   3530  N  LARG X 231       5.559  17.576   6.362  0.00  0.00           N
ATOM   3531  H  LARG X 231       4.551  17.461   6.347  0.00  0.00           H
ATOM   3532  CA LARG X 231       6.234  17.902   7.629  0.00  0.00           C
ATOM   3533  HA LARG X 231       6.702  18.882   7.506  0.00  0.00           H
ATOM   3534  CB LARG X 231       5.225  17.996   8.787  0.00  0.00           C
ATOM   3535  HB2LARG X 231       4.480  18.753   8.541  0.00  0.00           H
ATOM   3536  HB3LARG X 231       4.718  17.044   8.921  0.00  0.00           H
ATOM   3537  CG LARG X 231       5.925  18.381  10.102  0.00  0.00           C
ATOM   3538  HG2LARG X 231       6.627  17.603  10.397  0.00  0.00           H
ATOM   3539  HG3LARG X 231       6.471  19.306   9.950  0.00  0.00           H
ATOM   3540  CD LARG X 231       4.931  18.581  11.241  0.00  0.00           C
ATOM   3541  HD2LARG X 231       4.157  19.271  10.902  0.00  0.00           H
ATOM   3542  HD3LARG X 231       4.479  17.617  11.480  0.00  0.00           H
ATOM   3543  NE LARG X 231       5.578  19.142  12.442  0.00  0.00           N
ATOM   3544  HE LARG X 231       6.585  19.271  12.413  0.00  0.00           H
ATOM   3545  CZ LARG X 231       4.955  19.496  13.551  0.00  0.00           C
ATOM   3546  NH1LARG X 231       3.701  19.218  13.751  0.00  0.00           N
ATOM   3547 HH11LARG X 231       3.214  18.678  13.043  0.00  0.00           H
ATOM   3548 HH12LARG X 231       3.250  19.491  14.610  0.00  0.00           H
ATOM   3549  NH2LARG X 231       5.575  20.130  14.498  0.00  0.00           N
ATOM   3550 HH21LARG X 231       6.545  20.400  14.367  0.00  0.00           H
ATOM   3551 HH22LARG X 231       5.058  20.498  15.282  0.00  0.00           H
ATOM   3552  C  LARG X 231       7.371  16.931   7.956  0.00  0.00           C
ATOM   3553  O  LARG X 231       8.417  17.404   8.394  0.00  0.00           O
ATOM   3554  N  LGLN X 232       7.188  15.620   7.757  0.00  0.00           N
ATOM   3555  H  LGLN X 232       6.311  15.312   7.356  0.00  0.00           H
ATOM   3556  CA LGLN X 232       8.226  14.625   8.063  0.00  0.00           C
ATOM   3557  HA LGLN X 232       8.647  14.856   9.044  0.00  0.00           H
ATOM   3558  CB LGLN X 232       7.662  13.193   8.117  0.00  0.00           C
ATOM   3559  HB2LGLN X 232       7.358  12.896   7.113  0.00  0.00           H
ATOM   3560  HB3LGLN X 232       8.482  12.537   8.415  0.00  0.00           H
ATOM   3561  CG LGLN X 232       6.487  12.927   9.075  0.00  0.00           C
ATOM   3562  HG2LGLN X 232       5.556  13.070   8.532  0.00  0.00           H
ATOM   3563  HG3LGLN X 232       6.509  11.880   9.376  0.00  0.00           H
ATOM   3564  CD LGLN X 232       6.472  13.794  10.332  0.00  0.00           C
ATOM   3565  OE1LGLN X 232       7.227  13.609  11.280  0.00  0.00           O
ATOM   3566  NE2LGLN X 232       5.590  14.764  10.411  0.00  0.00           N
ATOM   3567 HE21LGLN X 232       5.543  15.286  11.274  0.00  0.00           H
ATOM   3568 HE22LGLN X 232       4.930  14.878   9.650  0.00  0.00           H
ATOM   3569  C  LGLN X 232       9.395  14.674   7.069  0.00  0.00           C
ATOM   3570  O  LGLN X 232      10.541  14.576   7.495  0.00  0.00           O
ATOM   3571  N  LMET X 233       9.129  14.876   5.772  0.00  0.00           N
ATOM   3572  H  LMET X 233       8.161  14.926   5.470  0.00  0.00           H
ATOM   3573  CA LMET X 233      10.195  15.048   4.774  0.00  0.00           C
ATOM   3574  HA LMET X 233      10.908  14.229   4.886  0.00  0.00           H
ATOM   3575  CB LMET X 233       9.630  14.982   3.347  0.00  0.00           C
ATOM   3576  HB2LMET X 233       8.904  15.783   3.205  0.00  0.00           H
ATOM   3577  HB3LMET X 233      10.453  15.128   2.645  0.00  0.00           H
ATOM   3578  CG LMET X 233       8.970  13.630   3.038  0.00  0.00           C
ATOM   3579  HG2LMET X 233       9.640  12.838   3.370  0.00  0.00           H
ATOM   3580  HG3LMET X 233       8.048  13.542   3.611  0.00  0.00           H
ATOM   3581  SD LMET X 233       8.594  13.325   1.288  0.00  0.00           S
ATOM   3582  CE LMET X 233       7.474  14.700   0.919  0.00  0.00           C
ATOM   3583  HE1LMET X 233       8.012  15.645   0.988  0.00  0.00           H
ATOM   3584  HE2LMET X 233       7.085  14.589  -0.094  0.00  0.00           H
ATOM   3585  HE3LMET X 233       6.648  14.697   1.628  0.00  0.00           H
ATOM   3586  C  LMET X 233      10.978  16.352   5.001  0.00  0.00           C
ATOM   3587  O  LMET X 233      12.208  16.340   4.942  0.00  0.00           O
ATOM   3588  N  LARG X 234      10.295  17.452   5.353  0.00  0.00           N
ATOM   3589  H  LARG X 234       9.281  17.405   5.321  0.00  0.00           H
ATOM   3590  CA LARG X 234      10.912  18.734   5.741  0.00  0.00           C
ATOM   3591  HA LARG X 234      11.612  19.036   4.958  0.00  0.00           H
ATOM   3592  CB LARG X 234       9.802  19.803   5.851  0.00  0.00           C
ATOM   3593  HB2LARG X 234       9.286  19.877   4.891  0.00  0.00           H
ATOM   3594  HB3LARG X 234       9.080  19.501   6.610  0.00  0.00           H
ATOM   3595  CG LARG X 234      10.361  21.186   6.217  0.00  0.00           C
ATOM   3596  HG2LARG X 234      10.829  21.131   7.201  0.00  0.00           H
ATOM   3597  HG3LARG X 234      11.120  21.467   5.485  0.00  0.00           H
ATOM   3598  CD LARG X 234       9.296  22.286   6.277  0.00  0.00           C
ATOM   3599  HD2LARG X 234       8.874  22.438   5.280  0.00  0.00           H
ATOM   3600  HD3LARG X 234       8.500  21.975   6.956  0.00  0.00           H
ATOM   3601  NE LARG X 234       9.920  23.531   6.761  0.00  0.00           N
ATOM   3602  HE LARG X 234      10.933  23.533   6.765  0.00  0.00           H
ATOM   3603  CZ LARG X 234       9.342  24.565   7.342  0.00  0.00           C
ATOM   3604  NH1LARG X 234       8.065  24.672   7.542  0.00  0.00           N
ATOM   3605 HH11LARG X 234       7.419  23.949   7.236  0.00  0.00           H
ATOM   3606 HH12LARG X 234       7.715  25.447   8.083  0.00  0.00           H
ATOM   3607  NH2LARG X 234      10.047  25.574   7.759  0.00  0.00           N
ATOM   3608 HH21LARG X 234      11.050  25.598   7.624  0.00  0.00           H
ATOM   3609 HH22LARG X 234       9.556  26.328   8.219  0.00  0.00           H
ATOM   3610  C  LARG X 234      11.734  18.632   7.034  0.00  0.00           C
ATOM   3611  O  LARG X 234      12.724  19.346   7.176  0.00  0.00           O
ATOM   3612  N  LALA X 235      11.332  17.770   7.968  0.00  0.00           N
ATOM   3613  H  LALA X 235      10.498  17.231   7.798  0.00  0.00           H
ATOM   3614  CA LALA X 235      12.018  17.589   9.249  0.00  0.00           C
ATOM   3615  HA LALA X 235      12.175  18.568   9.701  0.00  0.00           H
ATOM   3616  CB LALA X 235      11.120  16.764  10.181  0.00  0.00           C
ATOM   3617  HB1LALA X 235      10.944  15.777   9.757  0.00  0.00           H
ATOM   3618  HB2LALA X 235      11.613  16.647  11.146  0.00  0.00           H
ATOM   3619  HB3LALA X 235      10.171  17.269  10.339  0.00  0.00           H
ATOM   3620  C  LALA X 235      13.406  16.939   9.122  0.00  0.00           C
ATOM   3621  O  LALA X 235      14.234  17.134  10.008  0.00  0.00           O
ATOM   3622  N  LASP X 236      13.669  16.183   8.050  0.00  0.00           N
ATOM   3623  H  LASP X 236      12.959  16.086   7.340  0.00  0.00           H
ATOM   3624  CA LASP X 236      14.923  15.441   7.859  0.00  0.00           C
ATOM   3625  HA LASP X 236      15.272  15.153   8.847  0.00  0.00           H
ATOM   3626  CB LASP X 236      14.627  14.134   7.108  0.00  0.00           C
ATOM   3627  HB2LASP X 236      13.822  13.613   7.630  0.00  0.00           H
ATOM   3628  HB3LASP X 236      14.281  14.361   6.098  0.00  0.00           H
ATOM   3629  CG LASP X 236      15.845  13.209   7.042  0.00  0.00           C
ATOM   3630  OD1LASP X 236      15.950  12.281   7.879  0.00  0.00           O
ATOM   3631  OD2LASP X 236      16.711  13.384   6.156  0.00  0.00           O
ATOM   3632  C  LASP X 236      16.063  16.260   7.233  0.00  0.00           C
ATOM   3633  O  LASP X 236      15.921  16.707   6.074  0.00  0.00           O
ATOM   3634  OXTLASP X 236      17.101  16.431   7.919  0.00  0.00           O
ATOM   3635  N  LPRO X 238     -11.975  -8.733   9.609  0.00  0.00           N
ATOM   3636  CD LPRO X 238     -12.886  -8.158  10.577  0.00  0.00           C
ATOM   3637  HD2LPRO X 238     -13.010  -8.814  11.440  0.00  0.00           H
ATOM   3638  HD3LPRO X 238     -13.849  -7.981  10.098  0.00  0.00           H
ATOM   3639  CG LPRO X 238     -12.260  -6.826  10.990  0.00  0.00           C
ATOM   3640  HG2LPRO X 238     -11.552  -6.984  11.804  0.00  0.00           H
ATOM   3641  HG3LPRO X 238     -13.017  -6.095  11.275  0.00  0.00           H
ATOM   3642  CB LPRO X 238     -11.509  -6.404   9.727  0.00  0.00           C
ATOM   3643  HB2LPRO X 238     -10.676  -5.737   9.951  0.00  0.00           H
ATOM   3644  HB3LPRO X 238     -12.211  -5.917   9.049  0.00  0.00           H
ATOM   3645  CA LPRO X 238     -11.051  -7.729   9.104  0.00  0.00           C
ATOM   3646  HA LPRO X 238     -11.155  -7.657   8.023  0.00  0.00           H
ATOM   3647  C  LPRO X 238      -9.601  -8.095   9.450  0.00  0.00           C
ATOM   3648  O  LPRO X 238      -9.196  -8.088  10.616  0.00  0.00           O
ATOM   3649  N  LSER X 239      -8.824  -8.440   8.422  0.00  0.00           N
ATOM   3650  H  LSER X 239      -9.242  -8.428   7.498  0.00  0.00           H
ATOM   3651  CA LSER X 239      -7.406  -8.814   8.498  0.00  0.00           C
ATOM   3652  HA LSER X 239      -7.235  -9.393   9.407  0.00  0.00           H
ATOM   3653  CB LSER X 239      -7.072  -9.694   7.290  0.00  0.00           C
ATOM   3654  HB2LSER X 239      -7.810 -10.491   7.198  0.00  0.00           H
ATOM   3655  HB3LSER X 239      -7.099  -9.082   6.388  0.00  0.00           H
ATOM   3656  OG LSER X 239      -5.786 -10.257   7.435  0.00  0.00           O
ATOM   3657  HG LSER X 239      -5.897 -11.155   7.797  0.00  0.00           H
ATOM   3658  C  HSER X 239      -6.451  -7.584   8.494  0.00  0.00           C
ATOM   3659  O  HSER X 239      -6.792  -6.497   8.067  0.00  0.00           O
ATOM   3660  N  HLYS X 240      -5.211  -7.869   9.012  0.00  0.00           N
ATOM   3661  H  HLYS X 240      -5.011  -8.862   9.123  0.00  0.00           H
ATOM   3662  CA HLYS X 240      -4.027  -7.070   8.698  0.00  0.00           C
ATOM   3663  HA HLYS X 240      -4.373  -6.060   8.468  0.00  0.00           H
ATOM   3664  CB HLYS X 240      -3.008  -7.098   9.854  0.00  0.00           C
ATOM   3665  HB2HLYS X 240      -2.925  -8.117  10.243  0.00  0.00           H
ATOM   3666  HB3HLYS X 240      -2.023  -6.827   9.464  0.00  0.00           H
ATOM   3667  CG LLYS X 240      -3.306  -6.156  11.029  0.00  0.00           C
ATOM   3668  HG2LLYS X 240      -3.306  -5.131  10.655  0.00  0.00           H
ATOM   3669  HG3LLYS X 240      -4.284  -6.394  11.444  0.00  0.00           H
ATOM   3670  CD LLYS X 240      -2.242  -6.298  12.129  0.00  0.00           C
ATOM   3671  HD2LLYS X 240      -2.375  -7.257  12.634  0.00  0.00           H
ATOM   3672  HD3LLYS X 240      -1.256  -6.287  11.665  0.00  0.00           H
ATOM   3673  CE LLYS X 240      -2.311  -5.159  13.159  0.00  0.00           C
ATOM   3674  HE2LLYS X 240      -2.169  -4.207  12.644  0.00  0.00           H
ATOM   3675  HE3LLYS X 240      -3.298  -5.145  13.626  0.00  0.00           H
ATOM   3676  NZ LLYS X 240      -1.272  -5.313  14.203  0.00  0.00           N
ATOM   3677  HZ1LLYS X 240      -1.130  -4.453  14.737  0.00  0.00           H
ATOM   3678  HZ2LLYS X 240      -1.517  -6.043  14.869  0.00  0.00           H
ATOM   3679  HZ3LLYS X 240      -0.368  -5.547  13.797  0.00  0.00           H
ATOM   3680  C  HLYS X 240      -3.350  -7.711   7.468  0.00  0.00           C
ATOM   3681  O  HLYS X 240      -2.855  -8.856   7.589  0.00  0.00           O
ATOM   3682  N  HARG X 241      -3.309  -7.004   6.329  0.00  0.00           N
ATOM   3683  H  HARG X 241      -3.741  -6.082   6.308  0.00  0.00           H
ATOM   3684  CA HARG X 241      -2.749  -7.509   5.056  0.00  0.00           C
ATOM   3685  HA HARG X 241      -2.741  -8.598   5.147  0.00  0.00           H
ATOM   3686  CB HARG X 241      -3.642  -7.065   3.874  0.00  0.00           C
ATOM   3687  HB2HARG X 241      -3.690  -5.968   3.885  0.00  0.00           H
ATOM   3688  HB3HARG X 241      -3.105  -7.347   2.962  0.00  0.00           H
ATOM   3689  CG HARG X 241      -5.059  -7.675   3.855  0.00  0.00           C
ATOM   3690  HG2HARG X 241      -5.006  -8.767   3.789  0.00  0.00           H
ATOM   3691  HG3HARG X 241      -5.606  -7.436   4.776  0.00  0.00           H
ATOM   3692  CD LARG X 241      -5.911  -7.181   2.662  0.00  0.00           C
ATOM   3693  HD2LARG X 241      -6.100  -6.113   2.783  0.00  0.00           H
ATOM   3694  HD3LARG X 241      -5.338  -7.326   1.743  0.00  0.00           H
ATOM   3695  NE LARG X 241      -7.201  -7.903   2.538  0.00  0.00           N
ATOM   3696  HE LARG X 241      -7.327  -8.715   3.137  0.00  0.00           H
ATOM   3697  CZ LARG X 241      -8.161  -7.683   1.642  0.00  0.00           C
ATOM   3698  NH1LARG X 241      -8.123  -6.715   0.775  0.00  0.00           N
ATOM   3699 HH11LARG X 241      -7.260  -6.212   0.623  0.00  0.00           H
ATOM   3700 HH12LARG X 241      -8.792  -6.724   0.007  0.00  0.00           H
ATOM   3701  NH2LARG X 241      -9.215  -8.441   1.572  0.00  0.00           N
ATOM   3702 HH21LARG X 241      -9.305  -9.254   2.166  0.00  0.00           H
ATOM   3703 HH22LARG X 241      -9.813  -8.355   0.749  0.00  0.00           H
ATOM   3704  C  HARG X 241      -1.233  -7.098   4.833  0.00  0.00           C
ATOM   3705  O  HARG X 241      -0.656  -7.656   3.816  0.00  0.00           O
ATOM   3706  N  HSER X 242      -0.453  -7.383   6.203  0.00  0.00           N
ATOM   3707  H  HSER X 242      -0.970  -8.135   6.672  0.00  0.00           H
ATOM   3708  CA HSER X 242       0.943  -7.871   6.054  0.00  0.00           C
ATOM   3709  HA HSER X 242       1.377  -7.410   5.165  0.00  0.00           H
ATOM   3710  CB HSER X 242       1.818  -7.511   7.280  0.00  0.00           C
ATOM   3711  HB2HSER X 242       2.871  -7.563   6.984  0.00  0.00           H
ATOM   3712  HB3HSER X 242       1.616  -6.473   7.583  0.00  0.00           H
ATOM   3713  OG HSER X 242       1.700  -8.408   8.379  0.00  0.00           O
ATOM   3714  HG HSER X 242       0.758  -8.644   8.571  0.00  0.00           H
ATOM   3715  C  HSER X 242       1.016  -9.414   5.921  0.00  0.00           C
ATOM   3716  O  HSER X 242       0.073 -10.124   6.242  0.00  0.00           O
ATOM   3717  N  HPHE X 243       2.242  -9.899   5.542  0.00  0.00           N
ATOM   3718  H  HPHE X 243       2.948  -9.274   5.146  0.00  0.00           H
ATOM   3719  CA LPHE X 243       2.587 -11.333   5.540  0.00  0.00           C
ATOM   3720  HA LPHE X 243       1.655 -11.890   5.517  0.00  0.00           H
ATOM   3721  CB LPHE X 243       3.346 -11.717   4.250  0.00  0.00           C
ATOM   3722  HB2LPHE X 243       2.892 -11.211   3.403  0.00  0.00           H
ATOM   3723  HB3LPHE X 243       4.375 -11.367   4.322  0.00  0.00           H
ATOM   3724  CG LPHE X 243       3.336 -13.208   3.938  0.00  0.00           C
ATOM   3725  CD1LPHE X 243       4.497 -13.987   4.114  0.00  0.00           C
ATOM   3726  HD1LPHE X 243       5.417 -13.520   4.441  0.00  0.00           H
ATOM   3727  CE1LPHE X 243       4.465 -15.374   3.878  0.00  0.00           C
ATOM   3728  HE1LPHE X 243       5.362 -15.963   4.015  0.00  0.00           H
ATOM   3729  CZ LPHE X 243       3.266 -15.993   3.481  0.00  0.00           C
ATOM   3730  HZ LPHE X 243       3.232 -17.064   3.337  0.00  0.00           H
ATOM   3731  CE2LPHE X 243       2.112 -15.217   3.278  0.00  0.00           C
ATOM   3732  HE2LPHE X 243       1.187 -15.686   2.968  0.00  0.00           H
ATOM   3733  CD2LPHE X 243       2.153 -13.827   3.489  0.00  0.00           C
ATOM   3734  HD2LPHE X 243       1.268 -13.238   3.309  0.00  0.00           H
ATOM   3735  C  LPHE X 243       3.292 -11.809   6.840  0.00  0.00           C
ATOM   3736  O  LPHE X 243       4.059 -12.770   6.822  0.00  0.00           O
ATOM   3737  N  LILE X 244       3.067 -11.153   7.988  0.00  0.00           N
ATOM   3738  H  LILE X 244       2.505 -10.306   7.979  0.00  0.00           H
ATOM   3739  CA LILE X 244       3.513 -11.681   9.298  0.00  0.00           C
ATOM   3740  HA LILE X 244       4.483 -12.158   9.165  0.00  0.00           H
ATOM   3741  CB LILE X 244       3.716 -10.527  10.310  0.00  0.00           C
ATOM   3742  HB LILE X 244       2.767 -10.000  10.398  0.00  0.00           H
ATOM   3743  CG2LILE X 244       4.099 -11.013  11.719  0.00  0.00           C
ATOM   3744 HG21LILE X 244       4.326 -10.163  12.363  0.00  0.00           H
ATOM   3745 HG22LILE X 244       3.273 -11.556  12.169  0.00  0.00           H
ATOM   3746 HG23LILE X 244       4.969 -11.668  11.684  0.00  0.00           H
ATOM   3747  CG1LILE X 244       4.772  -9.504   9.831  0.00  0.00           C
ATOM   3748 HG12LILE X 244       4.408  -9.020   8.926  0.00  0.00           H
ATOM   3749 HG13LILE X 244       4.871  -8.721  10.584  0.00  0.00           H
ATOM   3750  CD1LILE X 244       6.168 -10.087   9.552  0.00  0.00           C
ATOM   3751 HD11LILE X 244       6.841  -9.286   9.258  0.00  0.00           H
ATOM   3752 HD12LILE X 244       6.572 -10.565  10.444  0.00  0.00           H
ATOM   3753 HD13LILE X 244       6.129 -10.807   8.735  0.00  0.00           H
ATOM   3754  C  LILE X 244       2.576 -12.794   9.816  0.00  0.00           C
ATOM   3755  O  LILE X 244       1.360 -12.752   9.601  0.00  0.00           O
ATOM   3756  N  LGLU X 245       3.142 -13.790  10.506  0.00  0.00           N
ATOM   3757  H  LGLU X 245       4.145 -13.749  10.655  0.00  0.00           H
ATOM   3758  CA LGLU X 245       2.426 -14.899  11.162  0.00  0.00           C
ATOM   3759  HA LGLU X 245       1.814 -15.416  10.424  0.00  0.00           H
ATOM   3760  CB LGLU X 245       3.434 -15.907  11.747  0.00  0.00           C
ATOM   3761  HB2LGLU X 245       4.145 -15.347  12.354  0.00  0.00           H
ATOM   3762  HB3LGLU X 245       2.921 -16.591  12.424  0.00  0.00           H
ATOM   3763  CG LGLU X 245       4.229 -16.716  10.699  0.00  0.00           C
ATOM   3764  HG2LGLU X 245       4.412 -16.096   9.822  0.00  0.00           H
ATOM   3765  HG3LGLU X 245       5.201 -16.955  11.136  0.00  0.00           H
ATOM   3766  CD LGLU X 245       3.580 -18.039  10.256  0.00  0.00           C
ATOM   3767  OE1LGLU X 245       2.433 -18.345  10.672  0.00  0.00           O
ATOM   3768  OE2LGLU X 245       4.243 -18.794   9.497  0.00  0.00           O
ATOM   3769  C  LGLU X 245       1.485 -14.413  12.279  0.00  0.00           C
ATOM   3770  O  LGLU X 245       1.776 -13.458  13.017  0.00  0.00           O
ATOM   3771  O  LWAT X 249       1.855   6.172  16.246  0.00  0.00           O
ATOM   3772  H1 LWAT X 249       1.288   6.526  15.529  0.00  0.00           H
ATOM   3773  H2 LWAT X 249       1.226   6.197  17.000  0.00  0.00           H
ATOM   3774  O  LWAT X 250      -6.321   3.328   7.590  0.00  0.00           O
ATOM   3775  H1 LWAT X 250      -5.838   2.726   7.000  0.00  0.00           H
ATOM   3776  H2 LWAT X 250      -6.499   2.726   8.352  0.00  0.00           H
ATOM   3777  O  LWAT X 251      -9.406  -4.349  -2.921  0.00  0.00           O
ATOM   3778  H1 LWAT X 251     -10.305  -3.981  -2.978  0.00  0.00           H
ATOM   3779  H2 LWAT X 251      -9.593  -5.228  -2.511  0.00  0.00           H
ATOM   3780  O  LWAT X 252      -1.304   7.949 -15.735  0.00  0.00           O
ATOM   3781  H1 LWAT X 252      -0.498   8.162 -16.262  0.00  0.00           H
ATOM   3782  H2 LWAT X 252      -0.937   7.274 -15.134  0.00  0.00           H
ATOM   3783  O  LWAT X 253       2.659   2.724  -0.525  0.00  0.00           O
ATOM   3784  H1 LWAT X 253       3.441   2.810   0.062  0.00  0.00           H
ATOM   3785  H2 LWAT X 253       2.241   1.927  -0.117  0.00  0.00           H
ATOM   3786  O  LWAT X 254       3.812   0.971  13.711  0.00  0.00           O
ATOM   3787  H1 LWAT X 254       4.640   0.435  13.662  0.00  0.00           H
ATOM   3788  H2 LWAT X 254       3.304   0.531  12.985  0.00  0.00           H
ATOM   3789  O  LWAT X 255       9.094   3.439 -17.078  0.00  0.00           O
ATOM   3790  H1 LWAT X 255       8.552   2.991 -17.755  0.00  0.00           H
ATOM   3791  H2 LWAT X 255       9.831   2.800 -16.978  0.00  0.00           H
ATOM   3792  O  LWAT X 256      21.531  -4.741  -6.813  0.00  0.00           O
ATOM   3793  H1 LWAT X 256      21.918  -3.890  -7.141  0.00  0.00           H
ATOM   3794  H2 LWAT X 256      22.275  -5.009  -6.211  0.00  0.00           H
ATOM   3795  O  LWAT X 258       5.936  12.133  -4.803  0.00  0.00           O
ATOM   3796  H1 LWAT X 258       5.545  11.380  -5.297  0.00  0.00           H
ATOM   3797  H2 LWAT X 258       6.826  11.784  -4.616  0.00  0.00           H
ATOM   3798  O  LWAT X 259      21.377   3.648  -5.650  0.00  0.00           O
ATOM   3799  H1 LWAT X 259      20.885   4.240  -5.047  0.00  0.00           H
ATOM   3800  H2 LWAT X 259      20.816   2.849  -5.627  0.00  0.00           H
ATOM   3801  O  LWAT X 260     -14.472   4.949  -0.288  0.00  0.00           O
ATOM   3802  H1 LWAT X 260     -15.036   5.273   0.441  0.00  0.00           H
ATOM   3803  H2 LWAT X 260     -15.123   4.443  -0.818  0.00  0.00           H
ATOM   3804  O  LWAT X 261      -7.760   5.503   8.238  0.00  0.00           O
ATOM   3805  H1 LWAT X 261      -7.821   5.960   7.369  0.00  0.00           H
ATOM   3806  H2 LWAT X 261      -7.281   4.685   7.945  0.00  0.00           H
ATOM   3807  O  LWAT X 262      18.837  -5.106   7.620  0.00  0.00           O
ATOM   3808  H1 LWAT X 262      18.385  -4.818   8.455  0.00  0.00           H
ATOM   3809  H2 LWAT X 262      18.905  -4.218   7.184  0.00  0.00           H
ATOM   3810  O  LWAT X 264      16.523  -3.271  -5.765  0.00  0.00           O
ATOM   3811  H1 LWAT X 264      16.103  -3.273  -6.640  0.00  0.00           H
ATOM   3812  H2 LWAT X 264      17.338  -3.784  -5.942  0.00  0.00           H
ATOM   3813  O  LWAT X 265     -17.074   0.467  -7.691  0.00  0.00           O
ATOM   3814  H1 LWAT X 265     -17.910   0.907  -7.956  0.00  0.00           H
ATOM   3815  H2 LWAT X 265     -16.606   1.213  -7.262  0.00  0.00           H
ATOM   3816  O  LWAT X 266     -15.908   7.105  -3.704  0.00  0.00           O
ATOM   3817  H1 LWAT X 266     -15.433   7.812  -4.213  0.00  0.00           H
ATOM   3818  H2 LWAT X 266     -16.220   6.561  -4.468  0.00  0.00           H
ATOM   3819  O  LWAT X 267     -14.031   7.556   3.587  0.00  0.00           O
ATOM   3820  H1 LWAT X 267     -13.176   7.223   3.209  0.00  0.00           H
ATOM   3821  H2 LWAT X 267     -13.834   7.404   4.542  0.00  0.00           H
ATOM   3822  O  LWAT X 268      -3.181 -12.164  -9.100  0.00  0.00           O
ATOM   3823  H1 LWAT X 268      -3.266 -12.267  -8.137  0.00  0.00           H
ATOM   3824  H2 LWAT X 268      -2.938 -13.073  -9.369  0.00  0.00           H
ATOM   3825  O  LWAT X 269      10.979  -4.001  -7.159  0.00  0.00           O
ATOM   3826  H1 LWAT X 269      11.171  -4.016  -6.208  0.00  0.00           H
ATOM   3827  H2 LWAT X 269      10.872  -4.952  -7.356  0.00  0.00           H
ATOM   3828  O  LWAT X 271       1.728  16.232  -5.542  0.00  0.00           O
ATOM   3829  H1 LWAT X 271       1.133  16.958  -5.254  0.00  0.00           H
ATOM   3830  H2 LWAT X 271       1.134  15.461  -5.374  0.00  0.00           H
ATOM   3831  O  LWAT X 272     -12.100 -15.766  -2.059  0.00  0.00           O
ATOM   3832  H1 LWAT X 272     -11.790 -14.888  -1.728  0.00  0.00           H
ATOM   3833  H2 LWAT X 272     -11.253 -16.073  -2.476  0.00  0.00           H
ATOM   3834  O  LWAT X 273     -14.463  -6.935 -11.799  0.00  0.00           O
ATOM   3835  H1 LWAT X 273     -14.674  -6.165 -11.233  0.00  0.00           H
ATOM   3836  H2 LWAT X 273     -14.537  -7.650 -11.109  0.00  0.00           H
ATOM   3837  O  LWAT X 274      15.775 -10.736   0.083  0.00  0.00           O
ATOM   3838  H1 LWAT X 274      16.154 -10.662  -0.824  0.00  0.00           H
ATOM   3839  H2 LWAT X 274      16.429 -11.354   0.484  0.00  0.00           H
ATOM   3840  O  LWAT X 275      -0.556  13.908  11.921  0.00  0.00           O
ATOM   3841  H1 LWAT X 275      -0.136  14.394  12.669  0.00  0.00           H
ATOM   3842  H2 LWAT X 275       0.229  13.560  11.469  0.00  0.00           H
ATOM   3843  O  LWAT X 276      -7.486  20.440  -8.709  0.00  0.00           O
ATOM   3844  H1 LWAT X 276      -7.000  19.862  -9.342  0.00  0.00           H
ATOM   3845  H2 LWAT X 276      -7.834  19.751  -8.094  0.00  0.00           H
ATOM   3846  O  LWAT X 277     -10.304  -6.273 -12.757  0.00  0.00           O
ATOM   3847  H1 LWAT X 277      -9.366  -6.447 -13.025  0.00  0.00           H
ATOM   3848  H2 LWAT X 277     -10.132  -5.726 -11.955  0.00  0.00           H
ATOM   3849  O  LWAT X 279      21.338   0.952   1.633  0.00  0.00           O
ATOM   3850  H1 LWAT X 279      22.181   0.861   2.127  0.00  0.00           H
ATOM   3851  H2 LWAT X 279      21.639   0.683   0.734  0.00  0.00           H
ATOM   3852  O  LWAT X 280     -14.620   9.035  -5.086  0.00  0.00           O
ATOM   3853  H1 LWAT X 280     -14.556   8.899  -6.058  0.00  0.00           H
ATOM   3854  H2 LWAT X 280     -14.983   9.953  -5.073  0.00  0.00           H
ATOM   3855  O  LWAT X 281      15.708  -7.108   5.478  0.00  0.00           O
ATOM   3856  H1 LWAT X 281      14.759  -6.893   5.624  0.00  0.00           H
ATOM   3857  H2 LWAT X 281      15.854  -6.632   4.627  0.00  0.00           H
ATOM   3858  O  LWAT X 282     -12.956 -10.392   1.100  0.00  0.00           O
ATOM   3859  H1 LWAT X 282     -13.327  -9.502   0.924  0.00  0.00           H
ATOM   3860  H2 LWAT X 282     -13.001 -10.408   2.080  0.00  0.00           H
ATOM   3861  O  LWAT X 283      -6.236   9.851  -1.088  0.00  0.00           O
ATOM   3862  H1 LWAT X 283      -6.072   8.932  -1.378  0.00  0.00           H
ATOM   3863  H2 LWAT X 283      -7.100   9.759  -0.647  0.00  0.00           H
ATOM   3864  O  LWAT X 284      13.643  14.774   3.195  0.00  0.00           O
ATOM   3865  H1 LWAT X 284      13.205  15.341   3.862  0.00  0.00           H
ATOM   3866  H2 LWAT X 284      14.574  14.816   3.521  0.00  0.00           H
ATOM   3867  O  LWAT X 285     -23.356   5.698  -2.085  0.00  0.00           O
ATOM   3868  H1 LWAT X 285     -22.880   6.164  -2.817  0.00  0.00           H
ATOM   3869  H2 LWAT X 285     -23.819   6.453  -1.679  0.00  0.00           H
ATOM   3870  O  LWAT X 286      14.084  13.169  -0.531  0.00  0.00           O
ATOM   3871  H1 LWAT X 286      14.958  13.000  -0.104  0.00  0.00           H
ATOM   3872  H2 LWAT X 286      13.899  14.064  -0.168  0.00  0.00           H
ATOM   3873  O  LWAT X 287      10.666  -0.011  -7.915  0.00  0.00           O
ATOM   3874  H1 LWAT X 287      10.273   0.739  -8.405  0.00  0.00           H
ATOM   3875  H2 LWAT X 287       9.906  -0.295  -7.373  0.00  0.00           H
ATOM   3876  O  LWAT X 288       0.177 -11.113  -5.793  0.00  0.00           O
ATOM   3877  H1 LWAT X 288       0.790 -10.348  -5.754  0.00  0.00           H
ATOM   3878  H2 LWAT X 288       0.357 -11.533  -4.926  0.00  0.00           H
ATOM   3879  O  LWAT X 289      -2.462  20.221   2.179  0.00  0.00           O
ATOM   3880  H1 LWAT X 289      -2.855  19.406   2.578  0.00  0.00           H
ATOM   3881  H2 LWAT X 289      -1.820  20.450   2.896  0.00  0.00           H
ATOM   3882  O  LWAT X 290     -16.817  -2.063  -8.288  0.00  0.00           O
ATOM   3883  H1 LWAT X 290     -16.815  -1.087  -8.094  0.00  0.00           H
ATOM   3884  H2 LWAT X 290     -15.949  -2.297  -7.887  0.00  0.00           H
ATOM   3885  O  LWAT X 291      -1.022  -2.626  -3.105  0.00  0.00           O
ATOM   3886  H1 LWAT X 291      -1.351  -1.857  -3.603  0.00  0.00           H
ATOM   3887  H2 LWAT X 291      -0.628  -3.167  -3.810  0.00  0.00           H
ATOM   3888  O  LWAT X 292      -9.354  20.523 -10.728  0.00  0.00           O
ATOM   3889  H1 LWAT X 292      -9.763  21.413 -10.611  0.00  0.00           H
ATOM   3890  H2 LWAT X 292      -8.726  20.542  -9.965  0.00  0.00           H
ATOM   3891  O  LWAT X 294      -7.822  -6.729 -13.789  0.00  0.00           O
ATOM   3892  H1 LWAT X 294      -8.023  -6.589 -14.747  0.00  0.00           H
ATOM   3893  H2 LWAT X 294      -7.480  -7.658 -13.845  0.00  0.00           H
ATOM   3894  O  LWAT X 295       2.802   9.338 -13.974  0.00  0.00           O
ATOM   3895  H1 LWAT X 295       3.580   9.873 -13.734  0.00  0.00           H
ATOM   3896  H2 LWAT X 295       3.129   8.878 -14.774  0.00  0.00           H
ATOM   3897  O  LWAT X 296      11.411   5.597 -19.374  0.00  0.00           O
ATOM   3898  H1 LWAT X 296      11.346   5.233 -20.283  0.00  0.00           H
ATOM   3899  H2 LWAT X 296      12.390   5.660 -19.291  0.00  0.00           H
ATOM   3900  O  LWAT X 297       3.123  -6.784  -1.797  0.00  0.00           O
ATOM   3901  H1 LWAT X 297       2.633  -5.937  -1.886  0.00  0.00           H
ATOM   3902  H2 LWAT X 297       2.751  -7.112  -0.951  0.00  0.00           H
ATOM   3903  O  LWAT X 298     -10.966   8.948 -14.725  0.00  0.00           O
ATOM   3904  H1 LWAT X 298     -11.771   9.249 -15.195  0.00  0.00           H
ATOM   3905  H2 LWAT X 298     -10.310   8.964 -15.446  0.00  0.00           H
ATOM   3906  O  LWAT X 299      -4.996  10.631 -17.702  0.00  0.00           O
ATOM   3907  H1 LWAT X 299      -4.887   9.688 -17.505  0.00  0.00           H
ATOM   3908  H2 LWAT X 299      -5.441  10.593 -18.575  0.00  0.00           H
ATOM   3909  O  LWAT X 303      17.932  -7.544   6.969  0.00  0.00           O
ATOM   3910  H1 LWAT X 303      18.233  -6.638   7.235  0.00  0.00           H
ATOM   3911  H2 LWAT X 303      17.097  -7.296   6.502  0.00  0.00           H
ATOM   3912  O  LWAT X 304       3.641  16.467  -3.551  0.00  0.00           O
ATOM   3913  H1 LWAT X 304       3.089  16.331  -4.350  0.00  0.00           H
ATOM   3914  H2 LWAT X 304       4.375  15.839  -3.739  0.00  0.00           H
ATOM   3915  O  LWAT X 305       1.505  -4.620  -2.236  0.00  0.00           O
ATOM   3916  H1 LWAT X 305       0.835  -4.444  -2.918  0.00  0.00           H
ATOM   3917  H2 LWAT X 305       0.970  -4.456  -1.420  0.00  0.00           H
ATOM   3918  O  LWAT X 306      16.995  -0.427 -11.629  0.00  0.00           O
ATOM   3919  H1 LWAT X 306      16.870  -1.016 -10.845  0.00  0.00           H
ATOM   3920  H2 LWAT X 306      16.735  -1.054 -12.336  0.00  0.00           H
ATOM   3921  O  LWAT X 307      -0.826 -17.153  -3.025  0.00  0.00           O
ATOM   3922  H1 LWAT X 307      -0.049 -16.926  -2.459  0.00  0.00           H
ATOM   3923  H2 LWAT X 307      -0.898 -18.115  -2.806  0.00  0.00           H
ATOM   3924  O  LWAT X 308      -6.926   4.858 -14.248  0.00  0.00           O
ATOM   3925  H1 LWAT X 308      -7.717   4.764 -13.691  0.00  0.00           H
ATOM   3926  H2 LWAT X 308      -7.294   5.393 -14.993  0.00  0.00           H
ATOM   3927  O  LWAT X 309      -0.541 -14.188 -14.068  0.00  0.00           O
ATOM   3928  H1 LWAT X 309       0.143 -14.453 -13.420  0.00  0.00           H
ATOM   3929  H2 LWAT X 309      -1.353 -14.382 -13.541  0.00  0.00           H
ATOM   3930  O  LWAT X 310     -13.290  -6.744  -4.216  0.00  0.00           O
ATOM   3931  H1 LWAT X 310     -13.272  -7.335  -3.432  0.00  0.00           H
ATOM   3932  H2 LWAT X 310     -12.558  -7.131  -4.741  0.00  0.00           H
ATOM   3933  O  LWAT X 311       8.008  -2.140 -11.049  0.00  0.00           O
ATOM   3934  H1 LWAT X 311       8.463  -2.490 -10.238  0.00  0.00           H
ATOM   3935  H2 LWAT X 311       7.350  -1.558 -10.613  0.00  0.00           H
ATOM   3936  O  LWAT X 312       5.984  -2.889 -12.902  0.00  0.00           O
ATOM   3937  H1 LWAT X 312       6.187  -3.483 -13.643  0.00  0.00           H
ATOM   3938  H2 LWAT X 312       6.802  -2.923 -12.380  0.00  0.00           H
ATOM   3939  O  LWAT X 313       5.723  14.772  -4.030  0.00  0.00           O
ATOM   3940  H1 LWAT X 313       6.317  15.066  -4.768  0.00  0.00           H
ATOM   3941  H2 LWAT X 313       5.732  13.800  -4.215  0.00  0.00           H
ATOM   3942  O  LWAT X 314     -19.968   0.046  -6.180  0.00  0.00           O
ATOM   3943  H1 LWAT X 314     -19.825   0.442  -7.084  0.00  0.00           H
ATOM   3944  H2 LWAT X 314     -19.733   0.840  -5.644  0.00  0.00           H
ATOM   3945  O  LWAT X 315      -2.913  16.532   5.460  0.00  0.00           O
ATOM   3946  H1 LWAT X 315      -3.006  17.156   6.222  0.00  0.00           H
ATOM   3947  H2 LWAT X 315      -3.328  15.737   5.852  0.00  0.00           H
ATOM   3948  O  LWAT X 316       6.494  10.128 -11.050  0.00  0.00           O
ATOM   3949  H1 LWAT X 316       6.555   9.294 -10.513  0.00  0.00           H
ATOM   3950  H2 LWAT X 316       6.380  10.764 -10.286  0.00  0.00           H
ATOM   3951  O  LWAT X 317      19.383   9.092   2.719  0.00  0.00           O
ATOM   3952  H1 LWAT X 317      18.789   9.717   2.252  0.00  0.00           H
ATOM   3953  H2 LWAT X 317      18.834   8.283   2.721  0.00  0.00           H
ATOM   3954  O  LWAT X 318     -11.820  12.031 -12.004  0.00  0.00           O
ATOM   3955  H1 LWAT X 318     -11.720  11.065 -11.892  0.00  0.00           H
ATOM   3956  H2 LWAT X 318     -12.758  12.092 -12.264  0.00  0.00           H
ATOM   3957  O  LWAT X 319     -21.673  -5.627  -8.105  0.00  0.00           O
ATOM   3958  H1 LWAT X 319     -21.394  -4.696  -8.288  0.00  0.00           H
ATOM   3959  H2 LWAT X 319     -20.840  -6.087  -8.384  0.00  0.00           H
ATOM   3960  O  LWAT X 321       3.184  15.566  -7.814  0.00  0.00           O
ATOM   3961  H1 LWAT X 321       2.740  15.856  -6.988  0.00  0.00           H
ATOM   3962  H2 LWAT X 321       2.542  15.853  -8.480  0.00  0.00           H
ATOM   3963  O  LWAT X 322       9.426  -1.324 -13.264  0.00  0.00           O
ATOM   3964  H1 LWAT X 322      10.087  -0.746 -12.833  0.00  0.00           H
ATOM   3965  H2 LWAT X 322       8.953  -1.667 -12.473  0.00  0.00           H
ATOM   3966  O  LWAT X 323      -9.640 -16.533  -2.929  0.00  0.00           O
ATOM   3967  H1 LWAT X 323      -9.256 -16.514  -3.834  0.00  0.00           H
ATOM   3968  H2 LWAT X 323      -9.713 -17.514  -2.806  0.00  0.00           H
ATOM   3969  O  LWAT X 324     -19.135  -4.661 -11.894  0.00  0.00           O
ATOM   3970  H1 LWAT X 324     -18.795  -3.807 -11.549  0.00  0.00           H
ATOM   3971  H2 LWAT X 324     -18.858  -4.584 -12.836  0.00  0.00           H
ATOM   3972  O  LWAT X 325      15.460  -8.842  11.532  0.00  0.00           O
ATOM   3973  H1 LWAT X 325      15.723  -8.822  10.587  0.00  0.00           H
ATOM   3974  H2 LWAT X 325      16.220  -9.343  11.911  0.00  0.00           H
ATOM   3975  O  LWAT X 326      20.950  -5.065   2.488  0.00  0.00           O
ATOM   3976  H1 LWAT X 326      20.646  -4.416   1.815  0.00  0.00           H
ATOM   3977  H2 LWAT X 326      21.369  -4.448   3.133  0.00  0.00           H
ATOM   3978  O  LWAT X 327       0.650   0.561  -8.820  0.00  0.00           O
ATOM   3979  H1 LWAT X 327       0.587   0.172  -9.705  0.00  0.00           H
ATOM   3980  H2 LWAT X 327      -0.276   0.719  -8.596  0.00  0.00           H
ATOM   3981  O  LWAT X 328      12.490  -5.692 -13.385  0.00  0.00           O
ATOM   3982  H1 LWAT X 328      13.377  -6.044 -13.667  0.00  0.00           H
ATOM   3983  H2 LWAT X 328      12.796  -4.975 -12.790  0.00  0.00           H
ATOM   3984  O  LWAT X 329      -3.468  13.284   8.684  0.00  0.00           O
ATOM   3985  H1 LWAT X 329      -3.967  13.491   7.862  0.00  0.00           H
ATOM   3986  H2 LWAT X 329      -3.036  14.172   8.814  0.00  0.00           H
ATOM   3987  O  LWAT X 330      11.438 -13.295  -0.998  0.00  0.00           O
ATOM   3988  H1 LWAT X 330      11.063 -12.507  -1.472  0.00  0.00           H
ATOM   3989  H2 LWAT X 330      12.329 -12.932  -0.781  0.00  0.00           H
ATOM   3990  O  LWAT X 331      22.479   7.394   6.120  0.00  0.00           O
ATOM   3991  H1 LWAT X 331      21.520   7.325   6.378  0.00  0.00           H
ATOM   3992  H2 LWAT X 331      22.400   8.058   5.410  0.00  0.00           H
ATOM   3993  O  LWAT X 332     -10.619  12.936  -5.259  0.00  0.00           O
ATOM   3994  H1 LWAT X 332     -10.467  12.041  -4.866  0.00  0.00           H
ATOM   3995  H2 LWAT X 332     -11.123  13.344  -4.519  0.00  0.00           H
ATOM   3996  O  LWAT X 333      -5.978 -14.948   4.289  0.00  0.00           O
ATOM   3997  H1 LWAT X 333      -6.461 -14.134   4.540  0.00  0.00           H
ATOM   3998  H2 LWAT X 333      -5.952 -15.404   5.159  0.00  0.00           H
ATOM   3999  O  LWAT X 334      -6.067  -4.083 -18.627  0.00  0.00           O
ATOM   4000  H1 LWAT X 334      -6.040  -5.075 -18.682  0.00  0.00           H
ATOM   4001  H2 LWAT X 334      -5.112  -3.934 -18.411  0.00  0.00           H
ATOM   4002  O  LWAT X 336      -3.612  18.052   3.319  0.00  0.00           O
ATOM   4003  H1 LWAT X 336      -3.325  17.477   4.071  0.00  0.00           H
ATOM   4004  H2 LWAT X 336      -4.555  18.189   3.590  0.00  0.00           H
ATOM   4005  O  LWAT X 337       9.048  -2.781  -8.647  0.00  0.00           O
ATOM   4006  H1 LWAT X 337       8.805  -2.154  -7.930  0.00  0.00           H
ATOM   4007  H2 LWAT X 337       9.781  -3.261  -8.196  0.00  0.00           H
ATOM   4008  O  LWAT X 338     -14.701   2.382 -15.535  0.00  0.00           O
ATOM   4009  H1 LWAT X 338     -14.174   2.908 -16.170  0.00  0.00           H
ATOM   4010  H2 LWAT X 338     -14.727   3.002 -14.770  0.00  0.00           H
ATOM   4011  O  LWAT X 339     -13.075  -8.309  -1.951  0.00  0.00           O
ATOM   4012  H1 LWAT X 339     -13.619  -8.339  -1.137  0.00  0.00           H
ATOM   4013  H2 LWAT X 339     -12.174  -8.366  -1.543  0.00  0.00           H
ATOM   4014  O  LWAT X 340      18.486  -7.559  -6.325  0.00  0.00           O
ATOM   4015  H1 LWAT X 340      19.256  -7.556  -6.933  0.00  0.00           H
ATOM   4016  H2 LWAT X 340      17.999  -8.338  -6.665  0.00  0.00           H
ATOM   4017  O  LWAT X 341      -1.606  -7.270 -14.240  0.00  0.00           O
ATOM   4018  H1 LWAT X 341      -0.953  -7.959 -14.004  0.00  0.00           H
ATOM   4019  H2 LWAT X 341      -2.246  -7.377 -13.505  0.00  0.00           H
ATOM   4020  O  LWAT X 342      21.075  -1.589  -2.907  0.00  0.00           O
ATOM   4021  H1 LWAT X 342      20.206  -1.156  -2.956  0.00  0.00           H
ATOM   4022  H2 LWAT X 342      20.803  -2.533  -2.825  0.00  0.00           H
ATOM   4023  O  LWAT X 343       0.242  19.644  -2.402  0.00  0.00           O
ATOM   4024  H1 LWAT X 343       0.048  19.155  -3.240  0.00  0.00           H
ATOM   4025  H2 LWAT X 343       1.026  19.125  -2.105  0.00  0.00           H
ATOM   4026  O  LWAT X 344       2.826  11.639 -18.551  0.00  0.00           O
ATOM   4027  H1 LWAT X 344       1.964  11.491 -18.092  0.00  0.00           H
ATOM   4028  H2 LWAT X 344       3.426  11.667 -17.786  0.00  0.00           H
ATOM   4029  O  LWAT X 345     -19.571   8.223  -0.038  0.00  0.00           O
ATOM   4030  H1 LWAT X 345     -20.243   8.348  -0.751  0.00  0.00           H
ATOM   4031  H2 LWAT X 345     -18.751   8.276  -0.587  0.00  0.00           H
ATOM   4032  O  LWAT X 346     -17.338   8.155  -1.607  0.00  0.00           O
ATOM   4033  H1 LWAT X 346     -16.897   7.736  -2.387  0.00  0.00           H
ATOM   4034  H2 LWAT X 346     -16.964   9.063  -1.693  0.00  0.00           H
ATOM   4035  O  LWAT X 347       5.629   1.530  18.239  0.00  0.00           O
ATOM   4036  H1 LWAT X 347       5.024   2.070  18.795  0.00  0.00           H
ATOM   4037  H2 LWAT X 347       5.539   1.996  17.383  0.00  0.00           H
ATOM   4038  O  LWAT X 348     -14.820   6.662 -13.231  0.00  0.00           O
ATOM   4039  H1 LWAT X 348     -14.859   5.682 -13.332  0.00  0.00           H
ATOM   4040  H2 LWAT X 348     -13.859   6.797 -13.412  0.00  0.00           H
ATOM   4041  O  LWAT X 349      -7.741  22.671  -3.019  0.00  0.00           O
ATOM   4042  H1 LWAT X 349      -7.294  21.860  -3.331  0.00  0.00           H
ATOM   4043  H2 LWAT X 349      -7.130  22.961  -2.313  0.00  0.00           H
ATOM   4044  O  LWAT X 350      -2.555  -6.243 -16.540  0.00  0.00           O
ATOM   4045  H1 LWAT X 350      -2.162  -6.547 -15.679  0.00  0.00           H
ATOM   4046  H2 LWAT X 350      -3.299  -6.890 -16.593  0.00  0.00           H
ATOM   4047  O  LWAT X 351       1.588  -4.671 -15.324  0.00  0.00           O
ATOM   4048  H1 LWAT X 351       1.167  -3.851 -15.692  0.00  0.00           H
ATOM   4049  H2 LWAT X 351       1.121  -5.332 -15.891  0.00  0.00           H
ATOM   4050  O  LWAT X 352      17.845   1.380  -9.631  0.00  0.00           O
ATOM   4051  H1 LWAT X 352      17.517   0.934 -10.438  0.00  0.00           H
ATOM   4052  H2 LWAT X 352      17.612   2.310  -9.831  0.00  0.00           H
ATOM   4053  O  LWAT X 353      23.691   0.452   3.014  0.00  0.00           O
ATOM   4054  H1 LWAT X 353      23.762  -0.530   3.034  0.00  0.00           H
ATOM   4055  H2 LWAT X 353      24.598   0.667   2.690  0.00  0.00           H
ATOM   4056  O  LWAT X 354      -9.973   9.404  10.499  0.00  0.00           O
ATOM   4057  H1 LWAT X 354      -9.206   9.872  10.915  0.00  0.00           H
ATOM   4058  H2 LWAT X 354     -10.703   9.933  10.906  0.00  0.00           H
ATOM   4059  O  LWAT X 355       6.953 -19.998  -6.330  0.00  0.00           O
ATOM   4060  H1 LWAT X 355       6.235 -19.886  -5.658  0.00  0.00           H
ATOM   4061  H2 LWAT X 355       6.519 -19.572  -7.100  0.00  0.00           H
ATOM   4062  O  LWAT X 357       6.835   8.175 -15.675  0.00  0.00           O
ATOM   4063  H1 LWAT X 357       6.729   7.197 -15.823  0.00  0.00           H
ATOM   4064  H2 LWAT X 357       6.759   8.179 -14.688  0.00  0.00           H
ATOM   4065  O  LWAT X 359      -5.084  12.187  10.665  0.00  0.00           O
ATOM   4066  H1 LWAT X 359      -5.179  11.224  10.496  0.00  0.00           H
ATOM   4067  H2 LWAT X 359      -4.507  12.440   9.912  0.00  0.00           H
ATOM   4068  O  LWAT X 360      -9.908  11.115  -1.239  0.00  0.00           O
ATOM   4069  H1 LWAT X 360      -9.313  10.632  -0.627  0.00  0.00           H
ATOM   4070  H2 LWAT X 360     -10.766  11.004  -0.759  0.00  0.00           H
ATOM   4071  O  LWAT X 361       2.105  16.292 -11.166  0.00  0.00           O
ATOM   4072  H1 LWAT X 361       1.631  16.426 -12.023  0.00  0.00           H
ATOM   4073  H2 LWAT X 361       1.619  16.954 -10.620  0.00  0.00           H
ATOM   4074  O  LWAT X 362     -10.356  22.065  -7.928  0.00  0.00           O
ATOM   4075  H1 LWAT X 362      -9.495  22.090  -7.469  0.00  0.00           H
ATOM   4076  H2 LWAT X 362     -10.960  21.933  -7.161  0.00  0.00           H
ATOM   4077  O  LWAT X 363     -12.173  11.078   0.206  0.00  0.00           O
ATOM   4078  H1 LWAT X 363     -12.964  10.493   0.235  0.00  0.00           H
ATOM   4079  H2 LWAT X 363     -12.623  11.946   0.070  0.00  0.00           H
ATOM   4080  O  LWAT X 364       2.795  -3.263  20.204  0.00  0.00           O
ATOM   4081  H1 LWAT X 364       2.931  -3.736  19.344  0.00  0.00           H
ATOM   4082  H2 LWAT X 364       2.340  -2.457  19.868  0.00  0.00           H
ATOM   4083  O  LWAT X1098       9.108   8.917 -16.961  0.00  0.00           O
ATOM   4084  H1 LWAT X1098       8.264   8.815 -16.463  0.00  0.00           H
ATOM   4085  H2 LWAT X1098       8.803   8.652 -17.858  0.00  0.00           H
ATOM   4086  O  LWAT X1791      -6.866  13.301 -19.770  0.00  0.00           O
ATOM   4087  H1 LWAT X1791      -6.649  12.346 -19.914  0.00  0.00           H
ATOM   4088  H2 LWAT X1791      -6.294  13.689 -20.478  0.00  0.00           H
ATOM   4089  O  LWAT X3226      22.895 -12.749  -7.585  0.00  0.00           O
ATOM   4090  H1 LWAT X3226      21.971 -12.645  -7.277  0.00  0.00           H
ATOM   4091  H2 LWAT X3226      22.780 -13.554  -8.153  0.00  0.00           H
ATOM   4092  O  LWAT X3335      20.598  -7.023  -7.982  0.00  0.00           O
ATOM   4093  H1 LWAT X3335      20.314  -6.766  -8.888  0.00  0.00           H
ATOM   4094  H2 LWAT X3335      20.922  -6.152  -7.655  0.00  0.00           H
ATOM   4095  O  LWAT X3337      22.208 -14.905  -9.114  0.00  0.00           O
ATOM   4096  H1 LWAT X3337      22.718 -15.632  -9.548  0.00  0.00           H
ATOM   4097  H2 LWAT X3337      21.580 -15.472  -8.589  0.00  0.00           H
ATOM   4098  O  LWAT X3351      21.131 -13.845 -11.432  0.00  0.00           O
ATOM   4099  H1 LWAT X3351      21.457 -14.242 -10.593  0.00  0.00           H
ATOM   4100  H2 LWAT X3351      21.358 -12.899 -11.261  0.00  0.00           H
ATOM   4101  O  LWAT X3355      18.584 -11.919 -14.544  0.00  0.00           O
ATOM   4102  H1 LWAT X3355      19.235 -12.643 -14.399  0.00  0.00           H
ATOM   4103  H2 LWAT X3355      18.894 -11.610 -15.436  0.00  0.00           H
ATOM   4104  O  LWAT X3365      26.050  -0.247  -3.415  0.00  0.00           O
ATOM   4105  H1 LWAT X3365      26.547  -0.099  -4.253  0.00  0.00           H
ATOM   4106  H2 LWAT X3365      25.894  -1.218  -3.494  0.00  0.00           H
ATOM   4107  O  LWAT X3378      20.083   7.165 -13.599  0.00  0.00           O
ATOM   4108  H1 LWAT X3378      19.887   7.944 -14.175  0.00  0.00           H
ATOM   4109  H2 LWAT X3378      19.170   6.962 -13.294  0.00  0.00           H
ATOM   4110  O  LWAT X3394      23.645   4.767  -6.342  0.00  0.00           O
ATOM   4111  H1 LWAT X3394      22.763   4.302  -6.248  0.00  0.00           H
ATOM   4112  H2 LWAT X3394      23.355   5.645  -5.975  0.00  0.00           H
ATOM   4113  O  LWAT X3456      21.888 -11.291 -11.070  0.00  0.00           O
ATOM   4114  H1 LWAT X3456      21.348 -10.465 -11.117  0.00  0.00           H
ATOM   4115  H2 LWAT X3456      22.437 -11.067 -10.277  0.00  0.00           H
ATOM   4116  O  LWAT X3457      20.068   1.261 -16.794  0.00  0.00           O
ATOM   4117  H1 LWAT X3457      20.019   1.506 -15.839  0.00  0.00           H
ATOM   4118  H2 LWAT X3457      20.678   1.980 -17.100  0.00  0.00           H
ATOM   4119  O  LWAT X3481      21.710   9.243  -5.652  0.00  0.00           O
ATOM   4120  H1 LWAT X3481      21.124   9.401  -6.417  0.00  0.00           H
ATOM   4121  H2 LWAT X3481      21.980  10.161  -5.434  0.00  0.00           H
ATOM   4122  O  LWAT X3491      19.901  -6.211 -10.528  0.00  0.00           O
ATOM   4123  H1 LWAT X3491      20.208  -5.281 -10.515  0.00  0.00           H
ATOM   4124  H2 LWAT X3491      19.346  -6.197 -11.341  0.00  0.00           H
ATOM   4125  O  LWAT X3498      22.711   6.948 -12.682  0.00  0.00           O
ATOM   4126  H1 LWAT X3498      22.884   7.704 -12.090  0.00  0.00           H
ATOM   4127  H2 LWAT X3498      21.790   7.136 -12.958  0.00  0.00           H
ATOM   4128  O  LWAT X3820       9.488 -22.999  -1.345  0.00  0.00           O
ATOM   4129  H1 LWAT X3820      10.440 -23.041  -1.092  0.00  0.00           H
ATOM   4130  H2 LWAT X3820       9.099 -23.477  -0.578  0.00  0.00           H
ATOM   4131  O  LWAT X3826      12.754 -19.517 -10.855  0.00  0.00           O
ATOM   4132  H1 LWAT X3826      12.229 -19.677 -10.049  0.00  0.00           H
ATOM   4133  H2 LWAT X3826      13.355 -18.808 -10.560  0.00  0.00           H
ATOM   4134  O  LWAT X3839      15.030 -17.060 -15.728  0.00  0.00           O
ATOM   4135  H1 LWAT X3839      14.851 -16.098 -15.703  0.00  0.00           H
ATOM   4136  H2 LWAT X3839      15.133 -17.250 -14.772  0.00  0.00           H
ATOM   4137  O  LWAT X3904      20.729 -16.783  -7.903  0.00  0.00           O
ATOM   4138  H1 LWAT X3904      21.055 -17.473  -7.297  0.00  0.00           H
ATOM   4139  H2 LWAT X3904      19.909 -17.215  -8.238  0.00  0.00           H
ATOM   4140  O  LWAT X3907       8.072 -18.477 -14.029  0.00  0.00           O
ATOM   4141  H1 LWAT X3907       7.420 -19.145 -13.705  0.00  0.00           H
ATOM   4142  H2 LWAT X3907       8.884 -18.842 -13.587  0.00  0.00           H
ATOM   4143  O  LWAT X3919      10.378 -19.502 -13.150  0.00  0.00           O
ATOM   4144  H1 LWAT X3919      11.127 -19.135 -13.690  0.00  0.00           H
ATOM   4145  H2 LWAT X3919      10.795 -20.353 -12.886  0.00  0.00           H
ATOM   4146  O  LWAT X3924      14.541 -17.384 -10.519  0.00  0.00           O
ATOM   4147  H1 LWAT X3924      15.424 -17.068 -10.206  0.00  0.00           H
ATOM   4148  H2 LWAT X3924      13.972 -16.742 -10.025  0.00  0.00           H
ATOM   4149  O  LWAT X3936      11.701 -13.657 -15.344  0.00  0.00           O
ATOM   4150  H1 LWAT X3936      11.764 -12.826 -15.882  0.00  0.00           H
ATOM   4151  H2 LWAT X3936      10.750 -13.869 -15.521  0.00  0.00           H
ATOM   4152  O  LWAT X3937      11.140 -10.097 -14.601  0.00  0.00           O
ATOM   4153  H1 LWAT X3937      11.328  -9.155 -14.855  0.00  0.00           H
ATOM   4154  H2 LWAT X3937      11.452 -10.539 -15.424  0.00  0.00           H
ATOM   4155  O  LWAT X3943      12.306  -9.427 -12.111  0.00  0.00           O
ATOM   4156  H1 LWAT X3943      11.848  -9.689 -12.940  0.00  0.00           H
ATOM   4157  H2 LWAT X3943      13.237  -9.623 -12.381  0.00  0.00           H
ATOM   4158  O  LWAT X3947      20.510 -13.885 -14.028  0.00  0.00           O
ATOM   4159  H1 LWAT X3947      21.457 -13.874 -14.283  0.00  0.00           H
ATOM   4160  H2 LWAT X3947      20.621 -13.926 -13.039  0.00  0.00           H
ATOM   4161  O  LWAT X3956      14.964 -17.984 -13.120  0.00  0.00           O
ATOM   4162  H1 LWAT X3956      14.764 -17.735 -12.182  0.00  0.00           H
ATOM   4163  H2 LWAT X3956      15.578 -18.723 -12.970  0.00  0.00           H
ATOM   4164  O  LWAT X3964      18.242  -3.794 -14.118  0.00  0.00           O
ATOM   4165  H1 LWAT X3964      17.522  -3.468 -13.528  0.00  0.00           H
ATOM   4166  H2 LWAT X3964      19.002  -3.291 -13.756  0.00  0.00           H
ATOM   4167  O  LWAT X3969      17.489  -3.516 -16.726  0.00  0.00           O
ATOM   4168  H1 LWAT X3969      17.800  -3.583 -15.793  0.00  0.00           H
ATOM   4169  H2 LWAT X3969      17.910  -4.313 -17.106  0.00  0.00           H
ATOM   4170  O  LWAT X3973      18.814 -10.003 -12.556  0.00  0.00           O
ATOM   4171  H1 LWAT X3973      18.019  -9.503 -12.829  0.00  0.00           H
ATOM   4172  H2 LWAT X3973      18.762 -10.758 -13.187  0.00  0.00           H
ATOM   4173  O  LWAT X3975       6.747 -10.482 -19.270  0.00  0.00           O
ATOM   4174  H1 LWAT X3975       6.692 -10.015 -18.408  0.00  0.00           H
ATOM   4175  H2 LWAT X3975       6.136 -11.236 -19.080  0.00  0.00           H
ATOM   4176  O  LWAT X3993      11.743  -7.567 -15.209  0.00  0.00           O
ATOM   4177  H1 LWAT X3993      12.455  -7.292 -15.806  0.00  0.00           H
ATOM   4178  H2 LWAT X3993      11.840  -6.894 -14.493  0.00  0.00           H
ATOM   4179  O  LWAT X3997      14.363 -14.337 -15.874  0.00  0.00           O
ATOM   4180  H1 LWAT X3997      14.843 -13.576 -15.464  0.00  0.00           H
ATOM   4181  H2 LWAT X3997      13.442 -14.093 -15.617  0.00  0.00           H
ATOM   4182  O  LWAT X3998      16.242  -3.079 -12.420  0.00  0.00           O
ATOM   4183  H1 LWAT X3998      15.357  -3.503 -12.423  0.00  0.00           H
ATOM   4184  H2 LWAT X3998      16.370  -2.976 -11.447  0.00  0.00           H
ATOM   4185  O  LWAT X4013      22.863  -8.412  -7.407  0.00  0.00           O
ATOM   4186  H1 LWAT X4013      21.977  -7.998  -7.525  0.00  0.00           H
ATOM   4187  H2 LWAT X4013      23.436  -7.655  -7.645  0.00  0.00           H
ATOM   4188  O  LWAT X4022       6.925  -5.030 -21.622  0.00  0.00           O
ATOM   4189  H1 LWAT X4022       7.364  -5.814 -21.198  0.00  0.00           H
ATOM   4190  H2 LWAT X4022       6.385  -5.516 -22.297  0.00  0.00           H
ATOM   4191  O  LWAT X4025      12.504 -18.354 -14.235  0.00  0.00           O
ATOM   4192  H1 LWAT X4025      12.798 -18.732 -15.098  0.00  0.00           H
ATOM   4193  H2 LWAT X4025      13.381 -18.288 -13.787  0.00  0.00           H
ATOM   4194  O  LWAT X4037       4.741 -14.990 -14.294  0.00  0.00           O
ATOM   4195  H1 LWAT X4037       5.610 -15.310 -14.621  0.00  0.00           H
ATOM   4196  H2 LWAT X4037       4.435 -15.782 -13.807  0.00  0.00           H
ATOM   4197  O  LWAT X4052       6.666  -9.985 -16.426  0.00  0.00           O
ATOM   4198  H1 LWAT X4052       7.352 -10.120 -15.726  0.00  0.00           H
ATOM   4199  H2 LWAT X4052       6.061  -9.382 -15.934  0.00  0.00           H
ATOM   4200  O  LWAT X4054      20.728  -8.829 -11.089  0.00  0.00           O
ATOM   4201  H1 LWAT X4054      19.988  -9.200 -11.637  0.00  0.00           H
ATOM   4202  H2 LWAT X4054      20.335  -7.955 -10.868  0.00  0.00           H
ATOM   4203  O  LWAT X4059      15.686  -5.703 -16.636  0.00  0.00           O
ATOM   4204  H1 LWAT X4059      15.923  -4.753 -16.616  0.00  0.00           H
ATOM   4205  H2 LWAT X4059      15.153  -5.715 -17.476  0.00  0.00           H
ATOM   4206  O  LWAT X4064      16.889   3.530 -18.323  0.00  0.00           O
ATOM   4207  H1 LWAT X4064      17.256   2.615 -18.387  0.00  0.00           H
ATOM   4208  H2 LWAT X4064      16.908   3.770 -19.280  0.00  0.00           H
ATOM   4209  O  LWAT X4066      11.922   4.351 -21.806  0.00  0.00           O
ATOM   4210  H1 LWAT X4066      12.144   4.758 -22.665  0.00  0.00           H
ATOM   4211  H2 LWAT X4066      12.820   4.101 -21.488  0.00  0.00           H
ATOM   4212  O  LWAT X4068      22.434   7.717  -8.614  0.00  0.00           O
ATOM   4213  H1 LWAT X4068      22.107   6.788  -8.650  0.00  0.00           H
ATOM   4214  H2 LWAT X4068      21.602   8.164  -8.321  0.00  0.00           H
ATOM   4215  O  LWAT X4069      16.980  11.667 -10.297  0.00  0.00           O
ATOM   4216  H1 LWAT X4069      16.061  11.905 -10.573  0.00  0.00           H
ATOM   4217  H2 LWAT X4069      17.445  11.849 -11.148  0.00  0.00           H
ATOM   4218  O  LWAT X4074      20.259   2.436 -14.262  0.00  0.00           O
ATOM   4219  H1 LWAT X4074      21.036   2.241 -13.683  0.00  0.00           H
ATOM   4220  H2 LWAT X4074      20.473   3.378 -14.482  0.00  0.00           H
ATOM   4221  O  LWAT X4075      14.541   6.887 -17.129  0.00  0.00           O
ATOM   4222  H1 LWAT X4075      14.254   6.235 -17.826  0.00  0.00           H
ATOM   4223  H2 LWAT X4075      15.516   6.791 -17.242  0.00  0.00           H
ATOM   4224  O  LWAT X4076      12.583   8.519 -18.247  0.00  0.00           O
ATOM   4225  H1 LWAT X4076      12.260   9.237 -17.667  0.00  0.00           H
ATOM   4226  H2 LWAT X4076      13.307   8.151 -17.705  0.00  0.00           H
ATOM   4227  O  LWAT X4078      16.729   4.233 -20.973  0.00  0.00           O
ATOM   4228  H1 LWAT X4078      16.561   4.980 -21.602  0.00  0.00           H
ATOM   4229  H2 LWAT X4078      15.779   3.954 -20.843  0.00  0.00           H
ATOM   4230  O  LWAT X4081      21.910   0.157  -7.865  0.00  0.00           O
ATOM   4231  H1 LWAT X4081      20.922   0.130  -7.845  0.00  0.00           H
ATOM   4232  H2 LWAT X4081      22.035   0.666  -8.701  0.00  0.00           H
ATOM   4233  O  LWAT X4094      19.202  -0.088  -7.811  0.00  0.00           O
ATOM   4234  H1 LWAT X4094      18.672   0.416  -8.479  0.00  0.00           H
ATOM   4235  H2 LWAT X4094      18.975  -1.005  -8.079  0.00  0.00           H
ATOM   4236  O  LWAT X4097      17.192   6.068 -17.366  0.00  0.00           O
ATOM   4237  H1 LWAT X4097      16.949   5.193 -17.768  0.00  0.00           H
ATOM   4238  H2 LWAT X4097      18.164   5.894 -17.253  0.00  0.00           H
ATOM   4239  O  LWAT X4111      22.312   1.450 -10.262  0.00  0.00           O
ATOM   4240  H1 LWAT X4111      22.830   2.245  -9.972  0.00  0.00           H
ATOM   4241  H2 LWAT X4111      22.243   1.680 -11.226  0.00  0.00           H
ATOM   4242  O  LWAT X4122      23.996   4.618 -12.603  0.00  0.00           O
ATOM   4243  H1 LWAT X4122      24.748   4.871 -13.185  0.00  0.00           H
ATOM   4244  H2 LWAT X4122      23.490   5.476 -12.636  0.00  0.00           H
ATOM   4245  O  LWAT X4124      15.469   7.251 -20.144  0.00  0.00           O
ATOM   4246  H1 LWAT X4124      14.987   6.487 -19.744  0.00  0.00           H
ATOM   4247  H2 LWAT X4124      15.703   6.851 -21.015  0.00  0.00           H
ATOM   4248  O  LWAT X4141      16.598  -2.405  -9.816  0.00  0.00           O
ATOM   4249  H1 LWAT X4141      17.423  -2.580  -9.303  0.00  0.00           H
ATOM   4250  H2 LWAT X4141      15.931  -2.537  -9.105  0.00  0.00           H
ATOM   4251  O  LWAT X4143      14.482   2.313 -22.889  0.00  0.00           O
ATOM   4252  H1 LWAT X4143      15.460   2.248 -22.983  0.00  0.00           H
ATOM   4253  H2 LWAT X4143      14.431   2.778 -22.019  0.00  0.00           H
ATOM   4254  O  LWAT X4152      23.494   0.704  -5.696  0.00  0.00           O
ATOM   4255  H1 LWAT X4152      23.478  -0.182  -5.257  0.00  0.00           H
ATOM   4256  H2 LWAT X4152      22.830   0.531  -6.408  0.00  0.00           H
ATOM   4257  O  LWAT X4159      13.535   7.564 -14.711  0.00  0.00           O
ATOM   4258  H1 LWAT X4159      13.421   6.644 -14.401  0.00  0.00           H
ATOM   4259  H2 LWAT X4159      13.961   7.395 -15.585  0.00  0.00           H
ATOM   4260  O  LWAT X4172      22.595   2.277 -12.848  0.00  0.00           O
ATOM   4261  H1 LWAT X4172      23.244   1.809 -13.433  0.00  0.00           H
ATOM   4262  H2 LWAT X4172      23.061   3.147 -12.780  0.00  0.00           H
ATOM   4263  O  LWAT X4174      24.853   2.513  -7.146  0.00  0.00           O
ATOM   4264  H1 LWAT X4174      24.300   1.852  -6.660  0.00  0.00           H
ATOM   4265  H2 LWAT X4174      24.331   3.328  -6.941  0.00  0.00           H
ATOM   4266  O  LWAT X4176       6.206  -2.888 -20.235  0.00  0.00           O
ATOM   4267  H1 LWAT X4176       6.814  -2.921 -19.460  0.00  0.00           H
ATOM   4268  H2 LWAT X4176       6.514  -3.707 -20.706  0.00  0.00           H
ATOM   4269  O  LWAT X4181       8.361   7.385 -19.154  0.00  0.00           O
ATOM   4270  H1 LWAT X4181       8.705   7.234 -20.059  0.00  0.00           H
ATOM   4271  H2 LWAT X4181       7.711   6.644 -19.099  0.00  0.00           H
ATOM   4272  O  LWAT X4183      22.538   6.829  -5.026  0.00  0.00           O
ATOM   4273  H1 LWAT X4183      22.180   7.742  -5.195  0.00  0.00           H
ATOM   4274  H2 LWAT X4183      21.753   6.431  -4.596  0.00  0.00           H
ATOM   4275  O  LWAT X4184       8.545  11.791 -11.903  0.00  0.00           O
ATOM   4276  H1 LWAT X4184       8.115  12.160 -12.704  0.00  0.00           H
ATOM   4277  H2 LWAT X4184       7.858  11.153 -11.619  0.00  0.00           H
ATOM   4278  O  LWAT X4189      18.065   9.435 -12.735  0.00  0.00           O
ATOM   4279  H1 LWAT X4189      17.584   8.586 -12.832  0.00  0.00           H
ATOM   4280  H2 LWAT X4189      18.559   9.434 -13.595  0.00  0.00           H
ATOM   4281  O  LWAT X4265      15.763  14.350  -6.852  0.00  0.00           O
ATOM   4282  H1 LWAT X4265      15.989  15.313  -6.879  0.00  0.00           H
ATOM   4283  H2 LWAT X4265      15.868  14.191  -5.889  0.00  0.00           H
ATOM   4284  O  LWAT X4316      16.131  14.407  -3.956  0.00  0.00           O
ATOM   4285  H1 LWAT X4316      16.680  15.228  -3.998  0.00  0.00           H
ATOM   4286  H2 LWAT X4316      16.611  13.937  -3.233  0.00  0.00           H
ATOM   4287  O  LWAT X4323      17.367   8.786 -16.954  0.00  0.00           O
ATOM   4288  H1 LWAT X4323      17.537   8.943 -17.917  0.00  0.00           H
ATOM   4289  H2 LWAT X4323      17.262   7.804 -16.986  0.00  0.00           H
ATOM   4290  O  LWAT X4372       4.698  11.092 -12.816  0.00  0.00           O
ATOM   4291  H1 LWAT X4372       4.037  11.458 -12.205  0.00  0.00           H
ATOM   4292  H2 LWAT X4372       5.331  10.691 -12.176  0.00  0.00           H
ATOM   4293  O  LWAT X4395       4.095  16.690 -15.515  0.00  0.00           O
ATOM   4294  H1 LWAT X4395       4.796  16.977 -16.153  0.00  0.00           H
ATOM   4295  H2 LWAT X4395       3.360  16.536 -16.152  0.00  0.00           H
ATOM   4296  O  LWAT X4689      -0.401 -17.527  -7.774  0.00  0.00           O
ATOM   4297  H1 LWAT X4689      -0.952 -18.217  -8.223  0.00  0.00           H
ATOM   4298  H2 LWAT X4689      -0.251 -16.931  -8.551  0.00  0.00           H
ATOM   4299  O  LWAT X4694      -2.423 -14.762  -9.881  0.00  0.00           O
ATOM   4300  H1 LWAT X4694      -1.528 -15.176  -9.904  0.00  0.00           H
ATOM   4301  H2 LWAT X4694      -2.930 -15.533  -9.511  0.00  0.00           H
ATOM   4302  O  LWAT X4710      -5.488 -11.352 -17.645  0.00  0.00           O
ATOM   4303  H1 LWAT X4710      -6.029 -10.936 -18.362  0.00  0.00           H
ATOM   4304  H2 LWAT X4710      -4.670 -10.795 -17.737  0.00  0.00           H
ATOM   4305  O  LWAT X4716       0.659  -8.586 -17.631  0.00  0.00           O
ATOM   4306  H1 LWAT X4716       1.087  -8.808 -16.773  0.00  0.00           H
ATOM   4307  H2 LWAT X4716       0.493  -7.625 -17.488  0.00  0.00           H
ATOM   4308  O  LWAT X4718       8.535 -10.861 -14.656  0.00  0.00           O
ATOM   4309  H1 LWAT X4718       8.694 -11.814 -14.687  0.00  0.00           H
ATOM   4310  H2 LWAT X4718       9.454 -10.519 -14.565  0.00  0.00           H
ATOM   4311  O  LWAT X4725       2.274  -4.611 -22.637  0.00  0.00           O
ATOM   4312  H1 LWAT X4725       1.525  -4.873 -22.048  0.00  0.00           H
ATOM   4313  H2 LWAT X4725       2.581  -5.514 -22.901  0.00  0.00           H
ATOM   4314  O  LWAT X4739      -4.602  -8.141 -16.411  0.00  0.00           O
ATOM   4315  H1 LWAT X4739      -5.108  -8.667 -15.773  0.00  0.00           H
ATOM   4316  H2 LWAT X4739      -4.102  -8.856 -16.878  0.00  0.00           H
ATOM   4317  O  LWAT X4740      -2.760 -14.613 -12.566  0.00  0.00           O
ATOM   4318  H1 LWAT X4740      -2.663 -14.621 -11.580  0.00  0.00           H
ATOM   4319  H2 LWAT X4740      -3.351 -13.823 -12.648  0.00  0.00           H
ATOM   4320  O  LWAT X4744      -2.765 -11.033 -21.302  0.00  0.00           O
ATOM   4321  H1 LWAT X4744      -1.876 -11.166 -21.698  0.00  0.00           H
ATOM   4322  H2 LWAT X4744      -2.534 -11.105 -20.347  0.00  0.00           H
ATOM   4323  O  LWAT X4746      -3.220  -7.846 -19.337  0.00  0.00           O
ATOM   4324  H1 LWAT X4746      -2.417  -7.895 -19.894  0.00  0.00           H
ATOM   4325  H2 LWAT X4746      -3.149  -8.701 -18.853  0.00  0.00           H
ATOM   4326  O  LWAT X4749       0.103  -5.961 -17.241  0.00  0.00           O
ATOM   4327  H1 LWAT X4749      -0.867  -6.007 -17.083  0.00  0.00           H
ATOM   4328  H2 LWAT X4749       0.131  -5.254 -17.922  0.00  0.00           H
ATOM   4329  O  LWAT X4753      -5.882  -1.577 -19.796  0.00  0.00           O
ATOM   4330  H1 LWAT X4753      -6.071  -2.470 -19.433  0.00  0.00           H
ATOM   4331  H2 LWAT X4753      -5.008  -1.749 -20.215  0.00  0.00           H
ATOM   4332  O  LWAT X4756       0.257 -10.146 -19.694  0.00  0.00           O
ATOM   4333  H1 LWAT X4756       0.331  -9.507 -18.935  0.00  0.00           H
ATOM   4334  H2 LWAT X4756      -0.538 -10.649 -19.385  0.00  0.00           H
ATOM   4335  O  LWAT X4758      -7.066  -9.356 -14.034  0.00  0.00           O
ATOM   4336  H1 LWAT X4758      -7.238 -10.094 -14.663  0.00  0.00           H
ATOM   4337  H2 LWAT X4758      -7.189  -9.832 -13.184  0.00  0.00           H
ATOM   4338  O  LWAT X4768      -1.984 -14.962 -16.286  0.00  0.00           O
ATOM   4339  H1 LWAT X4768      -1.795 -14.529 -17.141  0.00  0.00           H
ATOM   4340  H2 LWAT X4768      -1.298 -14.560 -15.715  0.00  0.00           H
ATOM   4341  O  LWAT X4771       2.619 -11.206 -18.985  0.00  0.00           O
ATOM   4342  H1 LWAT X4771       2.823 -10.624 -18.231  0.00  0.00           H
ATOM   4343  H2 LWAT X4771       1.752 -10.813 -19.265  0.00  0.00           H
ATOM   4344  O  LWAT X4777       8.116  -7.236 -20.728  0.00  0.00           O
ATOM   4345  H1 LWAT X4777       7.809  -7.857 -21.426  0.00  0.00           H
ATOM   4346  H2 LWAT X4777       9.087  -7.401 -20.784  0.00  0.00           H
ATOM   4347  O  LWAT X4783       0.102  -2.770 -16.559  0.00  0.00           O
ATOM   4348  H1 LWAT X4783      -0.810  -2.406 -16.563  0.00  0.00           H
ATOM   4349  H2 LWAT X4783       0.152  -3.102 -17.484  0.00  0.00           H
ATOM   4350  O  LWAT X4788      -2.019 -13.998 -18.957  0.00  0.00           O
ATOM   4351  H1 LWAT X4788      -2.344 -14.173 -19.870  0.00  0.00           H
ATOM   4352  H2 LWAT X4788      -1.896 -13.017 -19.012  0.00  0.00           H
ATOM   4353  O  LWAT X4791       3.424 -16.911 -12.699  0.00  0.00           O
ATOM   4354  H1 LWAT X4791       2.773 -16.294 -12.321  0.00  0.00           H
ATOM   4355  H2 LWAT X4791       2.833 -17.587 -13.089  0.00  0.00           H
ATOM   4356  O  LWAT X4804       1.298 -14.601 -11.929  0.00  0.00           O
ATOM   4357  H1 LWAT X4804       1.157 -13.824 -11.320  0.00  0.00           H
ATOM   4358  H2 LWAT X4804       1.876 -14.141 -12.594  0.00  0.00           H
ATOM   4359  O  LWAT X4810      -3.340  -4.246 -18.247  0.00  0.00           O
ATOM   4360  H1 LWAT X4810      -3.225  -4.643 -19.138  0.00  0.00           H
ATOM   4361  H2 LWAT X4810      -3.037  -5.001 -17.688  0.00  0.00           H
ATOM   4362  O  LWAT X4819       5.678 -18.864  -8.631  0.00  0.00           O
ATOM   4363  H1 LWAT X4819       5.519 -18.696  -9.597  0.00  0.00           H
ATOM   4364  H2 LWAT X4819       5.191 -18.079  -8.270  0.00  0.00           H
ATOM   4365  O  LWAT X4836      12.572  -0.904 -20.117  0.00  0.00           O
ATOM   4366  H1 LWAT X4836      12.720  -0.520 -19.237  0.00  0.00           H
ATOM   4367  H2 LWAT X4836      11.616  -0.652 -20.245  0.00  0.00           H
ATOM   4368  O  LWAT X4841       0.918   8.476 -17.117  0.00  0.00           O
ATOM   4369  H1 LWAT X4841       0.923   9.454 -17.192  0.00  0.00           H
ATOM   4370  H2 LWAT X4841       1.846   8.330 -16.809  0.00  0.00           H
ATOM   4371  O  LWAT X4850      -0.964   9.526 -21.670  0.00  0.00           O
ATOM   4372  H1 LWAT X4850      -1.720  10.050 -21.328  0.00  0.00           H
ATOM   4373  H2 LWAT X4850      -0.687  10.115 -22.413  0.00  0.00           H
ATOM   4374  O  LWAT X4851       1.549   3.311 -17.146  0.00  0.00           O
ATOM   4375  H1 LWAT X4851       1.354   2.747 -17.917  0.00  0.00           H
ATOM   4376  H2 LWAT X4851       1.310   2.689 -16.419  0.00  0.00           H
ATOM   4377  O  LWAT X4854       3.315   5.350 -16.663  0.00  0.00           O
ATOM   4378  H1 LWAT X4854       2.633   4.698 -16.958  0.00  0.00           H
ATOM   4379  H2 LWAT X4854       3.954   4.727 -16.247  0.00  0.00           H
ATOM   4380  O  LWAT X4867      -6.082   2.694 -15.904  0.00  0.00           O
ATOM   4381  H1 LWAT X4867      -6.310   3.456 -15.331  0.00  0.00           H
ATOM   4382  H2 LWAT X4867      -6.760   2.804 -16.611  0.00  0.00           H
ATOM   4383  O  LWAT X4871       1.029   1.289 -15.349  0.00  0.00           O
ATOM   4384  H1 LWAT X4871       0.400   0.954 -14.684  0.00  0.00           H
ATOM   4385  H2 LWAT X4871       1.861   1.284 -14.827  0.00  0.00           H
ATOM   4386  O  LWAT X4875       3.423   8.033 -16.318  0.00  0.00           O
ATOM   4387  H1 LWAT X4875       3.484   7.057 -16.475  0.00  0.00           H
ATOM   4388  H2 LWAT X4875       4.147   8.340 -16.904  0.00  0.00           H
ATOM   4389  O  LWAT X4879      -2.945   6.073 -18.508  0.00  0.00           O
ATOM   4390  H1 LWAT X4879      -1.979   6.117 -18.299  0.00  0.00           H
ATOM   4391  H2 LWAT X4879      -3.284   6.725 -17.861  0.00  0.00           H
ATOM   4392  O  LWAT X4881      -3.991   1.992 -17.537  0.00  0.00           O
ATOM   4393  H1 LWAT X4881      -4.669   2.145 -16.837  0.00  0.00           H
ATOM   4394  H2 LWAT X4881      -4.201   2.753 -18.125  0.00  0.00           H
ATOM   4395  O  LWAT X4885       7.020   2.467 -18.684  0.00  0.00           O
ATOM   4396  H1 LWAT X4885       6.538   1.933 -19.360  0.00  0.00           H
ATOM   4397  H2 LWAT X4885       6.659   2.057 -17.868  0.00  0.00           H
ATOM   4398  O  LWAT X4887       4.411  -1.393 -18.916  0.00  0.00           O
ATOM   4399  H1 LWAT X4887       4.709  -1.628 -18.023  0.00  0.00           H
ATOM   4400  H2 LWAT X4887       4.981  -1.992 -19.456  0.00  0.00           H
ATOM   4401  O  LWAT X4888      -0.011  -5.437 -21.316  0.00  0.00           O
ATOM   4402  H1 LWAT X4888      -0.224  -6.365 -21.039  0.00  0.00           H
ATOM   4403  H2 LWAT X4888      -0.713  -5.326 -22.000  0.00  0.00           H
ATOM   4404  O  LWAT X4890       6.624   5.587 -16.235  0.00  0.00           O
ATOM   4405  H1 LWAT X4890       6.608   5.425 -17.206  0.00  0.00           H
ATOM   4406  H2 LWAT X4890       6.079   4.834 -15.927  0.00  0.00           H
ATOM   4407  O  LWAT X4891      -2.577  -2.058 -16.817  0.00  0.00           O
ATOM   4408  H1 LWAT X4891      -2.830  -2.799 -17.423  0.00  0.00           H
ATOM   4409  H2 LWAT X4891      -3.278  -2.155 -16.143  0.00  0.00           H
ATOM   4410  O  LWAT X4895       6.694   8.061 -12.952  0.00  0.00           O
ATOM   4411  H1 LWAT X4895       6.362   7.471 -12.259  0.00  0.00           H
ATOM   4412  H2 LWAT X4895       6.719   8.915 -12.477  0.00  0.00           H
ATOM   4413  O  LWAT X4900       4.917   3.435 -15.514  0.00  0.00           O
ATOM   4414  H1 LWAT X4900       5.425   2.679 -15.888  0.00  0.00           H
ATOM   4415  H2 LWAT X4900       4.287   2.945 -14.947  0.00  0.00           H
ATOM   4416  O  LWAT X4902      -0.268   6.392 -18.371  0.00  0.00           O
ATOM   4417  H1 LWAT X4902       0.219   7.118 -17.917  0.00  0.00           H
ATOM   4418  H2 LWAT X4902      -0.080   6.635 -19.308  0.00  0.00           H
ATOM   4419  O  LWAT X4903      -5.287  14.231 -21.833  0.00  0.00           O
ATOM   4420  H1 LWAT X4903      -5.446  15.207 -21.899  0.00  0.00           H
ATOM   4421  H2 LWAT X4903      -5.517  13.985 -22.762  0.00  0.00           H
ATOM   4422  O  LWAT X4905     -11.514  -3.863 -17.642  0.00  0.00           O
ATOM   4423  H1 LWAT X4905     -11.790  -4.793 -17.867  0.00  0.00           H
ATOM   4424  H2 LWAT X4905     -10.556  -3.941 -17.861  0.00  0.00           H
ATOM   4425  O  LWAT X4910       0.301  -3.863 -19.057  0.00  0.00           O
ATOM   4426  H1 LWAT X4910       0.776  -3.069 -19.392  0.00  0.00           H
ATOM   4427  H2 LWAT X4910       0.168  -4.348 -19.903  0.00  0.00           H
ATOM   4428  O  LWAT X4918     -14.053  -2.753 -18.305  0.00  0.00           O
ATOM   4429  H1 LWAT X4918     -13.124  -3.046 -18.382  0.00  0.00           H
ATOM   4430  H2 LWAT X4918     -13.950  -1.787 -18.459  0.00  0.00           H
ATOM   4431  O  LWAT X4920     -13.898  -0.309 -15.807  0.00  0.00           O
ATOM   4432  H1 LWAT X4920     -14.225   0.582 -15.549  0.00  0.00           H
ATOM   4433  H2 LWAT X4920     -13.994  -0.236 -16.786  0.00  0.00           H
ATOM   4434  O  LWAT X4924      -4.778  10.935 -22.494  0.00  0.00           O
ATOM   4435  H1 LWAT X4924      -4.003  11.065 -21.894  0.00  0.00           H
ATOM   4436  H2 LWAT X4924      -4.425  11.401 -23.293  0.00  0.00           H
ATOM   4437  O  LWAT X4929      -7.988  17.005 -11.671  0.00  0.00           O
ATOM   4438  H1 LWAT X4929      -8.903  17.283 -11.409  0.00  0.00           H
ATOM   4439  H2 LWAT X4929      -7.484  17.743 -11.247  0.00  0.00           H
ATOM   4440  O  LWAT X4930      -5.581  15.648 -12.033  0.00  0.00           O
ATOM   4441  H1 LWAT X4930      -5.011  16.255 -11.523  0.00  0.00           H
ATOM   4442  H2 LWAT X4930      -6.454  16.069 -11.919  0.00  0.00           H
ATOM   4443  O  LWAT X4941      -1.537  21.899  -2.901  0.00  0.00           O
ATOM   4444  H1 LWAT X4941      -1.045  21.186  -2.454  0.00  0.00           H
ATOM   4445  H2 LWAT X4941      -2.072  22.245  -2.142  0.00  0.00           H
ATOM   4446  O  LWAT X4944     -12.658  18.938 -12.792  0.00  0.00           O
ATOM   4447  H1 LWAT X4944     -12.544  19.846 -12.416  0.00  0.00           H
ATOM   4448  H2 LWAT X4944     -13.057  19.176 -13.654  0.00  0.00           H
ATOM   4449  O  LWAT X4947      -4.351  19.290 -19.055  0.00  0.00           O
ATOM   4450  H1 LWAT X4947      -4.802  19.660 -19.857  0.00  0.00           H
ATOM   4451  H2 LWAT X4947      -4.047  18.434 -19.432  0.00  0.00           H
ATOM   4452  O  LWAT X4967       1.276  15.685 -20.068  0.00  0.00           O
ATOM   4453  H1 LWAT X4967       0.316  15.815 -19.844  0.00  0.00           H
ATOM   4454  H2 LWAT X4967       1.190  15.727 -21.058  0.00  0.00           H
ATOM   4455  O  LWAT X4969      -8.995  17.566 -14.199  0.00  0.00           O
ATOM   4456  H1 LWAT X4969      -8.912  18.541 -14.075  0.00  0.00           H
ATOM   4457  H2 LWAT X4969      -8.528  17.265 -13.387  0.00  0.00           H
ATOM   4458  O  LWAT X4974      -4.150  18.627  -8.021  0.00  0.00           O
ATOM   4459  H1 LWAT X4974      -4.536  17.796  -7.675  0.00  0.00           H
ATOM   4460  H2 LWAT X4974      -4.504  19.255  -7.332  0.00  0.00           H
ATOM   4461  O  LWAT X4977      -7.463  13.261 -17.114  0.00  0.00           O
ATOM   4462  H1 LWAT X4977      -7.182  13.291 -18.059  0.00  0.00           H
ATOM   4463  H2 LWAT X4977      -8.279  12.729 -17.198  0.00  0.00           H
ATOM   4464  O  LWAT X4979     -15.428  12.678 -15.089  0.00  0.00           O
ATOM   4465  H1 LWAT X4979     -15.211  13.553 -15.466  0.00  0.00           H
ATOM   4466  H2 LWAT X4979     -15.002  12.740 -14.215  0.00  0.00           H
ATOM   4467  O  LWAT X4980      -1.674  18.645 -10.821  0.00  0.00           O
ATOM   4468  H1 LWAT X4980      -0.786  18.454 -10.432  0.00  0.00           H
ATOM   4469  H2 LWAT X4980      -1.382  18.904 -11.734  0.00  0.00           H
ATOM   4470  O  LWAT X4984      -2.247  21.002 -14.970  0.00  0.00           O
ATOM   4471  H1 LWAT X4984      -2.255  20.789 -15.940  0.00  0.00           H
ATOM   4472  H2 LWAT X4984      -3.183  21.303 -14.879  0.00  0.00           H
ATOM   4473  O  LWAT X4987       0.861  17.263 -13.418  0.00  0.00           O
ATOM   4474  H1 LWAT X4987       0.525  16.833 -14.252  0.00  0.00           H
ATOM   4475  H2 LWAT X4987       0.177  17.972 -13.340  0.00  0.00           H
ATOM   4476  O  LWAT X4995      11.791  12.694  -7.986  0.00  0.00           O
ATOM   4477  H1 LWAT X4995      11.022  12.685  -7.377  0.00  0.00           H
ATOM   4478  H2 LWAT X4995      11.340  12.488  -8.836  0.00  0.00           H
ATOM   4479  O  LWAT X5022      -1.440  16.139 -19.630  0.00  0.00           O
ATOM   4480  H1 LWAT X5022      -2.145  16.576 -20.175  0.00  0.00           H
ATOM   4481  H2 LWAT X5022      -1.840  16.299 -18.737  0.00  0.00           H
ATOM   4482  O  LWAT X5026      10.816  12.348 -10.539  0.00  0.00           O
ATOM   4483  H1 LWAT X5026       9.933  12.175 -10.965  0.00  0.00           H
ATOM   4484  H2 LWAT X5026      11.389  12.121 -11.316  0.00  0.00           H
ATOM   4485  O  LWAT X5032       1.961  21.935  -2.374  0.00  0.00           O
ATOM   4486  H1 LWAT X5032       1.295  21.218  -2.372  0.00  0.00           H
ATOM   4487  H2 LWAT X5032       1.641  22.474  -1.619  0.00  0.00           H
ATOM   4488  O  LWAT X5034       6.234  11.769  -9.007  0.00  0.00           O
ATOM   4489  H1 LWAT X5034       6.933  12.310  -8.580  0.00  0.00           H
ATOM   4490  H2 LWAT X5034       5.515  12.430  -9.061  0.00  0.00           H
ATOM   4491  O  LWAT X5039      -4.143  17.581 -10.580  0.00  0.00           O
ATOM   4492  H1 LWAT X5039      -3.210  17.811 -10.818  0.00  0.00           H
ATOM   4493  H2 LWAT X5039      -4.116  17.820  -9.624  0.00  0.00           H
ATOM   4494  O  LWAT X5041       0.004  16.300 -15.748  0.00  0.00           O
ATOM   4495  H1 LWAT X5041      -0.561  15.613 -16.159  0.00  0.00           H
ATOM   4496  H2 LWAT X5041       0.697  16.395 -16.434  0.00  0.00           H
ATOM   4497  O  LWAT X5047      -4.951  20.168  -6.008  0.00  0.00           O
ATOM   4498  H1 LWAT X5047      -5.602  20.214  -5.276  0.00  0.00           H
ATOM   4499  H2 LWAT X5047      -4.304  20.842  -5.708  0.00  0.00           H
ATOM   4500  O  LWAT X5059     -12.221  14.302 -14.760  0.00  0.00           O
ATOM   4501  H1 LWAT X5059     -11.693  14.973 -15.258  0.00  0.00           H
ATOM   4502  H2 LWAT X5059     -12.498  14.861 -13.999  0.00  0.00           H
ATOM   4503  O  LWAT X5060      -2.343  20.257 -17.537  0.00  0.00           O
ATOM   4504  H1 LWAT X5060      -3.129  19.912 -18.034  0.00  0.00           H
ATOM   4505  H2 LWAT X5060      -1.705  20.312 -18.283  0.00  0.00           H
ATOM   4506  O  LWAT X5074       0.852  18.343  -9.889  0.00  0.00           O
ATOM   4507  H1 LWAT X5074       1.193  18.719  -9.042  0.00  0.00           H
ATOM   4508  H2 LWAT X5074       1.211  19.022 -10.516  0.00  0.00           H
ATOM   4509  O  LWAT X5416     -17.116 -13.913  -5.707  0.00  0.00           O
ATOM   4510  H1 LWAT X5416     -16.375 -14.029  -6.347  0.00  0.00           H
ATOM   4511  H2 LWAT X5416     -17.360 -12.979  -5.914  0.00  0.00           H
ATOM   4512  O  LWAT X5441     -18.319 -15.923 -10.590  0.00  0.00           O
ATOM   4513  H1 LWAT X5441     -18.934 -15.273 -11.012  0.00  0.00           H
ATOM   4514  H2 LWAT X5441     -18.257 -15.522  -9.694  0.00  0.00           H
ATOM   4515  O  LWAT X5450     -16.173 -10.597 -11.130  0.00  0.00           O
ATOM   4516  H1 LWAT X5450     -15.435 -10.633 -11.789  0.00  0.00           H
ATOM   4517  H2 LWAT X5450     -16.875 -10.208 -11.705  0.00  0.00           H
ATOM   4518  O  LWAT X5511     -16.881  -1.686 -13.231  0.00  0.00           O
ATOM   4519  H1 LWAT X5511     -17.193  -0.771 -13.401  0.00  0.00           H
ATOM   4520  H2 LWAT X5511     -17.323  -1.862 -12.373  0.00  0.00           H
ATOM   4521  O  LWAT X5520     -13.078 -13.228 -12.590  0.00  0.00           O
ATOM   4522  H1 LWAT X5520     -12.506 -13.227 -11.782  0.00  0.00           H
ATOM   4523  H2 LWAT X5520     -12.971 -14.185 -12.833  0.00  0.00           H
ATOM   4524  O  LWAT X5525     -18.428 -14.986  -7.976  0.00  0.00           O
ATOM   4525  H1 LWAT X5525     -18.301 -15.936  -7.712  0.00  0.00           H
ATOM   4526  H2 LWAT X5525     -18.120 -14.563  -7.142  0.00  0.00           H
ATOM   4527  O  LWAT X5559      -9.813 -12.025 -12.472  0.00  0.00           O
ATOM   4528  H1 LWAT X5559     -10.389 -11.374 -12.942  0.00  0.00           H
ATOM   4529  H2 LWAT X5559      -9.021 -11.466 -12.320  0.00  0.00           H
ATOM   4530  O  LWAT X5568     -14.861  -8.632  -9.797  0.00  0.00           O
ATOM   4531  H1 LWAT X5568     -15.350  -9.402 -10.156  0.00  0.00           H
ATOM   4532  H2 LWAT X5568     -14.768  -8.899  -8.860  0.00  0.00           H
ATOM   4533  O  LWAT X5575     -12.880  -5.769 -13.611  0.00  0.00           O
ATOM   4534  H1 LWAT X5575     -11.980  -5.984 -13.279  0.00  0.00           H
ATOM   4535  H2 LWAT X5575     -13.419  -6.156 -12.878  0.00  0.00           H
ATOM   4536  O  LWAT X5581     -11.717   1.321 -18.981  0.00  0.00           O
ATOM   4537  H1 LWAT X5581     -11.544   0.996 -19.901  0.00  0.00           H
ATOM   4538  H2 LWAT X5581     -10.883   0.987 -18.557  0.00  0.00           H
ATOM   4539  O  LWAT X5582     -22.083   3.606  -6.039  0.00  0.00           O
ATOM   4540  H1 LWAT X5582     -23.016   3.715  -5.759  0.00  0.00           H
ATOM   4541  H2 LWAT X5582     -21.819   4.570  -6.044  0.00  0.00           H
ATOM   4542  O  LWAT X5594     -19.389   2.751 -12.215  0.00  0.00           O
ATOM   4543  H1 LWAT X5594     -19.664   2.731 -11.264  0.00  0.00           H
ATOM   4544  H2 LWAT X5594     -20.195   3.182 -12.590  0.00  0.00           H
ATOM   4545  O  LWAT X5609     -15.222   3.983 -13.345  0.00  0.00           O
ATOM   4546  H1 LWAT X5609     -16.192   4.133 -13.408  0.00  0.00           H
ATOM   4547  H2 LWAT X5609     -15.128   3.926 -12.365  0.00  0.00           H
ATOM   4548  O  LWAT X5614     -18.122   0.793 -13.710  0.00  0.00           O
ATOM   4549  H1 LWAT X5614     -18.966   0.309 -13.891  0.00  0.00           H
ATOM   4550  H2 LWAT X5614     -18.469   1.471 -13.081  0.00  0.00           H
ATOM   4551  O  LWAT X5617     -19.712   2.600  -5.214  0.00  0.00           O
ATOM   4552  H1 LWAT X5617     -20.615   2.912  -5.470  0.00  0.00           H
ATOM   4553  H2 LWAT X5617     -19.176   3.058  -5.883  0.00  0.00           H
ATOM   4554  O  LWAT X5631     -22.763   3.193  -8.665  0.00  0.00           O
ATOM   4555  H1 LWAT X5631     -21.893   3.107  -9.138  0.00  0.00           H
ATOM   4556  H2 LWAT X5631     -22.427   3.246  -7.742  0.00  0.00           H
ATOM   4557  O  LWAT X5633     -21.341  -6.335 -12.192  0.00  0.00           O
ATOM   4558  H1 LWAT X5633     -22.095  -5.896 -11.740  0.00  0.00           H
ATOM   4559  H2 LWAT X5633     -20.617  -5.706 -11.975  0.00  0.00           H
ATOM   4560  O  LWAT X5638     -23.655   8.882  -5.005  0.00  0.00           O
ATOM   4561  H1 LWAT X5638     -23.021   8.172  -4.720  0.00  0.00           H
ATOM   4562  H2 LWAT X5638     -24.021   9.106  -4.113  0.00  0.00           H
ATOM   4563  O  LWAT X5653     -13.117   3.505 -17.693  0.00  0.00           O
ATOM   4564  H1 LWAT X5653     -13.409   3.779 -18.597  0.00  0.00           H
ATOM   4565  H2 LWAT X5653     -12.516   2.766 -17.946  0.00  0.00           H
ATOM   4566  O  LWAT X5654     -18.101  -2.229 -10.790  0.00  0.00           O
ATOM   4567  H1 LWAT X5654     -18.843  -1.642 -10.511  0.00  0.00           H
ATOM   4568  H2 LWAT X5654     -17.579  -2.231  -9.954  0.00  0.00           H
ATOM   4569  O  LWAT X5660      -7.825   6.254 -16.386  0.00  0.00           O
ATOM   4570  H1 LWAT X5660      -8.210   7.146 -16.457  0.00  0.00           H
ATOM   4571  H2 LWAT X5660      -7.462   6.140 -17.291  0.00  0.00           H
ATOM   4572  O  LWAT X5670     -15.869  -3.461 -14.939  0.00  0.00           O
ATOM   4573  H1 LWAT X5670     -16.123  -2.698 -14.347  0.00  0.00           H
ATOM   4574  H2 LWAT X5670     -16.609  -4.067 -14.704  0.00  0.00           H
ATOM   4575  O  LWAT X5674     -18.317   6.982 -10.734  0.00  0.00           O
ATOM   4576  H1 LWAT X5674     -19.167   6.498 -10.759  0.00  0.00           H
ATOM   4577  H2 LWAT X5674     -18.160   7.143 -11.678  0.00  0.00           H
ATOM   4578  O  LWAT X5680     -20.688   5.505 -10.548  0.00  0.00           O
ATOM   4579  H1 LWAT X5680     -20.549   4.607 -10.160  0.00  0.00           H
ATOM   4580  H2 LWAT X5680     -21.149   5.938  -9.791  0.00  0.00           H
ATOM   4581  O  LWAT X5684     -12.184   6.638 -13.794  0.00  0.00           O
ATOM   4582  H1 LWAT X5684     -11.655   7.445 -13.989  0.00  0.00           H
ATOM   4583  H2 LWAT X5684     -12.323   6.318 -14.722  0.00  0.00           H
ATOM   4584  O  LWAT X5688     -18.115  -9.323 -12.584  0.00  0.00           O
ATOM   4585  H1 LWAT X5688     -19.054  -9.216 -12.286  0.00  0.00           H
ATOM   4586  H2 LWAT X5688     -18.274  -9.368 -13.556  0.00  0.00           H
ATOM   4587  O  LWAT X5689     -18.673   9.759 -13.193  0.00  0.00           O
ATOM   4588  H1 LWAT X5689     -18.309   8.858 -13.333  0.00  0.00           H
ATOM   4589  H2 LWAT X5689     -18.358  10.202 -14.012  0.00  0.00           H
ATOM   4590  O  LWAT X5696     -20.163  -0.659  -9.832  0.00  0.00           O
ATOM   4591  H1 LWAT X5696     -20.778  -0.313 -10.510  0.00  0.00           H
ATOM   4592  H2 LWAT X5696     -19.946   0.180  -9.357  0.00  0.00           H
ATOM   4593  O  LWAT X5699     -21.859  11.243 -10.569  0.00  0.00           O
ATOM   4594  H1 LWAT X5699     -22.219  10.550  -9.965  0.00  0.00           H
ATOM   4595  H2 LWAT X5699     -22.417  12.006 -10.289  0.00  0.00           H
ATOM   4596  O  LWAT X5715     -23.810  -1.138  -8.573  0.00  0.00           O
ATOM   4597  H1 LWAT X5715     -23.473  -1.775  -9.248  0.00  0.00           H
ATOM   4598  H2 LWAT X5715     -23.905  -0.341  -9.151  0.00  0.00           H
ATOM   4599  O  LWAT X5717     -25.461   4.016  -1.900  0.00  0.00           O
ATOM   4600  H1 LWAT X5717     -24.581   4.471  -1.856  0.00  0.00           H
ATOM   4601  H2 LWAT X5717     -25.699   4.269  -2.831  0.00  0.00           H
ATOM   4602  O  LWAT X5720     -22.228  10.559  -6.659  0.00  0.00           O
ATOM   4603  H1 LWAT X5720     -22.745   9.995  -6.044  0.00  0.00           H
ATOM   4604  H2 LWAT X5720     -22.493  10.165  -7.517  0.00  0.00           H
ATOM   4605  O  LWAT X5729     -20.767  -3.095  -8.669  0.00  0.00           O
ATOM   4606  H1 LWAT X5729     -20.558  -2.227  -9.098  0.00  0.00           H
ATOM   4607  H2 LWAT X5729     -20.146  -3.030  -7.902  0.00  0.00           H
ATOM   4608  O  LWAT X5744     -21.986   6.650  -8.420  0.00  0.00           O
ATOM   4609  H1 LWAT X5744     -21.713   6.506  -7.478  0.00  0.00           H
ATOM   4610  H2 LWAT X5744     -22.959   6.632  -8.310  0.00  0.00           H
ATOM   4611  O  LWAT X5746      -9.321   0.426 -18.139  0.00  0.00           O
ATOM   4612  H1 LWAT X5746      -8.637   0.194 -18.801  0.00  0.00           H
ATOM   4613  H2 LWAT X5746      -8.901   1.212 -17.730  0.00  0.00           H
ATOM   4614  O  LWAT X5788     -14.781  14.820 -11.324  0.00  0.00           O
ATOM   4615  H1 LWAT X5788     -14.111  14.693 -10.603  0.00  0.00           H
ATOM   4616  H2 LWAT X5788     -14.780  13.900 -11.686  0.00  0.00           H
ATOM   4617  O  LWAT X5795     -15.411  15.855  -6.669  0.00  0.00           O
ATOM   4618  H1 LWAT X5795     -14.968  15.364  -5.939  0.00  0.00           H
ATOM   4619  H2 LWAT X5795     -15.844  15.094  -7.123  0.00  0.00           H
ATOM   4620  O  LWAT X5798     -10.788  16.378 -15.820  0.00  0.00           O
ATOM   4621  H1 LWAT X5798     -10.167  16.844 -15.198  0.00  0.00           H
ATOM   4622  H2 LWAT X5798     -10.156  16.232 -16.568  0.00  0.00           H
ATOM   4623  O  LWAT X5813     -22.822   9.258  -9.065  0.00  0.00           O
ATOM   4624  H1 LWAT X5813     -22.364   8.397  -8.966  0.00  0.00           H
ATOM   4625  H2 LWAT X5813     -23.588   8.981  -9.618  0.00  0.00           H
ATOM   4626  O  LWAT X5816     -19.481  12.414 -10.184  0.00  0.00           O
ATOM   4627  H1 LWAT X5816     -19.857  12.892  -9.406  0.00  0.00           H
ATOM   4628  H2 LWAT X5816     -20.266  11.863 -10.416  0.00  0.00           H
ATOM   4629  O  LWAT X5833     -18.630  14.926 -14.192  0.00  0.00           O
ATOM   4630  H1 LWAT X5833     -17.754  15.371 -14.244  0.00  0.00           H
ATOM   4631  H2 LWAT X5833     -18.527  14.513 -13.290  0.00  0.00           H
ATOM   4632  O  LWAT X5838     -18.149  14.043 -11.763  0.00  0.00           O
ATOM   4633  H1 LWAT X5838     -17.828  14.598 -11.012  0.00  0.00           H
ATOM   4634  H2 LWAT X5838     -18.697  13.398 -11.236  0.00  0.00           H
ATOM   4635  O  LWAT X5846     -14.236  22.759 -10.612  0.00  0.00           O
ATOM   4636  H1 LWAT X5846     -13.944  22.960  -9.691  0.00  0.00           H
ATOM   4637  H2 LWAT X5846     -15.131  22.386 -10.406  0.00  0.00           H
ATOM   4638  O  LWAT X5849     -12.682  16.091 -12.684  0.00  0.00           O
ATOM   4639  H1 LWAT X5849     -12.716  17.072 -12.713  0.00  0.00           H
ATOM   4640  H2 LWAT X5849     -13.509  15.899 -12.198  0.00  0.00           H
ATOM   4641  O  LWAT X5855     -17.373   7.331 -13.490  0.00  0.00           O
ATOM   4642  H1 LWAT X5855     -17.654   6.393 -13.634  0.00  0.00           H
ATOM   4643  H2 LWAT X5855     -16.408   7.155 -13.301  0.00  0.00           H
ATOM   4644  O  LWAT X5868     -12.248  21.593 -12.105  0.00  0.00           O
ATOM   4645  H1 LWAT X5868     -11.625  22.062 -11.488  0.00  0.00           H
ATOM   4646  H2 LWAT X5868     -13.093  21.983 -11.758  0.00  0.00           H
ATOM   4647  O  LWAT X5876     -16.421  13.551  -7.673  0.00  0.00           O
ATOM   4648  H1 LWAT X5876     -16.965  13.250  -6.911  0.00  0.00           H
ATOM   4649  H2 LWAT X5876     -15.694  12.887  -7.632  0.00  0.00           H
ATOM   4650  O  LWAT X5877     -10.615  22.926 -10.417  0.00  0.00           O
ATOM   4651  H1 LWAT X5877     -10.621  22.611  -9.467  0.00  0.00           H
ATOM   4652  H2 LWAT X5877     -10.390  23.879 -10.227  0.00  0.00           H
ATOM   4653  O  LWAT X5889     -13.375   9.583 -15.964  0.00  0.00           O
ATOM   4654  H1 LWAT X5889     -13.399   9.058 -16.798  0.00  0.00           H
ATOM   4655  H2 LWAT X5889     -14.297   9.418 -15.655  0.00  0.00           H
ATOM   4656  O  LWAT X5898      -8.658   9.077 -16.435  0.00  0.00           O
ATOM   4657  H1 LWAT X5898      -8.617  10.026 -16.652  0.00  0.00           H
ATOM   4658  H2 LWAT X5898      -7.926   9.021 -15.772  0.00  0.00           H
ATOM   4659  O  LWAT X5908     -16.125   8.816 -15.639  0.00  0.00           O
ATOM   4660  H1 LWAT X5908     -16.693   9.621 -15.635  0.00  0.00           H
ATOM   4661  H2 LWAT X5908     -16.546   8.304 -14.920  0.00  0.00           H
ATOM   4662  O  LWAT X5937     -10.424  18.055 -11.294  0.00  0.00           O
ATOM   4663  H1 LWAT X5937     -10.132  18.946 -10.995  0.00  0.00           H
ATOM   4664  H2 LWAT X5937     -11.190  18.304 -11.851  0.00  0.00           H
ATOM   4665  O  LWAT X5947     -13.713  23.067  -7.878  0.00  0.00           O
ATOM   4666  H1 LWAT X5947     -13.163  23.837  -7.597  0.00  0.00           H
ATOM   4667  H2 LWAT X5947     -13.285  22.367  -7.334  0.00  0.00           H
ATOM   4668  O  LWAT X6433     -27.201   0.467  -3.669  0.00  0.00           O
ATOM   4669  H1 LWAT X6433     -28.115   0.097  -3.568  0.00  0.00           H
ATOM   4670  H2 LWAT X6433     -27.446   1.384  -3.956  0.00  0.00           H
ATOM   4671  O  LWAT X6907      22.860 -12.966   7.225  0.00  0.00           O
ATOM   4672  H1 LWAT X6907      22.792 -12.630   8.144  0.00  0.00           H
ATOM   4673  H2 LWAT X6907      22.737 -12.136   6.726  0.00  0.00           H
ATOM   4674  O  LWAT X6939      22.603  -3.377  -0.328  0.00  0.00           O
ATOM   4675  H1 LWAT X6939      21.655  -3.326  -0.096  0.00  0.00           H
ATOM   4676  H2 LWAT X6939      22.725  -4.342  -0.404  0.00  0.00           H
ATOM   4677  O  LWAT X6958      19.625 -13.895   5.320  0.00  0.00           O
ATOM   4678  H1 LWAT X6958      20.039 -14.710   4.962  0.00  0.00           H
ATOM   4679  H2 LWAT X6958      20.104 -13.213   4.822  0.00  0.00           H
ATOM   4680  O  LWAT X6972      20.030  -9.305   7.472  0.00  0.00           O
ATOM   4681  H1 LWAT X6972      19.295  -8.658   7.394  0.00  0.00           H
ATOM   4682  H2 LWAT X6972      19.571 -10.000   8.008  0.00  0.00           H
ATOM   4683  O  LWAT X6974      25.689 -12.837   0.430  0.00  0.00           O
ATOM   4684  H1 LWAT X6974      24.894 -13.363   0.179  0.00  0.00           H
ATOM   4685  H2 LWAT X6974      25.773 -13.133   1.375  0.00  0.00           H
ATOM   4686  O  LWAT X6975      23.740  -5.274  -5.326  0.00  0.00           O
ATOM   4687  H1 LWAT X6975      24.054  -5.371  -4.403  0.00  0.00           H
ATOM   4688  H2 LWAT X6975      24.571  -5.433  -5.815  0.00  0.00           H
ATOM   4689  O  LWAT X7010      20.017   8.775  -7.861  0.00  0.00           O
ATOM   4690  H1 LWAT X7010      19.451   9.052  -8.620  0.00  0.00           H
ATOM   4691  H2 LWAT X7010      19.359   8.237  -7.362  0.00  0.00           H
ATOM   4692  O  LWAT X7019      24.597   5.337   2.382  0.00  0.00           O
ATOM   4693  H1 LWAT X7019      23.732   5.660   2.695  0.00  0.00           H
ATOM   4694  H2 LWAT X7019      25.131   5.423   3.202  0.00  0.00           H
ATOM   4695  O  LWAT X7026      25.574  -5.544   1.100  0.00  0.00           O
ATOM   4696  H1 LWAT X7026      25.534  -5.119   1.987  0.00  0.00           H
ATOM   4697  H2 LWAT X7026      24.643  -5.475   0.825  0.00  0.00           H
ATOM   4698  O  LWAT X7038      21.030   5.111  11.165  0.00  0.00           O
ATOM   4699  H1 LWAT X7038      20.789   4.440  10.471  0.00  0.00           H
ATOM   4700  H2 LWAT X7038      21.252   5.861  10.563  0.00  0.00           H
ATOM   4701  O  LWAT X7057      26.370   0.187  -0.733  0.00  0.00           O
ATOM   4702  H1 LWAT X7057      26.301   0.110  -1.717  0.00  0.00           H
ATOM   4703  H2 LWAT X7057      25.665  -0.462  -0.482  0.00  0.00           H
ATOM   4704  O  LWAT X7063      26.256   4.920  -5.465  0.00  0.00           O
ATOM   4705  H1 LWAT X7063      25.388   5.052  -5.902  0.00  0.00           H
ATOM   4706  H2 LWAT X7063      26.165   5.564  -4.720  0.00  0.00           H
ATOM   4707  O  LWAT X7080      28.760   4.013  -5.216  0.00  0.00           O
ATOM   4708  H1 LWAT X7080      27.837   4.323  -5.408  0.00  0.00           H
ATOM   4709  H2 LWAT X7080      29.249   4.830  -5.450  0.00  0.00           H
ATOM   4710  O  LWAT X7085      22.045   8.761   2.066  0.00  0.00           O
ATOM   4711  H1 LWAT X7085      21.114   9.028   2.268  0.00  0.00           H
ATOM   4712  H2 LWAT X7085      22.032   7.857   2.459  0.00  0.00           H
ATOM   4713  O  LWAT X7104      23.643   2.698  10.011  0.00  0.00           O
ATOM   4714  H1 LWAT X7104      23.202   2.645   9.134  0.00  0.00           H
ATOM   4715  H2 LWAT X7104      23.991   3.623   9.955  0.00  0.00           H
ATOM   4716  O  LWAT X7110      21.363  -7.114   4.292  0.00  0.00           O
ATOM   4717  H1 LWAT X7110      21.382  -6.397   3.626  0.00  0.00           H
ATOM   4718  H2 LWAT X7110      21.505  -6.596   5.113  0.00  0.00           H
ATOM   4719  O  LWAT X7112      16.543  -9.519   4.643  0.00  0.00           O
ATOM   4720  H1 LWAT X7112      17.427  -9.191   4.370  0.00  0.00           H
ATOM   4721  H2 LWAT X7112      16.153  -8.678   4.975  0.00  0.00           H
ATOM   4722  O  LWAT X7115      27.640   2.741  -3.008  0.00  0.00           O
ATOM   4723  H1 LWAT X7115      28.201   3.264  -3.613  0.00  0.00           H
ATOM   4724  H2 LWAT X7115      27.913   3.120  -2.142  0.00  0.00           H
ATOM   4725  O  LWAT X7117      24.727   8.848   1.666  0.00  0.00           O
ATOM   4726  H1 LWAT X7117      23.750   8.692   1.718  0.00  0.00           H
ATOM   4727  H2 LWAT X7117      24.871   9.134   2.607  0.00  0.00           H
ATOM   4728  O  LWAT X7253      23.101  11.800  -2.064  0.00  0.00           O
ATOM   4729  H1 LWAT X7253      22.710  11.646  -1.178  0.00  0.00           H
ATOM   4730  H2 LWAT X7253      23.927  11.263  -1.968  0.00  0.00           H
ATOM   4731  O  LWAT X7432      11.901 -18.993  -4.469  0.00  0.00           O
ATOM   4732  H1 LWAT X7432      10.939 -19.169  -4.575  0.00  0.00           H
ATOM   4733  H2 LWAT X7432      12.246 -19.500  -5.236  0.00  0.00           H
ATOM   4734  O  LWAT X7445       9.100 -22.288   3.031  0.00  0.00           O
ATOM   4735  H1 LWAT X7445       9.911 -22.355   3.597  0.00  0.00           H
ATOM   4736  H2 LWAT X7445       9.470 -21.717   2.313  0.00  0.00           H
ATOM   4737  O  LWAT X7446      10.222 -20.990   0.946  0.00  0.00           O
ATOM   4738  H1 LWAT X7446      11.130 -21.106   1.321  0.00  0.00           H
ATOM   4739  H2 LWAT X7446      10.481 -20.693   0.036  0.00  0.00           H
ATOM   4740  O  LWAT X7466      11.598 -17.672   0.573  0.00  0.00           O
ATOM   4741  H1 LWAT X7466      12.226 -17.968  -0.101  0.00  0.00           H
ATOM   4742  H2 LWAT X7466      11.954 -18.092   1.379  0.00  0.00           H
ATOM   4743  O  LWAT X7477       9.209 -19.761  -4.655  0.00  0.00           O
ATOM   4744  H1 LWAT X7477       8.516 -19.725  -5.354  0.00  0.00           H
ATOM   4745  H2 LWAT X7477       9.088 -20.698  -4.365  0.00  0.00           H
ATOM   4746  O  LWAT X7509      15.243 -16.551   9.312  0.00  0.00           O
ATOM   4747  H1 LWAT X7509      15.106 -15.813   9.955  0.00  0.00           H
ATOM   4748  H2 LWAT X7509      14.320 -16.903   9.292  0.00  0.00           H
ATOM   4749  O  LWAT X7510      17.453 -16.143   7.983  0.00  0.00           O
ATOM   4750  H1 LWAT X7510      16.626 -16.302   8.520  0.00  0.00           H
ATOM   4751  H2 LWAT X7510      18.036 -16.799   8.446  0.00  0.00           H
ATOM   4752  O  LWAT X7511      16.689 -17.175   3.528  0.00  0.00           O
ATOM   4753  H1 LWAT X7511      16.319 -16.906   4.410  0.00  0.00           H
ATOM   4754  H2 LWAT X7511      15.875 -17.035   2.983  0.00  0.00           H
ATOM   4755  O  LWAT X7512      23.926 -12.128  -2.161  0.00  0.00           O
ATOM   4756  H1 LWAT X7512      23.372 -11.486  -1.652  0.00  0.00           H
ATOM   4757  H2 LWAT X7512      23.775 -12.932  -1.608  0.00  0.00           H
ATOM   4758  O  LWAT X7513      16.934 -15.482  -1.199  0.00  0.00           O
ATOM   4759  H1 LWAT X7513      16.508 -16.368  -1.239  0.00  0.00           H
ATOM   4760  H2 LWAT X7513      16.266 -14.962  -1.708  0.00  0.00           H
ATOM   4761  O  LWAT X7514       7.119 -13.969   2.018  0.00  0.00           O
ATOM   4762  H1 LWAT X7514       7.958 -13.922   1.507  0.00  0.00           H
ATOM   4763  H2 LWAT X7514       7.217 -13.175   2.585  0.00  0.00           H
ATOM   4764  O  LWAT X7515      13.972 -12.666  -0.372  0.00  0.00           O
ATOM   4765  H1 LWAT X7515      14.061 -13.131   0.490  0.00  0.00           H
ATOM   4766  H2 LWAT X7515      14.577 -11.903  -0.209  0.00  0.00           H
ATOM   4767  O  LWAT X7517      12.893 -18.581   2.890  0.00  0.00           O
ATOM   4768  H1 LWAT X7517      13.472 -17.796   2.806  0.00  0.00           H
ATOM   4769  H2 LWAT X7517      12.584 -18.475   3.817  0.00  0.00           H
ATOM   4770  O  LWAT X7519       6.898 -16.785   1.440  0.00  0.00           O
ATOM   4771  H1 LWAT X7519       6.891 -15.870   1.782  0.00  0.00           H
ATOM   4772  H2 LWAT X7519       7.722 -16.773   0.911  0.00  0.00           H
ATOM   4773  O  LWAT X7521      15.963  -8.551   8.798  0.00  0.00           O
ATOM   4774  H1 LWAT X7521      15.497  -7.694   8.649  0.00  0.00           H
ATOM   4775  H2 LWAT X7521      16.784  -8.386   8.292  0.00  0.00           H
ATOM   4776  O  LWAT X7523      19.373 -14.348  -1.831  0.00  0.00           O
ATOM   4777  H1 LWAT X7523      19.988 -14.766  -1.197  0.00  0.00           H
ATOM   4778  H2 LWAT X7523      18.515 -14.712  -1.525  0.00  0.00           H
ATOM   4779  O  LWAT X7525      16.779 -16.067  -9.659  0.00  0.00           O
ATOM   4780  H1 LWAT X7525      16.792 -15.323 -10.291  0.00  0.00           H
ATOM   4781  H2 LWAT X7525      16.656 -15.570  -8.814  0.00  0.00           H
ATOM   4782  O  LWAT X7543      12.596 -15.563  -2.118  0.00  0.00           O
ATOM   4783  H1 LWAT X7543      12.050 -14.847  -1.726  0.00  0.00           H
ATOM   4784  H2 LWAT X7543      13.429 -15.074  -2.285  0.00  0.00           H
ATOM   4785  O  LWAT X7545      12.080 -18.428   5.585  0.00  0.00           O
ATOM   4786  H1 LWAT X7545      11.315 -17.868   5.871  0.00  0.00           H
ATOM   4787  H2 LWAT X7545      11.721 -19.308   5.887  0.00  0.00           H
ATOM   4788  O  LWAT X7549       9.356 -14.096   0.492  0.00  0.00           O
ATOM   4789  H1 LWAT X7549       9.269 -15.050   0.245  0.00  0.00           H
ATOM   4790  H2 LWAT X7549      10.101 -13.851  -0.111  0.00  0.00           H
ATOM   4791  O  LWAT X7552       8.885 -18.495  -2.247  0.00  0.00           O
ATOM   4792  H1 LWAT X7552       9.041 -18.813  -3.171  0.00  0.00           H
ATOM   4793  H2 LWAT X7552       7.892 -18.429  -2.290  0.00  0.00           H
ATOM   4794  O  LWAT X7562      18.893  -8.113   4.388  0.00  0.00           O
ATOM   4795  H1 LWAT X7562      18.684  -7.953   5.334  0.00  0.00           H
ATOM   4796  H2 LWAT X7562      19.867  -7.932   4.408  0.00  0.00           H
ATOM   4797  O  LWAT X7580       0.548 -21.718   2.812  0.00  0.00           O
ATOM   4798  H1 LWAT X7580       0.319 -21.127   3.578  0.00  0.00           H
ATOM   4799  H2 LWAT X7580       1.542 -21.661   2.905  0.00  0.00           H
ATOM   4800  O  LWAT X7581      14.901 -14.109  -2.476  0.00  0.00           O
ATOM   4801  H1 LWAT X7581      14.635 -13.450  -1.794  0.00  0.00           H
ATOM   4802  H2 LWAT X7581      14.614 -13.638  -3.288  0.00  0.00           H
ATOM   4803  O  LWAT X7585       8.653 -24.211   0.987  0.00  0.00           O
ATOM   4804  H1 LWAT X7585       8.966 -23.711   1.778  0.00  0.00           H
ATOM   4805  H2 LWAT X7585       7.680 -24.123   1.131  0.00  0.00           H
ATOM   4806  O  LWAT X7592      12.345 -15.347  13.585  0.00  0.00           O
ATOM   4807  H1 LWAT X7592      12.208 -16.161  13.049  0.00  0.00           H
ATOM   4808  H2 LWAT X7592      11.517 -15.361  14.119  0.00  0.00           H
ATOM   4809  O  LWAT X7596       5.799 -14.612   8.041  0.00  0.00           O
ATOM   4810  H1 LWAT X7596       5.136 -15.245   7.662  0.00  0.00           H
ATOM   4811  H2 LWAT X7596       5.522 -13.801   7.545  0.00  0.00           H
ATOM   4812  O  LWAT X7598      11.300 -14.949  10.635  0.00  0.00           O
ATOM   4813  H1 LWAT X7598      11.215 -14.314  11.381  0.00  0.00           H
ATOM   4814  H2 LWAT X7598      11.284 -14.319   9.881  0.00  0.00           H
ATOM   4815  O  LWAT X7601       6.245 -23.326   1.950  0.00  0.00           O
ATOM   4816  H1 LWAT X7601       6.547 -23.729   2.803  0.00  0.00           H
ATOM   4817  H2 LWAT X7601       5.299 -23.616   1.979  0.00  0.00           H
ATOM   4818  O  LWAT X7604       3.182 -21.541   3.274  0.00  0.00           O
ATOM   4819  H1 LWAT X7604       3.888 -21.155   3.835  0.00  0.00           H
ATOM   4820  H2 LWAT X7604       3.565 -22.424   3.090  0.00  0.00           H
ATOM   4821  O  LWAT X7606       6.243 -18.440  -2.558  0.00  0.00           O
ATOM   4822  H1 LWAT X7606       5.853 -19.016  -3.253  0.00  0.00           H
ATOM   4823  H2 LWAT X7606       5.568 -17.728  -2.534  0.00  0.00           H
ATOM   4824  O  LWAT X7607      23.732 -14.426  -0.689  0.00  0.00           O
ATOM   4825  H1 LWAT X7607      24.254 -15.239  -0.871  0.00  0.00           H
ATOM   4826  H2 LWAT X7607      22.835 -14.826  -0.591  0.00  0.00           H
ATOM   4827  O  LWAT X7608      14.523 -16.489   2.047  0.00  0.00           O
ATOM   4828  H1 LWAT X7608      14.551 -16.573   1.077  0.00  0.00           H
ATOM   4829  H2 LWAT X7608      14.296 -15.532   2.129  0.00  0.00           H
ATOM   4830  O  LWAT X7617      22.186  -0.025  -0.766  0.00  0.00           O
ATOM   4831  H1 LWAT X7617      21.878  -0.560  -1.525  0.00  0.00           H
ATOM   4832  H2 LWAT X7617      23.016  -0.494  -0.540  0.00  0.00           H
ATOM   4833  O  LWAT X7619      18.754  -4.754  -6.513  0.00  0.00           O
ATOM   4834  H1 LWAT X7619      18.552  -5.706  -6.359  0.00  0.00           H
ATOM   4835  H2 LWAT X7619      19.730  -4.773  -6.388  0.00  0.00           H
ATOM   4836  O  LWAT X7620      24.812  -5.351  -2.723  0.00  0.00           O
ATOM   4837  H1 LWAT X7620      24.336  -5.598  -1.907  0.00  0.00           H
ATOM   4838  H2 LWAT X7620      25.663  -5.825  -2.579  0.00  0.00           H
ATOM   4839  O  LWAT X7622      23.658  -0.512   7.902  0.00  0.00           O
ATOM   4840  H1 LWAT X7622      22.964  -0.396   8.591  0.00  0.00           H
ATOM   4841  H2 LWAT X7622      24.406  -0.051   8.352  0.00  0.00           H
ATOM   4842  O  LWAT X7623      18.880  -6.904   1.937  0.00  0.00           O
ATOM   4843  H1 LWAT X7623      18.859  -7.423   2.772  0.00  0.00           H
ATOM   4844  H2 LWAT X7623      19.621  -6.294   2.130  0.00  0.00           H
ATOM   4845  O  LWAT X7627      19.283  12.252   3.458  0.00  0.00           O
ATOM   4846  H1 LWAT X7627      19.994  12.660   2.921  0.00  0.00           H
ATOM   4847  H2 LWAT X7627      18.702  11.910   2.736  0.00  0.00           H
ATOM   4848  O  LWAT X7630      18.325   9.243  -9.977  0.00  0.00           O
ATOM   4849  H1 LWAT X7630      18.408   9.285 -10.959  0.00  0.00           H
ATOM   4850  H2 LWAT X7630      17.788  10.059  -9.837  0.00  0.00           H
ATOM   4851  O  LWAT X7631      23.655   3.823 -10.013  0.00  0.00           O
ATOM   4852  H1 LWAT X7631      23.832   4.122 -10.938  0.00  0.00           H
ATOM   4853  H2 LWAT X7631      24.516   4.073  -9.603  0.00  0.00           H
ATOM   4854  O  LWAT X7632      23.956  -2.656   6.260  0.00  0.00           O
ATOM   4855  H1 LWAT X7632      23.819  -1.875   6.853  0.00  0.00           H
ATOM   4856  H2 LWAT X7632      24.898  -2.511   6.019  0.00  0.00           H
ATOM   4857  O  LWAT X7633      21.222   7.081   9.160  0.00  0.00           O
ATOM   4858  H1 LWAT X7633      20.821   7.221   8.270  0.00  0.00           H
ATOM   4859  H2 LWAT X7633      22.124   7.400   9.002  0.00  0.00           H
ATOM   4860  O  LWAT X7634      26.149   6.468  -3.248  0.00  0.00           O
ATOM   4861  H1 LWAT X7634      27.120   6.569  -3.128  0.00  0.00           H
ATOM   4862  H2 LWAT X7634      25.828   6.969  -2.470  0.00  0.00           H
ATOM   4863  O  LWAT X7642      16.219  18.698   9.198  0.00  0.00           O
ATOM   4864  H1 LWAT X7642      15.515  18.139   9.622  0.00  0.00           H
ATOM   4865  H2 LWAT X7642      16.709  17.978   8.732  0.00  0.00           H
ATOM   4866  O  LWAT X7643       8.272  23.904   2.483  0.00  0.00           O
ATOM   4867  H1 LWAT X7643       9.218  23.749   2.727  0.00  0.00           H
ATOM   4868  H2 LWAT X7643       8.165  24.811   2.857  0.00  0.00           H
ATOM   4869  O  LWAT X7647      11.370  14.343  -4.764  0.00  0.00           O
ATOM   4870  H1 LWAT X7647      10.928  13.630  -5.286  0.00  0.00           H
ATOM   4871  H2 LWAT X7647      10.961  15.125  -5.224  0.00  0.00           H
ATOM   4872  O  LWAT X7648      18.908  14.678   6.976  0.00  0.00           O
ATOM   4873  H1 LWAT X7648      18.183  14.160   6.532  0.00  0.00           H
ATOM   4874  H2 LWAT X7648      18.353  15.425   7.314  0.00  0.00           H
ATOM   4875  O  LWAT X7658       9.680  15.527  -2.761  0.00  0.00           O
ATOM   4876  H1 LWAT X7658      10.437  15.770  -2.179  0.00  0.00           H
ATOM   4877  H2 LWAT X7658      10.148  14.976  -3.420  0.00  0.00           H
ATOM   4878  O  LWAT X7660      12.968  19.330   2.376  0.00  0.00           O
ATOM   4879  H1 LWAT X7660      13.551  18.779   2.942  0.00  0.00           H
ATOM   4880  H2 LWAT X7660      12.166  18.754   2.353  0.00  0.00           H
ATOM   4881  O  LWAT X7661      17.281  18.951   5.359  0.00  0.00           O
ATOM   4882  H1 LWAT X7661      16.596  19.458   5.876  0.00  0.00           H
ATOM   4883  H2 LWAT X7661      16.934  18.037   5.565  0.00  0.00           H
ATOM   4884  O  LWAT X7678      12.807  23.498   7.229  0.00  0.00           O
ATOM   4885  H1 LWAT X7678      13.577  23.124   6.740  0.00  0.00           H
ATOM   4886  H2 LWAT X7678      13.003  24.457   7.141  0.00  0.00           H
ATOM   4887  O  LWAT X7683      10.658  18.006   2.055  0.00  0.00           O
ATOM   4888  H1 LWAT X7683      10.362  17.451   1.320  0.00  0.00           H
ATOM   4889  H2 LWAT X7683       9.990  18.730   2.021  0.00  0.00           H
ATOM   4890  O  LWAT X7685      14.404  17.677   4.092  0.00  0.00           O
ATOM   4891  H1 LWAT X7685      15.011  17.452   4.846  0.00  0.00           H
ATOM   4892  H2 LWAT X7685      13.568  17.313   4.467  0.00  0.00           H
ATOM   4893  O  LWAT X7691      15.383  19.989   6.962  0.00  0.00           O
ATOM   4894  H1 LWAT X7691      15.689  19.615   7.825  0.00  0.00           H
ATOM   4895  H2 LWAT X7691      14.438  19.692   6.998  0.00  0.00           H
ATOM   4896  O  LWAT X7693      19.535  12.236  -0.134  0.00  0.00           O
ATOM   4897  H1 LWAT X7693      18.893  11.810   0.481  0.00  0.00           H
ATOM   4898  H2 LWAT X7693      20.153  12.632   0.507  0.00  0.00           H
ATOM   4899  O  LWAT X7700      10.934  23.576   2.986  0.00  0.00           O
ATOM   4900  H1 LWAT X7700      11.785  23.079   3.089  0.00  0.00           H
ATOM   4901  H2 LWAT X7700      11.300  24.494   2.955  0.00  0.00           H
ATOM   4902  O  LWAT X7707      19.350  17.588   8.740  0.00  0.00           O
ATOM   4903  H1 LWAT X7707      19.513  18.281   8.056  0.00  0.00           H
ATOM   4904  H2 LWAT X7707      18.539  17.177   8.357  0.00  0.00           H
ATOM   4905  O  LWAT X7711      13.544  15.596   0.608  0.00  0.00           O
ATOM   4906  H1 LWAT X7711      14.219  16.294   0.787  0.00  0.00           H
ATOM   4907  H2 LWAT X7711      13.451  15.243   1.529  0.00  0.00           H
ATOM   4908  O  LWAT X7716       9.712  12.690  -6.242  0.00  0.00           O
ATOM   4909  H1 LWAT X7716       8.967  12.994  -6.806  0.00  0.00           H
ATOM   4910  H2 LWAT X7716       9.222  12.165  -5.574  0.00  0.00           H
ATOM   4911  O  LWAT X7719      11.433  20.552  11.157  0.00  0.00           O
ATOM   4912  H1 LWAT X7719      10.625  20.320  10.649  0.00  0.00           H
ATOM   4913  H2 LWAT X7719      11.648  21.418  10.746  0.00  0.00           H
ATOM   4914  O  LWAT X7723      20.697   9.516   5.171  0.00  0.00           O
ATOM   4915  H1 LWAT X7723      20.188   9.345   4.354  0.00  0.00           H
ATOM   4916  H2 LWAT X7723      20.291   8.855   5.777  0.00  0.00           H
ATOM   4917  O  LWAT X7732      17.219  15.133   1.635  0.00  0.00           O
ATOM   4918  H1 LWAT X7732      16.952  14.941   2.568  0.00  0.00           H
ATOM   4919  H2 LWAT X7732      17.038  14.244   1.241  0.00  0.00           H
ATOM   4920  O  LWAT X7733      16.195  14.962   4.115  0.00  0.00           O
ATOM   4921  H1 LWAT X7733      16.488  14.253   4.756  0.00  0.00           H
ATOM   4922  H2 LWAT X7733      16.150  15.708   4.778  0.00  0.00           H
ATOM   4923  O  LWAT X7758      13.639  15.575  -3.690  0.00  0.00           O
ATOM   4924  H1 LWAT X7758      12.958  14.974  -4.073  0.00  0.00           H
ATOM   4925  H2 LWAT X7758      14.437  15.003  -3.788  0.00  0.00           H
ATOM   4926  O  LWAT X7761      17.636  13.363  -1.725  0.00  0.00           O
ATOM   4927  H1 LWAT X7761      17.045  13.253  -0.935  0.00  0.00           H
ATOM   4928  H2 LWAT X7761      18.431  12.890  -1.357  0.00  0.00           H
ATOM   4929  O  LWAT X7765       4.723  21.665   1.028  0.00  0.00           O
ATOM   4930  H1 LWAT X7765       4.286  20.796   1.074  0.00  0.00           H
ATOM   4931  H2 LWAT X7765       4.770  21.772   0.039  0.00  0.00           H
ATOM   4932  O  LWAT X7780      12.093  22.967   9.864  0.00  0.00           O
ATOM   4933  H1 LWAT X7780      13.010  23.062  10.236  0.00  0.00           H
ATOM   4934  H2 LWAT X7780      12.310  23.063   8.907  0.00  0.00           H
ATOM   4935  O  LWAT X7781       4.188  19.795  -3.962  0.00  0.00           O
ATOM   4936  H1 LWAT X7781       5.090  19.663  -3.571  0.00  0.00           H
ATOM   4937  H2 LWAT X7781       3.653  19.324  -3.295  0.00  0.00           H
ATOM   4938  O  LWAT X7893      12.878  26.217   7.319  0.00  0.00           O
ATOM   4939  H1 LWAT X7893      13.130  27.087   6.923  0.00  0.00           H
ATOM   4940  H2 LWAT X7893      13.580  26.162   8.016  0.00  0.00           H
ATOM   4941  O  LWAT X7986      -2.325 -19.618   6.250  0.00  0.00           O
ATOM   4942  H1 LWAT X7986      -1.718 -20.193   5.731  0.00  0.00           H
ATOM   4943  H2 LWAT X7986      -2.173 -18.768   5.770  0.00  0.00           H
ATOM   4944  O  LWAT X8012      -4.872 -22.666   3.564  0.00  0.00           O
ATOM   4945  H1 LWAT X8012      -5.016 -22.188   2.712  0.00  0.00           H
ATOM   4946  H2 LWAT X8012      -3.884 -22.678   3.563  0.00  0.00           H
ATOM   4947  O  LWAT X8034     -10.335 -22.766   5.801  0.00  0.00           O
ATOM   4948  H1 LWAT X8034     -10.022 -23.692   5.655  0.00  0.00           H
ATOM   4949  H2 LWAT X8034     -11.251 -22.863   5.439  0.00  0.00           H
ATOM   4950  O  LWAT X8041       6.259 -22.830  -1.591  0.00  0.00           O
ATOM   4951  H1 LWAT X8041       6.406 -23.176  -2.492  0.00  0.00           H
ATOM   4952  H2 LWAT X8041       5.524 -23.413  -1.296  0.00  0.00           H
ATOM   4953  O  LWAT X8052      -5.847 -23.750  -2.905  0.00  0.00           O
ATOM   4954  H1 LWAT X8052      -6.121 -22.807  -2.762  0.00  0.00           H
ATOM   4955  H2 LWAT X8052      -5.484 -23.943  -2.011  0.00  0.00           H
ATOM   4956  O  LWAT X8073      -7.576 -22.439   2.492  0.00  0.00           O
ATOM   4957  H1 LWAT X8073      -6.941 -22.705   3.187  0.00  0.00           H
ATOM   4958  H2 LWAT X8073      -6.953 -22.069   1.828  0.00  0.00           H
ATOM   4959  O  LWAT X8079       2.778 -18.405  -4.090  0.00  0.00           O
ATOM   4960  H1 LWAT X8079       3.141 -17.675  -3.543  0.00  0.00           H
ATOM   4961  H2 LWAT X8079       2.081 -17.903  -4.587  0.00  0.00           H
ATOM   4962  O  LWAT X8080       0.801 -17.050  -5.267  0.00  0.00           O
ATOM   4963  H1 LWAT X8080       0.317 -17.171  -6.108  0.00  0.00           H
ATOM   4964  H2 LWAT X8080       0.056 -17.034  -4.630  0.00  0.00           H
ATOM   4965  O  LWAT X8082      -0.445 -21.870   0.265  0.00  0.00           O
ATOM   4966  H1 LWAT X8082       0.004 -21.703   1.119  0.00  0.00           H
ATOM   4967  H2 LWAT X8082       0.294 -22.221  -0.267  0.00  0.00           H
ATOM   4968  O  LWAT X8084      -7.444 -12.869   5.718  0.00  0.00           O
ATOM   4969  H1 LWAT X8084      -6.938 -12.850   6.562  0.00  0.00           H
ATOM   4970  H2 LWAT X8084      -8.314 -13.176   6.066  0.00  0.00           H
ATOM   4971  O  LWAT X8085       4.164 -16.807  -7.704  0.00  0.00           O
ATOM   4972  H1 LWAT X8085       3.406 -17.450  -7.768  0.00  0.00           H
ATOM   4973  H2 LWAT X8085       3.651 -15.977  -7.605  0.00  0.00           H
ATOM   4974  O  LWAT X8087      -1.138 -17.661   4.626  0.00  0.00           O
ATOM   4975  H1 LWAT X8087      -1.194 -16.714   4.911  0.00  0.00           H
ATOM   4976  H2 LWAT X8087      -1.007 -17.517   3.657  0.00  0.00           H
ATOM   4977  O  LWAT X8088      -5.449 -22.798  -5.394  0.00  0.00           O
ATOM   4978  H1 LWAT X8088      -5.103 -21.944  -5.023  0.00  0.00           H
ATOM   4979  H2 LWAT X8088      -5.606 -23.265  -4.537  0.00  0.00           H
ATOM   4980  O  LWAT X8089      -2.380 -21.789  -3.013  0.00  0.00           O
ATOM   4981  H1 LWAT X8089      -3.210 -21.426  -3.429  0.00  0.00           H
ATOM   4982  H2 LWAT X8089      -2.173 -22.479  -3.688  0.00  0.00           H
ATOM   4983  O  LWAT X8092       9.911 -17.046   6.631  0.00  0.00           O
ATOM   4984  H1 LWAT X8092       9.257 -17.777   6.445  0.00  0.00           H
ATOM   4985  H2 LWAT X8092       9.333 -16.506   7.231  0.00  0.00           H
ATOM   4986  O  LWAT X8093     -12.829 -15.141   5.544  0.00  0.00           O
ATOM   4987  H1 LWAT X8093     -12.020 -15.471   5.085  0.00  0.00           H
ATOM   4988  H2 LWAT X8093     -12.447 -14.894   6.409  0.00  0.00           H
ATOM   4989  O  LWAT X8094      -0.706 -19.744  -2.276  0.00  0.00           O
ATOM   4990  H1 LWAT X8094       0.143 -20.146  -2.602  0.00  0.00           H
ATOM   4991  H2 LWAT X8094      -1.317 -20.483  -2.516  0.00  0.00           H
ATOM   4992  O  LWAT X8095      -4.808 -23.160   6.322  0.00  0.00           O
ATOM   4993  H1 LWAT X8095      -5.758 -23.137   6.561  0.00  0.00           H
ATOM   4994  H2 LWAT X8095      -4.872 -23.082   5.344  0.00  0.00           H
ATOM   4995  O  LWAT X8096      -4.462 -20.682   7.548  0.00  0.00           O
ATOM   4996  H1 LWAT X8096      -4.499 -21.574   7.140  0.00  0.00           H
ATOM   4997  H2 LWAT X8096      -3.691 -20.309   7.058  0.00  0.00           H
ATOM   4998  O  LWAT X8098      -3.849 -19.353  -6.007  0.00  0.00           O
ATOM   4999  H1 LWAT X8098      -4.080 -19.864  -5.191  0.00  0.00           H
ATOM   5000  H2 LWAT X8098      -3.320 -18.634  -5.616  0.00  0.00           H
ATOM   5001  O  LWAT X8102      -3.421 -17.068  -8.937  0.00  0.00           O
ATOM   5002  H1 LWAT X8102      -2.910 -17.894  -9.060  0.00  0.00           H
ATOM   5003  H2 LWAT X8102      -4.206 -17.418  -8.465  0.00  0.00           H
ATOM   5004  O  LWAT X8105       1.609 -20.680  -3.215  0.00  0.00           O
ATOM   5005  H1 LWAT X8105       2.272 -21.322  -3.551  0.00  0.00           H
ATOM   5006  H2 LWAT X8105       2.013 -19.843  -3.544  0.00  0.00           H
ATOM   5007  O  LWAT X8106      -3.734 -14.558   6.939  0.00  0.00           O
ATOM   5008  H1 LWAT X8106      -4.569 -15.066   6.841  0.00  0.00           H
ATOM   5009  H2 LWAT X8106      -3.207 -14.921   6.209  0.00  0.00           H
ATOM   5010  O  LWAT X8109      -2.171 -22.299   3.288  0.00  0.00           O
ATOM   5011  H1 LWAT X8109      -2.452 -21.361   3.128  0.00  0.00           H
ATOM   5012  H2 LWAT X8109      -1.221 -22.213   3.046  0.00  0.00           H
ATOM   5013  O  LWAT X8110      -3.076 -21.847  -0.400  0.00  0.00           O
ATOM   5014  H1 LWAT X8110      -2.145 -21.854  -0.050  0.00  0.00           H
ATOM   5015  H2 LWAT X8110      -2.853 -21.804  -1.368  0.00  0.00           H
ATOM   5016  O  LWAT X8113      -5.335 -21.399   1.146  0.00  0.00           O
ATOM   5017  H1 LWAT X8113      -4.527 -21.401   0.582  0.00  0.00           H
ATOM   5018  H2 LWAT X8113      -5.615 -20.465   1.033  0.00  0.00           H
ATOM   5019  O  LWAT X8117      -6.740 -12.697   8.475  0.00  0.00           O
ATOM   5020  H1 LWAT X8117      -7.611 -12.598   8.926  0.00  0.00           H
ATOM   5021  H2 LWAT X8117      -6.197 -13.009   9.231  0.00  0.00           H
ATOM   5022  O  LWAT X8120      -5.895 -14.787  -8.038  0.00  0.00           O
ATOM   5023  H1 LWAT X8120      -5.787 -15.329  -7.237  0.00  0.00           H
ATOM   5024  H2 LWAT X8120      -6.053 -15.474  -8.715  0.00  0.00           H
ATOM   5025  O  LWAT X8121     -11.158 -13.417 -10.622  0.00  0.00           O
ATOM   5026  H1 LWAT X8121     -10.600 -12.864 -11.218  0.00  0.00           H
ATOM   5027  H2 LWAT X8121     -11.065 -12.904  -9.787  0.00  0.00           H
ATOM   5028  O  LWAT X8122       3.941 -16.135   6.824  0.00  0.00           O
ATOM   5029  H1 LWAT X8122       3.833 -15.852   5.896  0.00  0.00           H
ATOM   5030  H2 LWAT X8122       2.990 -16.250   7.075  0.00  0.00           H
ATOM   5031  O  LWAT X8123      -8.192 -21.052  -4.779  0.00  0.00           O
ATOM   5032  H1 LWAT X8123      -8.991 -21.260  -4.233  0.00  0.00           H
ATOM   5033  H2 LWAT X8123      -7.499 -21.186  -4.089  0.00  0.00           H
ATOM   5034  O  LWAT X8125       8.326 -19.309  -9.319  0.00  0.00           O
ATOM   5035  H1 LWAT X8125       8.678 -18.378  -9.413  0.00  0.00           H
ATOM   5036  H2 LWAT X8125       7.429 -19.088  -8.983  0.00  0.00           H
ATOM   5037  O  LWAT X8127       2.489 -19.628   5.871  0.00  0.00           O
ATOM   5038  H1 LWAT X8127       2.810 -20.061   6.702  0.00  0.00           H
ATOM   5039  H2 LWAT X8127       3.295 -19.756   5.319  0.00  0.00           H
ATOM   5040  O  LWAT X8128      -7.957 -18.957  -6.454  0.00  0.00           O
ATOM   5041  H1 LWAT X8128      -8.894 -18.965  -6.762  0.00  0.00           H
ATOM   5042  H2 LWAT X8128      -7.986 -19.740  -5.849  0.00  0.00           H
ATOM   5043  O  LWAT X8129      -8.259 -16.519  -5.379  0.00  0.00           O
ATOM   5044  H1 LWAT X8129      -7.329 -16.198  -5.395  0.00  0.00           H
ATOM   5045  H2 LWAT X8129      -8.123 -17.424  -5.751  0.00  0.00           H
ATOM   5046  O  LWAT X8130       2.524 -20.075  12.717  0.00  0.00           O
ATOM   5047  H1 LWAT X8130       1.941 -19.567  13.324  0.00  0.00           H
ATOM   5048  H2 LWAT X8130       2.515 -19.479  11.931  0.00  0.00           H
ATOM   5049  O  LWAT X8138       5.338  21.814   4.918  0.00  0.00           O
ATOM   5050  H1 LWAT X8138       5.931  21.623   4.160  0.00  0.00           H
ATOM   5051  H2 LWAT X8138       4.464  21.765   4.473  0.00  0.00           H
ATOM   5052  O  LWAT X8142      -7.085  21.981   1.267  0.00  0.00           O
ATOM   5053  H1 LWAT X8142      -6.168  21.968   1.627  0.00  0.00           H
ATOM   5054  H2 LWAT X8142      -7.384  21.085   1.551  0.00  0.00           H
ATOM   5055  O  LWAT X8143      -2.990  21.940  -5.209  0.00  0.00           O
ATOM   5056  H1 LWAT X8143      -2.186  22.123  -5.751  0.00  0.00           H
ATOM   5057  H2 LWAT X8143      -2.564  21.928  -4.315  0.00  0.00           H
ATOM   5058  O  LWAT X8144       4.508  21.599   8.813  0.00  0.00           O
ATOM   5059  H1 LWAT X8144       3.761  21.139   8.357  0.00  0.00           H
ATOM   5060  H2 LWAT X8144       4.035  21.858   9.644  0.00  0.00           H
ATOM   5061  O  LWAT X8146      -3.136  20.635  -9.715  0.00  0.00           O
ATOM   5062  H1 LWAT X8146      -2.561  19.973 -10.174  0.00  0.00           H
[truncated: 73,317 more chars]
